# Supplementary material for: Commensal consortia decolonize Enterobacteriaceae via ecological control
Source: Nature. 2024 Sep 18;633(8031):878–86. doi: 10.1038/s41586-024-07960-6 (PMC11424487; doi:10.1038/s41586-024-07960-6)
Supplement: Supplementary file 4 — Supplementary Tables 1–10. Supplementary Table 1: List of isolated strains. Supplementary Table 2: Effects of F18-mix on commensals (Full-length 16S rRNA gene sequencing). Supplementary Table 3: Tn-seq results. Supplementary Table 4: Virulence factors in 18 strains. Supplementary Table 5: Antimicrobial resistance genes in 18 strains. Supplementary Table 6: Gluconate metabolism gene homologues in isolated strains. Supplementary Table 7: Gluconate levels and gluconate pathway encoding MSPs in IBD cohorts. Supplementary Table 8: Composition of diets. Supplementary Table 9: Primer list. Supplementary Table 10: MR parameter of LC–MS/MS. [file 41586_2024_7960_MOESM4_ESM.zip]

Archive with 10 entries (10 files):
- 2023-10-18667B-s4/2023-10-18667B-Table S1 Isolated_strain.xlsx
- 2023-10-18667B-s4/2023-10-18667B-Table S10 MR_parameter_LC_MS_MS.xlsx
- 2023-10-18667B-s4/2023-10-18667B-Table S2 Effects of F18mix on commensals (16S rRNA).xlsx
- 2023-10-18667B-s4/2023-10-18667B-Table S3 Tn-seq results.xlsx
- 2023-10-18667B-s4/2023-10-18667B-Table S4 vfdb.xlsx
- 2023-10-18667B-s4/2023-10-18667B-Table S5 AMR genes in F18-mix.xlsx
- 2023-10-18667B-s4/2023-10-18667B-Table S6 Gluconate metabolism gene homologues.xlsx
- 2023-10-18667B-s4/2023-10-18667B-Table S7 Gluconate levels and gluconate pathway encoding MSPs in IBD cohorts.xlsx
- 2023-10-18667B-s4/2023-10-18667B-Table S8 Composition of diets.xlsx
- 2023-10-18667B-s4/2023-10-18667B-Table S9 Primer list.xlsx
