# Supplementary material for: Commensal consortia decolonize Enterobacteriaceae via ecological control
Source: Nature. 2024 Sep 18;633(8031):878–86. doi: 10.1038/s41586-024-07960-6 (PMC11424487; doi:10.1038/s41586-024-07960-6)
Supplement: Supplementary file 4 — Supplementary Tables 1–10. Supplementary Table 1: List of isolated strains. Supplementary Table 2: Effects of F18-mix on commensals (Full-length 16S rRNA gene sequencing). Supplementary Table 3: Tn-seq results. Supplementary Table 4: Virulence factors in 18 strains. Supplementary Table 5: Antimicrobial resistance genes in 18 strains. Supplementary Table 6: Gluconate metabolism gene homologues in isolated strains. Supplementary Table 7: Gluconate levels and gluconate pathway encoding MSPs in IBD cohorts. Supplementary Table 8: Composition of diets. Supplementary Table 9: Primer list. Supplementary Table 10: MR parameter of LC–MS/MS. [file 41586_2024_7960_MOESM4_ESM.zip › 2023-10-18667B-s4/2023-10-18667B-Table S10 MR_parameter_LC_MS_MS.xlsx]

## Sheet: MRM1
Carbohydrate	Q1	Q3	DwellTime	DP (Declustering potential)	EP (entrance potential)	CE (collision energy)	CXP (collision cell exit potential)
Galacturonic acid	192.9	59	25	-50	-10	-31	-26
Glucronic acid	192.9	112.9	25	-50	-10	-16	-2
Gluconic acid	194.936	74.9	25	-40	-10	-24	-11

## Sheet: MRM2
Carbohydrate	Q1	Q3	DwellTime	DP (Declustering potential)	EP (entrance potential)	CE (collision energy)	CXP (collision cell exit potential)
Galactitol	180.942	100.8	25	-85	-10	-20	-5
D-Ribose	194.881	149.1	25	-5	-10	-10	-11
L-Arabinose	194.881	149.1	25	-5	-10	-10	-11
D-Xylose	194.881	149.1	25	-5	-10	-10	-11
L-Rhamnose	208.945	163.1	25	-20	-10	-10	-13
L-Fucose	208.945	163.1	25	-20	-10	-10	-13
D-Fructose	224.917	178.8	25	-25	-10	-10	-11
D-Galactose	224.917	178.8	25	-25	-10	-10	-11
D-Mannose	224.917	178.8	25	-25	-10	-10	-11
D-Glucose	224.917	178.8	25	-25	-10	-10	-11
Sorbitol	226.919	180.9	25	-5	-10	-14	-9
Glucose 13C6	230.9	185.1	25	-25	-10	-10	-11
Lactose	386.922	161	25	-35	-10	-18	-13
Cellobiose	386.922	161	25	-35	-10	-18	-13
D-Maltose	386.922	161	25	-35	-10	-18	-13
Sucrose	386.946	341	25	-35	-10	-18	-17
Trehalose	386.946	341	25	-35	-10	-18	-17
Glucosamine	180.053	162.1	25	31	10	13	8
N-acetylglucosamine	222.052	204.1	25	61	10	11	6
