# Supplementary material for: Commensal consortia decolonize Enterobacteriaceae via ecological control
Source: Nature. 2024 Sep 18;633(8031):878–86. doi: 10.1038/s41586-024-07960-6 (PMC11424487; doi:10.1038/s41586-024-07960-6)
Supplement: Supplementary file 4 — Supplementary Tables 1–10. Supplementary Table 1: List of isolated strains. Supplementary Table 2: Effects of F18-mix on commensals (Full-length 16S rRNA gene sequencing). Supplementary Table 3: Tn-seq results. Supplementary Table 4: Virulence factors in 18 strains. Supplementary Table 5: Antimicrobial resistance genes in 18 strains. Supplementary Table 6: Gluconate metabolism gene homologues in isolated strains. Supplementary Table 7: Gluconate levels and gluconate pathway encoding MSPs in IBD cohorts. Supplementary Table 8: Composition of diets. Supplementary Table 9: Primer list. Supplementary Table 10: MR parameter of LC–MS/MS. [file 41586_2024_7960_MOESM4_ESM.zip › 2023-10-18667B-s4/2023-10-18667B-Table S4 vfdb.xlsx]

## Sheet: summary
Strain	virulence gene
PROKKA_2H7	89		prokka	version-1.14.0
PROKKA_f01	0		diamond	version-0.9.30.131
PROKKA_f02	0		VFDB	2019/09/24 DL	2019/09/20 update
PROKKA_f03	1
PROKKA_f04	1
PROKKA_f05	3
PROKKA_f06	1
PROKKA_f07	3
PROKKA_f08	1
PROKKA_f09	3
PROKKA_f10	4
PROKKA_f11	2
PROKKA_f12	2
PROKKA_f13	1
PROKKA_f14	1
PROKKA_f15	4
PROKKA_f16	2
PROKKA_f17	2
PROKKA_f18	3
PROKKA_f19	2
PROKKA_f20	0
PROKKA_f21	1
PROKKA_f22	0
PROKKA_f23	2
PROKKA_f24	2
PROKKA_f25	2
PROKKA_f26	0
PROKKA_f27	2
PROKKA_f28	1
PROKKA_f29	1
PROKKA_f30	1
PROKKA_f31	1
PROKKA_f32	3
PROKKA_f33	0
PROKKA_f34	2
PROKKA_f35	1
PROKKA_f36	1
PROKKA_f37	128

## Sheet: virulence gene list
qseqid	sseqid	qlen	slen	qstart	qend	sstart	send	length	pident	evalue	bitscore	stitle
PROKKA_2H7.diamond.vfdb.setA.cov70.pid70.txt
NOCLEBFK_00106	VFG000575(gb|NP_462663)	681	231	1	669	6	228	223	70.9	5.8e-84	304.7	VFG000575(gb|NP_462663) (mgtC) Mg2+ transport protein [MgtBC (VF0106)] [Salmonella enterica subsp. enterica serovar Typhimurium str. LT2]
NOCLEBFK_00500	VFG013346(gb|NP_438972)	903	295	28	885	2	289	288	74.7	1.1e-119	423.7	VFG013346(gb|NP_438972) (galU) glucosephosphate uridylyltransferase [LOS (CVF494)] [Haemophilus influenzae Rd KW20]
NOCLEBFK_00528	VFG013465(gb|NP_439706)	855	284	1	849	1	283	283	83	1.5e-137	483	VFG013465(gb|NP_439706) (kdsA) 2-dehydro-3-deoxyphosphooctonate aldolase [LOS (CVF494)] [Haemophilus influenzae Rd KW20]
NOCLEBFK_00735	VFG049007(gb|YP_002920216.1)	624	207	1	621	1	207	207	100	9.9e-115	406.8	VFG049007(gb|YP_002920216.1) (rcsA) transcriptional activator for ctr capsule biosynthesis [RcsAB (VF0571)] [Klebsiella pneumoniae subsp. pneumoniae NTUH-K2044]
NOCLEBFK_00828	VFG048808(gb|YP_002920351.1)	1383	456	1	1368	1	456	456	98.9	1.9e-267	915.2	VFG048808(gb|YP_002920351.1) (manB) phosphomannomutase [Capsule (VF0560)] [Klebsiella pneumoniae subsp. pneumoniae NTUH-K2044]
NOCLEBFK_00829	VFG048819(gb|YP_002920352.1)	1416	471	1	1413	1	471	471	99.6	2.2e-279	954.9	VFG048819(gb|YP_002920352.1) (manC) mannose-1-phosphate guanylyltransferase [Capsule (VF0560)] [Klebsiella pneumoniae subsp. pneumoniae NTUH-K2044]
NOCLEBFK_00831	VFG048797(gb|YP_002920350.1)	1167	388	1	1164	1	388	388	99.5	8.6e-221	760	VFG048797(gb|YP_002920350.1) (ugd) UDP-glucose 6-dehydrogenase [Capsule (VF0560)] [Klebsiella pneumoniae subsp. pneumoniae NTUH-K2044]
NOCLEBFK_00832	VFG048808(gb|YP_002920351.1)	1371	456	1	1368	1	456	456	99.8	6.9e-270	923.3	VFG048808(gb|YP_002920351.1) (manB) phosphomannomutase [Capsule (VF0560)] [Klebsiella pneumoniae subsp. pneumoniae NTUH-K2044]
NOCLEBFK_00833	VFG048819(gb|YP_002920352.1)	1416	471	1	1413	1	471	471	99.4	1.1e-278	952.6	VFG048819(gb|YP_002920352.1) (manC) mannose-1-phosphate guanylyltransferase [Capsule (VF0560)] [Klebsiella pneumoniae subsp. pneumoniae NTUH-K2044]
NOCLEBFK_00834	VFG048830(gb|YP_002920353.1)	1407	468	1	1404	1	468	468	99.8	2.7e-269	921.4	VFG048830(gb|YP_002920353.1) (gnd) 6-phosphogluconate dehydrogenase [Capsule (VF0560)] [Klebsiella pneumoniae subsp. pneumoniae NTUH-K2044]
NOCLEBFK_00844	VFG048980(gb|YP_002920367.1)	1440	504	1	1437	28	504	479	90.8	9.2e-265	906.4	VFG048980(gb|YP_002920367.1) (wzi) surface assembly of capsule [Capsule (VF0560)] [Klebsiella pneumoniae subsp. pneumoniae NTUH-K2044]
NOCLEBFK_00845	VFG048985(gb|YP_002920368.1)	630	209	1	627	1	209	209	91.4	2e-107	382.5	VFG048985(gb|YP_002920368.1) (cpsACP) phosphatase PAP2 family protein [Capsule (VF0560)] [Klebsiella pneumoniae subsp. pneumoniae NTUH-K2044]
NOCLEBFK_00846	VFG048990(gb|YP_002920369.1)	897	298	1	894	1	298	298	100	8.5e-168	583.6	VFG048990(gb|YP_002920369.1) (galF) UTP-glucose-1-phosphate uridylyltransferase subunit GalF [Capsule (VF0560)] [Klebsiella pneumoniae subsp. pneumoniae NTUH-K2044]
NOCLEBFK_00971	VFG049018(gb|YP_002920501.1)	651	216	1	648	1	216	216	100	2.9e-117	415.2	VFG049018(gb|YP_002920501.1) (rcsB) transcriptional regulator RcsB [RcsAB (VF0571)] [Klebsiella pneumoniae subsp. pneumoniae NTUH-K2044]
NOCLEBFK_01462	VFG018241(gb|NP_230208)	516	172	1	513	1	171	171	73.1	5e-72	264.6	VFG018241(gb|NP_230208) (luxS) S-ribosylhomocysteinase [AI-2 (VF0406)] [Vibrio cholerae O1 biovar El Tor str. N16961]
NOCLEBFK_01708	VFG048327(gb|YP_002921121.1)	705	236	1	702	3	236	234	100	2e-132	465.7	VFG048327(gb|YP_002921121.1) (mrkH) transcriptional activator [Type 3 fimbriae (VF0567)] [Klebsiella pneumoniae subsp. pneumoniae NTUH-K2044]
NOCLEBFK_01709	VFG048338(gb|YP_002921122.1)	573	194	1	570	5	194	190	100	2.1e-103	369	VFG048338(gb|YP_002921122.1) (mrkI) LuxR family regulatory protein [Type 3 fimbriae (VF0567)] [Klebsiella pneumoniae subsp. pneumoniae NTUH-K2044]
NOCLEBFK_01710	VFG048348(gb|YP_002921123.1)	717	238	1	714	1	238	238	99.6	4.6e-140	491.1	VFG048348(gb|YP_002921123.1) (mrkJ) phosphodiesterase [Type 3 fimbriae (VF0567)] [Klebsiella pneumoniae subsp. pneumoniae NTUH-K2044]
NOCLEBFK_01711	VFG043623(gb|YP_002921124)	636	211	1	633	1	211	211	100	8.3e-125	440.3	VFG043623(gb|YP_002921124) (mrkF) type 3 fimbrial minor pilin subunit MrkF [Type 3 fimbriae (VF0567)] [Klebsiella pneumoniae subsp. pneumoniae NTUH-K2044]
NOCLEBFK_01712	VFG043624(gb|YP_002921125)	996	331	1	993	1	331	331	100	1.2e-186	646.4	VFG043624(gb|YP_002921125) (mrkD) fimbrial adhesin protein precursor MrkD [Type 3 fimbriae (VF0567)] [Klebsiella pneumoniae subsp. pneumoniae NTUH-K2044]
NOCLEBFK_01713	VFG043625(gb|YP_002921126)	2487	828	1	2484	1	828	828	100	0	1682.2	VFG043625(gb|YP_002921126) (mrkC) fimbrial biogenesis outer membrane usher protein mrkC precursor [Type 3 fimbriae (VF0567)] [Klebsiella pneumoniae subsp. pneumoniae NTUH-K2044]
NOCLEBFK_01714	VFG043626(gb|YP_002921127)	702	233	1	699	1	233	233	100	3.6e-129	454.9	VFG043626(gb|YP_002921127) (mrkB) fimbrial chaperone protein mrkB precursor [Type 3 fimbriae (VF0567)] [Klebsiella pneumoniae subsp. pneumoniae NTUH-K2044]
NOCLEBFK_01715	VFG043627(gb|YP_002921128)	609	202	1	606	1	202	202	100	1.4e-108	386.3	VFG043627(gb|YP_002921128) (mrkA) type 3 fimbrial major pilin subunit MrkA [Type 3 fimbriae (VF0567)] [Klebsiella pneumoniae subsp. pneumoniae NTUH-K2044]
NOCLEBFK_01721	VFG048229(gb|YP_002921134.1)	606	201	1	603	1	201	201	99.5	6.5e-119	420.6	VFG048229(gb|YP_002921134.1) (fimB) tyrosine recombinase [Type I fimbriae (VF0566)] [Klebsiella pneumoniae subsp. pneumoniae NTUH-K2044]
NOCLEBFK_01722	VFG048237(gb|YP_002921135.1)	609	202	1	606	1	202	202	99.5	2.3e-116	412.1	VFG048237(gb|YP_002921135.1) (fimE) tyrosine recombinase [Type I fimbriae (VF0566)] [Klebsiella pneumoniae subsp. pneumoniae NTUH-K2044]
NOCLEBFK_01723	VFG048247(gb|YP_002921137.1)	549	182	1	546	1	182	182	100	4.7e-92	331.3	VFG048247(gb|YP_002921137.1) (fimA) type 1 major fimbrial subunit precursor [Type I fimbriae (VF0566)] [Klebsiella pneumoniae subsp. pneumoniae NTUH-K2044]
NOCLEBFK_01724	VFG048257(gb|YP_002921138.1)	108	211	1	102	34	67	34	85.3	2.7e-12	63.9	VFG048257(gb|YP_002921138.1) (fimI) type 1 pilus biosynthesis fimbrial protein [Type I fimbriae (VF0566)] [Klebsiella pneumoniae subsp. pneumoniae NTUH-K2044]
NOCLEBFK_01725	VFG048257(gb|YP_002921138.1)	447	211	1	444	64	211	148	99.3	1.4e-83	302.8	VFG048257(gb|YP_002921138.1) (fimI) type 1 pilus biosynthesis fimbrial protein [Type I fimbriae (VF0566)] [Klebsiella pneumoniae subsp. pneumoniae NTUH-K2044]
NOCLEBFK_01726	VFG048267(gb|YP_002921139.1)	705	241	1	702	8	241	234	99.6	1.5e-130	459.5	VFG048267(gb|YP_002921139.1) (fimC) periplasmic chaperone [Type I fimbriae (VF0566)] [Klebsiella pneumoniae subsp. pneumoniae NTUH-K2044]
NOCLEBFK_01727	VFG048277(gb|YP_002921140.1)	2613	881	1	2610	12	881	870	100	0	1773.4	VFG048277(gb|YP_002921140.1) (fimD) outer membrane usher protein [Type I fimbriae (VF0566)] [Klebsiella pneumoniae subsp. pneumoniae NTUH-K2044]
NOCLEBFK_01728	VFG048287(gb|YP_002921141.1)	528	176	1	525	2	176	175	98.3	1.5e-92	332.8	VFG048287(gb|YP_002921141.1) (fimF) type 1 fimbrial minor component [Type I fimbriae (VF0566)] [Klebsiella pneumoniae subsp. pneumoniae NTUH-K2044]
NOCLEBFK_01729	VFG048297(gb|YP_002921142.1)	501	166	1	498	1	166	166	99.4	1.9e-87	315.8	VFG048297(gb|YP_002921142.1) (fimG) type 1 fimbrial minor component [Type I fimbriae (VF0566)] [Klebsiella pneumoniae subsp. pneumoniae NTUH-K2044]
NOCLEBFK_01730	VFG048307(gb|YP_002921143.1)	909	302	1	906	1	302	302	99.7	7.1e-170	590.5	VFG048307(gb|YP_002921143.1) (fimH) type 1 fimbrial adhesin precursor [Type I fimbriae (VF0566)] [Klebsiella pneumoniae subsp. pneumoniae NTUH-K2044]
NOCLEBFK_01731	VFG048317(gb|YP_002921144.1)	1413	413	172	1410	1	413	413	98.8	2.3e-236	812	VFG048317(gb|YP_002921144.1) (fimK) transcriptional regulator [Type I fimbriae (VF0566)] [Klebsiella pneumoniae subsp. pneumoniae NTUH-K2044]
NOCLEBFK_01917	VFG000331(gb|NP_439675)	1434	476	19	1416	7	472	466	70.2	1.5e-190	659.8	VFG000331(gb|NP_439675) (rfaE) ADP-heptose synthase [LOS (VF0044)] [Haemophilus influenzae Rd KW20]
NOCLEBFK_02130	VFG049133(gb|YP_002918166.1)	1140	397	1	1110	7	376	374	70.1	4.6e-142	498.4	VFG049133(gb|YP_002918166.1) (acrA) acriflavine resistance protein A [AcrAB (VF0568)] [Klebsiella pneumoniae subsp. pneumoniae NTUH-K2044]
NOCLEBFK_02131	VFG049144(gb|YP_002918165.1)	3111	1048	1	3108	1	1037	1037	81.3	0	1618.6	VFG049144(gb|YP_002918165.1) (acrB) acriflavine resistance protein B [AcrAB (VF0568)] [Klebsiella pneumoniae subsp. pneumoniae NTUH-K2044]
NOCLEBFK_02417	VFG000332(gb|NP_439271)	933	308	1	924	1	307	308	78.2	8.1e-145	507.3	VFG000332(gb|NP_439271) (rfaD) ADP-L-glycero-D-mannoheptose-6-epimerase [LOS (VF0044)] [Haemophilus influenzae Rd KW20]
NOCLEBFK_02917	VFG048518(gb|YP_002918367.1)	2259	742	61	2256	22	742	732	76.2	0	1148.7	VFG048518(gb|YP_002918367.1) (fepA) outer membrane receptor FepA [Ent (VF0562)] [Klebsiella pneumoniae subsp. pneumoniae NTUH-K2044]
NOCLEBFK_02997	VFG001855(gb|YP_094724)	1647	550	7	1599	4	538	535	74.8	4.3e-218	751.5	VFG001855(gb|YP_094724) (htpB) Hsp60, 60K heat shock protein HtpB [Hsp60 (VF0159)] [Legionella pneumophila subsp. pneumophila str. Philadelphia 1]
NOCLEBFK_03406	VFG013412(gb|NP_439302)	918	305	1	912	1	304	304	77.6	2.5e-138	485.7	VFG013412(gb|NP_439302) (lpxC) UDP-3-O-(R-3-hydroxymyristoyl)-N-acetylglucosamine deacetylase [LOS (CVF494)] [Haemophilus influenzae Rd KW20]
NOCLEBFK_03465	VFG038284(gb|YP_855105)	423	143	4	411	4	139	136	77.2	5.8e-58	217.6	VFG038284(gb|YP_855105) (exeG) general secretion pathway protein G [exe (SS209)] [Aeromonas hydrophila subsp. hydrophila ATCC 7966]
NOCLEBFK_03544	VFG013418(gb|NP_439337)	582	194	1	576	1	192	192	79.2	5.9e-85	307.8	VFG013418(gb|NP_439337) (gmhA/lpcA) phosphoheptose isomerase [LOS (CVF494)] [Haemophilus influenzae Rd KW20]
NOCLEBFK_03612	VFG002413(gb|NP_286011)	543	196	1	540	17	196	180	90.6	8.1e-89	320.5	VFG002413(gb|NP_286011) (ykgK/ecpR) regulator protein EcpR [ECP (VF0404)] [Escherichia coli O157:H7 str. EDL933]
NOCLEBFK_03613	VFG002414(gb|NP_286010)	588	195	1	585	1	195	195	95.9	2.7e-98	352.1	VFG002414(gb|NP_286010) (yagZ/ecpA) E. coli common pilus structural subunit EcpA [ECP (VF0404)] [Escherichia coli O157:H7 str. EDL933]
NOCLEBFK_03614	VFG002412(gb|NP_286009)	669	222	1	666	1	222	222	91.4	1.4e-114	406.4	VFG002412(gb|NP_286009) (yagY/ecpB) E. coli common pilus chaperone EcpB [ECP (VF0404)] [Escherichia coli O157:H7 str. EDL933]
NOCLEBFK_03615	VFG002415(gb|NP_286008)	2526	841	1	2523	1	841	841	93.2	0	1566.2	VFG002415(gb|NP_286008) (yagX/ecpC) E. coli common pilus usher EcpC [ECP (VF0404)] [Escherichia coli O157:H7 str. EDL933]
NOCLEBFK_03616	VFG002416(gb|NP_286007)	1644	547	1	1641	1	547	547	94.3	1.5e-311	1062	VFG002416(gb|NP_286007) (yagW/ecpD) polymerized tip adhesin of ECP fibers [ECP (VF0404)] [Escherichia coli O157:H7 str. EDL933]
NOCLEBFK_03617	VFG002417(gb|NP_286006)	711	251	1	708	16	251	236	86.9	1.8e-120	426	VFG002417(gb|NP_286006) (yagV/ecpE) E. coli common pilus chaperone EcpE [ECP (VF0404)] [Escherichia coli O157:H7 str. EDL933]
NOCLEBFK_03766	VFG049144(gb|YP_002918165.1)	3147	1048	1	3144	1	1048	1048	100	0	2000.7	VFG049144(gb|YP_002918165.1) (acrB) acriflavine resistance protein B [AcrAB (VF0568)] [Klebsiella pneumoniae subsp. pneumoniae NTUH-K2044]
NOCLEBFK_03767	VFG049133(gb|YP_002918166.1)	1194	397	1	1191	1	397	397	100	3.1e-218	751.5	VFG049133(gb|YP_002918166.1) (acrA) acriflavine resistance protein A [AcrAB (VF0568)] [Klebsiella pneumoniae subsp. pneumoniae NTUH-K2044]
NOCLEBFK_03931	VFG048528(gb|YP_002918366.1)	660	209	1	555	1	185	185	87.6	1.8e-90	326.2	VFG048528(gb|YP_002918366.1) (entD) enterochelin synthetase component D [Ent (VF0562)] [Klebsiella pneumoniae subsp. pneumoniae NTUH-K2044]
NOCLEBFK_03932	VFG048518(gb|YP_002918367.1)	2229	742	1	2226	1	742	742	99.5	0	1513	VFG048518(gb|YP_002918367.1) (fepA) outer membrane receptor FepA [Ent (VF0562)] [Klebsiella pneumoniae subsp. pneumoniae NTUH-K2044]
NOCLEBFK_03933	VFG048508(gb|YP_002918368.1)	1209	402	1	1206	1	402	402	99	8e-254	869.8	VFG048508(gb|YP_002918368.1) (fes) enterobactin/ferric enterobactin esterase [Ent (VF0562)] [Klebsiella pneumoniae subsp. pneumoniae NTUH-K2044]
NOCLEBFK_03935	VFG048498(gb|YP_002918370.1)	3882	1293	1	3879	1	1293	1293	99.1	0	2568.5	VFG048498(gb|YP_002918370.1) (entF) enterobactin synthase subunit F [Ent (VF0562)] [Klebsiella pneumoniae subsp. pneumoniae NTUH-K2044]
NOCLEBFK_03936	VFG048488(gb|YP_002918371.1)	795	264	1	792	1	264	264	100	4.9e-151	527.7	VFG048488(gb|YP_002918371.1) (fepC) iron-enterobactin transporter ATP-binding protein [Ent (VF0562)] [Klebsiella pneumoniae subsp. pneumoniae NTUH-K2044]
NOCLEBFK_03937	VFG048478(gb|YP_002918372.1)	993	330	1	990	1	330	330	99.7	5.5e-176	610.9	VFG048478(gb|YP_002918372.1) (fepG) iron-enterobactin transporter permease [Ent (VF0562)] [Klebsiella pneumoniae subsp. pneumoniae NTUH-K2044]
NOCLEBFK_03938	VFG048468(gb|YP_002918373.1)	1008	335	1	1005	1	335	335	100	1.1e-176	613.2	VFG048468(gb|YP_002918373.1) (fepD) iron-enterobactin transporter membrane protein [Ent (VF0562)] [Klebsiella pneumoniae subsp. pneumoniae NTUH-K2044]
NOCLEBFK_03939	VFG048459(gb|YP_002918375.1)	1242	413	1	1239	1	413	413	100	2.7e-220	758.4	VFG048459(gb|YP_002918375.1) (ybdA) enterobactin exporter EntS [Ent (VF0562)] [Klebsiella pneumoniae subsp. pneumoniae NTUH-K2044]
NOCLEBFK_03940	VFG048449(gb|YP_002918376.1)	960	319	1	957	1	319	319	99.4	2.6e-178	618.6	VFG048449(gb|YP_002918376.1) (fepB) iron-enterobactin transporter periplasmic binding protein [Ent (VF0562)] [Klebsiella pneumoniae subsp. pneumoniae NTUH-K2044]
NOCLEBFK_03941	VFG048439(gb|YP_002918377.1)	1176	395	1	1173	5	395	391	99.2	3.2e-223	768.1	VFG048439(gb|YP_002918377.1) (entC) isochorismate synthase [Ent (VF0562)] [Klebsiella pneumoniae subsp. pneumoniae NTUH-K2044]
NOCLEBFK_03942	VFG048429(gb|YP_002918378.1)	1608	535	1	1605	1	535	535	99.4	3.5e-315	1074.7	VFG048429(gb|YP_002918378.1) (entE) enterobactin synthase subunit E [Ent (VF0562)] [Klebsiella pneumoniae subsp. pneumoniae NTUH-K2044]
NOCLEBFK_03943	VFG048419(gb|YP_002918379.1)	852	283	1	849	1	283	283	100	2.6e-166	578.6	VFG048419(gb|YP_002918379.1) (entB) 2,3-dihydro-2,3-dihydroxybenzoate synthetase, isochroismatase [Ent (VF0562)] [Klebsiella pneumoniae subsp. pneumoniae NTUH-K2044]
NOCLEBFK_03944	VFG048409(gb|YP_002918380.1)	756	261	1	753	11	261	251	99.6	9.1e-139	486.9	VFG048409(gb|YP_002918380.1) (entA) 2,3-dihydroxybenzoate-2,3-dehydrogenase [Ent (VF0562)] [Klebsiella pneumoniae subsp. pneumoniae NTUH-K2044]
NOCLEBFK_04317	VFG001443(gb|AAF37887)	1071	346	1	1068	1	346	356	85.1	6.2e-173	600.9	VFG001443(gb|AAF37887) (ompA) outer membrane protein A [OmpA (VF0236)] [Escherichia coli O18:K1:H7 str. RS218]
NOCLEBFK_04443	VFG048621(gb|YP_001688090.1)	2190	733	4	2187	6	733	729	72.8	0	1122.8	VFG048621(gb|YP_001688090.1) (iutA) ferric aerobactin receptor IutA [Aerobactin (VF0565)] [Klebsiella pneumoniae subsp. pneumoniae NTUH-K2044]
NOCLEBFK_04738	VFG048628(gb|YP_005226597.1)	492	163	1	489	1	163	163	98.8	1.7e-85	309.3	VFG048628(gb|YP_005226597.1) (vipA/tssB) type VI secretion system contractile sheath small subunit VipA [T6SS (VF0569)] [Klebsiella pneumoniae subsp. pneumoniae HS11286]
NOCLEBFK_04739	VFG048639(gb|YP_005226598.1)	1545	514	1	1542	1	514	514	99.4	3.8e-301	1027.3	VFG048639(gb|YP_005226598.1) (vipB/tssC) type VI secretion system contractile sheath large subunit VipB [T6SS (VF0569)] [Klebsiella pneumoniae subsp. pneumoniae HS11286]
NOCLEBFK_04740	VFG048650(gb|YP_005226599.1)	1344	447	1	1341	1	447	447	99.3	1.1e-259	889.4	VFG048650(gb|YP_005226599.1) (vasE/tssK) type VI secretion system baseplate subunit TssK [T6SS (VF0569)] [Klebsiella pneumoniae subsp. pneumoniae HS11286]
NOCLEBFK_04741	VFG048661(gb|YP_005226600.1)	690	229	1	687	1	229	229	98.7	6e-137	480.7	VFG048661(gb|YP_005226600.1) (dotU/tssL) type VI secretion system protein, DotU/TssL family [T6SS (VF0569)] [Klebsiella pneumoniae subsp. pneumoniae HS11286]
NOCLEBFK_04743	VFG048683(gb|YP_005226602.1)	492	163	1	489	1	163	163	100	9e-95	340.1	VFG048683(gb|YP_005226602.1) (hcp/tssD) type VI secretion system protein, Hcp family [T6SS (VF0569)] [Klebsiella pneumoniae subsp. pneumoniae HS11286]
NOCLEBFK_04744	VFG048693(gb|YP_005226603.1)	2133	884	1	2130	1	710	710	98.9	0	1365.5	VFG048693(gb|YP_005226603.1) (clpV/tssH) type VI secretion system ATPase TssH [T6SS (VF0569)] [Klebsiella pneumoniae subsp. pneumoniae HS11286]
NOCLEBFK_04745	VFG048693(gb|YP_005226603.1)	522	884	1	519	712	884	173	98.3	1.2e-92	333.2	VFG048693(gb|YP_005226603.1) (clpV/tssH) type VI secretion system ATPase TssH [T6SS (VF0569)] [Klebsiella pneumoniae subsp. pneumoniae HS11286]
NOCLEBFK_04746	VFG048704(gb|YP_005226604.1)	2379	789	10	2376	1	789	789	98.7	0	1573.5	VFG048704(gb|YP_005226604.1) (vgrG/tssI) type VI secretion system tip protein VgrG [T6SS (VF0569)] [Klebsiella pneumoniae subsp. pneumoniae HS11286]
NOCLEBFK_04748	VFG048723(gb|YP_005226607.1)	594	176	1	591	1	176	197	74.6	1.7e-79	289.7	VFG048723(gb|YP_005226607.1) (tli1) type VI secretion system immunity protein [T6SS (VF0569)] [Klebsiella pneumoniae subsp. pneumoniae HS11286]
NOCLEBFK_04749	VFG048736	2454	805	1	2427	1	805	810	88.8	0	1463	VFG048736 (tle1) type VI secretion system effector [T6SS (VF0569)] [Klebsiella pneumoniae subsp. pneumoniae HS11286]
NOCLEBFK_04750	VFG048723(gb|YP_005226607.1)	549	176	19	546	1	176	176	90.3	2.9e-94	338.6	VFG048723(gb|YP_005226607.1) (tli1) type VI secretion system immunity protein [T6SS (VF0569)] [Klebsiella pneumoniae subsp. pneumoniae HS11286]
NOCLEBFK_04751	VFG048728(gb|YP_005226608.1)	531	176	1	528	1	176	176	93.2	1.4e-96	346.3	VFG048728(gb|YP_005226608.1) (tli1) type VI secretion system immunity protein [T6SS (VF0569)] [Klebsiella pneumoniae subsp. pneumoniae HS11286]
NOCLEBFK_04752	VFG048728(gb|YP_005226608.1)	240	176	1	219	1	73	73	87.7	4.6e-28	117.5	VFG048728(gb|YP_005226608.1) (tli1) type VI secretion system immunity protein [T6SS (VF0569)] [Klebsiella pneumoniae subsp. pneumoniae HS11286]
NOCLEBFK_04753	VFG048728(gb|YP_005226608.1)	294	176	1	291	80	176	97	100	2e-57	215.3	VFG048728(gb|YP_005226608.1) (tli1) type VI secretion system immunity protein [T6SS (VF0569)] [Klebsiella pneumoniae subsp. pneumoniae HS11286]
NOCLEBFK_04754	VFG048717(gb|YP_005226606.1)	531	176	1	528	1	176	176	97.2	5.3e-101	360.9	VFG048717(gb|YP_005226606.1) (tli1) type VI secretion system immunity protein [T6SS (VF0569)] [Klebsiella pneumoniae subsp. pneumoniae HS11286]
NOCLEBFK_04755	VFG048723(gb|YP_005226607.1)	531	176	1	528	1	176	176	92.6	3.9e-96	344.7	VFG048723(gb|YP_005226607.1) (tli1) type VI secretion system immunity protein [T6SS (VF0569)] [Klebsiella pneumoniae subsp. pneumoniae HS11286]
NOCLEBFK_04756	VFG048736	2442	805	1	2415	1	805	805	96.8	0	1596.6	VFG048736 (tle1) type VI secretion system effector [T6SS (VF0569)] [Klebsiella pneumoniae subsp. pneumoniae HS11286]
NOCLEBFK_04757	VFG048740(gb|YP_005226612.1)	258	85	1	255	1	85	85	100	2.7e-50	191.4	VFG048740(gb|YP_005226612.1) (KPHS_23120) PaaR repeat-containing protein [T6SS (VF0569)] [Klebsiella pneumoniae subsp. pneumoniae HS11286]
NOCLEBFK_04759	VFG048751(gb|YP_005226614.1)	3429	1141	1	3423	1	1141	1141	97.3	0	2211.4	VFG048751(gb|YP_005226614.1) (icmF/tssM) type VI secretion protein TssM [T6SS (VF0569)] [Klebsiella pneumoniae subsp. pneumoniae HS11286]
NOCLEBFK_04761	VFG048767(gb|YP_005226617.1)	1755	584	1	1752	1	584	584	99.1	0	1195.6	VFG048767(gb|YP_005226617.1) (tssF) type VI secretion system baseplate subunit TssF [T6SS (VF0569)] [Klebsiella pneumoniae subsp. pneumoniae HS11286]
NOCLEBFK_04762	VFG048776(gb|YP_005226618.1)	1086	361	1	1083	1	361	361	99.4	1.9e-217	748.8	VFG048776(gb|YP_005226618.1) (tssG) type VI secretion system baseplate subunit TssG [T6SS (VF0569)] [Klebsiella pneumoniae subsp. pneumoniae HS11286]
NOCLEBFK_04763	VFG048784(gb|YP_005226619.1)	543	180	1	540	1	180	180	99.4	1.9e-98	352.4	VFG048784(gb|YP_005226619.1) (sciN/tssJ) type VI secretion system lipoprotein TssJ [T6SS (VF0569)] [Klebsiella pneumoniae subsp. pneumoniae HS11286]
NOCLEBFK_05023	VFG044322(gb|YP_002919453)	930	311	1	927	3	311	309	99.4	1.1e-178	619.8	VFG044322(gb|YP_002919453) (iroE) siderophore esterase IroE [Sal (VF0563)] [Klebsiella pneumoniae subsp. pneumoniae NTUH-K2044]
PROKKA_f01.diamond.vfdb.setA.cov70.pid70.txt
PROKKA_f02.diamond.vfdb.setA.cov70.pid70.txt
PROKKA_f03.diamond.vfdb.setA.cov70.pid70.txt
KAJNBHKH_01059	VFG037028(gb|NP_273273)	1461	504	16	1449	11	488	478	73.4	1.2e-216	746.5	VFG037028(gb|NP_273273) (katA) catalase [KatA (VF0454)] [Neisseria meningitidis MC58]
PROKKA_f04.diamond.vfdb.setA.cov70.pid70.txt
BCFCFPPK_00044	VFG001374(gb|NP_344891)	1050	351	1	1014	1	339	340	72.4	5e-143	501.5	VFG001374(gb|NP_344891) (cps4J) capsular polysaccharide biosynthesis protein Cps4J [Capsule (VF0144)] [Streptococcus pneumoniae TIGR4]
PROKKA_f05.diamond.vfdb.setA.cov70.pid70.txt
JMHGMDPE_01471	VFG037028(gb|NP_273273)	1491	504	40	1479	11	488	480	70.8	2.2e-208	719.2	VFG037028(gb|NP_273273) (katA) catalase [KatA (VF0454)] [Neisseria meningitidis MC58]
JMHGMDPE_02567	VFG001374(gb|NP_344891)	1050	351	1	1014	1	339	340	73.8	1.1e-145	510.4	VFG001374(gb|NP_344891) (cps4J) capsular polysaccharide biosynthesis protein Cps4J [Capsule (VF0144)] [Streptococcus pneumoniae TIGR4]
JMHGMDPE_02569	VFG001376(gb|NP_344893)	1191	394	16	1185	4	393	390	80.8	5.4e-194	671	VFG001376(gb|NP_344893) (cps4L) UDP-N-acetylglucosamine 2-epimerase [Capsule (VF0144)] [Streptococcus pneumoniae TIGR4]
PROKKA_f06.diamond.vfdb.setA.cov70.pid70.txt
IKNICLDN_02545	VFG001374(gb|NP_344891)	1050	351	1	1014	1	339	340	72.4	5e-143	501.5	VFG001374(gb|NP_344891) (cps4J) capsular polysaccharide biosynthesis protein Cps4J [Capsule (VF0144)] [Streptococcus pneumoniae TIGR4]
PROKKA_f07.diamond.vfdb.setA.cov70.pid70.txt
ECEJAEAP_01586	VFG001376(gb|NP_344893)	1206	394	10	1179	3	393	391	83.6	1.4e-197	682.9	VFG001376(gb|NP_344893) (cps4L) UDP-N-acetylglucosamine 2-epimerase [Capsule (VF0144)] [Streptococcus pneumoniae TIGR4]
ECEJAEAP_01769	VFG001376(gb|NP_344893)	1185	394	10	1179	3	393	391	83.6	8e-198	683.7	VFG001376(gb|NP_344893) (cps4L) UDP-N-acetylglucosamine 2-epimerase [Capsule (VF0144)] [Streptococcus pneumoniae TIGR4]
ECEJAEAP_02831	VFG037028(gb|NP_273273)	1461	504	16	1449	11	488	478	71.8	1.7e-213	736.1	VFG037028(gb|NP_273273) (katA) catalase [KatA (VF0454)] [Neisseria meningitidis MC58]
PROKKA_f08.diamond.vfdb.setA.cov70.pid70.txt
ILOAICPD_02775	VFG037028(gb|NP_273273)	1461	504	16	1449	11	488	478	73.4	1.2e-216	746.5	VFG037028(gb|NP_273273) (katA) catalase [KatA (VF0454)] [Neisseria meningitidis MC58]
PROKKA_f09.diamond.vfdb.setA.cov70.pid70.txt
JCIJEONN_01795	VFG001376(gb|NP_344893)	1143	394	7	1137	17	393	377	72.9	7.8e-166	577.4	VFG001376(gb|NP_344893) (cps4L) UDP-N-acetylglucosamine 2-epimerase [Capsule (VF0144)] [Streptococcus pneumoniae TIGR4]
JCIJEONN_01856	VFG037028(gb|NP_273273)	1467	504	16	1449	11	488	478	72	1.2e-211	729.9	VFG037028(gb|NP_273273) (katA) catalase [KatA (VF0454)] [Neisseria meningitidis MC58]
JCIJEONN_02081	VFG001376(gb|NP_344893)	1161	394	10	1155	12	393	382	77	5.3e-178	617.8	VFG001376(gb|NP_344893) (cps4L) UDP-N-acetylglucosamine 2-epimerase [Capsule (VF0144)] [Streptococcus pneumoniae TIGR4]
PROKKA_f10.diamond.vfdb.setA.cov70.pid70.txt
FONBLEPD_01909	VFG001374(gb|NP_344891)	1047	351	1	1032	1	344	344	80.8	4.3e-163	568.2	VFG001374(gb|NP_344891) (cps4J) capsular polysaccharide biosynthesis protein Cps4J [Capsule (VF0144)] [Streptococcus pneumoniae TIGR4]
FONBLEPD_01910	VFG001375(gb|NP_344892)	1206	409	7	1200	5	409	405	70.6	5.3e-173	601.3	VFG001375(gb|NP_344892) (cps4K) capsular polysaccharide biosynthesis protein Cps4K [Capsule (VF0144)] [Streptococcus pneumoniae TIGR4]
FONBLEPD_01912	VFG001376(gb|NP_344893)	1170	394	7	1164	8	393	386	81.3	5e-192	664.5	VFG001376(gb|NP_344893) (cps4L) UDP-N-acetylglucosamine 2-epimerase [Capsule (VF0144)] [Streptococcus pneumoniae TIGR4]
FONBLEPD_03163	VFG000077(gb|NP_465991)	582	198	1	570	1	190	190	70.5	4.2e-75	275	VFG000077(gb|NP_465991) (clpP) ATP-dependent Clp protease proteolytic subunit [ClpP (VF0074)] [Listeria monocytogenes EGD-e]
PROKKA_f11.diamond.vfdb.setA.cov70.pid70.txt
CJJAJGHD_03506	VFG000274(gb|NP_206868)	609	199	10	600	2	198	197	82.2	2.3e-92	332.4	VFG000274(gb|NP_206868) (ureG) urease accessory protein (ureG) [Urease (VF0050)] [Helicobacter pylori 26695]
CJJAJGHD_03510	VFG000270(gb|NP_206872)	1722	569	10	1719	3	569	570	73.5	1e-246	846.7	VFG000270(gb|NP_206872) (ureB) urease beta subunit UreB, urea amidohydrolase [Urease (VF0050)] [Helicobacter pylori 26695]
PROKKA_f12.diamond.vfdb.setA.cov70.pid70.txt
EPPPOELC_00681	VFG000077(gb|NP_465991)	582	198	1	573	1	191	191	70.7	5.5e-75	274.6	VFG000077(gb|NP_465991) (clpP) ATP-dependent Clp protease proteolytic subunit [ClpP (VF0074)] [Listeria monocytogenes EGD-e]
EPPPOELC_01296	VFG001373(gb|NP_344890)	1095	365	1	1083	1	361	361	72.9	5.7e-158	551.2	VFG001373(gb|NP_344890) (cps4I) UDP-N-acetylglucosamine-2-epimerase [Capsule (VF0144)] [Streptococcus pneumoniae TIGR4]
PROKKA_f13.diamond.vfdb.setA.cov70.pid70.txt
FHKCONON_01380	VFG001301(gb|NP_644943)	1011	342	7	1005	1	335	335	70.1	7.4e-136	477.6	VFG001301(gb|NP_644943) (cap8E) capsular polysaccharide synthesis enzyme Cap8E [Capsule (VF0003)] [Staphylococcus aureus subsp. aureus MW2]
PROKKA_f14.diamond.vfdb.setA.cov70.pid70.txt
LGMHPBFB_02912	VFG000077(gb|NP_465991)	582	198	1	570	1	190	190	71.6	5.9e-77	281.2	VFG000077(gb|NP_465991) (clpP) ATP-dependent Clp protease proteolytic subunit [ClpP (VF0074)] [Listeria monocytogenes EGD-e]
PROKKA_f15.diamond.vfdb.setA.cov70.pid70.txt
PKMKMNHA_00095	VFG001374(gb|NP_344891)	1047	351	1	1032	1	344	344	80.8	4.3e-163	568.2	VFG001374(gb|NP_344891) (cps4J) capsular polysaccharide biosynthesis protein Cps4J [Capsule (VF0144)] [Streptococcus pneumoniae TIGR4]
PKMKMNHA_00096	VFG001375(gb|NP_344892)	1206	409	7	1200	5	409	405	70.6	5.3e-173	601.3	VFG001375(gb|NP_344892) (cps4K) capsular polysaccharide biosynthesis protein Cps4K [Capsule (VF0144)] [Streptococcus pneumoniae TIGR4]
PKMKMNHA_00098	VFG001376(gb|NP_344893)	1170	394	7	1164	8	393	386	81.3	5e-192	664.5	VFG001376(gb|NP_344893) (cps4L) UDP-N-acetylglucosamine 2-epimerase [Capsule (VF0144)] [Streptococcus pneumoniae TIGR4]
PKMKMNHA_01203	VFG000077(gb|NP_465991)	582	198	1	570	1	190	190	70.5	4.2e-75	275	VFG000077(gb|NP_465991) (clpP) ATP-dependent Clp protease proteolytic subunit [ClpP (VF0074)] [Listeria monocytogenes EGD-e]
PROKKA_f16.diamond.vfdb.setA.cov70.pid70.txt
KBHPCCNF_01492	VFG000077(gb|NP_465991)	582	198	1	579	1	193	193	70.5	1.2e-77	283.5	VFG000077(gb|NP_465991) (clpP) ATP-dependent Clp protease proteolytic subunit [ClpP (VF0074)] [Listeria monocytogenes EGD-e]
KBHPCCNF_02778	VFG001347(gb|NP_688179)	450	149	1	447	1	149	149	76.5	1.3e-68	253.1	VFG001347(gb|NP_688179) (cpsF) polysaccharide biosynthesis protein CpsF [Capsule (VF0274)] [Streptococcus agalactiae 2603V/R]
PROKKA_f17.diamond.vfdb.setA.cov70.pid70.txt
EAOGLLOI_02073	VFG000270(gb|NP_206872)	1722	569	10	1719	3	569	570	72.5	1.3e-244	839.7	VFG000270(gb|NP_206872) (ureB) urease beta subunit UreB, urea amidohydrolase [Urease (VF0050)] [Helicobacter pylori 26695]
EAOGLLOI_02077	VFG000274(gb|NP_206868)	609	199	10	600	2	198	197	78.7	1.7e-90	326.2	VFG000274(gb|NP_206868) (ureG) urease accessory protein (ureG) [Urease (VF0050)] [Helicobacter pylori 26695]
PROKKA_f18.diamond.vfdb.setA.cov70.pid70.txt
PGAODDDK_00673	VFG001347(gb|NP_688179)	471	149	22	468	1	149	149	70.5	5.4e-65	241.1	VFG001347(gb|NP_688179) (cpsF) polysaccharide biosynthesis protein CpsF [Capsule (VF0274)] [Streptococcus agalactiae 2603V/R]
PGAODDDK_02278	VFG001376(gb|NP_344893)	1200	394	19	1188	3	392	390	84.9	6.6e-200	690.6	VFG001376(gb|NP_344893) (cps4L) UDP-N-acetylglucosamine 2-epimerase [Capsule (VF0144)] [Streptococcus pneumoniae TIGR4]
PGAODDDK_02322	VFG000077(gb|NP_465991)	582	198	1	570	1	190	190	70	1.6e-74	273.1	VFG000077(gb|NP_465991) (clpP) ATP-dependent Clp protease proteolytic subunit [ClpP (VF0074)] [Listeria monocytogenes EGD-e]
PROKKA_f19.diamond.vfdb.setA.cov70.pid70.txt
DHAAOBAE_00123	VFG000274(gb|NP_206868)	609	199	10	600	2	198	197	78.7	1.7e-90	326.2	VFG000274(gb|NP_206868) (ureG) urease accessory protein (ureG) [Urease (VF0050)] [Helicobacter pylori 26695]
DHAAOBAE_00127	VFG000270(gb|NP_206872)	1722	569	10	1719	3	569	570	72.3	8.2e-244	837	VFG000270(gb|NP_206872) (ureB) urease beta subunit UreB, urea amidohydrolase [Urease (VF0050)] [Helicobacter pylori 26695]
PROKKA_f20.diamond.vfdb.setA.cov70.pid70.txt
PROKKA_f21.diamond.vfdb.setA.cov70.pid70.txt
EKJEFAGC_00794	VFG001376(gb|NP_344893)	1173	394	7	1170	7	394	388	78.6	1.5e-185	642.9	VFG001376(gb|NP_344893) (cps4L) UDP-N-acetylglucosamine 2-epimerase [Capsule (VF0144)] [Streptococcus pneumoniae TIGR4]
PROKKA_f22.diamond.vfdb.setA.cov70.pid70.txt
PROKKA_f23.diamond.vfdb.setA.cov70.pid70.txt
EBMMFAOD_00957	VFG000077(gb|NP_465991)	582	198	1	570	1	190	190	74.2	3.7e-79	288.5	VFG000077(gb|NP_465991) (clpP) ATP-dependent Clp protease proteolytic subunit [ClpP (VF0074)] [Listeria monocytogenes EGD-e]
EBMMFAOD_01031	VFG001347(gb|NP_688179)	450	149	1	447	1	149	149	77.2	7.8e-69	253.8	VFG001347(gb|NP_688179) (cpsF) polysaccharide biosynthesis protein CpsF [Capsule (VF0274)] [Streptococcus agalactiae 2603V/R]
PROKKA_f24.diamond.vfdb.setA.cov70.pid70.txt
DLFENNED_05741	VFG000270(gb|NP_206872)	1719	569	10	1716	3	569	569	70.1	2.1e-239	822.4	VFG000270(gb|NP_206872) (ureB) urease beta subunit UreB, urea amidohydrolase [Urease (VF0050)] [Helicobacter pylori 26695]
DLFENNED_05744	VFG000274(gb|NP_206868)	612	199	10	603	2	199	198	75.8	4.1e-89	321.6	VFG000274(gb|NP_206868) (ureG) urease accessory protein (ureG) [Urease (VF0050)] [Helicobacter pylori 26695]
PROKKA_f25.diamond.vfdb.setA.cov70.pid70.txt
HJAFNHAF_00957	VFG000077(gb|NP_465991)	582	198	1	570	1	190	190	74.2	3.7e-79	288.5	VFG000077(gb|NP_465991) (clpP) ATP-dependent Clp protease proteolytic subunit [ClpP (VF0074)] [Listeria monocytogenes EGD-e]
HJAFNHAF_01031	VFG001347(gb|NP_688179)	450	149	1	447	1	149	149	77.2	7.8e-69	253.8	VFG001347(gb|NP_688179) (cpsF) polysaccharide biosynthesis protein CpsF [Capsule (VF0274)] [Streptococcus agalactiae 2603V/R]
PROKKA_f26.diamond.vfdb.setA.cov70.pid70.txt
PROKKA_f27.diamond.vfdb.setA.cov70.pid70.txt
KGBJNFFE_03266	VFG000270(gb|NP_206872)	1722	569	10	1719	3	569	570	73.5	1e-246	846.7	VFG000270(gb|NP_206872) (ureB) urease beta subunit UreB, urea amidohydrolase [Urease (VF0050)] [Helicobacter pylori 26695]
KGBJNFFE_03270	VFG000274(gb|NP_206868)	609	199	10	600	2	198	197	82.2	2.3e-92	332.4	VFG000274(gb|NP_206868) (ureG) urease accessory protein (ureG) [Urease (VF0050)] [Helicobacter pylori 26695]
PROKKA_f28.diamond.vfdb.setA.cov70.pid70.txt
KMIFPLGP_02577	VFG000077(gb|NP_465991)	582	198	1	579	1	193	193	72	6.3e-79	287.7	VFG000077(gb|NP_465991) (clpP) ATP-dependent Clp protease proteolytic subunit [ClpP (VF0074)] [Listeria monocytogenes EGD-e]
PROKKA_f29.diamond.vfdb.setA.cov70.pid70.txt
ALOIBIFK_02355	VFG000077(gb|NP_465991)	582	198	1	570	1	190	190	70.5	4.2e-75	275	VFG000077(gb|NP_465991) (clpP) ATP-dependent Clp protease proteolytic subunit [ClpP (VF0074)] [Listeria monocytogenes EGD-e]
PROKKA_f30.diamond.vfdb.setA.cov70.pid70.txt
DFNANFDB_00400	VFG001373(gb|NP_344890)	1116	365	1	1092	1	364	364	74.5	6.4e-165	574.3	VFG001373(gb|NP_344890) (cps4I) UDP-N-acetylglucosamine-2-epimerase [Capsule (VF0144)] [Streptococcus pneumoniae TIGR4]
PROKKA_f31.diamond.vfdb.setA.cov70.pid70.txt
DDMKBPFJ_01337	VFG000077(gb|NP_465991)	591	198	1	579	1	193	193	73.1	7.8e-77	280.8	VFG000077(gb|NP_465991) (clpP) ATP-dependent Clp protease proteolytic subunit [ClpP (VF0074)] [Listeria monocytogenes EGD-e]
PROKKA_f32.diamond.vfdb.setA.cov70.pid70.txt
GFFMIMOM_00356	VFG000274(gb|NP_206868)	606	199	10	603	2	199	198	79.3	1.5e-91	329.7	VFG000274(gb|NP_206868) (ureG) urease accessory protein (ureG) [Urease (VF0050)] [Helicobacter pylori 26695]
GFFMIMOM_00359	VFG000270(gb|NP_206872)	1722	569	13	1719	4	569	569	70.8	7.2e-240	823.9	VFG000270(gb|NP_206872) (ureB) urease beta subunit UreB, urea amidohydrolase [Urease (VF0050)] [Helicobacter pylori 26695]
GFFMIMOM_02195	VFG001374(gb|NP_344891)	1044	351	1	1026	1	343	344	75.9	1.4e-150	526.6	VFG001374(gb|NP_344891) (cps4J) capsular polysaccharide biosynthesis protein Cps4J [Capsule (VF0144)] [Streptococcus pneumoniae TIGR4]
PROKKA_f33.diamond.vfdb.setA.cov70.pid70.txt
PROKKA_f34.diamond.vfdb.setA.cov70.pid70.txt
GAICJBII_00686	VFG048797(gb|YP_002920350.1)	1167	388	1	1164	1	388	388	70.1	7e-162	564.3	VFG048797(gb|YP_002920350.1) (ugd) UDP-glucose 6-dehydrogenase [Capsule (VF0560)] [Klebsiella pneumoniae subsp. pneumoniae NTUH-K2044]
GAICJBII_01858	VFG037028(gb|NP_273273)	1464	504	19	1446	11	486	476	70.8	1.4e-212	733	VFG037028(gb|NP_273273) (katA) catalase [KatA (VF0454)] [Neisseria meningitidis MC58]
PROKKA_f35.diamond.vfdb.setA.cov70.pid70.txt
EMDMBBGG_02782	VFG001303(gb|NP_644945)	1125	374	1	1122	1	374	374	70.6	1.8e-154	539.7	VFG001303(gb|NP_644945) (cap8G) capsular polysaccharide synthesis enzyme Cap8G [Capsule (VF0003)] [Staphylococcus aureus subsp. aureus MW2]
PROKKA_f36.diamond.vfdb.setA.cov70.pid70.txt
EDHPNMJH_02599	VFG001303(gb|NP_644945)	1125	374	1	1122	1	374	374	70.6	1.8e-154	539.7	VFG001303(gb|NP_644945) (cap8G) capsular polysaccharide synthesis enzyme Cap8G [Capsule (VF0003)] [Staphylococcus aureus subsp. aureus MW2]
PROKKA_f37.diamond.vfdb.setA.cov70.pid70.txt
MKMCEHOJ_00082	VFG001443(gb|AAF37887)	1053	346	1	1050	1	346	350	96.6	3.3e-187	648.3	VFG001443(gb|AAF37887) (ompA) outer membrane protein A [OmpA (VF0236)] [Escherichia coli O18:K1:H7 str. RS218]
MKMCEHOJ_00147	VFG000462(gb|NP_460110)	834	277	1	831	1	277	277	95.7	3.3e-150	525	VFG000462(gb|NP_460110) (csgG) curli production assembly/transport protein CsgG [Agf (VF0103)] [Salmonella enterica subsp. enterica serovar Typhimurium str. LT2]
MKMCEHOJ_00148	VFG000461(gb|NP_460111)	417	138	1	414	1	138	138	89.9	2.5e-69	255.4	VFG000461(gb|NP_460111) (csgF) curli production assembly/transport protein CsgF [Agf (VF0103)] [Salmonella enterica subsp. enterica serovar Typhimurium str. LT2]
MKMCEHOJ_00149	VFG000460(gb|NP_460112)	390	131	1	387	1	131	131	90.1	5.9e-65	240.7	VFG000460(gb|NP_460112) (csgE) curli production assembly/transport protein CsgE [Agf (VF0103)] [Salmonella enterica subsp. enterica serovar Typhimurium str. LT2]
MKMCEHOJ_00150	VFG004125(gb|NP_460113)	651	216	1	648	1	216	216	93.1	1.2e-115	409.8	VFG004125(gb|NP_460113) (csgD) DNA-binding transcriptional regulator CsgD [curli fibers/thin aggregative fimbriae (AGF) (AI094)] [Salmonella enterica subsp. enterica serovar Typhimurium str. LT2]
MKMCEHOJ_00153	VFG000459(gb|NP_460116)	333	108	1	324	1	108	108	72.2	8.6e-41	160.2	VFG000459(gb|NP_460116) (csgC) curli assembly protein CsgC [Agf (VF0103)] [Salmonella enterica subsp. enterica serovar Typhimurium str. LT2]
MKMCEHOJ_00182	VFG002351(gb|YP_001006764)	417	137	1	411	1	137	137	71.5	2.1e-52	199.1	VFG002351(gb|YP_001006764) (flgB) flagellar basal-body rod protein FlgB [Flagella (VF0394)] [Yersinia enterocolitica subsp. enterocolitica 8081]
MKMCEHOJ_00183	VFG002350(gb|YP_001006763)	405	134	1	402	1	134	134	83.6	5e-59	221.1	VFG002350(gb|YP_001006763) (flgC) flagellar basal-body rod protein FlgC [Flagella (VF0394)] [Yersinia enterocolitica subsp. enterocolitica 8081]
MKMCEHOJ_00184	VFG002349(gb|YP_001006762)	696	191	112	693	1	191	194	74.2	8.6e-75	274.2	VFG002349(gb|YP_001006762) (flgD) flagellar basal-body rod modification protein FlgD [Flagella (VF0394)] [Yersinia enterocolitica subsp. enterocolitica 8081]
MKMCEHOJ_00187	VFG002346(gb|YP_001006759)	783	217	130	780	1	217	217	84.3	1.4e-102	366.7	VFG002346(gb|YP_001006759) (flgG) flagellar basal-body rod protein FlgG [Flagella (VF0394)] [Yersinia enterocolitica subsp. enterocolitica 8081]
MKMCEHOJ_00188	VFG002345(gb|YP_001006758)	699	227	40	693	9	226	218	81.2	3.8e-99	355.1	VFG002345(gb|YP_001006758) (flgH) flagellar L-ring protein precursor FlgH [Flagella (VF0394)] [Yersinia enterocolitica subsp. enterocolitica 8081]
MKMCEHOJ_00189	VFG002344(gb|YP_001006757)	1098	358	22	1095	1	358	358	79.1	5.6e-153	534.6	VFG002344(gb|YP_001006757) (flgI) flagellar P-ring protein precursor FlgI [Flagella (VF0394)] [Yersinia enterocolitica subsp. enterocolitica 8081]
MKMCEHOJ_00336	VFG013465(gb|NP_439706)	855	284	1	849	1	283	283	81.6	3.7e-136	478.4	VFG013465(gb|NP_439706) (kdsA) 2-dehydro-3-deoxyphosphooctonate aldolase [LOS (CVF494)] [Haemophilus influenzae Rd KW20]
MKMCEHOJ_00364	VFG013346(gb|NP_438972)	909	295	28	885	2	289	288	74	5.7e-119	421.4	VFG013346(gb|NP_438972) (galU) glucosephosphate uridylyltransferase [LOS (CVF494)] [Haemophilus influenzae Rd KW20]
MKMCEHOJ_00727	VFG034754(gb|NP_288154)	288	632	1	285	1	95	95	87.4	6.8e-42	163.7	VFG034754(gb|NP_288154) (espL1) Type III secretion system effector espL1 [LEE encoded T3SS (SS020)] [Escherichia coli O157:H7 str. EDL933]
MKMCEHOJ_00880	VFG002356(gb|YP_001006770)	2079	692	1	2070	1	690	690	85.2	0	1121.3	VFG002356(gb|YP_001006770) (flhA) flagellar biosynthesis protein FlhA [Flagella (VF0394)] [Yersinia enterocolitica subsp. enterocolitica 8081]
MKMCEHOJ_00882	VFG043205(gb|YP_001006773)	645	214	1	642	1	214	214	71	2.9e-77	282.3	VFG043205(gb|YP_001006773) (cheZ) chemotaxis regulator CheZ [peritrichous flagella (AI145)] [Yersinia enterocolitica subsp. enterocolitica 8081]
MKMCEHOJ_00883	VFG043206(gb|YP_001006774)	390	129	1	387	1	129	129	91.5	1.9e-63	235.7	VFG043206(gb|YP_001006774) (cheY) chemotaxis regulatory protein CheY [peritrichous flagella (AI145)] [Yersinia enterocolitica subsp. enterocolitica 8081]
MKMCEHOJ_00884	VFG043207(gb|YP_001006775)	1050	349	1	1047	1	349	349	86.2	3.8e-167	581.6	VFG043207(gb|YP_001006775) (cheB) chemotaxis-specific methylesterase CheB [peritrichous flagella (AI145)] [Yersinia enterocolitica subsp. enterocolitica 8081]
MKMCEHOJ_00885	VFG043208(gb|YP_001006776)	861	275	43	858	3	274	272	72.4	1.5e-116	413.3	VFG043208(gb|YP_001006776) (cheR) chemotaxis methyltransferase CheR [peritrichous flagella (AI145)] [Yersinia enterocolitica subsp. enterocolitica 8081]
MKMCEHOJ_00888	VFG043210(gb|YP_001006779)	504	165	1	483	1	161	161	85.1	9.9e-73	266.9	VFG043210(gb|YP_001006779) (cheW) purine-binding chemotaxis protein CheW [peritrichous flagella (AI145)] [Yersinia enterocolitica subsp. enterocolitica 8081]
MKMCEHOJ_00889	VFG043211(gb|YP_001006780)	1965	684	1	1947	1	676	677	73.6	6.2e-264	904	VFG043211(gb|YP_001006780) (cheA) chemotaxis protein CheA [peritrichous flagella (AI145)] [Yersinia enterocolitica subsp. enterocolitica 8081]
MKMCEHOJ_00891	VFG043213(gb|YP_001006782)	888	295	1	885	1	295	295	81	1.8e-130	459.5	VFG043213(gb|YP_001006782) (motA) flagellar motor protein MotA [peritrichous flagella (AI145)] [Yersinia enterocolitica subsp. enterocolitica 8081]
MKMCEHOJ_00892	VFG002358(gb|YP_001006783)	579	193	1	576	1	193	193	82.9	8.7e-89	320.5	VFG002358(gb|YP_001006783) (flhC) flagellar biosynthesis transcription activator FlhC [Flagella (VF0394)] [Yersinia enterocolitica subsp. enterocolitica 8081]
MKMCEHOJ_00893	VFG002359(gb|YP_001006784)	351	119	1	348	4	119	116	72.4	5.3e-41	161	VFG002359(gb|YP_001006784) (flhD) flagellar transcriptional activator FlhD [Flagella (VF0394)] [Yersinia enterocolitica subsp. enterocolitica 8081]
MKMCEHOJ_00977	VFG002319(gb|YP_001006726)	720	240	1	708	1	236	236	83.9	3.2e-109	388.7	VFG002319(gb|YP_001006726) (fliA) flagellar biosynthesis sigma factor [Flagella (VF0394)] [Yersinia enterocolitica subsp. enterocolitica 8081]
MKMCEHOJ_00994	VFG002329(gb|YP_001006742)	996	330	7	993	2	330	329	83.6	4e-150	525	VFG002329(gb|YP_001006742) (fliG) flagellar motor switch protein G [Flagella (VF0394)] [Yersinia enterocolitica subsp. enterocolitica 8081]
MKMCEHOJ_00996	VFG002331(gb|YP_001006744)	1374	443	34	1362	1	442	443	83.7	4.3e-211	728	VFG002331(gb|YP_001006744) (fliI) flagellum-specific ATP synthase FliI [Flagella (VF0394)] [Yersinia enterocolitica subsp. enterocolitica 8081]
MKMCEHOJ_01000	VFG002335(gb|YP_001006748)	1005	334	1	999	1	332	333	84.4	8.4e-164	570.5	VFG002335(gb|YP_001006748) (fliM) flagellar motor switch protein FliM [Flagella (VF0394)] [Yersinia enterocolitica subsp. enterocolitica 8081]
MKMCEHOJ_01001	VFG002336(gb|YP_001006749)	414	138	1	411	1	138	138	73.2	2.2e-49	189.1	VFG002336(gb|YP_001006749) (fliN) flagellar motor switch protein FliN [Flagella (VF0394)] [Yersinia enterocolitica subsp. enterocolitica 8081]
MKMCEHOJ_01003	VFG002338(gb|YP_001006751)	738	228	52	735	1	228	228	84.6	3.2e-104	372.1	VFG002338(gb|YP_001006751) (fliP) flagellar biosynthetic protein FliP [Flagella (VF0394)] [Yersinia enterocolitica subsp. enterocolitica 8081]
MKMCEHOJ_01004	VFG002339(gb|YP_001006752)	270	89	1	267	1	89	89	77.5	1e-31	129.8	VFG002339(gb|YP_001006752) (fliQ) flagellar biosynthetic protein FliQ [Flagella (VF0394)] [Yersinia enterocolitica subsp. enterocolitica 8081]
MKMCEHOJ_01032	VFG000368(gb|NP_405477)	1305	434	1	1302	1	434	434	100	1.9e-253	868.6	VFG000368(gb|NP_405477) (ybtS) salicylate synthase Irp9 [Yersiniabactin (VF0136)] [Yersinia pestis CO92]
MKMCEHOJ_01033	VFG000367(gb|NP_405476)	1281	426	1	1278	1	426	426	99.5	4.7e-228	784.3	VFG000367(gb|NP_405476) (ybtX) putative signal transducer [Yersiniabactin (VF0136)] [Yersinia pestis CO92]
MKMCEHOJ_01034	VFG044325(gb|YP_002920245)	1803	609	1	1800	10	609	600	99.5	0	1135.2	VFG044325(gb|YP_002920245) (ybtQ) yersiniabactin ABC transporter ATP-binding/permease protein YbtQ [Ybt (VF0564)] [Klebsiella pneumoniae subsp. pneumoniae NTUH-K2044]
MKMCEHOJ_01035	VFG044326(gb|YP_002920246)	1803	600	1	1800	1	600	600	99.8	0	1126.3	VFG044326(gb|YP_002920246) (ybtP) yersiniabactin ABC transporter ATP-binding/permease protein YbtP [Ybt (VF0564)] [Klebsiella pneumoniae subsp. pneumoniae NTUH-K2044]
MKMCEHOJ_01036	VFG044327(gb|YP_002920247)	960	319	1	957	1	319	319	98.7	5.7e-186	644	VFG044327(gb|YP_002920247) (ybtA) yersiniabactin transcriptional regulator YbtA [Ybt (VF0564)] [Klebsiella pneumoniae subsp. pneumoniae NTUH-K2044]
MKMCEHOJ_01037	VFG000363(gb|NP_405472)	6108	2035	1	6105	1	2035	2035	99.6	0	4150.5	VFG000363(gb|NP_405472) (irp2) yersiniabactin biosynthetic protein Irp2 [Yersiniabactin (VF0136)] [Yersinia pestis CO92]
MKMCEHOJ_01038	VFG000362(gb|NP_405471)	9492	3163	1	9489	1	3163	3163	99.8	0	6360.4	VFG000362(gb|NP_405471) (irp1) yersiniabactin biosynthetic protein Irp1 [Yersiniabactin (VF0136)] [Yersinia pestis CO92]
MKMCEHOJ_01039	VFG000361(gb|NP_405470)	1101	366	1	1098	1	366	366	99.7	6.7e-223	766.9	VFG000361(gb|NP_405470) (ybtU) yersiniabactin biosynthetic protein YbtU [Yersiniabactin (VF0136)] [Yersinia pestis CO92]
MKMCEHOJ_01040	VFG000360(gb|NP_405469)	804	267	1	801	1	267	267	98.5	7.7e-160	557	VFG000360(gb|NP_405469) (ybtT) type II thioesterase YbtT [Yersiniabactin (VF0136)] [Yersinia pestis CO92]
MKMCEHOJ_01041	VFG000359(gb|NP_405468)	1578	525	1	1575	1	525	525	100	4.5e-305	1040.4	VFG000359(gb|NP_405468) (ybtE) yersiniabactin siderophore biosynthetic protein [Yersiniabactin (VF0136)] [Yersinia pestis CO92]
MKMCEHOJ_01042	VFG044333(gb|YP_002920253)	2022	673	1	2019	1	673	673	99.9	0	1358.6	VFG044333(gb|YP_002920253) (fyuA) yersiniabactin receptor FyuA [Ybt (VF0564)] [Klebsiella pneumoniae subsp. pneumoniae NTUH-K2044]
MKMCEHOJ_01122	VFG048797(gb|YP_002920350.1)	1167	388	1	1164	1	388	388	82.7	7.4e-188	650.6	VFG048797(gb|YP_002920350.1) (ugd) UDP-glucose 6-dehydrogenase [Capsule (VF0560)] [Klebsiella pneumoniae subsp. pneumoniae NTUH-K2044]
MKMCEHOJ_01123	VFG048830(gb|YP_002920353.1)	1407	468	1	1404	1	468	468	95.1	1.6e-258	885.6	VFG048830(gb|YP_002920353.1) (gnd) 6-phosphogluconate dehydrogenase [Capsule (VF0560)] [Klebsiella pneumoniae subsp. pneumoniae NTUH-K2044]
MKMCEHOJ_01135	VFG048990(gb|YP_002920369.1)	894	298	1	888	3	298	296	89.2	2.7e-153	535.4	VFG048990(gb|YP_002920369.1) (galF) UTP-glucose-1-phosphate uridylyltransferase subunit GalF [Capsule (VF0560)] [Klebsiella pneumoniae subsp. pneumoniae NTUH-K2044]
MKMCEHOJ_01141	VFG048808(gb|YP_002920351.1)	1371	456	1	1362	1	455	455	76.3	4.7e-210	724.5	VFG048808(gb|YP_002920351.1) (manB) phosphomannomutase [Capsule (VF0560)] [Klebsiella pneumoniae subsp. pneumoniae NTUH-K2044]
MKMCEHOJ_01145	VFG048874(gb|YP_002920357.1)	966	346	7	960	28	345	318	78	3.9e-150	525	VFG048874(gb|YP_002920357.1) (wcaG) GDP-fucose synthetase [Capsule (VF0560)] [Klebsiella pneumoniae subsp. pneumoniae NTUH-K2044]
MKMCEHOJ_01146	VFG048885(gb|YP_002920358.1)	1122	374	7	1116	5	374	370	88.9	6.8e-199	687.2	VFG048885(gb|YP_002920358.1) (gmd) GDP-D-mannose dehydratase [Capsule (VF0560)] [Klebsiella pneumoniae subsp. pneumoniae NTUH-K2044]
MKMCEHOJ_01305	VFG049018(gb|YP_002920501.1)	651	216	1	648	1	216	216	96.8	8.8e-114	403.7	VFG049018(gb|YP_002920501.1) (rcsB) transcriptional regulator RcsB [RcsAB (VF0571)] [Klebsiella pneumoniae subsp. pneumoniae NTUH-K2044]
MKMCEHOJ_01567	VFG002307(gb|NP_461452)	2175	730	1	2169	1	729	730	70	4.7e-313	1067.4	VFG002307(gb|NP_461452) (sinH) intimin-like protein [SinH (VF0400)] [Salmonella enterica subsp. enterica serovar Typhimurium str. LT2]
MKMCEHOJ_01700	VFG018241(gb|NP_230208)	516	172	1	513	1	171	171	73.7	6e-73	267.7	VFG018241(gb|NP_230208) (luxS) S-ribosylhomocysteinase [AI-2 (VF0406)] [Vibrio cholerae O1 biovar El Tor str. N16961]
MKMCEHOJ_01831	VFG048628(gb|YP_005226597.1)	501	163	1	489	1	163	163	73	5.2e-66	244.6	VFG048628(gb|YP_005226597.1) (vipA/tssB) type VI secretion system contractile sheath small subunit VipA [T6SS (VF0569)] [Klebsiella pneumoniae subsp. pneumoniae HS11286]
MKMCEHOJ_01832	VFG048639(gb|YP_005226598.1)	1539	514	1	1536	1	514	514	78	1.5e-241	829.3	VFG048639(gb|YP_005226598.1) (vipB/tssC) type VI secretion system contractile sheath large subunit VipB [T6SS (VF0569)] [Klebsiella pneumoniae subsp. pneumoniae HS11286]
MKMCEHOJ_01836	VFG048683(gb|YP_005226602.1)	492	163	1	489	1	163	163	84.7	9.7e-81	293.5	VFG048683(gb|YP_005226602.1) (hcp/tssD) type VI secretion system protein, Hcp family [T6SS (VF0569)] [Klebsiella pneumoniae subsp. pneumoniae HS11286]
MKMCEHOJ_01837	VFG048693(gb|YP_005226603.1)	2637	884	13	2631	3	878	881	71.5	0	1198	VFG048693(gb|YP_005226603.1) (clpV/tssH) type VI secretion system ATPase TssH [T6SS (VF0569)] [Klebsiella pneumoniae subsp. pneumoniae HS11286]
MKMCEHOJ_01999	VFG000885(gb|NP_755464)	732	201	130	729	1	200	200	80	1.9e-96	346.3	VFG000885(gb|NP_755464) (papD) chaperone protein PapD [P fimbriae (VF0220)] [Escherichia coli CFT073]
MKMCEHOJ_02000	VFG000884(gb|NP_755465)	2511	840	7	2508	6	840	835	71.5	0	1229.9	VFG000884(gb|NP_755465) (papC) usher protein PapC [P fimbriae (VF0220)] [Escherichia coli CFT073]
MKMCEHOJ_02037	VFG001448(gb|AAA21682)	1677	558	1	1674	1	558	558	99.8	0	1081.2	VFG001448(gb|AAA21682) (kpsD) KpsD [K1 capsule (VF0239)] [Escherichia coli O18:K1:H7 str. RS218]
MKMCEHOJ_02047	VFG001449(gb|AAA24047)	660	219	1	657	1	219	219	100	2.7e-126	445.3	VFG001449(gb|AAA24047) (kpsT) KpsT [K1 capsule (VF0239)] [Escherichia coli O18:K1:H7 str. RS218]
MKMCEHOJ_02048	VFG001450(gb|AAA24046)	777	258	1	774	1	258	258	100	1.5e-141	496.1	VFG001450(gb|AAA24046) (kpsM) KpsM [K1 capsule (VF0239)] [Escherichia coli O18:K1:H7 str. RS218]
MKMCEHOJ_02049	VFG002056(gb|YP_404609)	537	140	115	534	1	140	140	96.4	8.4e-70	257.3	VFG002056(gb|YP_404609) (gspM) general secretion pathway protein M [T2SS (VF0333)] [Shigella dysenteriae Sd197]
MKMCEHOJ_02050	VFG002055(gb|YP_404608)	1179	286	319	1176	1	286	286	96.5	4.9e-155	541.6	VFG002055(gb|YP_404608) (gspL) general secretion pathway protein L [T2SS (VF0333)] [Shigella dysenteriae Sd197]
MKMCEHOJ_02051	VFG002054(gb|YP_404607)	978	325	1	975	1	325	325	98.5	5.6e-165	574.3	VFG002054(gb|YP_404607) (gspK) general secretion pathway protein K [T2SS (VF0333)] [Shigella dysenteriae Sd197]
MKMCEHOJ_02052	VFG002053(gb|YP_404606)	606	189	37	603	1	189	189	96.8	8.5e-103	367.1	VFG002053(gb|YP_404606) (gspJ) general secretion pathway protein J [T2SS (VF0333)] [Shigella dysenteriae Sd197]
MKMCEHOJ_02053	VFG002052(gb|YP_404605)	372	123	1	369	1	123	123	91.1	2.7e-59	221.9	VFG002052(gb|YP_404605) (gspI) general secretion pathway protein I [T2SS (VF0333)] [Shigella dysenteriae Sd197]
MKMCEHOJ_02054	VFG002051(gb|YP_404604)	564	176	34	561	1	176	176	96.6	1.3e-94	339.7	VFG002051(gb|YP_404604) (gspH) general secretion pathway protein H [T2SS (VF0333)] [Shigella dysenteriae Sd197]
MKMCEHOJ_02055	VFG002050(gb|YP_404603)	456	151	1	453	1	151	151	98.7	8.6e-84	303.5	VFG002050(gb|YP_404603) (gspG) general secretion pathway protein G [T2SS (VF0333)] [Shigella dysenteriae Sd197]
MKMCEHOJ_02056	VFG002049(gb|YP_404602)	1224	399	1	1197	1	399	399	96.2	2e-204	705.7	VFG002049(gb|YP_404602) (gspF) general secretion pathway protein F [T2SS (VF0333)] [Shigella dysenteriae Sd197]
MKMCEHOJ_02057	VFG002048(gb|YP_404601)	1494	497	1	1491	1	497	497	97.8	1.6e-275	942.2	VFG002048(gb|YP_404601) (gspE) general secretion pathway protein E [T2SS (VF0333)] [Shigella dysenteriae Sd197]
MKMCEHOJ_02058	VFG002047(gb|YP_404600)	2061	611	211	2058	1	611	616	98.5	0	1145.2	VFG002047(gb|YP_404600) (gspD) general secretion pathway protein D [T2SS (VF0333)] [Shigella dysenteriae Sd197]
MKMCEHOJ_02059	VFG002046(gb|YP_404599)	960	276	130	957	1	276	276	91.7	1.8e-139	489.6	VFG002046(gb|YP_404599) (gspC) general secretion pathway protein C [T2SS (VF0333)] [Shigella dysenteriae Sd197]
MKMCEHOJ_02156	VFG000331(gb|NP_439675)	1434	476	19	1416	7	472	466	71	6.1e-192	664.5	VFG000331(gb|NP_439675) (rfaE) ADP-heptose synthase [LOS (VF0044)] [Haemophilus influenzae Rd KW20]
MKMCEHOJ_02360	VFG049144(gb|YP_002918165.1)	3105	1048	1	3096	1	1032	1032	77.4	0	1535.4	VFG049144(gb|YP_002918165.1) (acrB) acriflavine resistance protein B [AcrAB (VF0568)] [Klebsiella pneumoniae subsp. pneumoniae NTUH-K2044]
MKMCEHOJ_02422	VFG038284(gb|YP_855105)	438	143	16	420	5	139	135	71.1	2.6e-53	202.2	VFG038284(gb|YP_855105) (exeG) general secretion pathway protein G [exe (SS209)] [Aeromonas hydrophila subsp. hydrophila ATCC 7966]
MKMCEHOJ_02599	VFG000916(gb|NP_756169)	1029	342	1	1026	1	342	342	100	3.9e-201	694.5	VFG000916(gb|NP_756169) (chuS) heme oxygenase ChuS [Chu (VF0227)] [Escherichia coli CFT073]
MKMCEHOJ_02600	VFG013064(gb|YP_405019)	1983	660	1	1980	1	660	660	99.5	0	1281.9	VFG013064(gb|YP_405019) (shuA) outer membrane heme/hemoglobin receptor ShuA [Shu (VF0256)] [Shigella dysenteriae Sd197]
MKMCEHOJ_02601	VFG000918(gb|NP_756175)	915	330	1	912	27	330	304	100	1.4e-165	576.2	VFG000918(gb|NP_756175) (chuT) periplasmic heme-binding protein ChuT [Chu (VF0227)] [Escherichia coli CFT073]
MKMCEHOJ_02602	VFG000919(gb|NP_756176)	1338	445	1	1335	1	445	445	98.7	1.2e-266	912.5	VFG000919(gb|NP_756176) (chuW) Putative oxygen independent coproporphyrinogen III oxidase [Chu (VF0227)] [Escherichia coli CFT073]
MKMCEHOJ_02603	VFG000920(gb|NP_756177)	495	164	1	492	1	164	164	100	7.7e-94	337	VFG000920(gb|NP_756177) (chuX) putative heme-binding protein ChuX [Chu (VF0227)] [Escherichia coli CFT073]
MKMCEHOJ_02604	VFG000921(gb|NP_756178)	624	207	1	621	1	207	207	99	5.8e-115	407.5	VFG000921(gb|NP_756178) (chuY) ChuY [Chu (VF0227)] [Escherichia coli CFT073]
MKMCEHOJ_02605	VFG000922(gb|NP_756179)	957	330	1	954	13	330	318	100	7.9e-172	597	VFG000922(gb|NP_756179) (chuU) heme permease protein ChuU [Chu (VF0227)] [Escherichia coli CFT073]
MKMCEHOJ_02606	VFG044172(gb|NP_756180)	771	266	1	768	11	266	256	100	3.1e-150	525	VFG044172(gb|NP_756180) (chuV) ATP-binding hydrophilic protein ChuV [Chu (VF0227)] [Escherichia coli CFT073]
MKMCEHOJ_02614	VFG049144(gb|YP_002918165.1)	3114	1048	1	3099	1	1034	1034	70	0	1410.2	VFG049144(gb|YP_002918165.1) (acrB) acriflavine resistance protein B [AcrAB (VF0568)] [Klebsiella pneumoniae subsp. pneumoniae NTUH-K2044]
MKMCEHOJ_02722	VFG000332(gb|NP_439271)	933	308	1	924	1	307	308	78.6	4.7e-145	508.1	VFG000332(gb|NP_439271) (rfaD) ADP-L-glycero-D-mannoheptose-6-epimerase [LOS (VF0044)] [Haemophilus influenzae Rd KW20]
MKMCEHOJ_02905	VFG001444(gb|AAG10151)	1656	475	1	1383	1	461	461	98.3	8.9e-272	929.9	VFG001444(gb|AAG10151) (aslA) putative arylsulfatase [AslA (VF0238)] [Escherichia coli O18:K1:H7 str. RS218]
MKMCEHOJ_03402	VFG001855(gb|YP_094724)	1647	550	7	1584	4	529	526	75.7	1.8e-219	756.1	VFG001855(gb|YP_094724) (htpB) Hsp60, 60K heat shock protein HtpB [Hsp60 (VF0159)] [Legionella pneumophila subsp. pneumophila str. Philadelphia 1]
MKMCEHOJ_03555	VFG000871(gb|NP_757239)	603	200	1	600	1	200	200	100	8.4e-119	420.2	VFG000871(gb|NP_757239) (fimB) Type 1 fimbriae Regulatory protein fimB [Type 1 fimbriae (VF0221)] [Escherichia coli CFT073]
MKMCEHOJ_03556	VFG000872(gb|NP_757240)	597	198	1	591	1	197	197	99.5	2.3e-113	402.1	VFG000872(gb|NP_757240) (fimE) Type 1 fimbriae Regulatory protein fimE [Type 1 fimbriae (VF0221)] [Escherichia coli CFT073]
MKMCEHOJ_03557	VFG000873(gb|NP_757241)	549	201	1	546	20	201	182	98.4	3.9e-91	328.2	VFG000873(gb|NP_757241) (fimA) Type-1 fimbrial protein, A chain precursor [Type 1 fimbriae (VF0221)] [Escherichia coli CFT073]
MKMCEHOJ_03558	VFG000874(gb|NP_757242)	498	179	1	495	15	179	165	98.2	2.6e-94	338.6	VFG000874(gb|NP_757242) (fimI) Fimbrin-like protein fimI precursor [Type 1 fimbriae (VF0221)] [Escherichia coli CFT073]
MKMCEHOJ_03559	VFG000875(gb|NP_757243)	726	241	1	723	1	241	241	99.2	1.5e-133	469.5	VFG000875(gb|NP_757243) (fimC) Chaperone protein fimC precursor [Type 1 fimbriae (VF0221)] [Escherichia coli CFT073]
MKMCEHOJ_03560	VFG000876(gb|NP_757244)	2637	878	1	2634	1	878	878	99.5	0	1772.7	VFG000876(gb|NP_757244) (fimD) Outer membrane usher protein fimD precursor [Type 1 fimbriae (VF0221)] [Escherichia coli CFT073]
MKMCEHOJ_03561	VFG000877(gb|NP_757245)	531	177	1	528	2	177	176	100	2.1e-97	349	VFG000877(gb|NP_757245) (fimF) FimF protein precursor [Type 1 fimbriae (VF0221)] [Escherichia coli CFT073]
MKMCEHOJ_03562	VFG000878(gb|NP_757247)	504	167	1	501	1	167	167	100	4.9e-88	317.8	VFG000878(gb|NP_757247) (fimG) FimG protein precursor [Type 1 fimbriae (VF0221)] [Escherichia coli CFT073]
MKMCEHOJ_03563	VFG000879(gb|NP_757248)	903	303	1	900	4	303	300	99	9.2e-170	590.1	VFG000879(gb|NP_757248) (fimH) FimH protein precursor [Type 1 fimbriae (VF0221)] [Escherichia coli CFT073]
MKMCEHOJ_03582	VFG001442(gb|AAF98391)	1371	456	1	1368	1	456	456	97.8	2.6e-261	894.8	VFG001442(gb|AAF98391) (ibeA) invasion protein IbeA [Ibes (VF0237)] [Escherichia coli O18:K1:H7 str. RS218]
MKMCEHOJ_03608	VFG043209(gb|YP_001006778)	1665	557	1	1455	1	485	485	70.1	9.7e-133	468	VFG043209(gb|YP_001006778) (cheD) methyl-accepting chemotaxis protein CheD [peritrichous flagella (AI145)] [Yersinia enterocolitica subsp. enterocolitica 8081]
MKMCEHOJ_03758	VFG013412(gb|NP_439302)	918	305	1	912	1	304	304	77.3	4.7e-137	481.5	VFG013412(gb|NP_439302) (lpxC) UDP-3-O-(R-3-hydroxymyristoyl)-N-acetylglucosamine deacetylase [LOS (CVF494)] [Haemophilus influenzae Rd KW20]
MKMCEHOJ_03890	VFG013418(gb|NP_439337)	579	194	1	576	1	192	192	74.5	8.7e-81	293.9	VFG013418(gb|NP_439337) (gmhA/lpcA) phosphoheptose isomerase [LOS (CVF494)] [Haemophilus influenzae Rd KW20]
MKMCEHOJ_04039	VFG002417(gb|NP_286006)	711	251	1	708	16	251	236	98.3	4.9e-134	471.1	VFG002417(gb|NP_286006) (yagV/ecpE) E. coli common pilus chaperone EcpE [ECP (VF0404)] [Escherichia coli O157:H7 str. EDL933]
MKMCEHOJ_04040	VFG002416(gb|NP_286007)	1644	547	1	1641	1	547	547	99.5	0	1108.2	VFG002416(gb|NP_286007) (yagW/ecpD) polymerized tip adhesin of ECP fibers [ECP (VF0404)] [Escherichia coli O157:H7 str. EDL933]
MKMCEHOJ_04041	VFG002415(gb|NP_286008)	2526	841	1	2523	1	841	841	98.6	0	1642.1	VFG002415(gb|NP_286008) (yagX/ecpC) E. coli common pilus usher EcpC [ECP (VF0404)] [Escherichia coli O157:H7 str. EDL933]
MKMCEHOJ_04042	VFG002412(gb|NP_286009)	669	222	1	666	1	222	222	97.7	2.6e-121	428.7	VFG002412(gb|NP_286009) (yagY/ecpB) E. coli common pilus chaperone EcpB [ECP (VF0404)] [Escherichia coli O157:H7 str. EDL933]
MKMCEHOJ_04043	VFG002414(gb|NP_286010)	588	195	1	585	1	195	195	99.5	5.3e-102	364.4	VFG002414(gb|NP_286010) (yagZ/ecpA) E. coli common pilus structural subunit EcpA [ECP (VF0404)] [Escherichia coli O157:H7 str. EDL933]
MKMCEHOJ_04044	VFG002413(gb|NP_286011)	543	196	1	540	17	196	180	100	7.1e-101	360.5	VFG002413(gb|NP_286011) (ykgK/ecpR) regulator protein EcpR [ECP (VF0404)] [Escherichia coli O157:H7 str. EDL933]
MKMCEHOJ_04054	VFG045349(gb|YP_002390132)	4248	1416	1	4245	1	1416	1416	96.8	0	2561.9	VFG045349(gb|YP_002390132) (fdeC) adhesin FdeC [FdeC (VF0506)] [Escherichia coli O45:K1:H7 str. S88]
MKMCEHOJ_04203	VFG049144(gb|YP_002918165.1)	3150	1048	1	3147	1	1048	1049	90.9	0	1829.3	VFG049144(gb|YP_002918165.1) (acrB) acriflavine resistance protein B [AcrAB (VF0568)] [Klebsiella pneumoniae subsp. pneumoniae NTUH-K2044]
MKMCEHOJ_04204	VFG049133(gb|YP_002918166.1)	1194	397	1	1191	1	397	397	84.9	2e-188	652.5	VFG049133(gb|YP_002918166.1) (acrA) acriflavine resistance protein A [AcrAB (VF0568)] [Klebsiella pneumoniae subsp. pneumoniae NTUH-K2044]
MKMCEHOJ_04251	VFG049114(gb|YP_002918199.1)	927	307	1	915	1	305	305	73.8	4.9e-134	471.5	VFG049114(gb|YP_002918199.1) (allS) DNA-binding transcriptional activator AllS [Allantion utilization (VF0572)] [Klebsiella pneumoniae subsp. pneumoniae NTUH-K2044]
MKMCEHOJ_04252	VFG049116(gb|YP_002918200.1)	483	160	1	480	1	160	160	74.4	2.8e-72	265.4	VFG049116(gb|YP_002918200.1) (allA) ureidoglycolate hydrolase [Allantion utilization (VF0572)] [Klebsiella pneumoniae subsp. pneumoniae NTUH-K2044]
MKMCEHOJ_04253	VFG049118(gb|YP_002918201.1)	816	272	1	804	1	268	268	85.8	4.4e-131	461.5	VFG049118(gb|YP_002918201.1) (allR) DNA-binding transcriptional repressor AllR [Allantion utilization (VF0572)] [Klebsiella pneumoniae subsp. pneumoniae NTUH-K2044]
MKMCEHOJ_04258	VFG049120(gb|YP_002918207.1)	1362	453	1	1359	1	453	453	91.6	2.2e-252	865.1	VFG049120(gb|YP_002918207.1) (allB) allantoinase [Allantion utilization (VF0572)] [Klebsiella pneumoniae subsp. pneumoniae NTUH-K2044]
MKMCEHOJ_04262	VFG049122(gb|YP_002918211.1)	1236	411	4	1227	1	409	409	80.7	2.8e-201	695.3	VFG049122(gb|YP_002918211.1) (allC) allantoate amidohydrolase [Allantion utilization (VF0572)] [Klebsiella pneumoniae subsp. pneumoniae NTUH-K2044]
MKMCEHOJ_04263	VFG049124(gb|YP_002918212.1)	1050	349	1	1047	1	349	349	83.4	1.1e-171	596.7	VFG049124(gb|YP_002918212.1) (allD) ureidoglycolate dehydrogenase [Allantion utilization (VF0572)] [Klebsiella pneumoniae subsp. pneumoniae NTUH-K2044]
MKMCEHOJ_04308	VFG000929(gb|NP_752599)	783	256	1	741	10	256	247	86.6	9.8e-120	423.7	VFG000929(gb|NP_752599) (entD) phosphopantetheinyl transferase component of enterobactin synthase multienzyme complex [Enterobactin (VF0228)] [Escherichia coli CFT073]
MKMCEHOJ_04309	VFG000923(gb|NP_752600)	2241	746	1	2238	1	746	746	99.7	0	1525.4	VFG000923(gb|NP_752600) (fepA) ferrienterobactin outer membrane transporter [Enterobactin (VF0228)] [Escherichia coli CFT073]
MKMCEHOJ_04310	VFG044159(gb|NP_752602)	1203	400	1	1200	1	400	400	98.2	3.8e-248	850.9	VFG044159(gb|NP_752602) (fes) enterobactin/ferric enterobactin esterase [enterobactin (IA019)] [Escherichia coli CFT073]
MKMCEHOJ_04312	VFG000930(gb|NP_752604)	3882	1293	1	3879	1	1293	1293	98.6	0	2566.6	VFG000930(gb|NP_752604) (entF) enterobactin synthase multienzyme complex component, ATP-dependent [Enterobactin (VF0228)] [Escherichia coli CFT073]
MKMCEHOJ_04314	VFG000925(gb|NP_752606)	816	271	1	813	1	271	271	99.6	4e-156	544.7	VFG000925(gb|NP_752606) (fepC) ferrienterobactin ABC transporter ATPase [Enterobactin (VF0228)] [Escherichia coli CFT073]
MKMCEHOJ_04315	VFG000928(gb|NP_752607)	993	330	1	990	1	330	330	99.1	1.6e-167	582.8	VFG000928(gb|NP_752607) (fepG) iron-enterobactin ABC transporter permease [Enterobactin (VF0228)] [Escherichia coli CFT073]
MKMCEHOJ_04316	VFG000926(gb|NP_752608)	1005	338	1	1002	5	338	334	99.4	2.4e-171	595.5	VFG000926(gb|NP_752608) (fepD) ferrienterobactin ABC transporter permease [Enterobactin (VF0228)] [Escherichia coli CFT073]
MKMCEHOJ_04317	VFG044165(gb|NP_752609)	1251	416	1	1248	1	416	416	99.3	1.2e-204	706.4	VFG044165(gb|NP_752609) (entS) enterobactin exporter, iron-regulated [enterobactin (IA019)] [Escherichia coli CFT073]
MKMCEHOJ_04318	VFG000924(gb|NP_752610)	957	318	1	954	1	318	318	98.4	1.2e-172	599.7	VFG000924(gb|NP_752610) (fepB) ferrienterobactin ABC transporter periplasmic binding protein [Enterobactin (VF0228)] [Escherichia coli CFT073]
MKMCEHOJ_04319	VFG000931(gb|NP_752611)	1176	395	1	1173	5	395	391	99.2	2.1e-222	765.4	VFG000931(gb|NP_752611) (entC) isochorismate synthase 1 [Enterobactin (VF0228)] [Escherichia coli CFT073]
MKMCEHOJ_04320	VFG000932(gb|NP_752612)	1611	536	1	1608	1	536	536	99.4	1.7e-312	1065.1	VFG000932(gb|NP_752612) (entE) 2,3-dihydroxybenzoate-AMP ligase component of enterobactin synthase multienzyme complex [Enterobactin (VF0228)] [Escherichia coli CFT073]
MKMCEHOJ_04321	VFG000933(gb|NP_752613)	858	285	1	855	1	285	285	99.3	2.5e-169	588.6	VFG000933(gb|NP_752613) (entB) isochorismatase [Enterobactin (VF0228)] [Escherichia coli CFT073]
MKMCEHOJ_04322	VFG048409(gb|YP_002918380.1)	747	261	1	744	14	261	248	87.9	2.1e-119	422.5	VFG048409(gb|YP_002918380.1) (entA) 2,3-dihydroxybenzoate-2,3-dehydrogenase [Ent (VF0562)] [Klebsiella pneumoniae subsp. pneumoniae NTUH-K2044]
