# Supplementary material for: Commensal consortia decolonize Enterobacteriaceae via ecological control
Source: Nature. 2024 Sep 18;633(8031):878–86. doi: 10.1038/s41586-024-07960-6 (PMC11424487; doi:10.1038/s41586-024-07960-6)
Supplement: Supplementary file 4 — Supplementary Tables 1–10. Supplementary Table 1: List of isolated strains. Supplementary Table 2: Effects of F18-mix on commensals (Full-length 16S rRNA gene sequencing). Supplementary Table 3: Tn-seq results. Supplementary Table 4: Virulence factors in 18 strains. Supplementary Table 5: Antimicrobial resistance genes in 18 strains. Supplementary Table 6: Gluconate metabolism gene homologues in isolated strains. Supplementary Table 7: Gluconate levels and gluconate pathway encoding MSPs in IBD cohorts. Supplementary Table 8: Composition of diets. Supplementary Table 9: Primer list. Supplementary Table 10: MR parameter of LC–MS/MS. [file 41586_2024_7960_MOESM4_ESM.zip › 2023-10-18667B-s4/2023-10-18667B-Table S5 AMR genes in F18-mix.xlsx]

## Sheet: homolog_registance gene
	qseqid	sseqid	length	qcovhsp	pident	evalue	bitscore	stitle
f01	CNLHCNON_00015	gb|AAA98484.1|ARO:3000596|ErmX	284	100	88.7	1.53e-181	498	gb|AAA98484.1|ARO:3000596|ErmX [Plasmid pNG2]
	CNLHCNON_00472	gb|WP_041777404.1|ARO:3004480|Bado_rpoB_RIF	1184	99.7	92.7	0	2192	gb|WP_041777404.1|ARO:3004480|Bado_rpoB_RIF [Bifidobacterium adolescentis]
	CNLHCNON_01492	gb|ADP36409.1|ARO:3003730|Bbif_ileS_MUP	1102	99.9	91.5	0	2075	gb|ADP36409.1|ARO:3003730|Bbif_ileS_MUP [Bifidobacterium bifidum PRL2010]
f12	EPPPOELC_00072	gb|BAE85478.1|ARO:3003728|vanR_in_vanI_cl	229	99.6	63.3	6.13e-111	315	gb|BAE85478.1|ARO:3003728|vanR_in_vanI_cl [Desulfitobacterium hafniense Y51]
	EPPPOELC_02074	gb|AAF86219.1|ARO:3000375|ErmB	245	100	98.4	8.42e-174	475	gb|AAF86219.1|ARO:3000375|ErmB [Enterococcus faecium]
	EPPPOELC_02509	gb|APB03216.1|ARO:3003982|LlmA_23S_CLI	287	99.7	62	4.81e-140	393	gb|APB03216.1|ARO:3003982|LlmA_23S_CLI [Paenibacillus sp. LC231]
	EPPPOELC_02749	gb|AAA23033.2|ARO:3000190|tet(O)	639	100	99.4	0	1261	gb|AAA23033.2|ARO:3000190|tet(O) [Campylobacter jejuni]
	EPPPOELC_02750	gb|CAM12479.1|ARO:3000567|tet(40)	406	100	98.3	4.67e-274	742	gb|CAM12479.1|ARO:3000567|tet(40) [uncultured bacterium]
f17	EAOGLLOI_00157	gb|AAF86219.1|ARO:3000375|ErmB	245	100	98.4	8.42e-174	475	gb|AAF86219.1|ARO:3000375|ErmB [Enterococcus faecium]
	EAOGLLOI_02429	gb|AAR29485.1|ARO:3007120|tet(O/M/O)	235	99.6	98.3	7.6e-158	449	gb|AAR29485.1|ARO:3007120|tet(O/M/O) [Campylobacter coli]
	EAOGLLOI_03376	gb|AAA23033.2|ARO:3000190|tet(O)	639	100	99.4	0	1261	gb|AAA23033.2|ARO:3000190|tet(O) [Campylobacter jejuni]
	EAOGLLOI_03377	gb|CAM12479.1|ARO:3000567|tet(40)	406	100	98.3	4.67e-274	742	gb|CAM12479.1|ARO:3000567|tet(40) [uncultured bacterium]
	EAOGLLOI_03439	gb|APB03216.1|ARO:3003982|LlmA_23S_CLI	287	99.7	62	5.58e-139	390	gb|APB03216.1|ARO:3003982|LlmA_23S_CLI [Paenibacillus sp. LC231]
f18	PGAODDDK_04118	gb|AAA23033.2|ARO:3000190|tet(O)	639	100	98.9	0	1256	gb|AAA23033.2|ARO:3000190|tet(O) [Campylobacter jejuni]
	PGAODDDK_04228	gb|AAF86219.1|ARO:3000375|ErmB	245	100	98.4	2.07e-174	477	gb|AAF86219.1|ARO:3000375|ErmB [Enterococcus faecium]
	PGAODDDK_04841	gb|APB03216.1|ARO:3003982|LlmA_23S_CLI	287	100	62.4	2.51e-142	399	gb|APB03216.1|ARO:3003982|LlmA_23S_CLI [Paenibacillus sp. LC231]
f19	DHAAOBAE_01321	gb|AAC75089.1|ARO:3003577|ugd	411	99	61.6	4.67e-174	489	gb|AAC75089.1|ARO:3003577|ugd [Escherichia coli str. K-12 substr. MG1655]
	DHAAOBAE_02119	gb|AAA65953.1|ARO:3002919|vanR_in_vanA_cl	231	100	64.1	8.74e-111	315	gb|AAA65953.1|ARO:3002919|vanR_in_vanA_cl [Enterococcus faecium]
	DHAAOBAE_02470	gb|CAE18141.1|ARO:3003111|lsaB	492	99.4	62.2	7.56e-224	622	gb|CAE18141.1|ARO:3003111|lsaB [Mammaliicoccus sciuri]
	DHAAOBAE_02953	gb|APB03216.1|ARO:3003982|LlmA_23S_CLI	287	99.7	62.4	1.37e-139	392	gb|APB03216.1|ARO:3003982|LlmA_23S_CLI [Paenibacillus sp. LC231]
	DHAAOBAE_03131	gb|AAF86219.1|ARO:3000375|ErmB	245	100	98	9.82e-173	473	gb|AAF86219.1|ARO:3000375|ErmB [Enterococcus faecium]
f20	ILFDFHND_01703	gb|ABA71727.1|ARO:3002926|vanR_in_vanG_cl	235	100	65.5	8.83e-116	327	gb|ABA71727.1|ARO:3002926|vanR_in_vanG_cl [Enterococcus faecalis]
	ILFDFHND_01729	gb|AAF86219.1|ARO:3000375|ErmB	245	100	98.4	8.42e-174	475	gb|AAF86219.1|ARO:3000375|ErmB [Enterococcus faecium]
	ILFDFHND_02774	gb|APB03216.1|ARO:3003982|LlmA_23S_CLI	288	98	65.3	3.13e-140	394	gb|APB03216.1|ARO:3003982|LlmA_23S_CLI [Paenibacillus sp. LC231]
	ILFDFHND_03036	gb|BAE85478.1|ARO:3003728|vanR_in_vanI_cl	227	97.8	60.8	2.76e-102	293	gb|BAE85478.1|ARO:3003728|vanR_in_vanI_cl [Desulfitobacterium hafniense Y51]
f21	EKJEFAGC_00947	gb|AAM09851.1|ARO:3002923|vanR_in_vanD_cl	231	100	97.8	9.57e-168	459	gb|AAM09851.1|ARO:3002923|vanR_in_vanD_cl [Enterococcus faecium]
	EKJEFAGC_00948	gb|ABA71728.1|ARO:3002937|vanS_in_vanG_cl	333	87.4	61.9	1.16e-131	379	gb|ABA71728.1|ARO:3002937|vanS_in_vanG_cl [Enterococcus faecalis]
	EKJEFAGC_00950	gb|AAM09850.1|ARO:3002944|vanH_in_vanD_cl	323	100	82.7	3.77e-190	523	gb|AAM09850.1|ARO:3002944|vanH_in_vanD_cl [Enterococcus faecium]
	EKJEFAGC_00951	gb|AAM09849.1|ARO:3000005|vanD	343	100	84.5	3.45e-219	598	gb|AAM09849.1|ARO:3000005|vanD [Enterococcus faecium]
	EKJEFAGC_00952	gb|AAM09852.1|ARO:3003070|vanX_in_vanD_cl	202	100	87.6	7.64e-139	383	gb|AAM09852.1|ARO:3003070|vanX_in_vanD_cl [Enterococcus faecium]
	EKJEFAGC_01331	gb|APB03216.1|ARO:3003982|LlmA_23S_CLI	286	98.6	61.2	2.99e-139	391	gb|APB03216.1|ARO:3003982|LlmA_23S_CLI [Paenibacillus sp. LC231]
	EKJEFAGC_03600	gb|AAA65954.1|ARO:3002931|vanS_in_vanA_cl	238	63.1	63	1.22e-94	285	gb|AAA65954.1|ARO:3002931|vanS_in_vanA_cl [Enterococcus faecium]
	EKJEFAGC_03601	gb|AAA65953.1|ARO:3002919|vanR_in_vanA_cl	230	99.6	73	6.7e-129	360	gb|AAA65953.1|ARO:3002919|vanR_in_vanA_cl [Enterococcus faecium]
	EKJEFAGC_05229	gb|AAA88548.1|ARO:3002597|AAC6_Ie_APH2_Ia	479	100	100	0	975	gb|AAA88548.1|ARO:3002597|AAC6_Ie_APH2_Ia [Staphylococcus aureus]
f22	PKNBPMIK_00526	gb|APB03216.1|ARO:3003982|LlmA_23S_CLI	287	100	62.7	4.14e-141	396	gb|APB03216.1|ARO:3003982|LlmA_23S_CLI [Paenibacillus sp. LC231]
	PKNBPMIK_03665	gb|AMP42147.1|ARO:3004442|tet(W/N/W)	638	99.8	94.4	0	1187	gb|AMP42147.1|ARO:3004442|tet(W/N/W) [uncultured bacterium IN-02]
	PKNBPMIK_04343	gb|CAA50581.1|ARO:3007104|nimA	161	97	62.7	3.33e-67	199	gb|CAA50581.1|ARO:3007104|nimA [Phocaeicola vulgatus]
f23	EBMMFAOD_00700	gb|CAE18141.1|ARO:3003111|lsaB	492	100	63.8	4.49e-230	638	gb|CAE18141.1|ARO:3003111|lsaB [Mammaliicoccus sciuri]
	EBMMFAOD_01670	gb|AAA88548.1|ARO:3002597|AAC6_Ie_APH2_Ia	479	100	100	0	975	gb|AAA88548.1|ARO:3002597|AAC6_Ie_APH2_Ia [Staphylococcus aureus]
	EBMMFAOD_01675	gb|AAF86219.1|ARO:3000375|ErmB	245	100	98	2.41e-173	474	gb|AAF86219.1|ARO:3000375|ErmB [Enterococcus faecium]
	EBMMFAOD_02932	gb|CAM12479.1|ARO:3000567|tet(40)	406	100	98.8	4.01e-275	745	gb|CAM12479.1|ARO:3000567|tet(40) [uncultured bacterium]
	EBMMFAOD_02935	gb|CAA10975.1|ARO:3000194|tet(W)	639	100	100	0	1242	gb|CAA10975.1|ARO:3000194|tet(W) [Butyrivibrio fibrisolvens]
	EBMMFAOD_02974	gb|QQM99828.1|ARO:3007041|Erm(52)	270	98.5	100	4.42e-198	540	gb|QQM99828.1|ARO:3007041|Erm(52) [Clostridioides difficile]
	EBMMFAOD_03003	gb|ACH87088.1|ARO:3000196|tet(32)	639	100	73.9	0	957	gb|ACH87088.1|ARO:3000196|tet(32) [Escherichia coli]
f24	DLFENNED_02119	gb|AAA65953.1|ARO:3002919|vanR_in_vanA_cl	230	99.6	67.4	1.24e-117	332	gb|AAA65953.1|ARO:3002919|vanR_in_vanA_cl [Enterococcus faecium]
	DLFENNED_04058	gb|AHE40557.1|ARO:3002626|ANT(6)-Ia	281	99.6	60.1	3.53e-129	365	gb|AHE40557.1|ARO:3002626|ANT(6)-Ia [Exiguobacterium sp. S3-2]
	DLFENNED_04744	gb|ACH87088.1|ARO:3000196|tet(32)	639	100	100	0	1275	gb|ACH87088.1|ARO:3000196|tet(32) [Escherichia coli]
f26	HDKMGEIM_00043	gb|CAA10975.1|ARO:3000194|tet(W)	639	100	100	0	1242	gb|CAA10975.1|ARO:3000194|tet(W) [Butyrivibrio fibrisolvens]
	HDKMGEIM_02133	gb|AAA65953.1|ARO:3002919|vanR_in_vanA_cl	232	99.6	69.8	1.21e-120	340	gb|AAA65953.1|ARO:3002919|vanR_in_vanA_cl [Enterococcus faecium]
	HDKMGEIM_02467	gb|APB03216.1|ARO:3003982|LlmA_23S_CLI	285	99	61.4	4.27e-134	378	gb|APB03216.1|ARO:3003982|LlmA_23S_CLI [Paenibacillus sp. LC231]
	HDKMGEIM_04328	gb|ABA71727.1|ARO:3002926|vanR_in_vanG_cl	234	100	64.1	1e-110	315	gb|ABA71727.1|ARO:3002926|vanR_in_vanG_cl [Enterococcus faecalis]
f28	KMIFPLGP_00121	gb|APB03216.1|ARO:3003982|LlmA_23S_CLI	289	99.3	66.1	8.31e-147	410	gb|APB03216.1|ARO:3003982|LlmA_23S_CLI [Paenibacillus sp. LC231]
	KMIFPLGP_02592	gb|AAC37034.1|ARO:3000522|ErmG	244	100	99.2	6.98e-174	475	gb|AAC37034.1|ARO:3000522|ErmG [Bacteroides thetaiotaomicron]
f30	DFNANFDB_00642	gb|AAF86219.1|ARO:3000375|ErmB	245	100	98.4	8.42e-174	475	gb|AAF86219.1|ARO:3000375|ErmB [Enterococcus faecium]
	DFNANFDB_01993	gb|AAA88548.1|ARO:3002597|AAC6_Ie_APH2_Ia	475	97.5	78.7	1.05e-286	781	gb|AAA88548.1|ARO:3002597|AAC6_Ie_APH2_Ia [Staphylococcus aureus]
	DFNANFDB_02107	gb|BAE85478.1|ARO:3003728|vanR_in_vanI_cl	228	99.6	67.1	2.6e-118	333	gb|BAE85478.1|ARO:3003728|vanR_in_vanI_cl [Desulfitobacterium hafniense Y51]
f31	DDMKBPFJ_00727	gb|BAE85478.1|ARO:3003728|vanR_in_vanI_cl	230	98.7	62.6	8.41e-112	317	gb|BAE85478.1|ARO:3003728|vanR_in_vanI_cl [Desulfitobacterium hafniense Y51]
	DDMKBPFJ_01838	gb|AAA23033.2|ARO:3000190|tet(O)	639	100	99.4	0	1261	gb|AAA23033.2|ARO:3000190|tet(O) [Campylobacter jejuni]
	DDMKBPFJ_02244	gb|APB03216.1|ARO:3003982|LlmA_23S_CLI	287	99.7	62.4	2.48e-140	394	gb|APB03216.1|ARO:3003982|LlmA_23S_CLI [Paenibacillus sp. LC231]
	DDMKBPFJ_02475	gb|AAL05553.1|ARO:3003206|lsaE	490	99.4	61.4	1.97e-214	598	gb|AAL05553.1|ARO:3003206|lsaE [Enterococcus faecalis]
	DDMKBPFJ_02959	gb|ABA71728.1|ARO:3002937|vanS_in_vanG_cl	333	87.4	62.2	1.53e-134	386	gb|ABA71728.1|ARO:3002937|vanS_in_vanG_cl [Enterococcus faecalis]
	DDMKBPFJ_02960	gb|AAM09851.1|ARO:3002923|vanR_in_vanD_cl	232	100	96.6	9.56e-166	454	gb|AAM09851.1|ARO:3002923|vanR_in_vanD_cl [Enterococcus faecium]
	DDMKBPFJ_03513	gb|AAF86219.1|ARO:3000375|ErmB	245	100	98.4	8.42e-174	475	gb|AAF86219.1|ARO:3000375|ErmB [Enterococcus faecium]
f32	GFFMIMOM_00826	gb|AAA88548.1|ARO:3002597|AAC6_Ie_APH2_Ia	479	100	100	0	975	gb|AAA88548.1|ARO:3002597|AAC6_Ie_APH2_Ia [Staphylococcus aureus]
	GFFMIMOM_01286	gb|APB03216.1|ARO:3003982|LlmA_23S_CLI	286	98.6	60.8	2.11e-139	392	gb|APB03216.1|ARO:3003982|LlmA_23S_CLI [Paenibacillus sp. LC231]
	GFFMIMOM_01449	gb|AAF86219.1|ARO:3000375|ErmB	245	100	98.4	8.42e-174	475	gb|AAF86219.1|ARO:3000375|ErmB [Enterococcus faecium]
	GFFMIMOM_03225	gb|AVI44920.1|ARO:3004470|poxtA	536	98.2	68.5	5.19e-264	728	gb|AVI44920.1|ARO:3004470|poxtA [Staphylococcus aureus]
	GFFMIMOM_03271	gb|AAA65953.1|ARO:3002919|vanR_in_vanA_cl	230	99.6	73.9	6.7e-129	360	gb|AAA65953.1|ARO:3002919|vanR_in_vanA_cl [Enterococcus faecium]
	GFFMIMOM_05046	gb|AAA23033.2|ARO:3000190|tet(O)	639	100	98.9	0	1254	gb|AAA23033.2|ARO:3000190|tet(O) [Campylobacter jejuni]
	GFFMIMOM_05499	gb|AAA88548.1|ARO:3002597|AAC6_Ie_APH2_Ia	479	100	100	0	975	gb|AAA88548.1|ARO:3002597|AAC6_Ie_APH2_Ia [Staphylococcus aureus]
f33	IDFBFOFA_02609	gb|ABA71727.1|ARO:3002926|vanR_in_vanG_cl	230	98.3	66.1	2.5e-113	321	gb|ABA71727.1|ARO:3002926|vanR_in_vanG_cl [Enterococcus faecalis]
	IDFBFOFA_03471	gb|AAF86219.1|ARO:3000375|ErmB	245	100	98.4	8.42e-174	475	gb|AAF86219.1|ARO:3000375|ErmB [Enterococcus faecium]
f35	EMDMBBGG_02902	gb|AAL05553.1|ARO:3003206|lsaE	495	100	62.2	5.1e-220	613	gb|AAL05553.1|ARO:3003206|lsaE [Enterococcus faecalis]
f37	MKMCEHOJ_00046	gb|AAC74000.1|ARO:3003950|msbA	582	100	99.7	0	1088	gb|AAC74000.1|ARO:3003950|msbA [Escherichia coli str. K-12 substr. MG1655]
	MKMCEHOJ_00082	gb|CDO13836.1|ARO:3005044|OmpA	356	100	84.6	1.12e-215	591	gb|CDO13836.1|ARO:3005044|OmpA [Klebsiella pneumoniae]
	MKMCEHOJ_00162	gb|ABV18113.1|ARO:3001329|mdtG	408	100	99.8	1.05e-287	777	gb|ABV18113.1|ARO:3001329|mdtG [Escherichia coli O139:H28 str. E24377A]
	MKMCEHOJ_00174	gb|AAC74149.2|ARO:3001216|mdtH	402	100	100	9.76e-290	781	gb|AAC74149.2|ARO:3001216|mdtH [Escherichia coli str. K-12 substr. MG1655]
	MKMCEHOJ_00365	gb|BAB35162.1|ARO:3000676|H-NS	137	100	100	8.92e-86	244	gb|BAB35162.1|ARO:3000676|H-NS [Escherichia coli O157:H7 str. Sakai]
	MKMCEHOJ_00475	gb|CAA09666.1|ARO:3004122|Kpne_OmpK37	383	100	76.2	4.43e-206	568	gb|CAA09666.1|ARO:3004122|Kpne_OmpK37 [Klebsiella pneumoniae]
	MKMCEHOJ_00574	gb|BAA15221.2|ARO:3000263|marA	126	99.2	100	2.76e-91	257	gb|BAA15221.2|ARO:3000263|marA [Escherichia coli str. K-12 substr. W3110]
	MKMCEHOJ_00606	gb|BAH63252.1|ARO:3004583|Kpne_KpnF	109	100	84.4	2.54e-65	190	gb|BAH63252.1|ARO:3004583|Kpne_KpnF [Klebsiella pneumoniae subsp. pneumoniae NTUH-K2044]
	MKMCEHOJ_00607	gb|BAH63251.1|ARO:3004580|Kpne_KpnE	118	97.5	82.2	2.99e-58	173	gb|BAH63251.1|ARO:3004580|Kpne_KpnE [Klebsiella pneumoniae subsp. pneumoniae NTUH-K2044]
	MKMCEHOJ_00971	gb|AAL20862.1|ARO:3000826|sdiA	240	100	71.3	6.88e-124	348	gb|AAL20862.1|ARO:3000826|sdiA [Salmonella enterica subsp. enterica serovar Typhimurium str. LT2]
	MKMCEHOJ_00991	gb|CAA77936.1|ARO:3004039|Ecol_emrE	110	100	98.2	1.03e-78	224	gb|CAA77936.1|ARO:3004039|Ecol_emrE [Escherichia coli]
	MKMCEHOJ_01051	gb|AML99881.1|ARO:3001327|MdtK	470	97.1	82.1	9.02e-286	778	gb|AML99881.1|ARO:3001327|MdtK [Salmonella enterica subsp. enterica serovar Typhimurium]
	MKMCEHOJ_01122	gb|AAC75089.1|ARO:3003577|ugd	388	100	99.2	1.03e-277	750	gb|AAC75089.1|ARO:3003577|ugd [Escherichia coli str. K-12 substr. MG1655]
	MKMCEHOJ_01167	gb|AAC75135.2|ARO:3000792|mdtA	415	100	98.1	2.31e-274	744	gb|AAC75135.2|ARO:3000792|mdtA [Escherichia coli str. K-12 substr. MG1655]
	MKMCEHOJ_01168	gb|AAC75136.1|ARO:3000793|mdtB	1040	100	99.8	0	1903	gb|AAC75136.1|ARO:3000793|mdtB [Escherichia coli str. K-12 substr. MG1655]
	MKMCEHOJ_01169	gb|AAC75137.1|ARO:3000794|mdtC	1025	100	98.7	0	1891	gb|AAC75137.1|ARO:3000794|mdtC [Escherichia coli str. K-12 substr. MG1655]
	MKMCEHOJ_01226	gb|WMY66391.1|ARO:3007682|Mdtq	467	97.7	69.2	7.94e-228	631	gb|WMY66391.1|ARO:3007682|Mdtq [Klebsiella pneumoniae]
	MKMCEHOJ_01299	gb|AAC75271.1|ARO:3003952|YojI	547	100	99.1	0	1052	gb|AAC75271.1|ARO:3003952|YojI [Escherichia coli str. K-12 substr. MG1655]
	MKMCEHOJ_01303	gb|CAA09666.1|ARO:3004122|Kpne_OmpK37	384	100	63.8	6.21e-165	463	gb|CAA09666.1|ARO:3004122|Kpne_OmpK37 [Klebsiella pneumoniae]
	MKMCEHOJ_01341	gb|AAC75314.1|ARO:3003578|PmrF	322	100	99.1	1.2e-229	623	gb|AAC75314.1|ARO:3003578|PmrF [Escherichia coli str. K-12 substr. MG1655]
	MKMCEHOJ_01342	gb|AAG06942.1|ARO:3002985|arnA	650	98.3	70	0	936	gb|AAG06942.1|ARO:3002985|arnA [Pseudomonas aeruginosa PAO1]
	MKMCEHOJ_01344	gb|CDO12042.1|ARO:3005053|ArnT	551	100	63.7	8.98e-254	703	gb|CDO12042.1|ARO:3005053|ArnT [Klebsiella pneumoniae]
	MKMCEHOJ_01478	gb|AAC75429.1|ARO:3000833|evgS	1197	100	96.6	0	2295	gb|AAC75429.1|ARO:3000833|evgS [Escherichia coli str. K-12 substr. MG1655]
	MKMCEHOJ_01479	gb|BAB36671.1|ARO:3000832|evgA	204	100	100	8.28e-144	396	gb|BAB36671.1|ARO:3000832|evgA [Escherichia coli O157:H7 str. Sakai]
	MKMCEHOJ_01480	gb|BAA11236.1|ARO:3000206|emrK	351	90.7	98.9	1.18e-244	665	gb|BAA11236.1|ARO:3000206|emrK [Escherichia coli]
	MKMCEHOJ_01481	gb|BAA11237.1|ARO:3000254|emrY	512	100	99.8	0	989	gb|BAA11237.1|ARO:3000254|emrY [Escherichia coli]
	MKMCEHOJ_01533	gb|BAA16344.1|ARO:3000491|acrD	1037	100	99.9	0	1965	gb|BAA16344.1|ARO:3000491|acrD [Escherichia coli str. K-12 substr. W3110]
	MKMCEHOJ_01681	gb|BAB35162.1|ARO:3000676|H-NS	135	100	60	7.9e-42	132	gb|BAB35162.1|ARO:3000676|H-NS [Escherichia coli O157:H7 str. Sakai]
	MKMCEHOJ_01695	gb|AAC75731.1|ARO:3000516|emrR	176	100	99.4	3.77e-124	344	gb|AAC75731.1|ARO:3000516|emrR [Escherichia coli str. K-12 substr. MG1655]
	MKMCEHOJ_01696	gb|BAA16547.1|ARO:3000027|emrA	390	100	99.7	1.04e-262	712	gb|BAA16547.1|ARO:3000027|emrA [Escherichia coli str. K-12 substr. W3110]
	MKMCEHOJ_01697	gb|AAC75733.1|ARO:3000074|emrB	512	100	99.8	0	995	gb|AAC75733.1|ARO:3000074|emrB [Escherichia coli str. K-12 substr. MG1655]
	MKMCEHOJ_01708	gb|AAC16242.1|ARO:3005069|rsmA	61	100	85.2	2.12e-31	100	gb|AAC16242.1|ARO:3005069|rsmA [Pseudomonas aeruginosa]
	MKMCEHOJ_02141	gb|ACN32294.1|ARO:3000237|TolC	493	100	99.8	0	914	gb|ACN32294.1|ARO:3000237|TolC [Escherichia coli]
	MKMCEHOJ_02163	gb|AAC76093.1|ARO:3002986|bacA	273	100	99.6	9.94e-193	525	gb|AAC76093.1|ARO:3002986|bacA [Escherichia coli str. K-12 substr. MG1655]
	MKMCEHOJ_02358	gb|AAC76296.1|ARO:3000656|AcrS	220	100	98.6	1.31e-157	432	gb|AAC76296.1|ARO:3000656|AcrS [Escherichia coli str. K-12 substr. MG1655]
	MKMCEHOJ_02359	gb|AAC76297.1|ARO:3000499|AcrE	385	100	99.5	1.33e-267	724	gb|AAC76297.1|ARO:3000499|AcrE [Escherichia coli str. K-12 substr. MG1655]
	MKMCEHOJ_02360	gb|AAC76298.1|ARO:3000502|AcrF	1034	100	99.5	0	1924	gb|AAC76298.1|ARO:3000502|AcrF [Escherichia coli str. K-12 substr. MG1655]
	MKMCEHOJ_02452	gb|BAE77933.1|ARO:3000518|CRP	210	100	99.5	2.19e-151	416	gb|BAE77933.1|ARO:3000518|CRP [Escherichia coli str. K-12 substr. W3110]
	MKMCEHOJ_02613	gb|BAE77781.1|ARO:3000795|mdtE	385	100	99.7	3.12e-266	721	gb|BAE77781.1|ARO:3000795|mdtE [Escherichia coli str. K-12 substr. W3110]
	MKMCEHOJ_02614	gb|AAC76539.1|ARO:3000796|mdtF	1037	100	99.5	0	1924	gb|AAC76539.1|ARO:3000796|mdtF [Escherichia coli str. K-12 substr. MG1655]
	MKMCEHOJ_02616	gb|ANK04027.1|ARO:3003838|gadW	242	100	100	8.86e-176	480	gb|ANK04027.1|ARO:3003838|gadW [Escherichia coli O25b:H4]
	MKMCEHOJ_02617	gb|BAE77778.1|ARO:3000508|gadX	274	100	93.1	6.83e-180	493	gb|BAE77778.1|ARO:3000508|gadX [Escherichia coli str. K-12 substr. W3110]
	MKMCEHOJ_02650	gb|CCI79240.1|ARO:3005047|eptB	553	98	81.6	0	932	gb|CCI79240.1|ARO:3005047|eptB [Klebsiella pneumoniae subsp. rhinoscleromatis SB3432]
	MKMCEHOJ_03035	gb|BAB38260.1|ARO:3000830|cpxA	457	100	100	0	886	gb|BAB38260.1|ARO:3000830|cpxA [Escherichia coli O157:H7 str. Sakai]
	MKMCEHOJ_03211	gb|AAG05661.1|ARO:3004107|Paer_soxR	141	91.6	62.4	1.33e-61	184	gb|AAG05661.1|ARO:3004107|Paer_soxR [Pseudomonas aeruginosa PAO1]
	MKMCEHOJ_03236	gb|BAE78082.1|ARO:3003550|mdtP	488	100	98.2	0	904	gb|BAE78082.1|ARO:3003550|mdtP [Escherichia coli str. K-12 substr. W3110]
	MKMCEHOJ_03237	gb|BAE78083.1|ARO:3003549|mdtO	683	100	98.4	0	1315	gb|BAE78083.1|ARO:3003549|mdtO [Escherichia coli str. K-12 substr. W3110]
	MKMCEHOJ_03238	gb|BAE78084.1|ARO:3003548|mdtN	343	100	98.8	2.23e-231	629	gb|BAE78084.1|ARO:3003548|mdtN [Escherichia coli str. K-12 substr. W3110]
	MKMCEHOJ_03271	gb|BAE78116.1|ARO:3003576|eptA	547	100	96.5	0	1058	gb|BAE78116.1|ARO:3003576|eptA [Escherichia coli str. K-12 substr. W3110]
	MKMCEHOJ_03410	gb|WP_001443153.1|ARO:3006880|EC-5	334	100	99.1	4.13e-242	657	gb|WP_001443153.1|ARO:3006880|EC-5 [Escherichia]
	MKMCEHOJ_03715	gb|AIA35096.1|ARO:3005059|LptD	786	100	82.1	0	1347	gb|AIA35096.1|ARO:3005059|LptD [Klebsiella pneumoniae subsp. pneumoniae KPNIH10]
	MKMCEHOJ_03739	gb|VWQ00850.1|ARO:3003843|leuO	314	100	100	4.74e-232	628	gb|VWQ00850.1|ARO:3003843|leuO [Escherichia coli]
	MKMCEHOJ_03949	gb|CAA09666.1|ARO:3004122|Kpne_OmpK37	375	100	60	4.98e-156	440	gb|CAA09666.1|ARO:3004122|Kpne_OmpK37 [Klebsiella pneumoniae]
	MKMCEHOJ_04203	gb|AAC73564.1|ARO:3000216|acrB	1049	100	99.8	0	1975	gb|AAC73564.1|ARO:3000216|acrB [Escherichia coli str. K-12 substr. MG1655]
	MKMCEHOJ_04204	gb|AAC73565.1|ARO:3004043|Ecol_acrA	397	100	99.7	3.3e-274	742	gb|AAC73565.1|ARO:3004043|Ecol_acrA [Escherichia coli str. K-12 substr. MG1655]
	MKMCEHOJ_04222	gb|AAC60780.1|ARO:3003049|rosB	548	98.2	74.3	8.25e-262	724	gb|AAC60780.1|ARO:3003049|rosB [Yersinia enterocolitica (type O:8)]
	MKMCEHOJ_04223	gb|AAC60781.1|ARO:3003048|rosA	388	94.8	73.2	1.46e-185	518	gb|AAC60781.1|ARO:3003048|rosA [Yersinia enterocolitica (type O:8)]
	MKMCEHOJ_04419	gb|AAC73788.1|ARO:3003841|kdpE	224	99.6	99.6	1.04e-161	443	gb|AAC73788.1|ARO:3003841|kdpE [Escherichia coli str. K-12 substr. MG1655]
	MKMCEHOJ_04567	gb|AFH35853.1|ARO:3001328|Ecol_mdfA	410	100	97.1	5.12e-280	758	gb|AFH35853.1|ARO:3001328|Ecol_mdfA [Escherichia coli]
