# Supplementary material for: Commensal consortia decolonize Enterobacteriaceae via ecological control
Source: Nature. 2024 Sep 18;633(8031):878–86. doi: 10.1038/s41586-024-07960-6 (PMC11424487; doi:10.1038/s41586-024-07960-6)
Supplement: Supplementary file 4 — Supplementary Tables 1–10. Supplementary Table 1: List of isolated strains. Supplementary Table 2: Effects of F18-mix on commensals (Full-length 16S rRNA gene sequencing). Supplementary Table 3: Tn-seq results. Supplementary Table 4: Virulence factors in 18 strains. Supplementary Table 5: Antimicrobial resistance genes in 18 strains. Supplementary Table 6: Gluconate metabolism gene homologues in isolated strains. Supplementary Table 7: Gluconate levels and gluconate pathway encoding MSPs in IBD cohorts. Supplementary Table 8: Composition of diets. Supplementary Table 9: Primer list. Supplementary Table 10: MR parameter of LC–MS/MS. [file 41586_2024_7960_MOESM4_ESM.zip › 2023-10-18667B-s4/2023-10-18667B-Table S7 Gluconate levels and gluconate pathway encoding MSPs in IBD cohorts.xlsx]

## Sheet: MSP in PROTECT
Comparative analysis of the abundance of species containing gluconate-related genes among paediatric patients with ulcerative colitis (UC), classified as moderate/severe versus inactive disease or mild versus inactive disease.
The sequence identity and sequence ID for gluconate-related genes per MSP are listed.
MSP	ID	pident	evalue	FDR_mild	r_mild	lower_ci_mild	upper_ci_mild	FDR_severe	r_severe	lower_ci_severe	upper_ci_severe
msp_174 Megasphaera massiliensis	i33_ABMIDDIK_01306_High-affinity_gluconate_transporter	86.1	1.1e-203	0.981573	-0.0457	-0.21	0.128	0.00217647	-0.378	-0.539	-0.203
msp_174 Megasphaera massiliensis	i33_ABMIDDIK_01308_Xylulose_kinase	83.4	9.1e-261	0.981573	-0.0457	-0.21	0.128	0.00217647	-0.378	-0.539	-0.203
msp_007 Klebsiella pneumoniae	f37_MKMCEHOJ_02530_Low-affinity_gluconate_transporter	95.3	3.9e-236	0.715333	-0.173	-0.343	0.00755	0.00522344	-0.347	-0.508	-0.168
msp_007 Klebsiella pneumoniae	Kp2H7_NOCLEBFK_02257_Thermoresistant_gluconokinase	99.4	3.9e-100	0.715333	-0.173	-0.343	0.00755	0.00522344	-0.347	-0.508	-0.168
msp_035 Citrobacter freundii	f37_MKMCEHOJ_02505_High-affinity_gluconate_transporter	96.6	1.4e-222	0.779685	-0.165	-0.34	0.0101	0.00522344	-0.345	-0.509	-0.169
msp_035 Citrobacter freundii	Kp2H7_NOCLEBFK_02257_Thermoresistant_gluconokinase	91.4	1.4e-91	0.779685	-0.165	-0.34	0.0101	0.00522344	-0.345	-0.509	-0.169
msp_117 Megamonas funiformis	i33_ABMIDDIK_01306_High-affinity_gluconate_transporter	77.7	7.5e-39	0.981573	-0.0247	-0.189	0.146	0.0425375	-0.263	-0.436	-0.0717
msp_117 Megamonas funiformis	i37_IIDCKEOG_02051_Xylulose_kinase	66.9	5.8e-215	0.981573	-0.0247	-0.189	0.146	0.0425375	-0.263	-0.436	-0.0717
msp_012 Klebsiella oxytoca	Kp2H7_NOCLEBFK_02256_Low-affinity_gluconate_transporter	97.9	5e-231	0.981573	-0.0644	-0.243	0.114	0.0537006	-0.248	-0.413	-0.0635
msp_012 Klebsiella oxytoca	Kp2H7_NOCLEBFK_02257_Thermoresistant_gluconokinase	96	1.7e-95	0.981573	-0.0644	-0.243	0.114	0.0537006	-0.248	-0.413	-0.0635
msp_001 Escherichia coli	f37_MKMCEHOJ_02531_Thermoresistant_gluconokinase	99.4	2.7e-100	0.970906	-0.11	-0.278	0.0699	0.233662	-0.173	-0.346	0.0108
msp_001 Escherichia coli	f37_MKMCEHOJ_03564_High-affinity_gluconate_transporter	99.6	5.5e-238	0.970906	-0.11	-0.278	0.0699	0.233662	-0.173	-0.346	0.0108
msp_080 Bifidobacterium adolescentis	i02_JFDANPEK_00220_Gnt-II_system_L-idonate_transporter	94.1	1.2e-221	0.981573	0.0423	-0.135	0.217	0.994178	0.00214	-0.183	0.189
msp_080 Bifidobacterium adolescentis	i02_JFDANPEK_00221_Gluconokinase	92.1	1.7e-81	0.981573	0.0423	-0.135	0.217	0.994178	0.00214	-0.183	0.189
msp_069 Blautia sp	f10_FONBLEPD_00269_Dihydroxy-acid_dehydratase	88.3	9.9e-306	0.981573	0.0505	-0.123	0.227	0.533119	-0.0933	-0.282	0.093
msp_069 Blautia sp	k42_MFPDOCHA_03253_Inner_membrane_permease_YgbN	87.7	9.1e-220	0.981573	0.0505	-0.123	0.227	0.533119	-0.0933	-0.282	0.093
msp_027 Ruminococcus gnavus	f10_FONBLEPD_00269_Dihydroxy-acid_dehydratase	99.8	0	0.981573	-0.0854	-0.264	0.0933	0.734991	-0.0544	-0.257	0.136
msp_027 Ruminococcus gnavus	f10_FONBLEPD_00271_Low-affinity_gluconate_transporter	100	1.2e-240	0.981573	-0.0854	-0.264	0.0933	0.734991	-0.0544	-0.257	0.136
msp_097 Blautia sp	f10_FONBLEPD_00269_Dihydroxy-acid_dehydratase	88.1	2.4e-306	0.981573	-0.0308	-0.198	0.133	0.892172	0.0241	-0.161	0.213
msp_097 Blautia sp	k42_MFPDOCHA_03253_Inner_membrane_permease_YgbN	87.2	2.7e-216	0.981573	-0.0308	-0.198	0.133	0.892172	0.0241	-0.161	0.213
msp_089 Blautia sp	i22_MMKBGNBN_03241_Dihydroxy-acid_dehydratase	97.4	0	0.981573	0.0153	-0.158	0.188	0.665253	0.0677	-0.13	0.253
msp_089 Blautia sp	i26_CBJLMLAF_00843_Low-affinity_gluconate_transporter	72.3	2.5e-159	0.981573	0.0153	-0.158	0.188	0.665253	0.0677	-0.13	0.253
msp_014 Enterocloster bolteae	f18_PGAODDDK_05263_Low-affinity_gluconate_transporter	100	1.2e-219	0.872434	0.157	-0.031	0.32	0.358718	0.133	-0.0562	0.315
msp_014 Enterocloster bolteae	f18_PGAODDDK_05264_Dihydroxy-acid_dehydratase	99.7	0	0.872434	0.157	-0.031	0.32	0.358718	0.133	-0.0562	0.315
msp_051 Lachnoclostridium sp YL32	i20_GFDADFBJ_02480_Dihydroxy-acid_dehydratase	69.4	5.4e-246	0.981573	0.0898	-0.0977	0.254	0.337824	0.137	-0.0336	0.313
msp_051 Lachnoclostridium sp YL32	k25_DPGHCJGG_02370_Gnt-II_system_L-idonate_transporter	99.8	5.3e-241	0.981573	0.0898	-0.0977	0.254	0.337824	0.137	-0.0336	0.313
msp_040 Blautia sp	i22_MMKBGNBN_03241_Dihydroxy-acid_dehydratase	96	0	0.981573	-0.1	-0.278	0.0723	0.288865	0.151	-0.0304	0.328
msp_040 Blautia sp	i22_MMKBGNBN_03243_Low-affinity_gluconate_transporter	88.9	0.00015	0.981573	-0.1	-0.278	0.0723	0.288865	0.151	-0.0304	0.328
msp_028 Blautia massiliensis	i22_MMKBGNBN_03241_Dihydroxy-acid_dehydratase	97.6	0	0.981573	0.0924	-0.0788	0.267	0.229049	0.175	-0.00204	0.357
msp_028 Blautia massiliensis	i26_CBJLMLAF_00843_Low-affinity_gluconate_transporter	89.2	4.3e-198	0.981573	0.0924	-0.0788	0.267	0.229049	0.175	-0.00204	0.357
msp_015 Clostridia bacterium (UC511D4)	f10_FONBLEPD_00269_Dihydroxy-acid_dehydratase	89.5	3.6e-306	0.981573	0.0218	-0.146	0.188	0.0744974	0.235	0.0609	0.402
msp_015 Clostridia bacterium (UC511D4)	f21_EKJEFAGC_00543_Inner_membrane_permease_YgbN	100	6.5e-226	0.981573	0.0218	-0.146	0.188	0.0744974	0.235	0.0609	0.402

## Sheet: liner mixed-effects in PROTECT
A linear mixed-effects model quantified the relationship between species abundance and gluconate, controlling for calprotectin, in the PROTECT cohort.
The model outputs are coefficients adjusted for standard error (t-values).
MSP	Gluconate Pathway genes	Coefficient	tValue	pValue	Cohort
Bifidobacterium longum	Gluconokinase	1.47779	3.98781	0.000158894	PROTECT
Bifidobacterium adolescentis	Gluconokinase + Transporter	0.968724	2.59073	0.0316579	PROTECT
Klebsiella oxytoca	Gluconokinase + Transporter	1.29958	2.37602	0.0458952	PROTECT
Klebsiella pneumoniae	Gluconokinase + Transporter	0.722325	2.344	0.0458952	PROTECT
Escherichia coli	Gluconokinase + Transporter	0.434436	1.77551	0.151351	PROTECT
Klebsiella variicola	Gluconokinase + Transporter	0.942072	1.61687	0.189856	PROTECT
Megasphaera massiliensis	Gluconokinase + Transporter	0.586344	1.56847	0.191819	PROTECT
Escherichia marmotae	Gluconokinase + Transporter	0.682486	1.34095	0.269153	PROTECT
Citrobacter freundii	Gluconokinase + Transporter	0.552306	1.0861	0.380996	PROTECT
Megamonas funiformis	Gluconokinase + Transporter	0.308602	0.975654	0.421837	PROTECT
Ruminococcus gnavus	Gluconate dehydratase + Transporter	1.23548	2.7181	0.0295651	PROTECT
Enterocloster bolteae	Gluconate dehydratase + Transporter	0.520721	1.21779	0.499058	PROTECT
Enterocloster sp	Gluconate dehydratase + Transporter	0.418346	1.25718	0.499058	PROTECT
Blautia producta	Gluconate dehydratase + Transporter	0.287674	0.981078	0.569319	PROTECT
Blautia massiliensis	Gluconate dehydratase + Transporter	0.303842	0.677523	0.611312	PROTECT
Enterocloster clostridioformis	Gluconate dehydratase + Transporter	0.303832	0.679242	0.611312	PROTECT
Clostridia bacterium (UC511D4)	Gluconate dehydratase + Transporter	0.153113	0.378495	0.706159	PROTECT
Parabacteroides distasonis	Gluconate dehydratase	0.308696	0.792175	0.709907	PROTECT
Erysipelatoclostridium ramosum	Gluconate dehydratase	0.299094	0.617765	0.709907	PROTECT
Roseburia intestinalis	Gluconate dehydratase	0.2547	0.646127	0.709907	PROTECT
Bacillus subtilis	Gluconate dehydratase	0.202946	0.596693	0.709907	PROTECT
Eubacterium eligens	Gluconate dehydratase	0.195192	0.514381	0.709907	PROTECT
Ruminococcus sp	Gluconate dehydratase	-0.271096	-0.648262	0.830635	PROTECT
Ruthenibacterium lactatiformans	Gluconate dehydratase	-0.293607	-0.789874	0.830635	PROTECT
Ruthenibacterium_lactatiformans	Gluconate dehydratase	-0.293607	-0.789874	0.830635	PROTECT
Peptostreptococcaceae sp	Transporter	-0.556908	-1.52955	0.328943	PROTECT
Faecalibacterium sp	Transporter	0.467068	1.33637	0.741667	PROTECT
Acidaminococcus intestini	Transporter	0.220534	0.825182	0.825982	PROTECT
Lactonifactor sp009677585	Transporter	-0.0819711	-0.161639	0.872008	PROTECT
Ruminococcus torques	Transporter	0.131911	0.381951	0.896667	PROTECT

## Sheet: liner mixed-effects in HMP2
A linear mixed-effects model quantified the relationship between species abundance and gluconate, controlling for calprotectin, in the HMP2 cohort.
The model outputs are coefficients adjusted for standard error (t-values).
MSP	Gluconate Pathway genes	Coefficient	tValue	pValue	Cohort
Klebsiella pneumoniae	Gluconokinase +Transporter	7.70635e-10	4.43875	0.000277818	HMP2
Escherichia coli	Gluconokinase +Transporter	3.17186e-09	3.73003	0.0023179	HMP2
Morganella morganii	Gluconokinase +Transporter	6.6166e-10	3.51324	0.00343605	HMP2
Proteus mirabilis	Gluconokinase +Transporter	6.50487e-09	3.39726	0.0038689	HMP2
Bifidobacterium dentium	Gluconokinase +Transporter	4.28327e-10	3.18786	0.00523503	HMP2
Citrobacter freundii	Gluconokinase +Transporter	7.72241e-11	3.24313	0.00523503	HMP2
Klebsiella michiganensis	Gluconokinase +Transporter	5.31551e-11	0.727766	0.555315	HMP2
Bifidobacterium adolescentis	Gluconokinase +Transporter	-8.96079e-11	-0.468373	0.639985	HMP2
Enterobacter cloacae	Gluconokinase +Transporter	-2.75211e-12	0.460052	0.721969	HMP2
Megasphaera massiliensis	Gluconokinase +Transporter	-2.78891e-12	0.200526	0.888099	HMP2
Megasphaera micronuciformis	Gluconokinase +Transporter	2.86565e-12	0.0445861	0.964478	HMP2
Neglecta timonensis	Gluconate dehydratase	7.00706e-12	0.88295	0.709907	HMP2
Eisenbergiella massiliensis	Gluconate dehydratase	3.6291e-11	0.343895	0.731288	HMP2
Candidatus Stoquefichus sp. KLE1796	Gluconate dehydratase	-3.31904e-12	-0.36659	0.830635	HMP2
Coprobacillus cateniformis	Gluconate dehydratase	-1.43645e-12	-0.479429	0.830635	HMP2
Eisenbergiella tayi	Gluconate dehydratase	-1.53875e-12	-0.214159	0.830635	HMP2
Parabacteroides goldsteinii	Gluconate dehydratase	-2.08668e-10	-1.36285	0.830635	HMP2
Ruminococcus gnavus	Gluconate dehydratase + Transporter	1.17214e-09	4.79346	3.36763e-05	HMP2
Roseburia intestinalis	Gluconate dehydratase + Transporter	5.81991e-09	4.20366	0.000213209	HMP2
Parabacteroides distasonis	Gluconate dehydratase + Transporter	2.32607e-09	0.91322	0.569319	HMP2
Butyricicoccus pullicaecorum	Gluconate dehydratase + Transporter	9.0095e-12	0.399983	0.706159	HMP2
Clostridium bolteae	Gluconate dehydratase + Transporter	-1.06306e-10	-0.282895	0.936571	HMP2
Clostridium citroniae	Gluconate dehydratase + Transporter	-2.58403e-12	-0.756098	0.936571	HMP2
Clostridium clostridioforme	Gluconate dehydratase + Transporter	-2.84002e-11	-0.479385	0.936571	HMP2
Clostridium sp. AT4	Gluconate dehydratase + Transporter	-1.94015e-11	-0.25006	0.936571	HMP2
Hungatella hathewayi	Gluconate dehydratase + Transporter	-2.66228e-11	-0.885402	0.936571	HMP2
Ruthenibacterium lactatiformans	Gluconate dehydratase + Transporter	-2.02104e-11	-0.584165	0.936571	HMP2
Blautia producta	Gluconate dehydratase + Transporter	-8.50862e-13	-0.0644351	0.948682	HMP2
Bilophila wadsworthia	Transporter	-1.53515e-10	-1.39484	0.328943	HMP2
Megamonas funiformis	Transporter	-4.5939e-12	-0.299625	0.872008	HMP2
Acidaminococcus intestini	Transporter	1.80752e-11	0.130083	0.896667	HMP2
