# Supplementary material for: Commensal consortia decolonize Enterobacteriaceae via ecological control
Source: Nature. 2024 Sep 18;633(8031):878–86. doi: 10.1038/s41586-024-07960-6 (PMC11424487; doi:10.1038/s41586-024-07960-6)
Supplement: Supplementary file 4 — Supplementary Tables 1–10. Supplementary Table 1: List of isolated strains. Supplementary Table 2: Effects of F18-mix on commensals (Full-length 16S rRNA gene sequencing). Supplementary Table 3: Tn-seq results. Supplementary Table 4: Virulence factors in 18 strains. Supplementary Table 5: Antimicrobial resistance genes in 18 strains. Supplementary Table 6: Gluconate metabolism gene homologues in isolated strains. Supplementary Table 7: Gluconate levels and gluconate pathway encoding MSPs in IBD cohorts. Supplementary Table 8: Composition of diets. Supplementary Table 9: Primer list. Supplementary Table 10: MR parameter of LC–MS/MS. [file 41586_2024_7960_MOESM4_ESM.zip › 2023-10-18667B-s4/2023-10-18667B-Table S8 Composition of diets.xlsx]

## Sheet: AIN93G
	AIN-93G	AIN-93G + Glucarate	AIN-93G + Galacturonate	AIN-93G + Cellobiose	AIN-93G + Mannose	AIN-93G + Xylose	AIN-93G + Galactitol	AIN-93G + Sorbitol	AIN-93G + Glucosamine	AIN-93G + Gluconate (10%)	AIN-93G + Gluconate (2.5%)
Casein	20	20	20	20	20	20	20	20	20	20	20
Cystine	0.3	0.3	0.3	0.3	0.3	0.3	0.3	0.3	0.3	0.3	0.3
β Cornstarch	38.7986	29.7486	28.7986	28.7986	28.7986	28.7986	28.7986	28.7986	28.7986	29.7486	36.8486
α Cornstarch	13.2	13.2	13.2	13.2	13.2	13.2	13.2	13.2	13.2	13.2	13.2
Sucrose	10	10	10	10	10	10	10	10	10	10	10
Soybean oil	7	7	7	7	7	7	7	7	7	7	7
Cellulose powder	5	5	5	5	5	5	5	5	5	5	5
AIN-93G mineral mix*	3.5	0	3.5	3.5	3.5	3.5	3.5	3.5	3.5	0	3.5
Modified AIN-93G mineral mix*	0	3.5	0	0	0	0	0	0	0	3.5	0
Calcium carbonate	0.95	0	0.95	0.95	0.95	0.95	0.95	0.95	0.95	0	0.4
AIN-93 Vitamin mix	1	1	1	1	1	1	1	1	1	1	1
Choline bitartrate	0.25	0.25	0.25	0.25	0.25	0.25	0.25	0.25	0.25	0.25	0.25
Tertiary butylhydroquinone	0.0014	0.0014	0.0014	0.0014	0.0014	0.0014	0.0014	0.0014	0.0014	0.0014	0.0014
Calcium D-Glucarate tetrahydrate	0	10	0	0	0	0	0	0	0	0	0
Galactitol	0	0	0	0	0	0	10	0	0	0	0
Sorbitol	0	0	0	0	0	0	0	10	0	0	0
D-Cellobiose	0	0	0	10	0	0	0	0	0	0	0
D-Glucosamine hydrochloride	0	0	0	0	0	0	0	0	10	0	0
Galacturonic acid	0	0	10	0	0	0	0	0	0	0	0
Xylose	0	0	0	0	0	10	0	0	0	0	0
Mannose	0	0	0	0	10	0	0	0	0	0	0
Calcium Gluconate Monohydrate	0	0	0	0	0	0	0	0	0	10	2.5
Total calory (kcal/100g)	366.4	365.7	366.1	366.1	366.1	366.1	366.1	366.1	359.7	366.9	366.4
* Mineral mix (w/w%)
	AIN-93G mineral mix*	Modified AIN-93G mineral mix*
CaCO3	35.7	0
KH2PO4	19.6	19.6
K3C6H5O7・H2O	7.078	7.078
NaCl	7.4	7.4
K2SO4	4.66	4.66
MgO	2.4	2.4
FeC6H5O7・nH2O	0.606	0.606
ZnCO3	0.165	0.165
MnCO3	0.063	0.063
CuCO3・Cu(OH)2・H2O	0.0324	0.0324
KIO3	0.001	0.001
Na2SeO4	0.001025	0.001025
(NH4)6Mo7O24・4H2O	0.000795	0.000795
Na2SiO3・9H2O	0.145	0.145
CrK(SO4)2・12H2O	0.0275	0.0275
LiCl	0.00174	0.00174
H3BO3	0.00815	0.00815
NaF	0.00635	0.00635
NiCO3・2Ni(OH)2・4H2O	0.00306	0.00306
NH4VO3	0.00066	0.00066
Sucrose	22.1003	57.8003

## Sheet: CL2
Nutrient Composition (/100 g)
Nutrient Name	unit (/100 g)	CL-2
Moisture	g	7.86
Crude protein	g	24.53
Crude fat	g	6.34
Crude fiber	g	3.89
Crude ash	g	9.03
Nitrogen-free extract	g	48.36
Calories	kcal	348.65
