# Supplementary material for: Commensal consortia decolonize Enterobacteriaceae via ecological control
Source: Nature. 2024 Sep 18;633(8031):878–86. doi: 10.1038/s41586-024-07960-6 (PMC11424487; doi:10.1038/s41586-024-07960-6)
Supplement: Supplementary file 5 — Source Data Fig. 1 [file 41586_2024_7960_MOESM5_ESM.xlsx]

## Sheet: a
Klebsiella CFU (/g faeces)
Day	Fece_A					Fece_F								Fece_I				Fece_K					Fece_J			Kp only
-4	2320000000	2960000000	2720000000	480000000	1360000000	3600000000	1600000000	1600000000	1520000000	80000000	80000000			1040000000	1520000000	160000000	400000000	320000000	800000000	320000000	240000000	320000000	1920000000	1520000000	2240000000		800000000	240000000	1120000000	480000000	1120000000
0	5120000000	1520000000	320000000	1840000000	2400000000	560000000	1040000000	2320000000	1920000000	2800000000	1520000000	2320000000	880000000	6320000000	2160000000	1440000000	1200000000	3120000000	2240000000	4960000000	4800000000	7680000000	1040000000	2000000000	2320000000	1280000000	1120000000	800000000	2000000000	1600000000	880000000
1	1600000000	1280000000	4800000000	960000000	1920000000	2880000000	3360000000	2160000000	800000000	120000000	2480000000	800000000	1600000000	880000000	880000000	880000000	1600000000	1600000000	720000000	1440000000	1200000000	720000000	1120000000	1440000000	1520000000	560000000	2240000000	1600000000
4	8000000	8000000	8000000	8000000	16000000	2400000	8000000	1600000	10400000	8000	24000	152000	64000	2400000	10400000	2400000	14400000	2400000	17600000	800000	2400000	6400000	4000000	11200000	67200000	480000000	80000000	400000000	1600000000	1120000000	2880000000
7	400000	1600000	4720000	1440000	80000	640000	720000	720000	1680000	128000	160000	144000	40000	800000	800000	560000	400000	560000	560000	400000	240000	80000	1280000	7280000	560000	4480000000	960000000	80000000	320000000	720000000	480000000
10	960000	560000	1280000	80000	800000	80000	640000	1120000	880000	216000	48000	136000	104000	400000	160000	400000	160000	400000	240000	80000	160000	320000	80000	80000	160000	1600000000	1280000000	160000000	1040000000	880000000	2320000000
14	80000	320000	1760000	400000	320000	720000	792000	448000	400000	176000	224000	416000	208000	528000	216000	880000	608000	16000	24000	16000	328000	64000	400000	2480000	3600000	960000000	480000000	800000000	240000000	80000000	240000000
21	80000	480000	160000	80000	80000	640000	800000	880000	640000	552000	232000	264000	104000	320000	320000	800000	640000	64000	72000	112000	80000	104000	400000	320000	720000	1520000000	1040000000	800000000	384000000	328000000	232000000
28	80000	320000	1200000	240000	720000	880000	960000	2080000	800000	304000	368000	328000	216000	320000	160000	80000	480000	48000	400000	176000	24000	32000	400000	10640000	1040000	1360000000	1520000000	720000000	232000000	296000000	520000000

## Sheet: b
Klebsiella CFU (/g faeces)
Kp only	F31-mix	F25-mix	F6-mix	F18-mix	F13-mix	F18-mix - A	F18-mix - B	F18-mix - C	F18-mix - D	F18-mix - E.coli	F18-mix - Bifido	F18-mix - Fuso	altF18-mix
1360000000	792000	1200000	320000000	80000	16000000	10400000	6480000	1240000	14400000	1600000	1120000	880000	2640000
1520000000	168000	5360000	3920000000	472000	24800000	13200000	2000000	1424000	31200000	800000	880000	640000	6800000
720000000	448000	7200000	560000000	88000	104000000	5600000	8640000	1040000	11200000	4000000	2960000	1680000	1600000
232000000	552000	3760000	1600000000	96000	23200000	2640000	720000	1760000	20000000	640000	2480000	1520000	7600000
296000000	880000	560000		40000	108000000	2080000	2320000	600000	4000000				2160000
520000000	1920000			536000	64800000	792000	3600000	768000	4000000				9600000
232000000	3840000			192000	72000000	832000	2400000	1000000	16000000				16800000
296000000	5360000			368000	36800000	336000		1128000	2400000				15200000
520000000	1840000			160000	7200000								2320000
1160000000	216000			224000	14400000
632000000	128000			480000	135200000
4000000000	160000			20000	160800000
4560000000	248000			48000
392000000	152000			104800
488000000	144000			48800
6320000000	88000			328000
6880000000	64000			248000
4160000000	216000			152000
2640000000	40000			248000
	168000			880000
	168000			352000
	632000			360000
	528000			400000
	368000			808000
	568000			480000
	72000			32000
	640000			144000
	376000			96000
	800000			112000
	480000			96000
				208000
				200000
				224000
				376000
				136000
				656000
				136000
				416000
				360000

## Sheet: c
Klebsiella CFU (/g faeces)
Day	F31-mix					I41-mix					K46-mix					Feces
-6	4480000000	1760000000	4640000000	7760000000	4960000000	3200000000	7280000000	9840000000	4960000000	5760000000	6800000000	7200000000	13360000000	8160000000	8080000000	3600000000	5680000000	8400000000	7840000000
-3	6880000000	9920000000	10400000000	6400000000	6480000000	7280000000	7280000000	3120000000	4800000000	5280000000	8240000000	6000000000	12480000000	3280000000	4640000000	2240000000	11280000000	1120000000	5120000000
0	3040000000	6560000000	1520000000	4960000000	7120000000	7440000000	3440000000	6160000000	5440000000	5440000000	4640000000	5760000000	7360000000	4960000000	880000000	7360000000	7040000000	5920000000	3760000000
4	41600000	74400000	44800000	60800000	44000000	77600000	62400000	94400000	152000000	36800000	30400000	32000000	16000000	11200000	102400000	2080000	3040000	1520000	62400000
7	6160000	1840000	1600000	240000	1680000	58400000	20000000	67200000	39200000	140000000	23200000	40000000	12000000	26400000	38400000	2800000	1120000	1760000	56000
10	296000	264000	616000	1176000	464000	169600000	125600000	113600000	154400000	178400000	19200000	13920000	8240000	15120000	5440000	216000	400000	328000	168000
14	216000	144000	48000	80000	152000	35200000	54400000	96800000	20800000	45600000	5360000	6480000	1520000	960000	3280000	40000	56000	88000	64000
18	280000	520000	336000	1248000	480000	112800000	218400000	263200000	179200000	268000000	11840000	18080000	3840000	8080000	15520000	376000	106400	440000	100000
21	888000	640000	288000	480000	472000	84800000	75200000	189600000	85600000	40000000	19680000	17840000	6080000	7440000	33520000	568000	400000	1200000	256000
25	512000	312000	208000	984000	448000	34400000	99200000	156000000	66400000	43200000	18400000	28800000	8800000	27200000	28000000	360000	152000	600000	128000
28	344000	88000	64000	216000	40000	4000000	48000000	41600000	12000000	28000000	6320000	4240000	2240000	7520000	1120000	48000	32000	216000	120000

## Sheet: d
Relative abundance
Day	Kp2H7					f01_Bifidobacterium longum					f02_Bacteroides xylanisolvens					f03_Bacteroides fragilis					f04_Bacteroides uniformis					f05_Bacteroides thetaiotaomicron					f07_Bacteroides acidifaciens					f09_Parabacteroides goldsteinii					f10_Ruminococcus gnavus					f11_Ruminococcus gnavus
0	0.623923	0.752321	0.586029	0.882919	0.747723	1e-07	1e-07	1e-07	1e-07	1e-07	1e-07	1e-07	1e-07	1e-07	1e-07	1e-07	1e-07	1e-07	1e-07	1e-07	1e-07	1e-07	1e-07	1e-07	1e-07	1e-07	1e-07	1e-07	1e-07	1e-07	1e-07	1e-07	1e-07	1e-07	1e-07	1e-07	1e-07	1e-07	1e-07	1e-07	1e-07	1e-07	1e-07	1e-07	1e-07	1e-07	1e-07	1e-07	1e-07
1	0.037569	0.069622	0.0591687	0.054706	0.077681	0.003163	0.001494	0.001678	0.00242	0.001849	0.173539	0.231453	0.309352	0.284156	0.22534	0.036129	0.047576	0.041093	0.043296	0.052048	0.07736	0.070682	0.072856	0.073379	0.07573	0.021122	0.022269	0.020682	0.021913	0.026169	0.08299	0.077254	0.094301	0.095841	0.099849	0.004612	0.005126	0.00542	0.004946	0.005191	0.018267	0.013456	0.018229	0.016866	0.020792	1e-07	1e-07	1e-07	1e-07
2	0.028782	0.014418	0.0193995	0.015267	0.020626	0.001141	0.001286	0.001103	0.001249	0.00079	0.526628	0.346601	0.346806	0.31606	0.373289	0.029622	0.025283	0.030773	0.024306	0.028511	0.109166	0.087313	0.111547	0.083908	0.095805	0.029315	0.020082	0.025763	0.022559	0.026407	0.09832	0.07378	0.073553	0.058939	0.069852	0.011356	0.007724	0.011719	0.008503	0.009052	0.000432	0.000527	0.001126	0.000975	0.001346	1e-07	1e-07	1e-07	1e-07
4	0.001138	0.001459	0.0008153	0.00303	0.003142	0.000491	0.000378	0.000408	0.000465	0.000529	0.438722	0.391631	0.328451	0.453299	0.338227	0.022982	0.021326	0.018962	0.019663	0.023156	0.099258	0.094915	0.100254	0.081432	0.090192	0.030499	0.028717	0.027186	0.029735	0.030213	0.045197	0.044106	0.041293	0.038212	0.045195	0.007986	0.009871	0.008894	0.00773	0.008249	0.000326	0.000434	0.000404	0.000547	0.000843	1e-07	1e-07	1e-07	1e-07
7	4.41e-05	5.24e-05	5.546e-05	3.27e-05	2.34e-05	0.000232	0.000163	0.000322	0.000298	0.000291	0.466004	0.405936	0.390991	0.26923	0.317401	0.021051	0.023754	0.015359	0.017713	0.024413	0.103924	0.107673	0.084092	0.072034	0.112011	0.043121	0.040967	0.032424	0.03732	0.041454	0.032004	0.032959	0.02569	0.03284	0.024047	0.008642	0.0072	0.006848	0.005031	0.006497	0.00015	0.000187	0.000268	0.000327	0.000191	1e-07	1e-07	1e-07	1e-07
11	1.23e-05	1.84e-05	2.974e-05	3.36e-05	1.98e-05	0.000423	0.000383	0.000348	0.000247	0.000329	0.33743	0.354057	0.384238	0.352235	0.300881	0.023221	0.026203	0.025766	0.026076	0.024701	0.107227	0.093305	0.096829	0.091286	0.08597	0.030445	0.038336	0.036422	0.035072	0.036698	0.032491	0.033724	0.032061	0.03862	0.03086	0.006819	0.007105	0.007043	0.006753	0.007294	0.000305	0.000279	0.000366	0.000291	0.000242	1e-07	1e-07	1e-07	1e-07
14	2e-05	1.41e-05	1.676e-05	1.77e-05	1.3e-05	0.00013	0.000161	0.000178	0.000176	0.000268	0.352093	0.352556	0.336044	0.350121	0.308232	0.017956	0.018116	0.012702	0.015077	0.014711	0.089475	0.079568	0.067262	0.076411	0.061248	0.03143	0.027158	0.024463	0.024733	0.02074	0.02526	0.02603	0.025161	0.029498	0.021614	0.00637	0.005044	0.00425	0.005973	0.005727	0.000318	0.000216	0.000519	0.000398	0.00043	1e-07	1e-07	1e-07	1e-07
18	8.87e-06	1.47e-05	1.067e-05	2.26e-05	2.3e-05	0.000105	0.000141	0.0001	0.000121	0.000189	0.376914	0.270747	0.324481	0.340661	0.365187	0.018014	0.019894	0.018753	0.020716	0.021068	0.066974	0.092802	0.08739	0.096493	0.087896	0.035018	0.037023	0.037522	0.038657	0.037285	0.021672	0.028122	0.024151	0.034639	0.032403	0.005501	0.007051	0.006426	0.007111	0.008191	0.000212	0.000333	0.000314	0.000413	0.00042	1e-07	1e-07	1e-07	1e-07
21	3.85e-05	1.84e-05	4.106e-06	2.02e-05	1.12e-05	9.86e-05	6.23e-05	6.85e-05	0.000107	7.04e-05	0.348794	0.299964	0.386265	0.375936	0.391908	0.020948	0.018495	0.018112	0.018094	0.018033	0.088531	0.101587	0.094992	0.091284	0.080522	0.047793	0.04898	0.047283	0.040426	0.050088	0.032282	0.028188	0.024457	0.034878	0.035148	0.010755	0.008779	0.007359	0.009787	0.007085	0.000284	0.000223	0.000276	0.00037	0.000358	1e-07	1e-07	1e-07	1e-07
25	1.16e-05	2.81e-06	4.333e-06	9.48e-05	2.12e-05	4.49e-05	4.49e-05	7.04e-05	8.05e-05	7.99e-05	0.338798	0.329883	0.285087	0.351417	0.313401	0.015577	0.015985	0.017461	0.017672	0.021005	0.073874	0.088267	0.076183	0.087839	0.074873	0.039865	0.042256	0.039507	0.04092	0.040957	0.031809	0.027782	0.027837	0.039107	0.033653	0.009981	0.009345	0.006349	0.010096	0.012708	0.000188	0.000168	0.000288	0.000257	0.000218	1e-07	1e-07	1e-07	1e-07
28	2.37e-05	1.31e-05	1.92775e-05	3.59e-05	4.41e-06	4.25e-05	3.44e-05	5.04e-05	8.48e-05	0.000131	0.332139	0.276627	0.264001	0.288975	0.319804	0.016094	0.012228	0.012601	0.011345	0.009785	0.060635	0.068133	0.064592	0.046912	0.060146	0.035566	0.032475	0.028275	0.023998	0.02695	0.029677	0.024114	0.018046	0.023319	0.018441	0.010373	0.008257	0.005478	0.007009	0.006728	0.000206	0.000177	0.00021	0.000287	0.000414	1e-07	1e-07	1e-07	1e-07
32	1.82e-05	1.49e-05	1.342e-05	6.74e-05	1.06e-05	3.44e-05	4.79e-05	5.26e-05	4.54e-05	5.82e-05	0.391968	0.306397	0.346314	0.327306	0.298924	0.018512	0.010921	0.016671	0.015044	0.015454	0.080509	0.077192	0.058835	0.052993	0.057881	0.04611	0.038583	0.039549	0.044521	0.042795	0.034691	0.036354	0.039444	0.048913	0.03898	0.014974	0.012178	0.009559	0.012111	0.009158	0.00018	0.000161	0.000222	0.000226	0.000189	1e-07	1e-07	1e-07	1e-07
33	4.74e-05	0.000226	6.794e-06	9.18e-05	5.92e-05	9.81e-05	7.98e-05	9.5e-05	4e-05	4.6e-05	0.474933	0.336442	0.303968	0.375392	0.340834	0.013712	0.005059	0.011033	0.008982	0.014185	0.045864	0.005168	0.009203	0.009758	0.0155	0.053737	0.071211	0.040745	0.057777	0.076828	0.043075	0.085435	0.045457	0.048775	0.134075	0.005383	0.004948	0.003206	0.004781	0.004456	0.000592	0.000247	0.00049	0.000428	0.000381	1e-07	1e-07	1e-07	1e-07
34	0.002087	0.014912	0.0044193	0.003194	0.006885	6.88e-06	1.28e-05	2.11e-05	9.35e-06	8.04e-06	0.399167	0.544329	0.420736	0.591855	0.344632	0.02232	0.001596	0.005417	0.003846	0.003372	0.036048	0.02695	0.026325	0.018286	0.022912	0.097977	0.108194	0.105803	0.063507	0.103774	0.057943	0.128432	0.08139	0.0786	0.107806	0.003394	0.000759	0.000756	0.001511	0.000465	0.004024	0.010991	0.008774	0.013816	0.009075	1e-07	1e-07	1e-07	1e-07
36	0.003137	0.019378	0.0055719	0.010677	0.018036	5.32e-05	4.66e-05	0.00011	6.28e-05	5.87e-05	0.462693	0.456568	0.342233	0.403499	0.39881	0.010374	0.003978	0.004732	0.001619	0.005076	0.090729	0.085938	0.083212	0.078635	0.081249	0.070455	0.083709	0.061293	0.067318	0.096533	0.052459	0.08823	0.032627	0.050252	0.054053	0.002027	0.001128	0.001622	0.002646	0.001925	0.006405	0.01577	0.006812	0.005552	0.005082	1e-07	1e-07	1e-07	1e-07
39	0.000455	0.005867	0.0016113	0.000947	0.004242	4.35e-05	9.63e-05	5.29e-05	5.57e-05	3.43e-05	0.259979	0.299616	0.216171	0.274805	0.290489	0.012184	0.006503	0.006009	0.002129	0.004186	0.128957	0.134532	0.093806	0.070504	0.107967	0.066573	0.053638	0.047781	0.037777	0.043847	0.041166	0.044235	0.030381	0.02671	0.030312	0.006022	0.004402	0.003572	0.005171	0.00568	0.001863	0.002509	0.001808	0.00105	0.002486	1e-07	1e-07	1e-07	1e-07
43	5.26e-05	6.92e-05	2.071e-05	4.47e-05	7.78e-05	5.77e-05	3.93e-05	2.79e-05	4.66e-05	7.67e-05	0.293315	0.277043	0.240912	0.230324	0.165355	0.007214	0.00324	0.006158	0.003007	0.004032	0.072944	0.062679	0.059946	0.056725	0.090143	0.038926	0.031384	0.031444	0.02886	0.035518	0.031479	0.027799	0.025566	0.020113	0.030668	0.010571	0.006758	0.007286	0.006922	0.009166	0.000955	0.000672	0.000768	0.000619	0.00126	1e-07	1e-07	1e-07	1e-07
46	4.01e-05	1.09e-05	5.68e-06	1.81e-06	1.46225e-05	5.18e-05	4.72e-05	4.19e-05	3.37e-05	3.88e-05	0.245234	0.115433	0.158258	0.265811	0.061134	0.005495	0.005325	0.005102	0.004383	0.005929	0.066527	0.073564	0.064416	0.071041	0.082966	0.0351	0.032166	0.027342	0.036117	0.032655	0.035048	0.022348	0.024223	0.016192	0.00765	0.006307	0.006197	0.006592	0.008699	0.006803	0.000816	0.000507	0.000461	0.000484	0.000543	1e-07	1e-07	1e-07	1e-07
50	1.8e-05	1.36e-05	1.44e-06	2.39e-05	1.78e-05	1.66e-05	2.04e-05	2.2e-05	2.8e-05	1.92e-05	0.450159	0.437322	0.463879	0.485335	0.536566	0.022491	0.019226	0.0179	0.011033	0.016667	0.136263	0.112272	0.078996	0.120907	0.132737	0.101653	0.084245	0.102649	0.107923	0.099043	0.107382	0.075431	0.010977	0.061854	0.025895	0.022992	0.0158	0.022281	0.022498	0.021767	0.000888	0.00114	0.001399	0.001222	0.001273	1e-07	1e-07	1e-07	1e-07
53	2.25e-05	1.89e-05	9.667e-06	2.46e-05	2.17e-05	4.35e-05	3.73e-05	3.28e-05	4.71e-05	3.73e-05	0.442091	0.441514	0.383987	0.455338	0.397526	0.009009	0.009012	0.005481	0.009033	0.009959	0.021665	0.131033	0.155456	0.127063	0.15991	0.070253	0.08635	0.064596	0.078047	0.078244	0.025202	0.062055	0.057812	0.038473	0.045611	0.016692	0.016239	0.01745	0.021613	0.017634	0.001026	0.001758	0.002046	0.0015	0.001797	1e-07	1e-07	1e-07	1e-07
57	1.27e-05	7.3e-06	8.865e-06	3.96e-05	2.18e-05	4.18e-05	6.08e-05	3.6e-05	4.78e-05	4.87e-05	0.447148	0.363311	0.25488	0.389312	0.320912	0.008011	0.006395	0.005858	0.012264	0.008812	0.14439	0.116342	0.151997	0.135214	0.129691	0.079868	0.075095	0.046715	0.081573	0.059995	0.07168	0.065282	0.052345	0.060709	0.054812	0.020246	0.012906	0.013069	0.014901	0.014226	0.001248	0.001349	0.001517	0.002231	0.001575	1e-07	1e-07	1e-07	1e-07
63	2.69e-05	3.79e-05	6.339e-05	6.48e-05	5.54e-05	4.43e-05	6.99e-05	8.8e-05	4.35e-05	5.48e-05	0.418625	0.377679	0.362201	0.486106	0.426836	0.008822	0.00948	0.01877	0.016089	0.014753	0.15991	0.162263	0.174567	0.183518	0.143828	0.077187	0.078755	0.052706	0.072147	0.069529	0.083941	0.070291	0.08836	0.070717	0.052678	0.022952	0.020788	0.026856	0.02338	0.018369	0.000995	0.001122	0.002426	0.000995	0.00151	1e-07	1e-07	1e-07	1e-07
64	5.43e-05	2.74e-05	1.314e-05	8.15e-05	3.85e-05	7.49e-05	4.94e-05	2.94e-05	6.92e-05	2.75e-05	0.639919	0.438451	0.470778	0.484645	0.371615	0.019062	0.012815	0.02079	0.018819	0.016798	0.139596	0.149061	0.16305	0.151705	0.133158	0.066494	0.07092	0.057691	0.064547	0.057664	0.089406	0.075488	0.077077	0.083744	0.07608	0.022153	0.022948	0.024583	0.016856	0.026606	0.001553	0.000897	0.000871	0.001122	0.000892	1e-07	1e-07	1e-07	1e-07
65	1.44e-05	4.2e-05	9.727e-06	0.000161	4.35e-05	7.06e-05	5.91e-05	7.44e-05	5.83e-05	5.55e-05	0.394293	0.482391	0.428313	0.441695	0.450553	0.026864	0.025604	0.030867	0.02599	0.028981	0.123922	0.153036	0.180498	0.201377	0.145795	0.050052	0.066602	0.065237	0.063431	0.062289	0.083526	0.134541	0.091404	0.078669	0.106274	0.023549	0.025852	0.018437	0.025018	0.028313	0.001174	0.00111	0.001532	0.00108	0.00145	1e-07	1e-07	1e-07	1e-07
67	4.99e-06	7.01e-06	8.872e-06	5.27e-05	2.27e-05	6.86e-05	4.83e-05	6.83e-05	4.92e-05	4.92e-05	0.556836	0.452292	0.462225	0.455805	0.392031	0.02736	0.017646	0.023541	0.018418	0.023148	0.197499	0.164816	0.214414	0.119997	0.131937	0.066897	0.06431	0.058153	0.060092	0.071182	0.078595	0.084347	0.074351	0.069841	0.086359	0.022333	0.021291	0.021157	0.027656	0.020902	0.001435	0.00099	0.001147	0.000674	0.000868	1e-07	1e-07	1e-07	1e-07
70	8.95e-05	2.66e-05	1.178e-05	5.21e-05	2.15e-05	6.3e-05	2.85e-05	3.48e-05	6.1e-05	5.99e-05	0.586118	0.338386	0.330016	0.450345	0.490708	0.025291	0.012518	0.021602	0.017638	0.035791	0.169444	0.110969	0.153624	0.147241	0.141903	0.061939	0.053321	0.068895	0.060073	0.076008	0.103825	0.094703	0.07997	0.093482	0.109016	0.019296	0.024361	0.024993	0.02392	0.031886	0.001218	0.000603	0.000714	0.001018	0.000632	1e-07	1e-07	1e-07	1e-07
71	1.03e-05	0.012158	0.000447	2.89e-05	8.36e-06	5.84e-05	1e-07	3.39e-05	4.98e-05	1.7e-06	0.384794	0.397945	0.39968	0.446585	0.325717	0.008676	0.021618	0.039846	0.013868	0.000435	0.12875	0.217306	0.213147	0.104576	0.014617	0.055726	0.075967	0.086826	0.065816	0.006116	0.068014	0.101403	0.09814	0.074875	0.014706	0.025373	0.055074	0.039674	0.036262	0.00183	0.000877	0.000266	0.000469	0.000666	0.00116	1e-07	1e-07	1e-07	1e-07
72	1.86e-05	0.421378	0.0001492	2.46e-05	1.04e-05	7.05e-05	1e-07	1e-07	7.64e-05	7.66e-06	0.577461	0.028628	0.030692	0.457972	0.345542	0.01326	0.001094	0.005791	0.020245	0.022009	0.128666	0.487204	0.123355	0.15583	0.098909	0.053992	0.00499	0.033488	0.058165	0.029526	0.073345	0.068454	0.057777	0.104411	0.112132	0.021215	0.005747	0.011732	0.033438	0.000578	0.001627	3.35e-05	1e-08	0.000606	0.000967	1e-07	1e-07	1e-07	1e-07
74	0.000124	0.047159	0.0001779	0.000202	3.39e-05	3.36e-05	1e-07	1e-07	0.000108	3.55e-05	0.392472	0.663248	1.65059	0.571411	0.33777	0.011839	1e-07	5.54e-05	0.020554	0.02852	0.135853	0.243938	0.001029	0.159396	0.141079	0.059017	0.047094	0.012313	0.063324	0.03435	0.10007	0.327719	0.046601	0.066168	0.093612	0.028904	1e-07	1e-07	0.030793	0.013905	0.000689	5.28e-05	1e-08	0.000589	0.00132	1e-07	1e-07	1e-07	1e-07
76	0.000919	0.009514	0.0013181	0.000186	1.47e-05	6.25e-05	1e-07	1e-07	9.88e-05	1.96e-05	0.639114	0.651479	0.941572	0.483564	0.310891	0.018786	1e-07	1e-07	0.023416	0.025516	0.159616	0.196332	0.2017	0.166129	0.142551	0.06719	0.067006	0.075424	0.085697	0.05267	0.098716	0.172231	0.321981	0.076171	0.11792	0.029807	1e-07	0.049997	0.042279	0.026538	0.001385	0.000635	1e-08	0.000514	0.000543	1e-07	1e-07	1e-07	1e-07
[truncated: 106 more columns]

## Sheet: e
Klebsiella CFU (/g faeces)
Day	F18-mix							F31-mix							F13-mix						Kp only
-3	1360000000	720000000	2000000000	720000000	1280000000	2000000000	960000000	1440000000	2320000000	2240000000	3120000000	2320000000	240000000	2240000000	1760000000	1520000000	480000000	80000000			1120000000	480000000	1120000000	160000000	880000000
0	80000000	640000000	160000000	80000000	2400000000	1120000000	1920000000	80000000	160000000	560000000	320000000	3840000000	1760000000	2400000000	3200000000	1280000000	400000000	1200000000	640000000	1200000000	2000000000	1600000000	880000000	480000000	1120000000
4	8000000	16800000	30400000	40800000	3920000	8400000	3120000	14400000	2400000	28800000	15200000	3200000	8000000	18400000	376000000	480000000	216000000	528000000	648000000	112000000	1600000000	1120000000	2880000000	560000000	1200000000
7	720000	1680000	4240000	4720000	848000	448000	472000	960000	800000	5280000	7920000	1520000	80000	4320000	107200000	104800000	67200000	464000000	496000000	424000000	320000000	720000000	480000000	1200000000	880000000
11	360000	480000	216000	224000	712000	392000	400000	160000	1760000	128000	27200	312000	152000	64000	96000000	40000000	72000000	96000000	48000000	48000000	1040000000	880000000	2320000000	1520000000	480000000
14	264000	368000	216000	80000	280000	792000	320000	2880000	1120000	160000	67200	320000	88000	16000	29600000	97600000	46400000	96000000	48000000	56000000	240000000	80000000	240000000	1360000000	2480000000
18	152000	240000	176000	216000	608000	1360000	1480000	720000	2480000	143200	392000	256000	56000	40000	50400000	142400000	113600000	32000000	56000000	16000000	160000000	400000000	320000000	296000000	104000000
21	248000	160000	72000	128000	16000	96000	280000	72000	24000	1064000	448000	176000	472000	120000	20000000	8000000	31200000	92000000	62400000	56800000	384000000	328000000	232000000	1440000000	1520000000
28	80000	472000	88000	96000	40000	536000	192000	168000	168000	632000	528000	368000	568000	72000	104000000	23200000	108000000	64800000	72000000	36800000	232000000	296000000	520000000	1160000000	632000000

## Sheet: f
Klebsiella CFU (/g faeces)
Day	F18-mix								F14-mix (= F18-mix - A)								F12-mix (= F18-mix - B)								F13-mix (= F18-mix - C)								F15-mix (= F18-mix - D)								Kp only
-3			560000000	480000000	560000000	1120000000					400000000	200000000	1840000000	720000000				160000000			160000000	960000000			160000000	160000000			2080000000	320000000			920000000		560000000		560000000	1520000000			1120000000	960000000	480000000	1360000000
0	1040000000	640000000	2400000000	560000000	1760000000	2400000000	560000000	960000000	560000000	1760000000	1280000000	480000000	1360000000	560000000	2640000000	240000000	960000000	3200000000	1920000000	880000000	800000000	1280000000	240000000	1120000000	1360000000	400000000	2400000000	480000000	2160000000	720000000	960000000	1520000000	2720000000	1040000000	3120000000	2320000000	640000000	960000000	880000000	880000000	320000000	800000000	320000000	560000000
4	25600000	23200000	26400000	11200000	30400000	8880000	63200000	52800000	6400000	10400000	136800000	82400000	17600000	12000000	32800000	26400000	25600000	800000	21600000	100800000	28800000	328000000	4800000	11200000	16000000	8800000	8000000	12800000	5600000	24800000	13600000	10400000	165600000	120000000	72000000	36800000	27200000	56800000	48000000	34400000	1920000000	1280000000	240000000	880000000
7	1520000	3920000	2800000	3200000	4880000	5520000	12400000	4720000	38640000	18160000	14400000	2640000	6400000	8000000	9600000	36000000	3600000	2880000	8000000	3200000	5600000		31200000	14400000	1520000	2000000	1440000	1600000	2480000	800000	11280000	8880000	96000000	80000000	80800000	72800000	57600000	31200000	1280000	28000000	2480000000	1680000000	1040000000	800000000
11	232000	376000	240000	680000	320000	176000	3840000	3520000	22400000	9920000	2400000	2960000	4080000	960000	4400000	4000000	960000	2080000	1200000	1120000	3280000		15200000	11200000	960000	480000	648000	736000	2320000	2960000	4000000	1600000	38400000	24800000	39200000	16000000	3200000	7200000	16800000	15200000	1200000000	1120000000	240000000	320000000
14	304000	304000	408000	640000	16000	16000	248000	320000	15200000	32800000	2880000	8400000	216000	88000	288000	648000	2320000	3600000	5760000	1200000	3200000		1600000	800000	168000	760000	360000	488000	648000	440000	328000	376000	26400000	33600000	15200000	31200000	5600000	12800000	3200000	8000000	3360000000	2880000000	560000000	240000000
18	352000	320000	192000	792000	144000	64000	232000	80000	3120000	5600000	2080000	160000	2888000	488000	120000	768000	2240000	800000	320000	2160000	4000000		6400000	800000	208000	784000	112000	288000	360000	720000	928000	1040000	3200000	3200000	20000000	8000000	20800000	16800000	32800000	4000000	2800000000	2720000000	408000000	184000000
21	512000	272000	200000	960000	32000	8800	16800	12000	1600000	4880000	2320000	12000000	176000	31200	144000	32000	4000000	4720000	2640000	2880000	1200000		1360000	1360000	352000	824000	832000	920000	40000	528000	312000	72000	10400000	8000000	28800000	30400000	72000000	112000000	100000000	93600000	1680000000	800000000	880000000	1120000000
28	368000	160000	224000	480000	20000	48000	104800	48800	10400000	13200000	5600000	2640000	2080000	792000	832000	336000	6480000	2000000	8640000	720000	2320000		3600000	2400000	1240000	1424000	1040000	1760000	600000	768000	1000000	1128000	14400000	31200000	11200000	20000000	6400000	3200000	8800000	8800000	4000000000	4560000000	392000000	488000000
