# Supplementary material for: Commensal consortia decolonize Enterobacteriaceae via ecological control
Source: Nature. 2024 Sep 18;633(8031):878–86. doi: 10.1038/s41586-024-07960-6 (PMC11424487; doi:10.1038/s41586-024-07960-6)
Supplement: Supplementary file 6 — Source Data Fig. 2 [file 41586_2024_7960_MOESM6_ESM.xlsx]

## Sheet: a CRE
CFU (/g faeces)
Kp-CRE	F_fece					F31-mix										F18-mix									F13-mix					I42-mix								K46-mix				mono-colonized
-3	240000000	80000000	160000000	80000000	320000000		112000000	1800000000	1160000000	1688000000	1736000000	984000000	776000000	384000000	392000000	320000000	80000000	160000000	560000000	80000000	48000000		168000000		160000000			24000000		80000000	80000000	80000000	160000000	1656000000	2048000000	2416000000	1688000000	160000000	240000000	320000000	160000000	80000000	400000000	80000000	560000000
0	112000000	88000000	80000000	80000000	128000000	296000000	520000000	7120000000	1760000000	4000000000	1040000000	1024000000	864000000	408000000	584000000	136000000	80000000	120000000	56000000	64000000	488000000	312000000	288000000	320000000	168000000	400000000	288000000	248000000	408000000	80000000	128000000	160000000	216000000	6000000000	2480000000	3680000000	2320000000	120000000	152000000	128000000	88000000	80000000	88000000	392000000	552000000
4	4400000	2480000	15200000	160000	14400000	640000	320000	56800	2136000	448000	63200	344000	13600000	5600000	5920000	3680000	3040000	6160000	800000	5200000	480000	560000	80000	80000	31200000	15200000	17600000	20800000	28000000	13600000	4000000	10400000	9600000	2720000	3920000	2880000	6320000	800000	320000	320000	160000	296000000	216000000	400000000	144000000
7	240000	56000	312000	112000	480000	848000	1008000	169600	209600	336000	170400	168000	208000	480000	184000	512000	344000	368000	240000	208000	392000	344000	88000	64000	6480000	8080000	32000000	10240000		12000000	13600000	8800000	2400000	12640000	54960000	6320000	19040000	168000	8000	32000	8000	64000000	128000000	200000000	56000000
11	128000	256000	336000	296000	352000	176000	136000	352000	136000	168000	264000	320000	496000	216000	240000	688000	680000	640000	192000	416000	112000	184000	24000	56000	2960000	14800000	8560000	1200000	160000	46400000	36000000	21600000	18400000	6240000	13440000	9360000	6400000	112000	44000	84000	288000	336000000	240000000	896000000	72000000
14	56000	136000	80000	200000	120000	288000	240000	1040000	784000	704000	696000	536000	1288000	160000	160000	408000	88000	200000	176000	184000	112000	200000	72000	48000	800000	16800000	5600000	800000	800000	68800000	55200000	19200000	52800000	44800000	34400000	44000000	18400000	192000	88000	272000	184000	376000000	800000000	1200000000	336000000
21	264000	312000	32000	360000	152000	160000	360000	1560000	688000	648000	672000	272000	560000	408000	352000	176000	280000	88000	40000	48000	64000	216000	40000	88000	2320000	3120000	1200000	4720000	1120000	13600000	30400000	7200000	30400000	18400000	24000000	28000000	28800000	64000	32000	40000	48000	2640000000	1920000000	1840000000	1760000000
28	288000	704000	360000	360000	328000	312000	472000	704000	936000	1000000	832000	888000	1200000	920000	552000	112000	88000	8000	168000	224000	128000	128000	200000	176000	4080000	17600000	5600000	12000000	8800000	29600000	31200000	28800000	45600000	44800000	36000000	41600000	25600000	136000	448000	56000	168000	2400000000	1360000000	3280000000	2400000000

## Sheet: a Ka-11E12
CFU (/g faeces)
K. aerogenes (Ka-11E12)	F_fece				F31-mix				F18-mix				F13-mix				I42-mix				K46-mix				mono-colonized
-3	6480000000	7120000000	10400000000	10000000000	2400000000	4800000000	6400000000	2800000000	3920000000	4080000000	3840000000	5600000000	6320000000	9600000000	4800000000	6240000000	10480000000	9600000000	8800000000	800000000	5680000000	5600000000	7440000000	11200000000	4480000000	3840000000	4000000000	7760000000
0	3200000000	5680000000	3600000000	4080000000	3920000000	1360000000	6320000000	4000000000	4000000000	3920000000	4960000000	7360000000	3920000000	4000000000	4880000000	4880000000	5360000000	4960000000	3280000000	6240000000	5520000000	3120000000	7360000000	4080000000	7120000000	5600000000	4960000000	7280000000
4	160000	1280000	80000	80000	3040000	2880000	400000	5200000	1520000	1680000	1600000	1360000	1016000000	1272000000	1424000000	920000000	376000000	384000000	272000000	160000000	240000	160000	240000	400000	10960000000	6320000000	2880000000	4880000000
7	120000	320000	24000	280000	392000	136000	152000	584000	496000	624000	384000	584000	632000000	560000000	632000000	664000000	320000000	96000000	304000000	232000000	416000	520000	712000	712000	7200000000	2160000000	5600000000	3920000000
11	86400	84000	504000	160000	336000	600000	312000	1216000	320000	248000	48000	344000	424000000	488000000	392000000	440000000	104800000	92000000	116000000	168000000	696000	1112000	744000	176000	240000000	2240000000	1280000000	2080000000
14	296000	528000	800000	624000	784000	824000	1120000	1120000	144000	120000	312000	192000	264000000	648000000	544000000	536000000	152000000	88000000	160000000	224000000	488000	1336000	640000	880000	400000000	800000000	960000000	480000000
18	376000	4080000	4960000	3200000	328000	1000000	528000	648000	160000	136000	192000	32000	832000000	656000000	248000000	1072000000	56800000	184000000	115200000	107200000	5200000	1360000	800000	1280000	240000000	3760000000	800000000	3200000000
21	264000	1520000	3120000	2400000	1520000	1360000	448000	1200000	56000	72000	80000	32000	296000000	280000000	312000000	320000000	40000000	96000000	88000000	72000000	1520000	1680000	2000000	1920000	240000000	328000000	368000000	800000000
25	2400000	3520000	2720000	6800000	1120000	2400000	1440000	2640000	160000	152000	39200	44800	432000000	352000000	240000000	552000000	22400000	18400000	22400000	104000000	2320000	624000	11120000	1360000	64000000	528000000	272000000	280000000
28	6400000	2880000	4160000	4480000	2160000	3360000	2480000	2800000	144000	248000	128000	80000	448000000	280000000	320000000	584000000	88000000	376000000	176000000	264000000	3040000	2000000	4320000	1360000	2880000000	1280000000	2080000000	1680000000

## Sheet: a ESBL
CFU (/g faeces)
E.coli (ESBL)	F_fece								F31-mix				F18-mix				F13-mix				I42-mix				K46-mix				mono-colonized
-3	24000000	32000000			312000000	136000000	160000000	184000000	8000000			32000000		16000000	48000000			32000000		32000000		48000000		32000000	160000000	120000000	64000000	176000000		24000000	8000000	8000000
0	23200000	5600000	12800000	16000000	24000000	120000000	24000000	120000000	11200000	28800000	8800000	20000000	8000000	3200000	3200000	21600000	18400000	9600000	21600000	2400000	6400000	16800000	16000000	16000000	56000000	56000000	64000000	64000000	8800000	17600000	6400000	6400000
4	1520000	2720000	320000	1600000	10800000	2400000	8400000	4880000	1120000	720000	400000	800000	1680000	1760000	2480000	2320000	19200000	32800000	22400000	11200000	16000000	27200000	16000000	24000000	11120000	4080000	3040000	9600000	112000000	152000000	112000000	112000000
7	792000	552000	544000	632000	48000	56000	248000	48000	232000	232000	128000	1120000	1120000	728000	536000	792000	20000000	19200000	24000000	27200000	14400000	27200000	17600000	14400000	160000	112000	144000	280000	160000000	88000000	40000000
11	440000	328000	320000	176000	87200	32000	90400	12000	16000	32000	8000	16000	120000	376000	208000	152000	10400000	5600000	15200000	12800000	9600000	12800000	15200000	15200000	80000	120800	58400	70400	152000000	200000000	120000000
14	72000	88000	32000	72000	87200	61600	45600	30400	14400	36000	7200	8000	40000	24000	80000	24000	4800000	4800000	4000000	8800000	15200000	4000000	6400000	14400000	144000	160000	107200	74400	216000000	96000000	320000000
21	160000	240000	24000	88000	120000	24800	52800	51200	32800	68800	52800	53600	80000	22400	352000	20000	6400000	15200000	29600000	16800000	12800000	15200000	10400000	8800000	440000	336000	448000	224000	168000000	176000000	152000000
28	568000	408000	440000	536000	12000	68800	29600	34400	160000	64000	32000	48000	168000	24000	248000	104000	40800000	28800000	48000000	48800000	16000000	23200000	15200000	27200000	72000	168000	232000	272000	408000000	392000000	168000000

## Sheet: a AIEC
CFU (/g faeces)
E.coli (AIEC)	F_fece							F31-mix				F18-mix				F13-mix			I42-mix			K46-mix				mono-colonized
-3	272000000	208000000		16000000	80000000	7200000	8000000	104000000	152000000			104000000	48000000			96000000	280000000		48000000			24000000	48000000	8000000	144000000	96000000	160000000
0	48000000	56000000	80000000	4000000	23200000	24000000	48000000	96000000	48000000	72000000	40000000	72000000	104000000	32000000	72000000	8000000	200000000	240000000	16000000	8000000	192000000	47200000	16800000	32000000	19200000	104000000	40000000	152000000
4	16000000	11200000	26400000	152000	112000	32000	16000	320000	3920000	720000	160000	4720000	1600000	2400000	12800000	17600000	14400000	12800000	1040000	800000	7200000	88000	1040000	304000	200000	80000000	112000000	176000000
7	408000	152000	144000	800	14400	800	800	24800	23200	53600	36800	96000	16000	24000	8000	23200000	16800000	12000000	4800000	8000000	28000000	4800	4800	800	88000	96000000	112000000	248000000
11	23200	23200	32800	11200	19200	16800	350	11200	16800	26400	31200	800	13600	3200	80000	3360000	1280000	1040000	80000	128000	64000	350	4800	2400	350	96000000	48000000	216000000
14	27200	37600	41600	3200	800	1600	350	3200	12000	16800	800	1600	1600	4000	800	56000	144000	600000	640000	128000	96000	350	350	350	350	64000000	56000000	56000000
21	35200	8000	37600	350	1600	350	350	1600	350	18400	350	350	350	350	16800	3608000	480000	376000	192000	176000	136000	350	350	350	350	56000000	48000000	16000000
28	3200	100800	5600	350	4800	350	350	350	350	113600	3200	350	350	350	350	312000	560000	112000	64000	120000	200000	350	350	350	350	208000000	160000000	304000000

## Sheet: a VRE
CFU (/g faeces)
Vancomycin resistant Enterococcus	F_fece				F31mix									F18mix							F13mix					I42mix				K46mix				mono-colonized
-4	11520000000	14240000000	17920000000	12960000000	10000000000	16320000000	16080000000	15120000000	20000000000	100000000000	90000000000	30000000000	40000000000	9280000000	12800000000	10640000000	10000000000	30000000000	90000000000	20000000000	20000000000	50000000000	9000000000	20000000000	30000000000	13520000000	8960000000	11280000000	8160000000	11440000000	14320000000	12960000000	11120000000	16800000000	12960000000	14800000000	10000000000	8000000000	80000000000	4000000000	20000000000	8000000000
0	17920000000	15520000000	20640000000	12880000000	15040000000	14880000000	16800000000	15040000000	20000000000	10000000000	10000000000	9000000000	10000000000	11280000000	14400000000	13280000000	10000000000	7000000000	10000000000	7000000000	8000000000	6000000000	10000000000	10000000000	10000000000	17600000000	16720000000	13760000000	14000000000	14880000000	11040000000	11520000000	14560000000	16000000000	16560000000	17040000000	15840000000	2000000000	2000000000	10000000000	10000000000	10000000000
4	480000000	1208000000	64000000	840000000	128000000	104000000	112000000	168000000	3000000000	300000000	800000000	400000000	90000000	384000000	448000000	232000000	4000000000	2000000000	800000000	1000000000	2000000000	4000000000	2000000000	5000000000	9000000000	616000000	496000000	112000000	352000000	8800000	61600000	28000000	68800000	20800000000	22400000000	18400000000	25600000000	30000000000	40000000000	30000000000	20000000000	20000000000
7	107200000	97600000	11200000	24000000	44000000	36800000	3200000	104000000	800000000	200000000	300000000	300000000	500000000	120800000	120000000	133600000	200000000	200000000	100000000	1000000000	600000000	800000000	600000000	1000000000	1000000000	31200000	59200000	50400000	50400000	11200000	6400000	480000	47200000	24800000000	15200000000	10400000000	8800000000	10000000000	10000000000	30000000000	40000000000	8000000000
10	112800000	44000000	22400000	13360000	1360000	1840000	1200000	2160000						480000000	172000000	196800000										10080000	20160000	16400000	21360000	1200000	80000	41600	2560000	24800000000	12800000000	22400000000	24000000000
14	8800000	8640000	2800000	1440000	416000	704000	688000	720000		7000000	9000000		4000000	85600000	136000000	152000000	300000000	300000000	600000000	500000000	300000000	400000000	200000000	900000000	4000000000	10400000	11200000	13600000	12800000	104000	528000	72000	1040000	23200000000	15200000000	14400000000	16000000000	40000000000	70000000000	100000000000	50000000000	60000000000
21	264000	64000	32000		344000	112000	824000	272000	40000	100000	30000	70000	400000	87200000	80000000	94400000	900000000	500000000	2000000000	300000000	100000000	100000000	90000000	200000000	100000000	15200000	8000000	10400000	10000000	13600	21600	12000	12000	18400000000	17600000000	19200000000	12000000000	7000000000	10000000000	6000000000	40000000000	10000000000
28	15200	27200	113600	53600	184000	16000	816000	32000	4000	8000	10000	40000	30000	232000000	120000000	168000000	70000000	100000000	100000000	100000000	100000000	90000000	50000000	100000000	100000000	13600000	6400000	8800000	18400000	16800	13600	10400	20800	11200000000	9600000000	12000000000	16000000000	9000000000	7000000000	9000000000	8000000000	10000000000

## Sheet: a C_difficile
DNA (μg/g faeces)
C. difficile	F_fece					F31mix										F18mix					F13mix						I42mix					K46mix					mono-colonized
-3	0.412335	0.408003	1.45685	0.473024	0.797898	0.990796	1.26994	0.253654	0.238077	0.673834	0.24818	0.930097	0.221593	0.304623			0.91674	0.106736	0.461156		1.59609	0.710008	1.38782	6.17208	0.216837	3.25032	0.905719	1.14264	0.339147	0.56906	2.22281	0.509323	0.252318	0.430129	1.27666	0.522951	0.534116	0.231873	0.187718	0.0649379	0.376929		0.552553		0.638549		1.51365
0	0.250989	0.827947	0.920183	0.441638	0.323404	0.335584	2.74565	1.02269	0.702913	0.854602	0.008	0.942	0.159	0.603	0.21	2.995	0.267	0.979	0.423	0.519	0.559	0.406	1.064	1.541	0.3	0.945	0.609502	0.729385	0.729385	1.12468	3.20006	0.478047	0.900948	0.684595	0.551311	0.2	0.22583	1.01731	1.80906	3.71004	1.48012	0.531	0.581	0.448	1.831	0.342	0.505
1	0.915336	0.632456	0.374943	0.363249	0.0756853	0.412335	0.531303	0.0886786	0.593618	0.217634	0.034	0.117	0.031	0.014	0.014	0.172	0.643	0.077	0.052	0.018	0.025	0.378	0.453	0.185	0.064	0.205	0.959893	0.24316	0.316644	0.188712	0.0721721	0.188712	2.18787	0.239338	0.313317	0.531303	0.80637	0.645958	1.04453	1.01195	1.08386	0.896	0.793	0.473	0.686	0.332	0.994
4	0.00896202	0.0326838	0.052572	0.0254997	0.0303545	0.124339	0.0284905	0.0578148	0.14264	0.0710377	0.142	0.185	0.196	0.202	0.238	0.272	0.065	0.09	0.135	0.174	0.384	0.243	0.14	0.354	0.381	0.204	0.0448691	0.0378925	0.0365172	0.0365172	0.080637	0.0274565	0.0453455	0.0823586	0.0148795	0.0206439	0.86825	0.545519	0.410163	1.24998	0.642556	1.351	0.372	1.728	2.672	0.332	0.935
7	0.0882115	0.0166247	0.0593618	0.080637	0.00841169	0.0151172	0.0100132	0.028793	0.0263206	0.0330309	0.169	0.444	0.332	0.257	0.411	0.361	0.269	0.235	0.104	0.318	0.196	0.294	0.443	0.405	0.489	0.767	0.133176	0.152777	0.0448691	0.00872847	0.00934878	0.00642556	0.00854602	0.00295634	0.00295634	0.00915336	0.176191	0.335584	0.313317	0.26182	0.606291	0.878	3.072	0.898	1.117	1.056	1.172
14	0.002972	0.00412335	0.0102269	0.0140398	0.00332058	0.0542646	0.0823586	0.250989	0.165372	0.188712	0.042	0.018	0.059	0.046	0.08	0.193	0.077	0.049	0.466	0.041	0.068	0.097	0.041	0.064	0.029	0.085	0.0367106	0.117943	0.0572074	0.132474	0.078122	0.00295634		0.00295634		0.00295634	0.483123	2.68825	1.0896	2.01059	0.412335	1.549	0.157	0.676	0.565	0.08	0.375
21	0.0351919	0.00295634	0.0120461	0.0131082	0.0144918	0.0455856	0.0147232	0.0148012	0.0147232	0.00416713	0.014	0.002	0.009	0.039	0.013	0.087	0.02	0.154	0.031	0.058	0.011	0.019	0.025	0.009	0.01	0.02	0.0970085	0.103355	0.00949807	0.0206439	0.0222281						1.08386	4.88253	0.900948	0.376929	2.02124	0.317	0.085	0.16	0.938	0.534	1.476
28	0.00295634	0.01107	0.00295634	0.0129022	0.0483123	0.00854602	0.00599921	0.0629124	0.0182827	0.0145685	0.037	0.059	0.024	0.017	0.017	0.387	0.092	0.214	0.165	0.173	0.041	0.051	0.085	0.023	0.013	0.03	0.0150375	0.01716	0.0575103	0.0710377	0.036905			0.00295634	0.00295634		4.03716	4.23368	7.29385	5.60116	3.08392	2.741	1.754	1.271	1.706	0.484	0.967

## Sheet: b
Group	FMT (CD)																												FMT (UC) + F18-mix
Mouse#	Mouse1	Mouse2	Mouse3	Mouse4	Mouse1	Mouse2	Mouse3	Mouse4	Mouse1	Mouse2	Mouse3	Mouse4	Mouse1	Mouse2	Mouse3	Mouse4	Mouse1	Mouse2	Mouse3	Mouse4	Mouse1	Mouse2	Mouse3	Mouse4	Mouse1	Mouse2	Mouse3	Mouse4	Mouse15	Mouse16	Mouse17	Mouse18	Mouse15	Mouse16	Mouse17	Mouse18	Mouse15	Mouse16	Mouse17	Mouse18	Mouse15	Mouse16	Mouse17	Mouse18	Mouse15	Mouse16	Mouse17	Mouse18	Mouse15
Day	day -4				day 0				day 3				day 7				day 14				day 21				day 28				day -4				day 0				day 3				day 7				day 14				day 21
ASV	fur009-2-mfe-con-dm4-01_240228_s2.hifi.bc1020--bc1033.fastq.gz	fur009-2-mfe-con-dm4-02_240228_s2.hifi.bc1022--bc1033.fastq.gz	fur009-2-mfe-con-dm4-03_240228_s2.hifi.bc1024--bc1033.fastq.gz	fur009-2-mfe-con-dm4-04_240228_s2.hifi.bc1005--bc1035.fastq.gz	fur009-2-mfe-con-d0-01_240228_s2.hifi.bc1020--bc1035.fastq.gz	fur009-2-mfe-con-d0-02_240228_s2.hifi.bc1022--bc1035.fastq.gz	fur009-2-mfe-con-d0-03_240228_s2.hifi.bc1024--bc1035.fastq.gz	fur009-2-mfe-con-d0-04_240228_s2.hifi.bc1005--bc1044.fastq.gz	fur009-2-mfe-con-d3-01_240228_s2.hifi.bc1020--bc1044.fastq.gz	fur009-2-mfe-con-d3-02_240228_s2.hifi.bc1022--bc1044.fastq.gz	fur009-2-mfe-con-d3-03_240228_s2.hifi.bc1024--bc1044.fastq.gz	fur009-2-mfe-con-d3-04_240228_s2.hifi.bc1005--bc1045.fastq.gz	fur009-2-mfe-con-d7-01_240228_s2.hifi.bc1020--bc1045.fastq.gz	fur009-2-mfe-con-d7-02_240228_s2.hifi.bc1022--bc1045.fastq.gz	fur009-2-mfe-con-d7-03_240228_s2.hifi.bc1024--bc1045.fastq.gz	fur009-2-mfe-con-d7-04_240228_s2.hifi.bc1005--bc1054.fastq.gz	fur009-2-mfe-con-d14-01_240228_s2.hifi.bc1020--bc1054.fastq.gz	fur009-2-mfe-con-d14-02_240228_s2.hifi.bc1022--bc1054.fastq.gz	fur009-2-mfe-con-d14-03_240228_s2.hifi.bc1024--bc1054.fastq.gz	fur009-2-mfe-con-d14-04_240228_s2.hifi.bc1005--bc1056.fastq.gz	fur009-2-mfe-con-d21-01_240228_s2.hifi.bc1020--bc1056.fastq.gz	fur009_2-mfe-con_d21_#02_240419_A_bc1024--bc1105-Rev.fastq.gz	fur009-2-mfe-con-d21-03_240228_s2.hifi.bc1024--bc1056.fastq.gz	fur009-2-mfe-con-d21-04_240228_s2.hifi.bc1005--bc1057.fastq.gz	fur009-2-mfe-con-d28-01_240228_s2.hifi.bc1020--bc1057.fastq.gz	fur009-2-mfe-con-d28-02_240228_s2.hifi.bc1022--bc1057.fastq.gz	fur009-2-mfe-con-d28-03_240228_s2.hifi.bc1024--bc1057.fastq.gz	fur009-2-mfe-con-d28-04_240228_s2.hifi.bc1005--bc1059.fastq.gz	fur009-2-mfe-18mix-dm4-15_240228_s2.hifi.bc1007--bc1035.fastq.gz	fur009-2-mfe-18mix-dm4-16_240228_s2.hifi.bc1008--bc1035.fastq.gz	fur009-2-mfe-18mix-dm4-17_240228_s2.hifi.bc1012--bc1035.fastq.gz	fur009-2-mfe-18mix-dm4-18_240228_s2.hifi.bc1015--bc1035.fastq.gz	fur009-2-mfe-18mix-d0-15_240228_s2.hifi.bc1007--bc1044.fastq.gz	fur009-2-mfe-18mix-d0-16_240228_s2.hifi.bc1008--bc1044.fastq.gz	fur009-2-mfe-18mix-d0-17_240228_s2.hifi.bc1012--bc1044.fastq.gz	fur009-2-mfe-18mix-d0-18_240228_s2.hifi.bc1015--bc1044.fastq.gz	fur009-2-mfe-18mix-d3-15_240228_s2.hifi.bc1007--bc1045.fastq.gz	fur009-2-mfe-18mix-d3-16_240228_s2.hifi.bc1008--bc1045.fastq.gz	fur009-2-mfe-18mix-d3-17_240228_s2.hifi.bc1012--bc1045.fastq.gz	fur009-2-mfe-18mix-d3-18_240228_s2.hifi.bc1015--bc1045.fastq.gz	fur009-2-mfe-18mix-d7-15_240228_s2.hifi.bc1007--bc1054.fastq.gz	fur009-2-mfe-18mix-d7-16_240228_s2.hifi.bc1008--bc1054.fastq.gz	fur009-2-mfe-18mix-d7-17_240228_s2.hifi.bc1012--bc1054.fastq.gz	fur009-2-mfe-18mix-d7-18_240228_s2.hifi.bc1015--bc1054.fastq.gz	fur009-2-mfe-18mix-d14-15_240228_s2.hifi.bc1007--bc1056.fastq.gz	fur009-2-mfe-18mix-d14-16_240228_s2.hifi.bc1008--bc1056.fastq.gz	fur009-2-mfe-18mix-d14-17_240228_s2.hifi.bc1012--bc1056.fastq.gz	fur009-2-mfe-18mix-d14-18_240228_s2.hifi.bc1015--bc1056.fastq.gz	fur009-2-mfe-18mix-d21-15_240228_s2.hifi.bc1007--bc1057.fastq.gz
ASV_sq61_f01	0	0	0	0	0	0	0	0	0	0	0	0	0	0	0	0	0	0	0	0	0	0	0	0	0	0	0	0	0	0	0	0	0	0	0	0	0.889245	2.8715	0	0	0	0	0	9.31272	30.9473	22.1582	119.641	45.9397	35.2576
ASV_sq47_f12	0	0	0	0	0	0	0	0	0	0	0	0	0	0	0	0	0	0	0	0	0	0	0	0	0	0	0	0	0	0	0	0	0	0	0	0	0	0	0	0	0	0	0	0	364.3	234.924	91.2079	450.812	214.976
ASV_sq59_f12	0	0	0	0	0	0	0	0	0	0	0	0	0	0	0	0	0	0	0	0	0	0	0	0	0	0	0	0	0	0	0	0	0	0	0	0	0	0	0	0	0	0	0	0	216.44	138.667	49.8504	264.965	127.499
ASV_sq68_f12	0	0	0	0	0	0	0	0	0	0	0	0	0	0	0	0	0	0	0	0	0	0	0	0	0	0	0	0	0	0	0	0	0	0	0	0	0	0	0	0	0	0	0	0	176.132	113.65	34.7107	218.329	105.963
ASV_sq57_f12	0	0	0	0	0	0	0	0	0	0	0	0	0	0	0	0	0	0	0	0	0	0	0	0	0	0	0	0	0	0	0	0	0	0	0	0	0	2.8715	0	0	0	0	0	0	225.992	134.855	50.9582	282.135	136.647
ASV_sq63_f12	0	0	0	0	0	0	0	0	0	0	0	0	0	0	0	0	0	0	0	0	0	0	0	0	0	0	0	0	0	0	0	0	0	0	0	0	0	0	0	0	0	0	0	0	188.167	124.61	45.05	239.675	117.589
ASV_sq40_f18	0	0	0	0	0	0	0	0	0	0	0	0	0	0	0	0	0	0	0	0	0	0	0	0	0	0	0	0	0	0	0	0	0	0	0	0	9.78169	2.58435	0	6.22613	351.399	306.854	240.239	284.437	234.588	308.546	159.891	190.023	317.318
ASV_sq42_f18	0	0	0	0	0	0	0	0	0	0	0	0	0	0	0	0	0	0	0	0	0	0	0	0	0	0	0	0	0	0	0	0	0	0	0	0	9.33707	0	0	3.73568	324.956	298.576	223.637	301.2	203.259	320.221	149.921	174.246	305.502
ASV_sq44_f18	0	0	0	0	0	0	0	0	0	0	0	0	0	0	0	0	0	0	0	0	0	0	0	0	0	0	0	0	0	0	0	0	0	0	0	0	6.66933	0	0	9.54674	294.799	313.419	211.813	272.996	201.158	294.489	139.212	156.148	271.197
ASV_sq46_f18	0	0	0	0	0	0	0	0	0	0	0	0	0	0	0	0	0	0	0	0	0	0	0	0	0	0	0	0	0	0	0	0	0	0	0	0	6.66933	6.60445	0	0	302.229	267.748	203.512	265.28	207.271	289.962	126.657	157.541	260.144
ASV_sq51_f18	0	0	0	0	0	0	0	0	0	0	0	0	0	0	0	0	0	0	0	0	0	0	0	0	0	0	0	0	0	0	0	0	0	0	0	0	6.0024	2.58435	0	4.15076	237.325	233.494	156.219	212.064	155.883	224.679	101.547	131.787	206.59
ASV_sq29_f19	0	0	0	0	0	0	0	0	0	0	0	0	0	0	0	0	0	0	0	0	0	0	0	0	0	0	0	0	0	0	0	0	0	0	0	0	0	0	0	0	0	0	0	0	33.4308	1.90608	0	0	403.652
ASV_sq3_f19	0	0	0	0	0	0	0	0	0	0	0	0	0	0	0	0	0	0	0	0	0	0	0	0	0	0	0	0	0	0	0	0	0	0	0	0	0	0	0	0	0	0	0	0	121.497	6.43301	0	2.08817	1499.69
ASV_sq15_f19	0	0	0	0	0	0	0	0	0	0	0	0	0	0	0	0	0	0	0	0	0	0	0	0	0	0	0	0	0	0	0	0	0	0	0	0	0	0	0	0	0	0	0	0	64.5691	3.81216	0	0	815.498
ASV_sq28_f19	0	0	0	0	0	0	0	0	0	0	0	0	0	0	0	0	0	0	0	0	0	0	0	0	0	0	0	0	0	0	0	0	0	0	0	0	0	0	0	0	0	0	0	0	31.3294	1.66782	0	0	411.465
ASV_sq275_f19	0	0	0	0	0	0	0	0	0	0	0	0	0	0	0	0	0	0	0	0	0	0	0	0	0	0	0	0	0	0	0	0	0	0	0	0	0	0	0	0	0	0	0	0	0	0	0	0	0
ASV_sq8_f20	0	0	0	0	0	0	0	0	451.751	544.643	591.665	793.19	224.287	28.0968	1167.62	291.917	693.34	299.162	814.582	996.268	127.397	36.5456	410.318	66.012	180.246	51.0935	358.043	9.95068	0	0	0	0	0	0	0	3.57228	638.7	515.721	579.818	625.934	983.173	658.807	706.38	403.906	747.703	626.385	978.177	462.413	305.502
ASV_sq18_f20	0	0	0	0	0	0	0	0	233.792	286.337	298.814	404.129	116.95	16.2666	593.613	152.405	401.971	170.633	418.094	541.705	67.077	16.2942	208.807	41.0512	90.1232	23.6775	195.152	6.92221	0	0	0	0	0	0	0	0	336.801	259.584	264.522	322.514	494.974	333.685	389.666	218.982	384.358	338.567	488.904	251.74	164.472
ASV_sq19_f20	0	0	0	0	0	0	0	0	234.583	278.654	281.367	382.09	110.141	15.0343	595.819	151.484	347.072	153.792	394.189	496.645	62.4086	17.2253	205.803	34.8626	83.4559	25.7545	188.791	4.75902	0	0	0	0	0	0	0	2.08383	331.466	235.176	298.253	325.419	477.491	338.253	377.34	211	378.245	305.449	473.764	234.803	164.281
ASV_sq24_f20	0	0	0	0	0	0	0	0	198.96	235.257	242.497	335.312	105.335	13.309	527.438	139.052	313.061	131.631	342.933	413.077	50.9834	15.3631	182.84	23.5168	78.1681	22.639	150.169	4.32638	0	0	0	0	0	0	0	0	275.444	219.383	263.457	250.706	416.302	282.591	308.664	189.181	328.768	268.757	397.327	200.464	129.024
ASV_sq84_f21	0	0	0	0	0	0	0	0	0	0	0	0	0	0	0	0	0	0	0	0	0	0	0	0	0	0	0	0	0	0	0	0	0	0	0	0	82.6997	42.4982	0	14.9427	22.5087	57.089	50.3119	90.7325	96.2806	77.1962	89.7308	106.961	52.6005
ASV_sq85_f21	0	0	0	0	0	0	0	0	0	0	0	0	0	0	0	0	0	0	0	0	0	0	0	0	0	0	0	0	0	0	0	0	0	0	0	0	88.9245	43.3597	0	0	20.979	50.8092	49.5573	89.136	94.9434	90.3004	67.5751	116.937	45.3584
ASV_sq82_f21	0	0	0	0	0	0	0	0	0	0	0	0	0	0	0	0	0	0	0	0	0	0	0	0	0	0	0	0	0	0	0	0	0	0	0	0	81.5882	46.8055	0	13.2824	25.3497	64.2252	55.5947	88.6039	96.6627	82.9144	89.7308	115.313	51.457
ASV_sq88_f21	0	0	0	0	0	0	0	0	0	0	0	0	0	0	0	0	0	0	0	0	0	0	0	0	0	0	0	0	0	0	0	0	0	0	0	0	69.8057	33.5966	0	9.13166	21.4161	44.5294	45.7839	65.9873	81.7621	65.7597	62.7746	98.1439	40.2127
ASV_sq80_f21	0	0	0	0	0	0	0	0	0	0	0	0	0	0	0	0	0	0	0	0	0	0	0	0	0	0	0	0	0	0	0	0	0	0	0	0	85.5898	47.0926	0	15.3578	28.8462	59.9435	49.5573	84.0806	110.608	90.3004	98.5931	133.179	50.6947
ASV_sq114_f22	0	0	0	0	0	0	0	0	0	0	0	0	0	0	0	0	0	0	0	0	0	0	0	0	0	0	0	0	0	0	0	0	0	0	0	0	2.0008	0	0	0	4.80769	4.85257	5.28275	7.45018	41.0721	26.9234	34.7107	18.3295	18.677
ASV_sq116_f22	0	0	0	0	0	0	0	0	0	0	0	0	0	0	0	0	0	0	0	0	0	0	0	0	0	0	0	0	0	0	0	0	0	0	0	0	0	0	0	0	3.71503	5.7089	6.28899	3.45901	45.0838	28.1147	31.7566	17.8654	21.5357
ASV_sq118_f22	0	0	0	0	0	0	0	0	0	0	0	0	0	0	0	0	0	0	0	0	0	0	0	0	0	0	0	0	0	0	0	0	0	0	0	0	1.77849	0	0	0	6.77448	4.56712	5.03119	3.99117	40.499	28.1147	35.8185	15.5452	20.5828
ASV_sq122_f22	0	0	0	0	0	0	0	0	0	0	0	0	0	0	0	0	0	0	0	0	0	0	0	0	0	0	0	0	0	0	0	0	0	0	0	0	2.0008	0	0	0	4.37063	4.56712	3.01872	3.45901	37.4425	22.3964	31.0181	14.3852	18.4864
ASV_sq62_f23	0	0	0	0	0	0	0	0	0	0	0	0	0	0	0	0	0	0	0	0	0	0	0	0	0	0	0	0	0	0	0	0	0	0	0	0	27.7889	31.5865	0	16.1879	1.31119	42.8168	37.9855	62.2622	63.4229	76.9579	58.3435	53.5963	67.6564
ASV_sq86_f23	0	0	0	0	0	0	0	0	0	0	0	0	0	0	0	0	0	0	0	0	0	0	0	0	0	0	0	0	0	0	0	0	0	0	0	0	13.3387	14.9318	0	9.96181	0	19.6957	26.1622	26.8739	32.8577	44.5546	23.2635	22.5058	36.0199
ASV_sq89_f23	0	0	0	0	0	0	0	0	0	0	0	0	0	0	0	0	0	0	0	0	0	0	0	0	0	0	0	0	0	0	0	0	0	0	0	0	17.7849	13.4961	0	8.71659	0	21.1229	15.8483	34.058	32.4756	35.739	24.0021	22.5058	32.9706
ASV_sq90_f23	0	0	0	0	0	0	0	0	0	0	0	0	0	0	0	0	0	0	0	0	0	0	0	0	0	0	0	0	0	0	0	0	0	0	0	0	15.5618	15.219	0	12.4523	0	22.8356	23.1435	29.0025	26.5536	31.4503	19.9402	22.2738	31.2554
ASV_sq94_f23	0	0	0	0	0	0	0	0	0	0	0	0	0	0	0	0	0	0	0	0	0	0	0	0	0	0	0	0	0	0	0	0	0	0	0	0	11.3379	14.9318	0	9.13166	0	23.4065	18.3639	32.4615	27.1267	32.8798	20.6787	20.1856	27.8249
ASV_sq26_f24	0	0	0	0	0	0	0	0	0	0	0	0	0	0	0	0	0	0	0	0	0	0	0	0	0	0	0	0	0	0	0	0	0	0	0	0	0	0	0	0	541.521	437.302	395.452	485.592	456.569	578.495	436.468	462.181	379.448
ASV_sq31_f24	0	0	0	0	0	0	0	0	0	0	0	0	0	0	0	0	0	0	0	0	0	0	0	0	0	0	0	0	0	0	0	0	0	0	0	0	0	0	0	0	498.033	378.215	341.618	411.888	404.417	481.999	375.54	407.889	335.042
ASV_sq35_f24	0	0	0	0	0	0	0	0	0	0	0	0	0	0	0	0	0	0	0	0	0	0	0	0	0	0	0	0	0	0	0	0	0	0	0	0	0	0	0	0	382.867	307.71	267.156	312.375	311.384	362.155	286.548	316.705	262.621
ASV_sq27_f24	0	0	0	0	0	0	0	0	0	0	0	0	0	0	0	0	0	0	0	0	0	0	0	0	0	0	0	0	0	0	0	0	0	0	0	0	0	0	0	0	534.091	432.735	385.138	461.113	452.748	555.86	409.143	432.947	378.876
ASV_sq93_f26	0	0	0	0	0	0	0	0	9.76331	41.9435	51.4587	36.2074	0	0	0	0	0	0	0	0	0	0	0	0	0	0	0	0	0	0	0	0	0	0	0	0	34.9029	37.3295	5.68101	53.1297	26.4423	27.1173	35.2184	27.6721	29.8011	28.8294	37.6648	32.2506	26.4908
ASV_sq92_f26	0	0	0	0	0	0	0	0	7.91619	39.4518	41.5204	33.9585	0	0	0	0	0	0	0	0	0	0	0	0	0	0	0	0	0	0	0	0	0	0	0	0	26.6773	32.448	0	59.3558	20.7605	27.1173	27.1684	23.6809	26.7446	27.8764	28.8025	22.9698	19.0581
ASV_sq101_f26	0	0	0	0	0	0	0	0	8.44394	35.9219	39.9744	25.1878	0	0	0	0	0	0	0	0	0	0	0	0	0	0	0	0	0	0	0	0	0	0	0	0	27.7889	30.7251	8.16645	42.7528	22.5087	19.6957	25.9106	18.3594	19.2943	20.7286	23.6328	27.3782	14.4842
ASV_sq338_f28	0	0	0	0	0	0	0	0	0	0	0	0	0	0	0	0	0	0	0	0	0	0	0	0	0	0	0	0	0	0	0	0	0	0	0	0	0	0	0	0	0	0	0	0	0	0	0	0	0
ASV_sq367_f28	0	0	0	0	0	0	0	0	0	0	0	0	0	0	0	0	0	0	0	0	0	0	0	0	0	0	0	0	0	0	0	0	0	0	0	0	0	0	0	0	0	0	0	0	0	0	0.738525	0	0
ASV_sq384_f28	0	0	0	0	0	0	0	0	0	0	0	0	0	0	0	0	0	0	0	0	0	0	0	0	0	0	0	0	0	0	0	0	0	0	0	0	0	0	0	0	0	0	0	0	0	0	0	0	2.0964
ASV_sq440_f28	0	0	0	0	0	0	0	0	0	0	0	0	0	0	0	0	0	0	0	0	0	0	0	0	0	0	0	0	0	0	0	0	0	0	0	0	0	0	0	0	0	0	0	0	0	0	0	0	0
ASV_sq148_f28	0	0	0	0	0	0	0	0	0	0	0	0	0	0	0	0	0	0	0	0	0	0	0	0	0	0	0	0	0	0	0	0	0	0	0	0	0	0	0	0	0	0	0	0	0	0	0	0	0
ASV_sq318_f28	0	0	0	0	0	0	0	0	0	0	0	0	0	0	0	0	0	0	0	0	0	0	0	0	0	0	0	0	0	0	0	0	0	0	0	0	0	0	0	0	0	0	0	0	2.10136	0	0	0	0
ASV_sq123_f28	0	0	0	0	0	0	0	0	0	0	0	0	0	0	0	0	0	0	0	0	0	0	0	0	0	0	0	0	0	0	0	0	0	0	0	0	0	0	0	0	0	0	0	0	0	0	0	0	0
ASV_sq334_f28	0	0	0	0	0	0	0	0	0	0	0	0	0	0	0	0	0	0	0	0	0	0	0	0	0	0	0	0	0	0	0	0	0	0	0	0	0	0	0	0	0	0	0	0	0	0	0	0	0
ASV_sq446_f28	0	0	0	0	0	0	0	0	0	0	0	0	0	0	0	0	0	0	0	0	0	0	0	0	0	0	0	0	0	0	0	0	0	0	0	0	0	0	0	0	0	0	0	0	0	0	0	0	0
ASV_sq138_f28	0	0	0	0	0	0	0	0	0	0	0	0	0	0	0	0	0	0	0	0	0	0	0	0	0	0	0	0	0	0	0	0	0	0	0	0	0	0	0	0	0	0	0	0	0	0	0	0	0
ASV_sq300_f28	0	0	0	0	0	0	0	0	0	0	0	0	0	0	0	0	0	0	0	0	0	0	0	0	0	0	0	0	0	0	0	0	0	0	0	0	0	0	0	0	0	0	0	0	0	0	0	0	0
ASV_sq344_f28	0	0	0	0	0	0	0	0	0	0	0	0	0	0	0	0	0	0	0	0	0	0	0	0	0	0	0	0	0	0	0	0	0	0	0	0	0	0	0	0	0	0	0	0	0	0	0	0	0
ASV_sq301_f28	0	0	0	0	0	0	0	0	0	0	0	0	0	0	0	0	0	0	0	0	0	0	0	0	0	0	0	0	0	0	0	0	0	0	0	0	0	0	0	0	0	0	0	0	0	0	0	0	0
ASV_sq39_f30	0	0	0	0	0	0	0	0	0	0	0	0	0	0	0	0	0	0	0	0	0	0	0	0	0	0	0	0	0	0	0	0	0	0	0	0	158.508	83.5607	0	45.6583	0	1.99812	2.01248	115.212	336.982	255.653	307.596	248.956	304.93
ASV_sq81_f30	0	0	0	0	0	0	0	0	0	0	0	0	0	0	0	0	0	0	0	0	0	0	0	0	0	0	0	0	0	0	0	0	0	0	0	0	45.1292	26.705	0	14.1126	0	0	0	26.8739	97.6178	77.9109	81.2378	70.7657	83.8558
ASV_sq172_f30	0	0	0	0	0	0	0	0	0	0	0	0	0	0	0	0	0	0	0	0	0	0	0	0	0	0	0	0	0	0	0	0	0	0	0	0	0	0	0	0	0	0	0	0	0	0	0	0	0
ASV_sq87_f31	0	0	0	0	0	0	0	0	0	0	0	0	0	0	0	0	0	0	0	0	0	0	0	0	0	0	0	0	0	0	0	0	0	0	0	0	19.3411	11.1989	0	0	8.08566	10.8469	11.8233	9.04664	37.0604	50.2728	25.4791	65.1972	61.7484
ASV_sq103_f31	0	0	0	0	0	0	0	0	0	0	0	0	0	0	0	0	0	0	0	0	0	0	0	0	0	0	0	0	0	0	0	0	0	0	0	0	12.2271	0	0	0	0	0	9.30771	5.58763	19.1033	24.5408	0	39.6752	35.8293
ASV_sq105_f31	0	0	0	0	0	0	0	0	0	0	0	0	0	0	0	0	0	0	0	0	0	0	0	0	0	0	0	0	0	0	0	0	0	0	0	0	11.1156	3.4458	0	0	3.93357	4.85257	5.53431	6.11979	21.0136	21.2051	11.0779	37.355	39.8315
ASV_sq22_f32	0	0	0	0	0	0	0	0	0	0	0	0	0	0	0	0	0	0	0	0	0	0	0	0	0	0	0	0	0	0	0	0	0	0	0	0	482.637	418.952	0	585.672	277.316	243.77	310.676	324.881	221.025	226.347	242.236	251.972	134.551
ASV_sq20_f32	0	0	0	0	0	0	0	0	0	0	0	0	0	0	0	0	0	0	0	0.992497	0	0	0	0	0	0	0	0	0	0	0	0	0	0	0	0	510.649	453.697	0	655.404	300.699	274.884	333.065	359.205	243.185	239.689	282.117	291.647	166.759
ASV_sq21_f32	0	0	0	0	0	0	0	0	0	0	0	0	0	0	0	0	0	0	0	0	0	0	0	0	0	0	0	0	0	0	0	0	0	0	0	0	523.098	443.647	0	608.916	302.229	261.753	320.739	339.249	246.05	215.149	286.917	293.968	160.088
ASV_sq23_f32	0	0	0	0	0	0	0	0	0	0	0	0	0	0	0	0	0	0	0	0	0	0	0	0	0	0	0	0	0	0	0	0	0	0	0	0	491.975	416.08	0	593.143	272.29	250.05	278.728	314.504	231.532	224.679	253.683	274.942	140.84
ASV_sq25_f32	0	0	0	0	0	0	0	0	0	0	0	0	0	0	0	0	0	0	0	0	0	0	0	0	0	0	0	0	0	0	0	0	0	0	0	0	408.163	321.895	0	474.016	226.836	227.214	257.597	270.601	208.417	185.843	201.987	241.763	129.024
ASV_sq32_f33	0	0	0	0	0	0	0	0	0	0	0	0	0	0	0	0	0	0	0	0	0	0	0	0	0	0	0	0	0	0	0	0	0	0	0	0	310.569	444.508	235.762	511.373	121.503	110.753	107.668	82.7502	82.3352	74.0988	197.925	79.8144	45.9301
ASV_sq77_f33	0	0	0	0	0	0	0	0	0	0	0	0	0	0	0	0	0	0	0	0	0	0	0	0	0	0	0	0	0	0	0	0	0	0	0	0	78.9205	106.82	68.1721	136.975	29.0647	23.1211	29.684	26.3417	19.1033	21.6816	46.8963	20.6497	12.9595
ASV_sq83_f33	0	0	0	0	0	0	0	0	0	0	0	0	0	0	0	0	0	0	0	0	0	0	0	0	0	0	0	0	0	0	0	0	0	0	0	0	71.3619	103.374	54.3247	103.769	23.6014	23.9774	25.9106	20.2219	16.4288	17.1547	45.4193	18.3295	11.0537
ASV_sq50_f35	0	0	0	0	0	0	0	0	0	0	0	0	0	0	0	0	0	0	0	0	0	0	0	0	0	0	0	0	0	0	0	0	0	0	0	0	74.6965	113.424	500.994	92.5618	507.649	346.816	578.839	217.918	62.2767	54.085	234.112	28.3063	23.0604
ASV_sq96_f35	0	0	0	0	0	0	0	0	0	0	0	0	0	0	0	0	0	0	0	0	0	0	0	0	0	0	0	0	0	0	0	0	0	0	0	0	21.7865	16.3676	115.04	21.5839	114.948	69.3632	110.183	51.6191	11.0799	17.6312	48.3734	7.19258	4.76454
ASV_sq97_f35	0	0	0	0	0	0	0	0	0	0	0	0	0	0	0	0	0	0	0	0	0	0	0	0	0	0	0	0	0	0	0	0	0	0	0	0	16.451	21.8234	106.519	24.4895	101.399	78.212	115.466	51.8852	11.0799	14.5338	45.05	6.96056	5.52686
ASV_sq5_f37	0	0	0	0	0	0	0	0	114.785	140.365	51.9004	164.17	920.378	724.602	309.551	850.657	587.826	543.811	672.765	672.119	783.179	890.596	747.886	647.124	759.15	801.919	397.119	712.123	0	0	0	0	0	0	0	0	31.3459	121.177	119.301	40.2623	170.455	244.912	330.046	27.6721	7.06822	24.5408	34.7107	10.2088	6.67035
ASV_sq33_f37	0	0	0	0	0	0	0	0	54.094	69.1445	26.2815	74.6638	415.332	388.673	161.761	432.12	276.104	265.036	328.453	345.587	368.555	430.866	364.608	329.029	352.216	382.371	196.742	347.625	0	0	0	0	0	0	0	0	15.7841	64.0345	63.9114	15.3578	88.2867	114.464	151.187	11.1753	2.48343	15.9634	22.1558	7.65661	2.47756
ASV_sq34_f37	0	0	0	0	0	0	0	0	62.2741	65.8223	26.0606	73.7642	354.053	349.485	164.457	411.17	297.26	267.252	327.763	336.059	372.855	426.443	356.453	325.109	355.895	402.102	194.243	357.359	0	0	0	0	0	0	0	0	15.3395	60.8758	58.2304	22.4141	72.9895	114.464	140.873	13.57	2.86549	11.913	17.3553	7.42459	1.90581
ASV_sq36_f37	0	0	0	0	0	0	0	0	57.7882	62.7076	25.6189	75.7882	391.701	345.541	148.771	388.609	259.232	249.967	315.581	328.913	347.056	426.443	353.663	306.543	345.549	380.917	196.515	352.816	0	0	0	0	0	0	0	0	13.7833	49.9641	46.5133	18.6784	74.0822	103.617	146.408	10.9092	1.91033	11.1982	16.2476	4.87239	2.66814
ASV_sq41_f37	0	0	0	0	0	0	0	0	50.9275	53.7791	21.4227	68.142	332.426	296.002	136.516	343.486	253.609	213.846	279.955	283.06	327.031	357.542	304.305	285.296	343.48	350.593	181.975	334.646	0	0	0	0	0	0	0	2.08383	14.6725	49.9641	51.1291	19.0935	62.9371	83.35	131.817	11.4413	0	12.1512	19.2017	5.10441	0
ASV_sq43_f37	0	0	0	0	0	0	0	0	50.6636	57.7243	20.981	75.1136	347.244	280.722	119.36	332.435	247.181	208.084	263.406	280.678	325.311	359.87	308.382	281.17	295.889	336.677	162.892	308.255	0	0	0	0	0	0	0	0	9.55938	52.2613	48.2886	20.3387	59.0035	86.7753	117.981	8.24841	1.52826	8.81561	13.2935	3.48028	4.00221
ASV_sq206_f37	0	0	0	0	0	0	0	0	0	0	0	0	18.0231	0	0	0	0	0	0	0	7.00254	0	0	0	0	0	0	0	0	0	0	0	0	0	0	0	0	0	0	0	0	0	0	0	0	0	0	0	0
ASV_sq4_f37	0	0	0	0	0	0	0	0	0	0	0	0	0	0	0	0	0	0	0	0	0	0	0	0	0	0	0	0	0	0	0	0	0	0	0	0	0	0	0	0	0	0	0	0	0	0	0	0	0
ASV_sq17_f37	0	0	0	0	0	0	0	0	0	0	0	0	0	0	0	0	0	0	0	0	0	0	0	0	0	0	0	0	0	0	0	0	0	0	0	0	0	0	0	0	0	0	0	0	0	0	0	0	0
ASV_sq240	0	0	0	0	0	0	0	0	0	0	0	0	0	0	0	0	0	0	0	0	0	0	0	0	0	0	0	0	0	0	0	0	0	0	0	0	0	0	0	0	0	0	0	0	0	0	0	0	0
ASV_sq261	0	0	0	0	0	0	0	0	0	0	0	0	0	0	0	0	0	0	0	0	0	0	0	0	0	0	0	0	0	0	0	0	0	0	0	0	0	0	0	0	0	0	0	0	0	0	0	0	0
ASV_sq263	0	0	0	0	0	0	0	0	0	0	0	0	0	0	0	0	0	0	0	0	0	0	0	0	0	0	0	0	0	0	0	0	0	0	0	0	0	0	0	0	0	0	0	0	0	0	0	0	0
ASV_sq262	0	0	0	0	0	0	0	0	0	0	0	0	0	0	0	0	0	0	0	0	0	0	0	0	0	0	0	0	0	0	0	0	0	0	0	0	0	0	0	0	0	0	0	0	0	0	0	0	0
ASV_sq360	0	0	0	0	0	0	0	0	0	0	0	0	0	0	0	0	0	0	0	0	0	0	0	0	0	0	0	0	0	0	0	0	0	0	0	0	0	0	0	0	0	0	0	0	0	0	0	0	0
ASV_sq150	0	0	0	0	0	0	0	0	0	0	0	0	0	0	0	0	0	0	0	0	0	0	0	0	0	0	0	0	0	0	0	0	0	0	0	0	0	0	0	0	0	0	0	0	0	0	0	0	0
ASV_sq375	0	0	0	0	0	0	0	0	0	0	0	0	0	0	0	0	0	0	0	0	0	0	0	0	0	0	0	0	0	0	0	0	0	0	0	0	0	0	0	0	0	0	0	0	0	0	0	0	0
ASV_sq385	0	0	0	0	0	0	0	0	0	0	0	0	0	0	0	0	0	0	0	0	0	0	0	0	0	0	0	0	0	0	0	0	0	0	0	0	0	0	0	0	0	0	0	0	0	0	0	0	0
ASV_sq438	0	0	0	0	0	0	0	0	0	0	0	0	0	0	0	0	0	0	0	0	0	0	0	0	0	0	0	0	0	0	0	0	0	0	0	0	0	0	0	0	0	0	0	0	0	0	0	0	0
ASV_sq481	0	0	0	0	0	0	0	0	0	0	0	0	0	0	0	0	0	0	0	0	0	0	0	0	0	0	0	0	0	0	0	0	0	0	0	0	0	0	0	0	0	0	0	0	0	0	0	0	0
ASV_sq358	0	0	0	0	0	0	0	0	0	0	0	0	0	0	0	0	0	0	0	0	0	0	0	0	0	0	0	0	0	0	0	0	0	0	0	0	0	0	0	0	0	0	0	0	0	0	0	0	0
ASV_sq466	0	0	0	0	0	0	0	0	0	0	0	0	0	0	0	0	0	0	0	0	0	0	0	0	0	0	0	0	0	0	0	0	0	0	0	0	0	0	0	0	0	0	0	0	0	0	0	0	0
ASV_sq417	0	0	0	0	0	0	0	0	0	0	0	0	0	0	0	0	0	0	0	0	0	0	0	0	0	0	0	0	0	0	0	0	0	0	0	0	0	0	0	0	0	0	0	0	0	0	0	0	0
ASV_sq476	0	0	0	0	0	0	0	0	0	0	0	0	0	0	0	0	0	0	0	0	0	0	0	0	0	0	0	0	0	0	0	0	0	0	0	0	0	0	0	0	0	0	0	0	0	0	0	0	0
ASV_sq499	0	0	0	0	0	0	0	0	0	0	0	0	0	0	0	0	0	0	0	0	0	0	0	0	0	0	0	0	0	0	0	0	0	0	0	0	0	0	0	0	0	0	0	0	0	0	0	0	0
ASV_sq380	0	0	0	0	0	0	0	0	0	0	0	0	0	0	0	0	0	0	0	0	0	0	0	0	0	0	0	0	0	0	0	0	0	0	0	0	0	0	0	0	0	0	0	0	0	0	0	0	0
ASV_sq141	3.93933	4.09626	5.55274	2.59589	0	0	0	0	0.791619	0	0	0	7.20923	0.73939	4.65675	1.38131	3.74923	3.98883	3.21787	3.37449	1.84277	3.49162	1.71681	2.68174	3.90841	9.55407	7.72429	2.81215	3.36237	1.12723	4.04933	2.69052	0.618487	0.789785	0	0	0	0.86145	0	0	5.02622	2.85445	2.5156	1.33039	1.7193	1.42956	2.9541	0.464037	0
ASV_sq113	0	0	0	0	0	0	0	0	0	0	0	0	0	0	0	0	0	0	0	0	0	0	0	0	0	0	0	0	0	0	0	0	0	0	0	0	0	0	0	0	0	0	0	0	0	0	0	0	0
ASV_sq404	0	0	0	0	0	0	0	0	0	0	0	0	0	0	0	0	0	0	0	0	0	0	0	0	0	0	0	0	0	0	0	0	0	0	0	0	0	0	0	0	0	0	0	0	0	0	0	0	0
ASV_sq292	0	0	0	0	0	0	0	0	0	0	0	0	0	0	0	0	0	0	0	0	0	0	0	0	0	0	0	0	0	0	0	0	0	0	0	0	0	0	0	0	0	0	0	0	0	0	0	0	0
ASV_sq314	0	0	0	0	0	0	0	0	0	0	0	0	0	0	0	0	0	0	0	0	0	0	0	0	0	0	0	0	0	0	0	0	0	0	0	0	0	0	0	0	0	0	0	0	0	0	0	0	0
ASV_sq341	0	0	0	0	0	0	0	0	0	0	0	0	0	0	0	0	0	0	0	0	0	0	0	0	0	0	0	0	0	0	0	0	0	0	0	0	0	0	0	0	0	0	0	0	0	0	0	0	0
ASV_sq226	0	0	0	0	0	0	0	0	0	0	0	0	0	0	0	0	0	0	0	0	0	0	0	0	0	0	0	0	0	0	0	0	0	0	0	0	0	0	0	0	0	0	0	0	0	0	0	0	0
ASV_sq473	0	0	0	0	0	0	0	0	0	0	0	0	0	0	0	0	0	0	0	0	0	0	0	0	0	0	0	0	0	0	0	0	0	0	0	0	0	0	0	0	0	0	0	0	0	0	0	0	0
ASV_sq475	0	0	0	0	0	0	0	0	0	0	0	0	0	0	0	0	0	0	0	0	0	0	0	0	0	0	0	0	0	0	0	0	0	0	0	0	0	0	0	0	0	0	0	0	0	0	0	0	0
ASV_sq173	0	0	0	0	0	0	0	0	0	0	0	0	0	0	0	0	0	0	0	0	0	0	0	0	0	0	0	0	0	0	0	0	0	0	0	0	0	0	0	0	0	0	0	0	0	0	0	0	0
ASV_sq200	0	0	0	0	0	0	0	0	0	0	0	0	0	0	0	0	0	0	0	0	0	0	0	0	0	0	0	0	0	0	0	0	0	0	0	0	0	0	0	0	2.62238	0	0	3.72509	1.91033	2.62086	0	4.17633	0
ASV_sq204	0	0	0	0	0	0	0	0	0	0	0	0	0	0	0	0	0	0	0	0	0	0	0	0	0	0	0	0	0	0	0	0	0	0	0	2.9769	0	0	0	0	3.71503	3.99623	3.52184	2.3947	0	1.66782	0	1.85615	2.0964
ASV_sq248	0	0	0	0	0	0	0	0	0	0	0	0	0	0	0	0	0	0	0	0	0	0	0	0	0	0	0	0	0	0	0	0	0	0	0	0	0	0	0	0	3.71503	0	1.50936	0	0	2.3826	3.69263	0	0
ASV_sq330	0	0	0	0	0	0	0	0	0	0	0	0	0	0	0	0	0	0	0	0	0	0	0	0	0	0	0	0	0	0	0	0	0	0	0	0	0	0	0	0	0	0	0	0	0	0	0	0	0
ASV_sq336	0	0	0	0	0	0	0	0	0	0	0	0	0	0	0	0	0	0	0	0	0	0	0	0	0	0	0	0	0	0	0	0	0	0	0	0	0	0	0	0	0	0	0	0	0	0	0	0	0
ASV_sq355	0	0	0	0	0	0	0	0	0	0	0	0	0	0	0	0	0	0	0	0	0	0	0	0	0	0	0	0	0	0	0	0	0	0	0	0	0	0	0	0	0	0	0	0	0	0	0	0	0
ASV_sq149	0	0	0	0	0	0	0	0	0	0	0	0	0	0	0	0	0	0	0	0	0	0	0	0	0	0	0	0	0	0	0	0	0	0	0	0	0	0	0	0	0	0	0	0	0	0	0	0	0
ASV_sq166	0	0	0	0	0	0	0	0	0	0	0	0	0	0	0	0	0	0	0	0	0	0	0	0	0	0	0	0	0	0	0	0	0	0	0	0	0	0	0	0	0	0	0	0	0	0	0	0	0
ASV_sq180	0	0	0	0	0	0	0	0	0	0	0	0	0	0	0	0	0	0	0	0	0	0	0	0	0	0	0	0	0	0	0	0	0	0	0	0	0	0	0	0	0	0	0	0	0	0	0	0	0
ASV_sq143	0	0	0	0	0	0	0	0	0	0	0	0	0	0	0	0	0	0	0	0	0	0	0	0	0	0	0	0	0	0	0	0	0	0	0	0	0	0	0	0	0	0	0	0	0	0	0	0	0
ASV_sq185	0	0	0	0	0	0	0	0	0	0	0	0	0	0	0	0	0	0	0	0	0	0	0	0	0	0	0	0	0	0	0	0	0	0	0	0	0	0	0	0	0	0	0	0	0	0	0	0	0
ASV_sq189	0	0	0	0	0	0	0	0	0	0	0	0	0	0	0	0	0	0	0	0	0	0	0	0	0	0	0	0	0	0	0	0	0	0	0	0	0	0	0	0	0	0	0	0	0	0	0	0	0
ASV_sq196	0	0	0	0	0	0	0	0	0	0	0	0	0	0	0	0	0	0	0	0	0	0	0	0	0	0	0	0	0	0	0	0	0	0	0	0	0	0	0	0	0	0	0	0	0	0	0	0	0
ASV_sq201	0	0	0	0	0	0	0	0	0	0	0	0	0	0	0	0	0	0	0	0	0	0	0	0	0	0	0	0	0	0	0	0	0	0	0	0	0	0	0	0	0	0	0	0	0	0	0	0	0
ASV_sq132	0	0	0	0	0	0	0	0	0	0	0	0	0	0	0	0	0	0	0	0	0	0	0	0	0	0	0	0	0	0	0	70.9625	0	0	0	0.89307	0.444622	0	0	0	15.5157	7.42157	6.28899	2.12862	3.43859	6.90953	0	5.33643	3.43047
ASV_sq152	0	0	0	0	0	0	0	0	0	0	0	0	0	0	0	0	0	0	0	0	0	0	0	0	0	0	0	0	0	0	0	39.0126	0	0	0	0	0	0	0	0	5.02622	2.85445	2.26404	2.12862	2.86549	4.28868	2.58484	2.32019	2.0964
ASV_sq181	0	0	0	0	0	0	0	0	0	0	0	0	0	0	0	0	0	0	0	0	0	0	0	0	0	0	0	0	0	0	0	0	0	0	0	0	0	0	0	0	0	0	0	0	0	0	0	0	0
ASV_sq219	0	0	0	0	0	0	0	0	0	0	0	0	0	0	0	0	0	0	0	0	0	0	0	0	0	0	0	0	0	0	0	0	0	0	0	0	0	0	0	0	0	0	0	0	0	0	0	0	0
ASV_sq223	0	0	0	0	0	0	0	0	0	0	0	0	0	0	0	0	0	0	0	0	0	0	0	0	0	0	0	0	0	0	0	0	0	0	0	0	0	0	0	0	0	0	0	0	0	0	0	0	0
ASV_sq229	0	0	0	0	0	0	0	0	0	0	0	0	0	0	0	0	0	0	0	0	0	0	0	0	0	0	0	0	0	0	0	0	0	0	0	0	0	0	0	0	0	0	0	0	0	0	0	0	0
ASV_sq233	0	0	0	0	0	0	0	0	0	0	0	0	0	0	0	0	0	0	0	0	0	0	0	0	0	0	0	0	0	0	0	0	0	0	0	0	0	0	0	0	0	0	0	0	0	0	0	0	0
ASV_sq253	0	0	0	0	0	0	0	0	0	0	0	0	0	0	0	0	0	0	0	0	0	0	0	0	0	0	0	0	0	0	0	0	0	0	0	0	0	0	0	0	0	0	0	0	0	0	0	0	0
ASV_sq256	0	0	0	0	0	0	0	0	0	0	0	0	0	0	0	0	0	0	0	0	0	0	0	0	0	0	0	0	0	0	0	0	0	0	0	0	0	0	0	0	0	0	0	0	0	0	0	0	0
ASV_sq260	0	0	0	0	0	0	0	0	0	0	0	0	0	0	0	0	0	0	0	0	0	0	0	0	0	0	0	0	0	0	0	0	0	0	0	0	0	0	0	0	0	0	0	0	0	0	0	0	0
ASV_sq281	0	0	0	0	0	0	0	0	0	0	0	0	0	0	0	0	0	0	0	0	0	0	0	0	0	0	0	0	0	0	0	0	0	0	0	0	0	0	0	0	0	0	0	0	0	0	0	0	0
ASV_sq386	0	0	0	0	0	0	0	0	0	0	0	0	0	0	0	0	0	0	0	0	0	0	0	0	0	0	0	0	0	0	0	0	0	0	0	0	0	0	0	0	0	0	0	0	0	0	0	0	0
ASV_sq409	0	0	0	0	0	0	0	0	0	0	0	0	0	0	0	0	0	0	0	0	0	0	0	0	0	0	0	0	0	0	0	0	0	0	0	0	0	0	0	0	0	0	0	0	0	0	0	0	0
ASV_sq460	0	0	0	0	0	0	0	0	0	0	0	0	0	0	0	0	0	0	0	0	0	0	0	0	0	0	0	0	0	0	0	0	0	0	0	0	0	0	0	0	0	0	0	0	0	0	0	0	0
ASV_sq453	0	0	0	0	0	0	0	0	0	0	0	0	0	0	0	0	0	0	0	0	0	0	0	0	0	0	0	0	0	0	0	0	0	0	0	0	0	0	0	0	0	0	0	0	0	0	0	0	0
ASV_sq1	0	0.768049	0	0	0	0	0	0	0.527746	0	0	0	0	0	0	0.460437	0	0.664805	0	0	0	1.16387	0	0	0	0	2.04466	0	0	0	0	0	0	0	0	0	0.444622	0	0	0	0.437063	0	0	0	0	0	0	0	0
ASV_sq306	0	0	0	0	0	0	0	0	0	0	0	0	0	0	0	0	0	0	0	0	0	0	0	0	0	0	0	0	0	0	0	0	0	0	0	0	0	0	0	0	0	0	0	0	0	0	0	0	0
ASV_sq72	0	0	1.20712	0	0	0	0	0	0	0	0	0	0	0	0	0	0	0	0	0	0	0	0	0	0	0	0	0	0	0.751484	1.10436	0	0	0	0	0	0	0	0	0	0	0	0	0	0	0	0	0	0
ASV_sq112	0	0	0	0	0	0	0	0	0	0	0	0	0	0	0	0	0	0	0	0	0	0	0	0	0	0	0	0	0	0	0	0	0	0	0	0	0	0	0	0	0	0	0	0	0	0	0	0	0
ASV_sq117	0	0	0	0	0	0	0	0	0	0	0	0	0	0	0	0	0	0	0	0	0	0	0	0	0	0	0	0	0	0	0	0	0	0	0	0	0	0	0	0	0	0	0	0	0	0	0	0	0
ASV_sq119	0	0	0	0	0	0	0	0	0	0	0	0	0	0	0	0	0	0	0	0	0	0	0	0	0	0	0	0	0	0	0	0	0	0	0	0	0	0	0	0	0	0	0	0	0	0	0	0	0
ASV_sq147	0	0	0	0	0	0	0	0	0	0	0	0	0	0	0	0	0	0	0	0	0	0	0	0	0	0	0	0	0	0	0	0	0	0	0	0	0	0	0	0	0	0	0	0	0	0	0	0	0
ASV_sq207	0	0	0	0	0	0	0	0	0	0	0	0	0	0	0	0	0	0	0	0	0	0	0	0	0	0	0	0	0	0	0	0	0	0	0	0	0	0	0	0	0	0	0	0	0	0	0	0	0
ASV_sq224	0	0	0	0	0	0	0	0	0	0	0	0	0	0	0	0	0	0	0	0	0	0	0	0	0	0	0	0	0	0	0	0	0	0	0	0	0	0	0	0	0	0	0	0	0	0	0	0	0
ASV_sq227	0	0	0	0	0	0	0	0	0	0	0	0	0	0	0	0	0	0	0	0	0	0	0	0	0	0	0	0	0	0	0	0	0	0	0	0	0	0	0	0	0	0	0	0	0	0	0	0	0
ASV_sq145	0	0	0	0	0	0	0	0	0	0	0	0	0	0	0	0	0	0	0	0	0	0	0	0	0	0	0	0	0	0	0	29.5957	0	0	0	0	4.0016	0	0	0	8.3042	9.13424	7.04367	14.6343	4.58479	3.09738	0	12.529	1.52465
ASV_sq307	0	0	0	0	0	0	0	0	0	0	0	0	0	0	0	0	0	0	0	0	0	0	0	0	0	0	0	0	0	0	0	0	0	0	0	0	0	0	0	0	0	0	0	0	0	0	0	0	0
ASV_sq321	0	0	0	0	0	0	0	0	0	0	0	0	0	0	0	0	0	0	0	0	0	0	0	0	0	0	0	0	0	0	0	0	0	0	0	0	0	0	0	0	0	0	0	0	0	0	0	0	0
ASV_sq347	0	0	0	0	0	0	0	0	0	0	0	0	0	0	0	0	0	0	0	0	0	0	0	0	0	0	0	0	0	0	0	0	0	0	0	0	0	0	0	0	0	0	0	0	0	0	0	0	0
ASV_sq364	0	0	0	0	0	0	0	0	0	0	0	0	0	0	0	0	0	0	0	0	0	0	0	0	0	0	0	0	0	0	0	0	0	0	0	0	0	0	0	0	0	0	0	0	0	0	0	0	0
ASV_sq370	0	0	0	0	0	0	0	0	0	0	0	0	0	0	0	0	0	0	0	0	0	0	0	0	0	0	0	0	0	0	0	0	0	0	0	0	0	0	0	0	0	0	0	0	0	0	0	0	0
ASV_sq454	0	0	0	0	0	0	0	0	0	0	0	0	0	0	0	0	0	0	0	0	0	0	0	0	0	0	0	0	0	0	0	0	0	0	0	0	0	0	0	0	0	0	0	0	0	0	0	0	0
ASV_sq489	0	0	0	0	0	0	0	0	0	0	0	0	0	0	0	0	0	0	0	0	0	0	0	0	0	0	0	0	0	0	0	0	0	0	0	0	0	0	0	0	0	0	0	0	0	0	0	0	0
ASV_sq392	0	0	0	0	0	0	0	0	0	0	0	0	0	0	0	0	0	0	0	0	0	0	0	0	0	0	0	0	0	0	0	0	0	0	0	0	0	0	0	0	0	0	0	0	0	0	0	0	0
ASV_sq357	0	0	0	0	0	0	0	0	0	0	0	0	0	0	0	0	0	0	0	0	0	0	0	0	0	0	0	0	0	0	0	0	0	0	0	0	0	0	0	0	0	0	0	0	0	0	0	0	0
ASV_sq431	0	0	0	0	0	0	0	0	0	0	0	0	0	0	0	0	0	0	0	0	0	0	0	0	0	0	0	0	0	0	0	0	0	0	0	0	0	0	0	0	0	0	0	0	0	0	0	0	0
ASV_sq371	0	0	0	0	0	0	0	0	0	0	0	0	0	0	0	0	0	0	0	0	0	0	0	0	0	0	0	0	0	0	0	0	0	0	0	0	0	0	0	0	0	0	0	0	0	0	0	0	0
ASV_sq449	0	0	0	0	0	0	0	0	0	0	0	0	0	0	0	0	0	0	0	0	0	0	0	0	0	0	0	0	0	0	0	0	0	0	0	0	0	0	0	0	0	0	0	0	0	0	0	0	0
ASV_sq464	0	0	0	0	0	0	0	0	0	0	0	0	0	0	0	0	0	0	0	0	0	0	0	0	0	0	0	0	0	0	0	0	0	0	0	0	0	0	0	0	0	0	0	0	0	0	0	0	0
ASV_sq465	0	0	0	0	0	0	0	0	0	0	0	0	0	0	0	0	0	0	0	0	0	0	0	0	0	0	0	0	0	0	0	0	0	0	0	0	0	0	0	0	0	0	0	0	0	0	0	0	0
ASV_sq48	272.94	265.233	138.336	286.196	447.929	404.304	182.661	337.726	32.7203	14.7425	13.472	29.4607	80.9036	34.7513	19.8525	37.0652	49.5434	35.8995	49.4173	40.4939	50.0006	55.8659	64.1658	45.177	69.6616	67.917	32.0331	54.9451	155.892	266.777	396.466	65.9178	198.843	202.448	299.044	209.871	0	8.0402	42.9626	11.6221	0	0	1.76092	0	0	1.42956	2.9541	0	0
ASV_sq49	260.84	271.121	152.821	292.686	426.834	428.846	178.737	333.63	30.3454	12.0432	16.7848	31.4847	70.0897	38.4483	18.8721	29.9284	46.5976	33.4619	49.877	42.2804	52.5805	54.4693	61.5906	39.8135	85.5251	63.7631	23.8544	56.0267	150.695	237.845	384.318	70.6262	193.896	217.981	301.668	176.828	0	10.6246	49.3538	7.47136	0	0	0	0	0	0	0	1.62413	1.52465
ASV_sq64	152.227	140.041	71.2199	160.945	239.083	212.063	88.8334	169.345	15.5685	8.92857	11.0426	15.2926	40.8523	19.2241	8.82331	14.5038	30.5294	18.3929	21.146	22.2319	26.9045	23.9758	28.542	20.6288	38.6242	29.2853	19.3107	28.3378	74.8892	123.243	200.626	36.3221	105.143	108.727	157.017	95.5585	0	4.88155	23.0791	5.39598	2.40385	1.99812	0	0	0	0	0	0	0
ASV_sq67	148.851	135.945	71.4613	143.747	227.129	214.265	90.2604	167.417	14.2491	5.60631	7.28815	14.1681	44.4569	17.7454	8.82331	14.5038	30.5294	15.9553	25.9728	21.6364	25.7988	28.8641	29.1858	20.0099	37.9345	30.7392	14.767	27.6888	78.8629	134.14	204.307	33.9678	108.235	101.356	159.64	96.7492	2.44542	0	18.4633	0	0	0	3.52184	0	0	0	0	0	0
ASV_sq65	142.379	146.953	62.2872	159.971	223.261	216.468	94.8983	176.571	14.2491	7.26744	8.17156	13.9432	34.8446	17.2524	9.3135	15.6549	27.8514	18.6145	25.743	26.9959	27.0274	27.4674	33.6924	23.3105	34.9457	27.6237	15.2214	26.8236	78.5572	139.025	181.484	38.3399	95.2469	110.57	147.648	108.061	2.89004	0	22.369	0	1.09266	1.14178	0	0	0	0	0	0	0
ASV_sq210	0	0	0	0	0	0	0	0	0	0	0	0	0	0	0	0	0	0	0	0	0	0	0	0	0	0	0	0	0	0	0	0	0	0	0	0	0	0	0	0	0	0	0	0	0	0	0	0	0
ASV_sq66	164.045	144.905	71.9442	157.376	209.198	214.265	99.893	176.089	13.7214	8.30565	11.0426	11.9192	41.2528	17.2524	6.86258	17.0362	26.5124	17.5065	26.4325	25.0109	27.5188	27.7002	29.8296	21.4539	36.5551	24.716	16.1301	33.5295	75.5005	123.619	192.159	33.6315	82.8772	106.884	142.402	102.108	1.33387	0	27.6949	4.56583	0	0	1.2578	0	0	0	1.84631	0	0
ASV_sq199	0	0	0	0	0	0	0	0	0	0	0	0	0	0	0	0	0	0	0	0	0	0	0	0	0	0	0	0	0	0	0	0	0	0	0	0	0	0	0	0	0	0	0	0	0	0	0	0	0
ASV_sq198	0	0	0	0	0	0	0	0	0	0	0	0	0	0	0	0	0	0	0	0	0	0	0	0	0	0	0	0	0	0	0	0	0	0	0	0	0	0	0	0	0	0	0	0	0	0	0	0	0
ASV_sq205	0	0	0	0	0	0	0	0	0	0	0	0	0	0	0	0	0	0	0	0	0	0	0	0	0	0	0	0	0	0	0	0	0	0	0	0	0	0	0	0	0	0	0	0	0	0	0	0	0
ASV_sq208	0	0	0	0	0	0	0	0	0	0	0	0	0	0	0	0	0	0	0	0	0	0	0	0	0	0	0	0	0	0	0	0	0	0	0	0	0	0	0	0	0	0	0	0	0	0	0	0	0
ASV_sq280	0	0	0	0	0	0	0	0	0	0	0	0	0	0	0	0	0	0	0	0	0	0	0	0	0	0	0	0	0	0	0	0	0	0	0	0	0	0	0	0	0	0	0	0	0	0	0	0	0
ASV_sq480	0	0	0	0	0	0	0	0	0	0	0	0	0	0	0	0	0	0	0	0	0	0	0	0	0	0	0	0	0	0	0	0	0	0	0	0	0	0	0	0	0	0	0	0	0	0	0	0	0
ASV_sq187	0	0	0	0	0	0	0	0	0	0	0	0	0	0	0	0	0	0	0	0	0	0	0	0	0	0	0	0	0	0	0	0	0	0	0	0	0	0	0	0	0	0	0	0	0	0	0	0	0
ASV_sq192	0	0	0	0	0	0	0	0	0	0	0	0	0	0	0	0	0	0	0	0	0	0	0	0	0	0	0	0	0	0	0	0	0	0	0	0	0	0	0	0	0	0	0	0	0	0	0	0	0
ASV_sq254	0	0	0	0	0	0	0	0	0	0	0	0	0	0	0	0	0	0	0	0	0	0	0	0	0	0	0	0	0	0	0	0	0	0	0	0	0	0	0	0	0	0	0	0	0	0	0	0	0
ASV_sq266	0	0	0	0	0	0	0	0	0	0	0	0	0	0	0	0	0	0	0	0	0	0	0	0	0	0	0	0	0	0	0	0	0	0	0	0	0	0	0	0	0	0	0	0	0	0	0	0	0
ASV_sq128	0	0	0	0	0	0	0	0	0	0	0	0	0	0	0	0	0	0	0	0	0	0	0	0	0	0	0	0	0	0	0	0	0	0	0	0	0	0	0	0	0	0	0	0	0	0	0	0	0
ASV_sq434	0	0	0	0	0	0	0	0	0	0	0	0	0	0	0	0	0	0	0	0	0	0	0	0	0	0	0	0	0	0	0	0	0	0	0	0	0	0	0	0	0	0	0	0	0	0	0	0	0
ASV_sq442	0	0	0	0	0	0	0	0	0	0	0	0	0	0	0	0	0	0	0	0	0	0	0	0	0	0	0	0	0	0	0	0	0	0	0	0	0	0	0	0	0	0	0	0	0	0	0	0	0
ASV_sq111	0	0	0	0	0	0	0	0	0	0	0	0	0	0	0	0	0	0	0	0	0	0	0	0	0	0	0	0	0	0	0	105.939	0	0	0	5.9538	22.0088	9.7631	0	22.8292	26.2238	37.3933	35.7215	57.4728	21.2047	25.9703	25.1099	35.2668	14.4842
ASV_sq131	0	0	0	0	0	0	0	0	0	0	0	0	0	0	0	0	0	0	0	0	0	0	0	0	0	0	0	0	0	0	0	52.4652	0	0	0	0	8.44782	0	0	0	17.9196	17.4122	15.3451	27.9382	12.0351	7.14779	0	12.993	0
ASV_sq156	0	0	0	0	0	0	0	0	0	0	0	0	0	0	0	0	0	0	0	0	0	0	0	0	0	0	0	0	0	0	0	27.5779	0	0	0	0	0	0	0	0	6.11888	11.9887	7.79835	14.3682	5.34892	0	0	6.96056	0
ASV_sq158	0	0	0	0	0	0	0	0	0	0	0	0	0	0	0	0	0	0	0	0	0	0	0	0	0	0	0	0	0	0	0	27.2415	0	0	0	0	0	0	0	0	7.86713	9.70514	10.3139	10.9092	0	0	0	9.04872	0
ASV_sq160	0	0	0	0	0	0	0	0	0	0	0	0	0	0	0	0	0	0	0	0	0	0	0	0	0	0	0	0	0	0	0	24.551	0	0	0	0	4.66853	0	0	0	0	10.5615	0	12.2396	6.11305	0	0	11.3689	0
ASV_sq485	0	0	0	0	0	0	0	0	0	0	0	0	0	0	0	0	0	0	0	0	0	0	0	0	0	0	0	0	0	0	0	0	0	0	0	0	0	0	0	0	0	0	0	0	0	0	0	0	0
ASV_sq369	0	0	0	0	0	0	0	0	0	0	0	0	0	0	0	0	0	0	0	0	0	0	0	0	0	0	0	0	0	0	0	0	0	0	0	0	0	0	0	0	0	0	0	0	0	0	0	0	0
ASV_sq302	0	0	0	0	0	0	0	0	0	0	0	0	0	0	0	0	0	0	0	0	0	0	0	0	0	0	0	0	0	0	0	0	0	0	0	0	0	0	0	0	0	0	0	0	0	0	0	0	0
ASV_sq348	0	0	0	0	0	0	0	0	0	0	0	0	0	0	0	0	0	0	0	0	0	0	0	0	0	0	0	0	0	0	0	0	0	0	0	0	0	0	0	0	0	0	0	0	0	0	0	0	0
ASV_sq324	0	0	0	0	0	0	0	0	0	0	0	0	0	0	0	0	0	0	0	0	0	0	0	0	0	0	0	0	0	0	0	0	0	0	0	0	0	0	0	0	0	0	0	0	0	0	0	0	0
ASV_sq58	253.243	187.916	102.122	250.503	117.08	90.2998	39.6004	107.918	10.5549	4.56811	4.85876	6.97162	27.6354	15.7736	2.69601	7.82743	18.2105	15.5121	16.5491	18.2619	27.5188	35.149	23.177	30.5306	31.957	41.3318	14.767	38.9374	224.668	281.807	469.354	17.8247	307.697	219.56	226.719	59.8357	6.0024	11.1989	34.0861	0	7.86713	9.13424	0	3.72509	1.52826	3.09738	8.49304	3.48028	0
ASV_sq71	323.588	141.065	78.9455	167.435	93.1721	55.3755	28.5408	73.7118	0	0	0	0	0	17.2524	0	8.28787	21.4242	14.1825	10.573	8.93247	17.0764	19.5531	20.8163	13.8213	19.3121	23.4698	7.04273	19.2524	184.013	184.489	362.967	10.4258	230.386	151.112	197.864	48.2258	0	0	45.093	0	0	0	0	0	0	0	0	0	0
ASV_sq95	81.8819	63.236	31.6265	84.3663	41.1363	27.6878	20.3354	32.7608	0	0	0	1.79913	4.80615	5.17573	0	4.37415	4.28483	5.31844	5.05666	4.96248	8.47676	7.68156	8.79866	8.45779	6.89719	8.51559	3.63496	6.92221	84.365	98.0687	163.446	5.71736	107.307	65.5522	80.9444	29.4713	0	1.43575	12.7823	0	1.09266	1.14178	0	0	0	0	0	0	0
ASV_sq100	88.0723	58.3717	29.2122	68.4665	40.7848	23.2829	13.9137	31.3155	2.63873	0	0	1.79913	0	0	0	0	0	0	5.97605	5.95498	7.00254	6.75047	9.01326	7.01378	7.5869	10.8003	4.5437	7.13853	72.4438	74.0212	155.715	5.04473	48.5512	57.9176	56.9608	23.5175	0	0	0	0	0	0	0	0	0	0	0	0	0
ASV_sq99	75.1287	64.2601	30.6608	66.5196	30.237	21.0805	9.27578	29.1475	0	0	0	0	0	0	0	0	8.30187	0	0	3.96999	6.14258	0	7.29645	4.33204	8.04672	10.3849	3.18059	6.27325	71.5268	81.9118	149.825	5.38105	58.7562	65.2889	74.5737	38.6997	0	0	0	6.64121	0	0	5.03119	0	0	0	0	0	0
ASV_sq212	0	0	0	0	0	0	0	0	0	0	0	0	0	0	0	0	0	0	0	0	0	0	0	0	0	0	0	0	0	0	0	0	39.2739	0	0	0	0	0	0	0	0	0	0	0	0	0	0	0	0
ASV_sq217	0	0	0	0	0	0	0	0	0	0	0	0	0	0	0	0	0	0	0	0	0	0	0	0	0	0	0	0	0	0	0	0	36.4907	0	0	0	0	0	0	0	0	0	0	0	0	0	0	0	0
ASV_sq14	117.899	3.84025	200.864	0	0	0	0	8.19021	2465.1	2099.67	2657.08	2304.68	80.9036	49.5391	0	13.3527	22.7632	0	24.134	0	0	0	0	2.06288	0	0	0	0	0	163.448	161.973	2091.55	0	109.517	0	920.457	1387.67	1560.66	1593.17	1474.35	93.3129	531.213	292.815	663.066	322.081	447.928	732.986	529.234	174.573
ASV_sq16	142.942	0	221.868	33.0975	0	0	0	15.6577	2267.2	2000.83	2430.71	2168.4	0	0	0	16.1153	29.726	6.20485	0	0	0	0	0	0	0	0	0	0	45.8505	187.12	0	2529.43	5.25714	0	0	1043.7	1304.08	1408.18	1057.02	1190.02	0	72.7885	68.4242	290.823	66.4795	0	126.657	88.1671	17.1523
ASV_sq37	50.93	0	73.8756	9.73457	0	0	0	0	782.12	707.849	878.111	253.902	23.6302	17.9918	14.2153	0	0	0	15.6297	7.74147	0	0	0	0	0	0	0	0	20.7856	111.22	96.4476	1200.31	0	62.1298	19.8613	526.613	654.262	707.825	510.226	615.972	0	35.6806	39.2433	129.58	31.3294	26.9234	66.8365	39.4432	8.195
ASV_sq75	0	0	0	0	0	0	0	0	169.67	109.219	172.044	144.38	0	0	0	0	0	0	0	0	0	0	0	0	0	0	0	0	0	0	0	0	0	0	0	0	103.152	91.888	117.171	129.919	20.1049	141.01	70.9398	122.13	75.267	116.509	152.875	122.97	44.0243
ASV_sq79	0	0	0	0	0	0	0	0	163.337	109.842	164.315	134.26	0	0	0	0	0	0	0	0	0	0	0	0	0	0	0	0	0	0	0	6.38999	0	0	0	11.3122	89.8137	88.1551	111.49	117.466	22.5087	117.033	63.1415	100.045	72.4015	101.499	148.074	107.889	42.6902
ASV_sq388	0	0	0	0	0	0	0	0	0	0	0	0	0	0	0	0	0	0	0	0	0	0	0	0	0	0	0	0	0	0	0	0	0	0	0	0	0	0	0	0	0	0	0	0	0	0	0	0	0
ASV_sq451	0	0	0	0	0	0	0	0	0	0	0	0	0	0	0	0	0	0	0	0	0	0	0	0	0	0	0	0	0	0	0	0	0	0	0	0	0	0	0	0	0	0	0	0	0	0	0	0	0
ASV_sq456	0	0	0	0	0	0	0	0	0	0	0	0	0	0	0	0	0	0	0	0	0	0	0	0	0	0	0	0	0	0	0	0	0	0	0	0	0	0	0	0	0	0	0	0	0	0	0	0	0
ASV_sq459	0	0	0	0	0	0	0	0	0	0	0	0	0	0	0	0	0	0	0	0	0	0	0	0	0	0	0	0	0	0	0	0	0	0	0	0	0	0	0	0	0	0	0	0	0	0	0	0	0
ASV_sq2	0	0	1.68996	0	3.86752	0	0	0	0	0	0	0	12.4159	0	0	0	0	0	0	0	7.98536	6.75047	62.8782	34.2437	70.8111	94.2946	86.1031	84.7971	0	1.50297	0	0	0	0	0	0	0	0	0	0	0	0	0	0	0	0	0	0	0
ASV_sq139	0	0	0	0	0	0	0	1.68622	0	0	0	0	0	0	0	0	0	0	0	0	0	0	16.9535	10.3144	22.071	27.2083	18.8564	22.7135	0	0	0	0	0	0	0	0	0	0	0	0	0	0	0	0	0	0	0	0	0
ASV_sq168	0	0	0	0	0	0	0	0	0	0	0	0	0	0	0	0	0	0	0	0	0	0	0	0	0	0	0	0	0	8.64207	0	29.5957	0	0	0	7.73994	0	0	0	0	0	0	0	0	0	0	0	0	0
ASV_sq213	0	0	0.72427	0	0	0	0	0	0	0	0	0	0	0	0	0	0	0	0	0	0	0	0	0	0	0	0	0	0	0	4.04933	22.5331	0	0	0	0	0	0	0	0	0	0	0	0	0	0	0	0	0
ASV_sq251	0	0	0	0	0	0	0	0	0	0	0	0	0	0	0	0	0	0	0	0	0	0	0	0	0	0	0	0	0	0	0	17.4884	0	0	0	0	0	0	0	0	0	0	0	0	0	0	0	0	0
ASV_sq283	0	0	0	0	0	0	0	0	0	0	0	0	0	0	0	0	0	0	0	0	0	0	0	0	0	0	0	0	0	0	0	15.4705	0	0	0	0	0	0	0	0	0	0	0	0	0	0	0	0	0
ASV_sq284	0	0	0	0	0	0	0	0	0	0	0	0	0	0	0	0	0	0	0	0	0	0	0	0	0	0	0	0	0	0	0	15.4705	0	0	0	0	0	0	0	0	0	0	0	0	0	0	0	0	0
ASV_sq376	0	0	0	0	0	0	0	0	0	0	0	0	0	0	0	0	0	0	0	0	0	0	0	0	0	0	0	0	0	4.50891	0	0	0	0	0	0	0	0	0	0	0	0	0	0	0	0	0	0	0
ASV_sq234	0	0	0	0	0	0	0	0	0	0	0	0	0	0	0	0	0	0	0	0	0	0	0	0	0	0	0	0	0	0	0	3.02684	0	0	0	0	0	0	0	0	0	0	0	0	0	0	0	0	0
ASV_sq194	0	0	0	0	0	0	0	0	0	0	0	0	0	0	0	0	0	0	0	0	0	0	0	0	0	0	0	0	0	0	0	0	0	0	0	0	0	0	0	0	0	0	0	0	0	0	0	0	0
ASV_sq322	0	0	0	0	0	0	0	0	0	0	0	0	0	0	0	0	0	0	0	0	0	0	0	0	0	0	0	0	0	0	0	0	0	0	0	0	0	0	0	0	0	0	0	0	0	0	0	0	0
ASV_sq373	0	0	0	0	0	0	0	0	0	0	0	0	0	0	0	0	0	0	0	0	0	0	0	0	0	0	0	0	0	0	0	0	0	0	0	0	0	0	0	0	0	0	0	0	0	0	0	0	0
ASV_sq70	0	0	0	0	0	0	0	0	0	0	0	0	0	0	0	0	0	0	0	0	0	0	0	0	0	0	0	0	0	0	0	0	0	0	0	0	0	0	0	0	0	0	0	0	0	0	0	0	0
ASV_sq222	0	0	0	0	0	0	0	0	0	0	0	0	0	0	0	0	0	0	0	0	0	0	0	0	0	0	0	0	0	0	0	0	0	0	0	0	0	0	0	0	0	0	0	0	0	0	0	0	0
ASV_sq230	0	0	0	0	0	0	0	0	0	0	0	0	0	0	0	0	0	0	0	0	0	0	0	0	0	0	0	0	0	0	0	0	0	0	0	0	0	0	0	0	0	0	0	0	0	0	0	0	0
ASV_sq231	0	0	0	0	0	0	0	0	0	0	0	0	0	0	0	0	0	0	0	0	0	0	0	0	0	0	0	0	0	0	0	0	0	0	0	0	0	0	0	0	0	0	0	0	0	0	0	0	0
ASV_sq244	0	0	0	0	0	0	0	0	0	0	0	0	0	0	0	0	0	0	0	0	0	0	0	0	0	0	0	0	0	0	0	0	0	0	0	0	0	0	0	0	0	0	0	0	0	0	0	0	0
ASV_sq252	0	0	0	0	0	0	0	0	0	0	0	0	0	0	0	0	0	0	0	0	0	0	0	0	0	0	0	0	0	0	0	0	0	0	0	0	0	0	0	0	0	0	0	0	0	0	0	0	0
ASV_sq203	0	0	0	0	0	0	0	0	0	0	0	0	0	0	0	0	0	0	0	0	0	0	0	0	0	0	0	0	0	0	0	0	0	0	0	0	0	0	0	0	0	0	0	0	0	0	0	0	0
ASV_sq193	0	0	0	0	0	0	0	0	0	0	0	0	0	0	0	0	0	0	0	0	0	0	0	0	0	0	0	0	0	0	0	0	0	0	0	0	0	0	0	0	0	0	0	0	0	0	0	0	0
ASV_sq247	0	0	0	0	0	0	0	0	0	0	0	0	0	0	0	0	0	0	0	0	0	0	0	0	0	0	0	0	0	0	0	0	0	0	0	0	0	0	0	0	0	0	0	0	0	0	0	0	0
ASV_sq257	0	0	0	0	0	0	0	0	0	0	0	0	0	0	0	0	0	0	0	0	0	0	0	0	0	0	0	0	0	0	0	0	0	0	0	0	0	0	0	0	0	0	0	0	0	0	0	0	0
ASV_sq274	0	0	0	0	0	0	0	0	0	0	0	0	0	0	0	0	0	0	0	0	0	0	0	0	0	0	0	0	0	0	0	0	0	0	0	0	0	0	0	0	0	0	0	0	0	0	0	0	0
ASV_sq179	0	0	0	0	0	0	0	0	0	0	0	0	0	0	0	0	0	0	0	0	0	0	0	0	0	0	0	0	0	0	0	0	0	0	0	0	0	0	0	0	0	0	0	0	0	0	0	0	0
ASV_sq182	0	0	0	0	0	0	0	0	0	0	0	0	0	0	0	0	0	0	0	0	0	0	0	0	0	0	0	0	0	0	0	0	0	0	0	0	0	0	0	0	0	0	0	0	0	0	0	0	0
ASV_sq183	0	0	0	0	0	0	0	0	0	0	0	0	0	0	0	0	0	0	0	0	0	0	0	0	0	0	0	0	0	0	0	0	0	0	0	0	0	0	0	0	0	0	0	0	0	0	0	0	0
ASV_sq186	0	0	0	0	0	0	0	0	0	0	0	0	0	0	0	0	0	0	0	0	0	0	0	0	0	0	0	0	0	0	0	0	0	0	0	0	0	0	0	0	0	0	0	0	0	0	0	0	0
ASV_sq365	0	0	0	0	0	0	0	0	0	0	0	0	0	0	0	0	0	0	0	0	0	0	0	0	0	0	0	0	0	0	0	0	0	0	0	0	0	0	0	0	0	0	0	0	0	0	0	0	0
ASV_sq362	0	0	0	0	0	0	0	0	0	0	0	0	0	0	0	0	0	0	0	0	0	0	0	0	0	0	0	0	0	0	0	0	0	0	0	0	0	0	0	0	0	0	0	0	0	0	0	0	0
ASV_sq422	0	0	0	0	0	0	0	0	0	0	0	0	0	0	0	0	0	0	0	0	0	0	0	0	0	0	0	0	0	0	0	0	0	0	0	0	0	0	0	0	0	0	0	0	0	0	0	0	0
ASV_sq494	0	0	0	0	0	0	0	0	0	0	0	0	0	0	0	0	0	0	0	0	0	0	0	0	0	0	0	0	0	0	0	0	0	0	0	0	0	0	0	0	0	0	0	0	0	0	0	0	0
ASV_sq293	0	0	0	0	0	0	0	0	0	0	0	0	0	0	0	0	0	0	0	0	0	0	0	0	0	0	0	0	0	0	0	0	0	0	0	0	0	0	0	0	0	0	0	0	0	0	0	0	0
ASV_sq455	0	0	0	0	0	0	0	0	0	0	0	0	0	0	0	0	0	0	0	0	0	0	0	0	0	0	0	0	0	0	0	0	0	0	0	0	0	0	0	0	0	0	0	0	0	0	0	0	0
ASV_sq467	0	0	0	0	0	0	0	0	0	0	0	0	0	0	0	0	0	0	0	0	0	0	0	0	0	0	0	0	0	0	0	0	0	0	0	0	0	0	0	0	0	0	0	0	0	0	0	0	0
ASV_sq401	0	0	0	0	0	0	0	0	0	0	0	0	0	0	0	0	0	0	0	0	0	0	0	0	0	0	0	0	0	0	0	0	0	0	0	0	0	0	0	0	0	0	0	0	0	0	0	0	0
ASV_sq443	0	0	0	0	0	0	0	0	0	0	0	0	0	0	0	0	0	0	0	0	0	0	0	0	0	0	0	0	0	0	0	0	0	0	0	0	0	0	0	0	0	0	0	0	0	0	0	0	0
ASV_sq287	0	0	0	0	0	0	0	0	0	0	0	0	0	0	0	0	0	0	0	0	0	0	0	0	0	0	0	0	0	0	0	0	0	0	0	0	0	0	0	0	0	0	0	0	0	0	0	0	0
ASV_sq312	0	0	0	0	0	0	0	0	0	0	0	0	0	0	0	0	0	0	0	0	0	0	0	0	0	0	0	0	0	0	0	0	0	0	0	0	0	0	0	0	0	0	0	0	0	0	0	0	0
ASV_sq351	0	0	0	0	0	0	0	0	0	0	0	0	0	0	0	0	0	0	0	0	0	0	0	0	0	0	0	0	0	0	0	0	0	0	0	0	0	0	0	0	0	0	0	0	0	0	0	0	0
ASV_sq383	0	0	0	0	0	0	0	0	0	0	0	0	0	0	0	0	0	0	0	0	0	0	0	0	0	0	0	0	0	0	0	0	0	0	0	0	0	0	0	0	0	0	0	0	0	0	0	0	0
ASV_sq393	0	0	0	0	0	0	0	0	0	0	0	0	0	0	0	0	0	0	0	0	0	0	0	0	0	0	0	0	0	0	0	0	0	0	0	0	0	0	0	0	0	0	0	0	0	0	0	0	0
ASV_sq406	0	0	0	0	0	0	0	0	0	0	0	0	0	0	0	0	0	0	0	0	0	0	0	0	0	0	0	0	0	0	0	0	0	0	0	0	0	0	0	0	0	0	0	0	0	0	0	0	0
ASV_sq320	0	0	0	0	0	0	0	0	0	0	0	0	0	0	0	0	0	0	0	0	0	0	0	0	0	0	0	0	0	0	0	0	0	0	0	0	0	0	0	0	0	0	0	0	0	0	0	0	0
ASV_sq331	0	0	0	0	0	0	0	0	0	0	0	0	0	0	0	0	0	0	0	0	0	0	0	0	0	0	0	0	0	0	0	0	0	0	0	0	0	0	0	0	0	0	0	0	0	0	0	0	0
ASV_sq363	0	0	0	0	0	0	0	0	0	0	0	0	0	0	0	0	0	0	0	0	0	0	0	0	0	0	0	0	0	0	0	0	0	0	0	0	0	0	0	0	0	0	0	0	0	0	0	0	0
ASV_sq429	0	0	0	0	0	0	0	0	0	0	0	0	0	0	0	0	0	0	0	0	0	0	0	0	0	0	0	0	0	0	0	0	0	0	0	0	0	0	0	0	0	0	0	0	0	0	0	0	0
ASV_sq461	0	0	0	0	0	0	0	0	0	0	0	0	0	0	0	0	0	0	0	0	0	0	0	0	0	0	0	0	0	0	0	0	0	0	0	0	0	0	0	0	0	0	0	0	0	0	0	0	0
ASV_sq339	0	0	0	0	0	0	0	0	0	0	0	0	0	0	0	0	0	0	0	0	0	0	0	0	0	0	0	0	0	0	0	0	0	0	0	0	0	0	0	0	0	0	0	0	0	0	0	0	0
ASV_sq428	0	0	0	0	0	0	0	0	0	0	0	0	0	0	0	0	0	0	0	0	0	0	0	0	0	0	0	0	0	0	0	0	0	0	0	0	0	0	0	0	0	0	0	0	0	0	0	0	0
ASV_sq165	0	0	0	0	0	0	0	0	0	0	0	0	0	0	0	0	0	0	0	0	0	0	0	0	0	0	0	0	0	0	0	0	0	0	0	0	0	0	0	0	0	0	0	0	0	0	0	0	0
ASV_sq396	0	0	0	0	0	0	0	0	0	0	0	0	0	0	0	0	0	0	0	0	0	0	0	0	0	0	0	0	0	0	0	0	0	0	0	0	0	0	0	0	0	0	0	0	0	0	0	0	0
ASV_sq140	0	0	0	0	0	0	0	0	0	0	0	0	0	0	0	0	0	0	0	0	0	0	0	0	0	0	0	0	0	0	0	0	0	0	0	0	0	0	0	0	0	0	0	0	0	0	0	0	0
ASV_sq142	0	0	0	0	0	0	0	0	0	0	0	0	0	0	0	0	0	0	0	0	0	0	0	0	0	0	0	0	0	0	0	0	0	0	0	0	0	0	0	0	0	0	0	0	0	0	0	0	0
ASV_sq144	0	0	0	0	0	0	0	0	0	0	0	0	0	0	0	0	0	0	0	0	0	0	0	0	0	0	0	0	0	0	0	0	0	0	0	0	0	0	0	0	0	0	0	0	0	0	0	0	0
ASV_sq153	0	0	0	0	0	0	0	0	0	0	0	0	0	0	0	0	0	0	0	0	0	0	0	0	0	0	0	0	0	0	0	0	0	0	0	0	0	0	0	0	0	0	0	0	0	0	0	0	0
ASV_sq155	0	0	0	0	0	0	0	0	0	0	0	0	0	0	0	0	0	0	0	0	0	0	0	0	0	0	0	0	0	0	0	0	0	0	0	0	0	0	0	0	0	0	0	0	0	0	0	0	0
ASV_sq177	0	0	0	0	0	0	0	0	0	0	0	0	0	0	0	0	0	0	0	0	0	0	0	0	0	0	0	0	0	0	0	0	0	0	0	0	0	0	0	0	0	0	0	0	0	0	0	0	0
ASV_sq146	0	0	0	0	0	0	0	0	0	0	0	0	0	0	0	0	0	0	0	0	0	0	0	0	0	0	0	0	0	0	0	0	0	0	0	0	0	0	0	0	0	0	0	0	0	0	0	0	0
ASV_sq184	0	0	0	0	0	0	0	0	0	0	0	0	0	0	0	0	0	0	0	0	0	0	0	0	0	0	0	0	0	0	0	0	0	0	0	0	0	0	0	0	0	0	0	0	0	0	0	0	0
ASV_sq188	0	0	0	0	0	0	0	0	0	0	0	0	0	0	0	0	0	0	0	0	0	0	0	0	0	0	0	0	0	0	0	0	0	0	0	0	0	0	0	0	0	0	0	0	0	0	0	0	0
ASV_sq191	0	0	0	0	0	0	0	0	0	0	0	0	0	0	0	0	0	0	0	0	0	0	0	0	0	0	0	0	0	0	0	0	0	0	0	0	0	0	0	0	0	0	0	0	0	0	0	0	0
ASV_sq197	0	0	0	0	0	0	0	0	0	0	0	0	0	0	0	0	0	0	0	0	0	0	0	0	0	0	0	0	0	0	0	0	0	0	0	0	0	0	0	0	0	0	0	0	0	0	0	0	0
ASV_sq216	0	0	0	0	0	0	0	0	0	0	0	0	0	0	0	0	0	0	0	0	0	0	0	0	0	0	0	0	0	0	0	0	0	0	0	0	0	0	0	0	0	0	0	0	0	0	0	0	0
ASV_sq423	0	0	0	0	0	0	0	0	0	0	0	0	0	0	0	0	0	0	0	0	0	0	0	0	0	0	0	0	0	0	0	0	0	0	0	0	0	0	0	0	0	0	0	0	0	0	0	0	0
ASV_sq418	0	0	0	0	0	0	0	0	0	0	0	0	0	0	0	0	0	0	0	0	0	0	0	0	0	0	0	0	0	0	0	0	0	0	0	0	0	0	0	0	0	0	0	0	0	0	0	0	0
ASV_sq419	0	0	0	0	0	0	0	0	0	0	0	0	0	0	0	0	0	0	0	0	0	0	0	0	0	0	0	0	0	0	0	0	0	0	0	0	0	0	0	0	0	0	0	0	0	0	0	0	0
ASV_sq439	0	0	0	0	0	0	0	0	0	0	0	0	0	0	0	0	0	0	0	0	0	0	0	0	0	0	0	0	0	0	0	0	0	0	0	0	0	0	0	0	0	0	0	0	0	0	0	0	0
ASV_sq430	0	0	0	0	0	0	0	0	0	0	0	0	0	0	0	0	0	0	0	0	0	0	0	0	0	0	0	0	0	0	0	0	0	0	0	0	0	0	0	0	0	0	0	0	0	0	0	0	0
ASV_sq391	0	0	0	0	0	0	0	0	0	0	0	0	0	0	0	0	0	0	0	0	0	0	0	0	0	0	0	0	0	0	0	0	0	0	0	0	0	0	0	0	0	0	0	0	0	0	0	0	0
ASV_sq125	0	0	0	0	0	0	0	0	0	0	0	0	0	0	0	0	0	0	0	0	0	0	0	0	0	0	0	0	0	63.1247	56.3225	69.9536	42.9848	36.8567	25.4825	87.2231	0	0	2.48544	0	0	0	0	0	0	0	0	0	0
ASV_sq134	0	0	0	0	0	0	0	0	0	0	0	0	0	0	0	0	0	0	0	0	0	0	0	0	0	0	0	0	0	31.1866	22.0872	32.9589	23.5025	20.2712	12.3665	46.1419	0	0	0	0	0	0	0	0	0	0	0	0	0
ASV_sq218	0	0	0	0	0	0	0	0	0	0	0	0	0	0	0	0	0	0	0	0	0	0	0	0	0	0	0	0	0	0	0	0	0	0	0	0	0	0	0	0	0	0	0	0	0	0	0	0	0
ASV_sq241	0	0	0	0	0	0	0	0	0	0	0	0	0	0	0	0	0	0	0	0	0	0	0	0	0	0	0	0	0	0	0	0	0	0	0	0	0	0	0	0	0	0	0	0	0	0	0	0	0
ASV_sq255	0	0	0	0	0	0	0	0	0	0	0	0	0	0	0	0	0	0	0	0	0	0	0	0	0	0	0	0	0	0	0	0	0	0	0	0	0	0	0	0	0	0	0	0	0	0	0	0	0
ASV_sq272	0	0	0	0	0	0	0	0	0	0	0	0	0	0	0	0	0	0	0	0	0	0	0	0	0	0	0	0	0	0	0	0	0	0	0	0	0	0	0	0	0	0	0	0	0	0	0	0	0
ASV_sq273	0	0	0	0	0	0	0	0	0	0	0	0	0	0	0	0	0	0	0	0	0	0	0	0	0	0	0	0	0	0	0	0	0	0	0	0	0	0	0	0	0	0	0	0	0	0	0	0	0
ASV_sq294	0	0	0	0	0	0	0	0	0	0	0	0	0	0	0	0	0	0	0	0	0	0	0	0	0	0	0	0	0	0	0	0	0	0	0	0	0	0	0	0	0	0	0	0	0	0	0	0	0
ASV_sq426	0	0	0	0	0	0	0	0	0	0	0	0	0	0	0	0	0	0	0	0	0	0	0	0	0	0	0	0	0	0	0	0	0	0	0	0	0	0	0	0	0	0	0	0	0	0	0	0	0
ASV_sq352	0	0	0	0	0	0	0	0	0	0	0	0	0	0	0	0	0	0	0	0	0	0	0	0	0	0	0	0	0	0	0	0	0	0	0	0	0	0	0	0	0	0	0	0	0	0	0	0	0
ASV_sq368	0	0	0	0	0	0	0	0	0	0	0	0	0	0	0	0	0	0	0	0	0	0	0	0	0	0	0	0	0	0	0	0	0	0	0	0	0	0	0	0	0	0	0	0	0	0	0	0	0
ASV_sq381	0	0	0	0	0	0	0	0	0	0	0	0	0	0	0	0	0	0	0	0	0	0	0	0	0	0	0	0	0	0	0	0	0	0	0	0	0	0	0	0	0	0	0	0	0	0	0	0	0
ASV_sq397	0	0	0	0	0	0	0	0	0	0	0	0	0	0	0	0	0	0	0	0	0	0	0	0	0	0	0	0	0	0	0	0	0	0	0	0	0	0	0	0	0	0	0	0	0	0	0	0	0
ASV_sq484	0	0	0	0	0	0	0	0	0	0	0	0	0	0	0	0	0	0	0	0	0	0	0	0	0	0	0	0	0	0	0	0	0	0	0	0	0	0	0	0	0	0	0	0	0	0	0	0	0
ASV_sq496	0	0	0	0	0	0	0	0	0	0	0	0	0	0	0	0	0	0	0	0	0	0	0	0	0	0	0	0	0	0	0	0	0	0	0	0	0	0	0	0	0	0	0	0	0	0	0	0	0
ASV_sq450	0	0	0	0	0	0	0	0	0	0	0	0	0	0	0	0	0	0	0	0	0	0	0	0	0	0	0	0	0	0	0	0	0	0	0	0	0	0	0	0	0	0	0	0	0	0	0	0	0
ASV_sq470	0	0	0	0	0	0	0	0	0	0	0	0	0	0	0	0	0	0	0	0	0	0	0	0	0	0	0	0	0	0	0	0	0	0	0	0	0	0	0	0	0	0	0	0	0	0	0	0	0
ASV_sq389	0	0	0	0	0	0	0	0	0	0	0	0	0	0	0	0	0	0	0	0	0	0	0	0	0	0	0	0	0	0	0	0	0	0	0	0	0	0	0	0	0	0	0	0	0	0	0	0	0
ASV_sq411	0	0	0	0	0	0	0	0	0	0	0	0	0	0	0	0	0	0	0	0	0	0	0	0	0	0	0	0	0	0	0	0	0	0	0	0	0	0	0	0	0	0	0	0	0	0	0	0	0
ASV_sq472	0	0	0	0	0	0	0	0	0	0	0	0	0	0	0	0	0	0	0	0	0	0	0	0	0	0	0	0	0	0	0	0	0	0	0	0	0	0	0	0	0	0	0	0	0	0	0	0	0
ASV_sq30	331.185	374.04	249.39	374.456	398.706	633.357	349.625	404.693	124.548	71.6362	48.3668	112.67	167.815	102.775	46.0773	92.3176	139.525	110.579	123.428	85.5532	127.029	75.419	164.17	112.427	85.0653	85.5713	89.5109	163.754	247.899	713.91	473.035	62.5547	951.542	1115.7	1051.53	190.522	51.7985	141.852	788.95	52.7146	25.3497	43.6731	74.4617	13.0378	0	0	12.9242	3.7123	0
ASV_sq38	185.711	196.365	135.439	201.83	266.156	391.719	244.381	268.109	81.5368	57.5166	37.7659	71.7402	98.1256	81.0864	32.5972	67.9145	91.5883	80.8846	83.205	55.1828	76.168	52.6071	96.5707	64.3617	57.4765	59.8168	50.6622	91.0703	138.469	339.295	222.713	32.9589	402.326	551.27	459.434	116.694	25.3435	72.9361	388.084	39.8473	12.4563	19.4103	40.2495	0	0	5.00345	0	0	0.952907
ASV_sq52	136.188	147.209	92.2238	167.759	138.879	150.709	88.1199	129.839	21.3737	6.22924	5.07962	27.8865	44.8574	18.2383	3.43129	19.5686	67.2183	28.365	36.7757	35.3329	44.9637	24.2086	58.5862	55.2851	22.9906	25.7545	35.668	65.9773	138.469	360.337	242.592	27.9142	434.487	571.278	449.316	105.085	23.1204	65.4702	329.499	28.6402	10.708	23.4065	35.973	3.45901	0	2.85912	0	0	0
ASV_sq53	133.656	135.177	99.225	140.827	120.596	157.002	90.974	129.116	17.6795	6.02159	6.18388	20.4651	46.86	12.5696	0	18.8779	58.1131	25.2626	29.6504	34.7374	39.0668	25.3724	66.5265	43.9393	23.6803	23.2621	38.1671	68.3568	140.914	360.337	232.284	32.9589	440.053	556.799	430.954	94.3677	22.898	67.4803	351.158	19.5086	13.549	24.2628	42.5136	4.52332	0	5.24171	6.27746	3.01624	0
ASV_sq54	143.223	133.129	93.1894	147.641	134.66	162.666	83.1252	128.634	15.0408	6.64452	6.18388	23.3887	38.0487	15.7736	0	13.8131	54.6316	24.5978	34.7071	36.1269	41.401	28.8641	59.8738	47.8587	21.8411	23.4698	37.2583	70.0874	136.329	352.446	254.371	27.9142	407.583	538.897	469.552	109.848	22.2311	64.0345	325.238	23.2442	13.986	23.9774	39.998	8.24841	0	2.62086	3.69263	0	0.381163
ASV_sq55	126.34	136.201	90.0509	146.668	116.026	153.541	77.7738	121.649	18.9989	7.89037	5.74218	21.1397	32.041	16.2666	4.16656	17.7268	55.1672	23.933	28.9609	33.1494	36.3641	24.4413	65.6681	46.4147	22.7607	20.7697	32.4874	66.8426	126.242	344.555	244.064	20.8516	407.583	495.985	440.322	94.9631	22.4534	61.163	297.543	19.0935	12.4563	15.1286	32.7028	5.32155	0	4.28868	4.80041	0	0
ASV_sq56	153.071	130.056	74.8413	130.768	110.4	134.034	78.4873	110.809	19.2627	5.60631	0	18.2162	41.2528	15.2807	0	15.8851	57.3097	24.1546	30.7996	28.1869	41.0324	20.4842	56.8694	47.6524	22.9906	21.1851	31.8059	59.0551	114.321	319.005	212.038	22.5331	393.357	494.932	415.215	101.512	20.8972	53.1228	314.586	21.999	9.17832	15.9849	26.6653	3.19293	2.48343	0	0	0	0
ASV_sq69	71.1894	72.1966	68.8057	72.6848	166.303	298.902	176.597	157.059	75.9955	56.2708	44.1706	67.9171	74.4954	72.2137	37.7442	64.231	39.3669	54.514	56.3128	24.0184	35.8727	35.8473	37.9845	24.3419	41.613	42.7856	22.2641	39.5864	0	0	0	0	79.4755	60.8135	100.056	17.266	7.33627	12.3475	130.308	17.0181	0	0	0	0	0	0	0	0	0
ASV_sq60	70.908	68.3564	58.183	77.8766	166.655	286.631	174.813	158.264	70.9819	53.3638	37.1033	66.3428	63.6815	69.2562	28.9209	57.0942	33.4753	58.9461	57.6919	29.5764	36.6098	33.7523	30.4734	23.3105	40.9233	38.2163	23.4	36.9906	0	0	0	0	60.3024	54.2319	79.4454	17.8614	0	17.8033	101.193	10.792	0	0	0	0	0	0	0	0	0
ASV_sq73	64.999	74.5008	62.7701	73.6583	155.404	292.924	181.234	156.818	64.6489	58.9701	38.8701	63.4192	73.2938	73.939	34.8031	61.9288	33.4753	50.5252	58.3814	30.7674	36.2412	33.9851	35.1946	23.5168	37.0149	39.0471	24.3088	42.3985	7.64175	7.51484	11.0436	0	32.7798	54.7585	47.967	15.4799	5.55778	19.8134	86.2804	12.0372	0	0	2.5156	0	0	0	0	0	0
ASV_sq74	85.2584	70.1485	66.3914	78.85	172.632	297.329	167.321	149.833	62.5379	58.3472	34.4531	68.8166	76.8984	73.446	33.3325	61.6986	32.1363	58.9461	59.3008	29.1794	38.8211	37.4767	37.5553	24.1357	36.785	39.8779	22.9457	33.3131	0	6.76336	9.20302	0	29.9966	51.8626	42.3459	17.8614	4.89085	17.8033	67.1069	14.9427	0	0	0	0	0	0	0	0	0
ASV_sq76	73.7218	59.9078	52.1475	75.2807	165.249	275.304	156.261	149.592	62.0102	63.1229	40.8578	65.4433	57.6738	68.5168	31.862	50.4178	31.3329	64.4861	61.5993	29.7749	36.8555	41.8994	29.4004	25.9922	36.5551	35.5162	19.3107	38.0722	0	0	11.7799	0	31.5428	49.4932	42.3459	16.6706	6.22471	16.0804	75.2734	15.3578	0	0	0	0	0	0	0	0	0
ASV_sq78	74.8474	63.236	65.6672	79.8235	158.217	259.573	154.477	145.015	64.6489	48.588	34.2322	64.0939	62.8805	61.6158	27.9405	55.7129	33.4753	61.1621	51.0263	29.5764	35.627	33.054	30.2588	24.9608	45.2915	39.4625	20.6738	30.2847	0	6.01187	5.88993	0	27.2134	44.7545	43.8449	11.3122	5.11316	14.9318	76.6937	12.0372	0	0	0	0	0	0	0	0	0
ASV_sq353	0	0	0	0	0	0	0	0	0	0	0	0	0	0	0	0	0	0	0	0	0	0	0	0	0	0	0	0	0	0	0	0	0	0	0	0	0	0	0	0	0	0	0	0	0	0	0	0	0
ASV_sq415	0	0	0	0	0	0	0	0	0	0	0	0	0	0	0	0	0	0	0	0	0	0	0	0	0	0	0	0	0	0	0	0	0	0	0	0	0	0	0	0	0	0	0	0	0	0	0	0	0
ASV_sq174	0	0	0	0	0	0	0	0	0	0	0	0	0	0	0	0	0	0	0	0	0	0	0	0	0	0	0	0	0	0	0	0	0	0	0	0	0	0	0	0	0	0	0	0	0	0	0	0	0
ASV_sq176	0	0	0	0	0	0	0	0	0	0	0	0	0	0	0	0	0	0	0	0	0	0	0	0	0	0	0	0	0	0	0	0	0	0	0	0	0	0	0	0	0	0	0	0	0	0	0	0	0
ASV_sq178	0	0	0	0	0	0	0	0	0	0	0	0	0	0	0	0	0	0	0	0	0	0	0	0	0	0	0	0	0	0	0	0	0	0	0	0	0	0	0	0	0	0	0	0	0	0	0	0	0
ASV_sq195	0	0	0	0	0	0	0	0	0	0	0	0	0	0	0	0	0	0	0	0	0	0	0	0	0	0	0	0	0	0	0	0	0	0	0	0	0	0	0	0	0	0	0	0	0	0	0	0	0
ASV_sq133	0	0	0	0	0	0	0	0	0	0	0	0	0	0	0	0	0	0	0	0	0	0	0	0	0	0	0	0	0	0	0	0	0	0	0	0	0	0	0	0	0	0	0	0	0	0	0	0	0
ASV_sq135	0	0	0	0	0	0	0	0	0	0	0	0	0	0	0	0	0	0	0	0	0	0	0	0	0	0	0	0	0	0	0	0	0	0	0	0	0	0	0	0	0	0	0	0	0	0	0	0	0
ASV_sq136	0	0	0	0	0	0	0	0	0	0	0	0	0	0	0	0	0	0	0	0	0	0	0	0	0	0	0	0	0	0	0	0	0	0	0	0	0	0	0	0	0	0	0	0	0	0	0	0	0
ASV_sq137	0	0	0	0	0	0	0	0	0	0	0	0	0	0	0	0	0	0	0	0	0	0	0	0	0	0	0	0	0	0	0	0	0	0	0	0	0	0	0	0	0	0	0	0	0	0	0	0	0
ASV_sq154	0	0	0	0	0	0	0	0	0	0	0	0	0	0	0	0	0	0	0	0	0	0	0	0	0	0	0	0	0	0	0	0	0	0	0	0	0	0	0	0	0	0	0	0	0	0	0	0	0
ASV_sq157	0	0	0	0	0	0	0	0	0	0	0	0	0	0	0	0	0	0	0	0	0	0	0	0	0	0	0	0	0	0	0	0	0	0	0	0	0	0	0	0	0	0	0	0	0	0	0	0	0
ASV_sq163	0	0	0	0	0	0	0	0	0	0	0	0	0	0	0	0	0	0	0	0	0	0	0	0	0	0	0	0	0	0	0	0	0	0	0	0	0	0	0	0	0	0	0	0	0	0	0	0	0
ASV_sq164	0	0	0	0	0	0	0	0	0	0	0	0	0	0	0	0	0	0	0	0	0	0	0	0	0	0	0	0	0	0	0	0	0	0	0	0	0	0	0	0	0	0	0	0	0	0	0	0	0
ASV_sq167	0	0	0	0	0	0	0	0	0	0	0	0	0	0	0	0	0	0	0	0	0	0	0	0	0	0	0	0	0	0	0	0	0	0	0	0	0	0	0	0	0	0	0	0	0	0	0	0	0
ASV_sq333	0	0	0	0	0	0	0	0	0	0	0	0	0	0	0	0	0	0	0	0	0	0	0	0	0	0	0	0	0	0	0	0	0	0	0	0	0	0	0	0	0	0	0	0	0	0	0	0	0
ASV_sq342	0	0	0	0	0	0	0	0	0	0	0	0	0	0	0	0	0	0	0	0	0	0	0	0	0	0	0	0	0	0	0	0	0	0	0	0	0	0	0	0	0	0	0	0	0	0	0	0	0
ASV_sq345	0	0	0	0	0	0	0	0	0	0	0	0	0	0	0	0	0	0	0	0	0	0	0	0	0	0	0	0	0	0	0	0	0	0	0	0	0	0	0	0	0	0	0	0	0	0	0	0	0
ASV_sq354	0	0	0	0	0	0	0	0	0	0	0	0	0	0	0	0	0	0	0	0	0	0	0	0	0	0	0	0	0	0	0	0	0	0	0	0	0	0	0	0	0	0	0	0	0	0	0	0	0
ASV_sq265	0	0	0	0	0	0	0	0	0	0	0	0	0	0	0	0	0	0	0	0	0	0	0	0	0	0	0	0	0	0	0	0	0	0	0	0	0	0	0	0	0	0	0	0	0	0	0	0	0
ASV_sq377	0	0	0	0	0	0	0	0	0	0	0	0	0	0	0	0	0	0	0	0	0	0	0	0	0	0	0	0	0	0	0	0	0	0	0	0	0	0	0	0	0	0	0	0	0	0	0	0	0
ASV_sq129	0	0	0	0	0	0	0	0	0	0	0	0	0	0	0	0	0	0	0	0	0	0	0	0	0	0	0	0	0	0	0	0	0	0	0	0	0	0	0	0	0	0	0	0	0	0	0	0	0
ASV_sq457	0	0	0	0	0	0	0	0	0	0	0	0	0	0	0	0	0	0	0	0	0	0	0	0	0	0	0	0	0	0	0	0	0	0	0	0	0	0	0	0	0	0	0	0	0	0	0	0	0
ASV_sq390	0	0	0	0	0	0	0	0	0	0	0	0	0	0	0	0	0	0	0	0	0	0	0	0	0	0	0	0	0	0	0	0	0	0	0	0	0	0	0	0	0	0	0	0	0	0	0	0	0
ASV_sq435	0	0	0	0	0	0	0	0	0	0	0	0	0	0	0	0	0	0	0	0	0	0	0	0	0	0	0	0	0	0	0	0	0	0	0	0	0	0	0	0	0	0	0	0	0	0	0	0	0
ASV_sq258	0	0	0	0	0	0	0	0	0	0	0	0	0	0	0	0	0	0	0	0	0	0	0	0	0	0	0	0	0	0	0	0	0	0	0	0	0	0	0	0	0	0	0	0	0	0	0	0	0
ASV_sq209	0	0	0	0	0	0	0	0	0	0	0	0	0	0	0	0	0	0	0	0	0	0	0	0	0	0	0	0	0	0	0	0	0	0	0	0	0	0	0	0	0	0	0	0	0	0	0	0	0
ASV_sq245	0	0	0	0	0	0	0	0	0	0	0	0	0	0	0	0	0	0	0	0	0	0	0	0	0	0	0	0	0	0	0	0	0	0	0	0	0	0	0	0	0	0	0	0	0	0	0	0	0
ASV_sq259	0	0	0	0	0	0	0	0	0	0	0	0	0	0	0	0	0	0	0	0	0	0	0	0	0	0	0	0	0	0	0	0	0	0	0	0	0	0	0	0	0	0	0	0	0	0	0	0	0
ASV_sq297	0	0	0	0	0	0	0	0	0	0	0	0	0	0	0	0	0	0	0	0	0	0	0	0	0	0	0	0	0	0	0	0	0	0	0	0	0	0	0	0	0	0	0	0	0	0	0	0	0
ASV_sq159	0	0	0	0	0	0	0	0	0	0	0	0	0	0	0	0	0	0	0	0	0	0	0	0	0	0	0	0	0	0	0	0	0	0	0	0	0	0	0	0	0	0	0	0	0	0	0	0	0
ASV_sq161	0	0	0	0	0	0	0	0	0	0	0	0	0	0	0	0	0	0	0	0	0	0	0	0	0	0	0	0	0	0	0	0	0	0	0	0	0	0	0	0	0	0	0	0	0	0	0	0	0
ASV_sq162	0	0	0	0	0	0	0	0	0	0	0	0	0	0	0	0	0	0	0	0	0	0	0	0	0	0	0	0	0	0	0	0	0	0	0	0	0	0	0	0	0	0	0	0	0	0	0	0	0
ASV_sq288	0	0	0	0	0	0	0	0	0	0	0	0	0	0	0	0	0	0	0	0	0	0	0	0	0	0	0	0	0	0	0	0	0	0	0	0	0	0	0	0	0	0	0	0	0	0	0	0	0
ASV_sq289	0	0	0	0	0	0	0	0	0	0	0	0	0	0	0	0	0	0	0	0	0	0	0	0	0	0	0	0	0	0	0	0	0	0	0	0	0	0	0	0	0	0	0	0	0	0	0	0	0
ASV_sq295	0	0	0	0	0	0	0	0	0	0	0	0	0	0	0	0	0	0	0	0	0	0	0	0	0	0	0	0	0	0	0	0	0	0	0	0	0	0	0	0	0	0	0	0	0	0	0	0	0
ASV_sq309	0	0	0	0	0	0	0	0	0	0	0	0	0	0	0	0	0	0	0	0	0	0	0	0	0	0	0	0	0	0	0	0	0	0	0	0	0	0	0	0	0	0	0	0	0	0	0	0	0
ASV_sq228	0	0	0	0	0	0	0	0	0	0	0	0	0	0	0	0	0	0	0	0	0	0	0	0	0	0	0	0	0	0	0	0	0	0	0	0	0	0	0	0	0	0	0	0	0	0	0	0	0
ASV_sq236	0	0	0	0	0	0	0	0	0	0	0	0	0	0	0	0	0	0	0	0	0	0	0	0	0	0	0	0	0	0	0	0	0	0	0	0	0	0	0	0	0	0	0	0	0	0	0	0	0
ASV_sq242	0	0	0	0	0	0	0	0	0	0	0	0	0	0	0	0	0	0	0	0	0	0	0	0	0	0	0	0	0	0	0	0	0	0	0	0	0	0	0	0	0	0	0	0	0	0	0	0	0
ASV_sq246	0	0	0	0	0	0	0	0	0	0	0	0	0	0	0	0	0	0	0	0	0	0	0	0	0	0	0	0	0	0	0	0	0	0	0	0	0	0	0	0	0	0	0	0	0	0	0	0	0
ASV_sq421	0	0	0	0	0	0	0	0	0	0	0	0	0	0	0	0	0	0	0	0	0	0	0	0	0	0	0	0	0	0	0	0	0	0	0	0	0	0	0	0	0	0	0	0	0	0	0	0	0
ASV_sq437	0	0	0	0	0	0	0	0	0	0	0	0	0	0	0	0	0	0	0	0	0	0	0	0	0	0	0	0	0	0	0	0	0	0	0	0	0	0	0	0	0	0	0	0	0	0	0	0	0
ASV_sq448	0	0	0	0	0	0	0	0	0	0	0	0	0	0	0	0	0	0	0	0	0	0	0	0	0	0	0	0	0	0	0	0	0	0	0	0	0	0	0	0	0	0	0	0	0	0	0	0	0
ASV_sq332	0	1.02407	0	0	0	0	0	0.722665	0	0	0	0	0	0	0	0	0	0	0.459696	0.992497	0	0.698324	0	0	0	0	0	0	0	0	0	0	0	0	0	0	0	0	0	0	0	0	0	0	0	0	0	0	0
ASV_sq482	0	0	0	0	0	0	0	0	0	0	0	0	0	0	0	0	0	0	0	0	0	0	0	0	0.459812	0	0	0	0	0	0	0	0	0	0	0	0	0	0	0	0	0	0	0	0	0	0	0	0
ASV_sq400	0	0	0	0	0	0	0	0	0	0	0	0	0	0	0	0	0	0	0	0	0	0	0	0	0	0	0	0	0	0	0	0	0	0	0	0	0	0	0	0	0	0	0	0	0	0	0	0	0
ASV_sq403	0	0	0	0	0	0	0	0	0	0	0	0	0	0	0	0	0	0	0	0	0	0	0	0	0	0	0	0	0	0	0	0	0	0	0	0	0	0	0	0	0	0	0	0	0	0	0	0	0
ASV_sq98	0	0	0	0	0	0	0	0	0	0	0	0	0	0	0	0	0	0	0	0	0	0	0	0	0	0	0	0	0	0	0	0	0	0	0	0	0	0	0	0	0	0	0	70.2445	24.6432	37.8833	33.6029	71.2297	28.3966
ASV_sq102	0	0	0	0	0	0	0	0	0	0	0	0	0	0	0	0	0	0	0	0	0	0	0	0	0	0	0	0	0	0	0	0	0	0	0	0	0	0	0	0	0	0	0	55.3442	28.4639	40.9807	35.4492	64.5012	27.0626
ASV_sq104	0	0	0	0	0	0	0	0	0	0	0	0	0	0	0	0	0	0	0	0	0	0	0	0	0	0	0	0	0	0	0	0	0	0	0	0	0	0	0	0	0	0	0	51.8852	22.5419	37.1685	28.064	72.6218	27.8249
ASV_sq106	0	0	0	0	0	0	0	0	0	0	0	0	0	0	0	0	0	0	0	0	0	0	0	0	0	0	0	0	0	0	0	0	0	0	0	0	0	0	0	0	0	0	0	43.9028	25.4074	36.9303	28.4332	64.2691	24.7756
ASV_sq379	0	0	0	0	0	0	0	0	0	0	0	0	0	0	0	0	0	0	0	0	0	0	0	0	0	0	0	0	0	0	0	0	0	0	0	0	0	0	0	0	0	0	0	0	0	0	0	0	0
ASV_sq416	0	0	0	0	0	0	0	0	0	0	0	0	0	0	0	0	0	0	0	0	0	0	0	0	0	0	0	0	0	0	0	0	0	0	0	0	0	0	0	0	0	0	0	0	0	0	0	0	0
ASV_sq468	0	0	0	0	0	0	0	0	0	0	0	0	0	0	0	0	0	0	0	0	0	0	0	0	0	0	0	0	0	0	0	0	0	0	0	0	0	0	0	0	0	0	0	0	0	0	0	0	0
ASV_sq190	0	0	0	0	0	0	0	0	0	0	0	0	0	0	0	0	0	0	0	0	0	0	0	0	0	0	0	0	0	0	0	0	0	0	0	0	0	0	0	0	0	0	0	0	0	0	0	0	0
ASV_sq232	0	0	0	0	0	0	0	0	0	0	0	0	0	0	0	0	0	0	0	0	0	0	0	0	0	0	0	0	0	0	0	0	0	0	0	0	0	0	0	0	0	0	0	0	0	0	0	0	0
ASV_sq412	0	0	0	0	0	0	0	0	0	0	0	0	0	0	0	0	0	0	0	0	0	0	0	0	0	0	0	0	0	0	0	0	0	0	0	0	0	0	0	0	0	0	0	0	0	0	0	0	0
ASV_sq350	0	0	0	0	0	0	0	0	0	0	0	0	0	0	0	0	0	0	0	0	0	0	0	0	0	0	0	0	0	0	0	0	0	0	0	0	0	0	0	0	0	0	0	0	0	0	0	0	0
ASV_sq214	0	0	0	0	0	0	0	0	0	0	0	0	0	0	0	0	0	0	0	0	0	0	0	0	0	0	0	0	0	0	0	0	0	0	0	0	0	0	0	0	0	0	0	0	0	0	0	0	0
ASV_sq296	0	0	0	0	0	0	0	0	0	0	0	0	0	0	0	0	0	0	0	0	0	0	0	0	0	0	0	0	0	0	0	0	0	0	0	0	0	0	0	0	0	0	0	0	0	0	0	0	0
ASV_sq328	0	0	0	0	0	0	0	0	0	0	0	0	0	0	0	0	0	0	0	0	0	0	0	0	0	0	0	0	0	0	0	0	0	0	0	0	0	0	0	0	0	0	0	0	0	0	0	0	0
ASV_sq420	0	0	0	0	0	0	0	0	0	0	0	0	0	0	0	0	0	0	0	0	0	0	0	0	0	0	0	0	0	0	0	0	0	0	0	0	0	0	0	0	0	0	0	0	0	0	0	0	0
ASV_sq243	0	0	0	0	0	0	0	0	0	0	0	0	0	0	0	0	0	0	0	0	0	0	0	0	0	0	0	0	0	0	0	0	0	0	0	0	0	0	0	0	0	0	0	0	0	0	0	0	0
ASV_sq313	0	0	0	0	0	0	0	0	0	0	0	0	0	0	0	0	0	0	0	0	0	0	0	0	0	0	0	0	0	0	0	0	0	0	0	0	0	0	0	0	0	0	0	0	0	0	0	0	0
ASV_sq343	0	0	0	0	0	0	0	0	0	0	0	0	0	0	0	0	0	0	0	0	0	0	0	0	0	0	0	0	0	0	0	0	0	0	0	0	0	0	0	0	0	0	0	0	0	0	0	0	0
ASV_sq130	0	0	0	0	0	0	0	0	0	0	0	0	0	0	0	0	0	0	0	0	0	0	0	0	0	0	0	0	0	0	0	0	0	0	0	0	0	0	0	0	0	0	0	0	0	0	0	0	0
ASV_sq483	0	0	0	0	0	0	0	0	0	0	0	0	0	0	0	0	0	0	0	0	0	0	0	0	0	0	0	0	0	0	0	0	0	0	0	0	0	0	0	0	0	0	0	0	0	0	0	0	0
ASV_sq169	0	0	0	0	0	0	0	0	0	0	0	0	0	0	0	0	0	0	0	0	0	0	0	0	0	0	0	0	0	0	0	0	0	0	0	0	0	0	0	0	0	0	0	0	0	0	0	0	0
ASV_sq170	0	0	0	0	0	0	0	0	0	0	0	0	0	0	0	0	0	0	0	0	0	0	0	0	0	0	0	0	0	0	0	0	0	0	0	0	0	0	0	0	0	0	0	0	0	0	0	0	0
ASV_sq171	0	0	0	0	0	0	0	0	0	0	0	0	0	0	0	0	0	0	0	0	0	0	0	0	0	0	0	0	0	0	0	0	0	0	0	0	0	0	0	0	0	0	0	0	0	0	0	0	0
ASV_sq235	0	0	0	0	0	0	0	0	0	0	0	0	0	0	0	0	0	0	0	0	0	0	0	0	0	0	0	0	0	0	0	0	0	0	0	0	0	0	0	0	0	0	0	0	0	0	0	0	0
ASV_sq237	0	0	0	0	0	0	0	0	0	0	0	0	0	0	0	0	0	0	0	0	0	0	0	0	0	0	0	0	0	0	0	0	0	0	0	0	0	0	0	0	0	0	0	0	0	0	0	0	0
ASV_sq238	0	0	0	0	0	0	0	0	0	0	0	0	0	0	0	0	0	0	0	0	0	0	0	0	0	0	0	0	0	0	0	0	0	0	0	0	0	0	0	0	0	0	0	0	0	0	0	0	0
ASV_sq250	0	0	0	0	0	0	0	0	0	0	0	0	0	0	0	0	0	0	0	0	0	0	0	0	0	0	0	0	0	0	0	0	0	0	0	0	0	0	0	0	0	0	0	0	0	0	0	0	0
ASV_sq271	0	0	0	0	0	0	0	0	0	0	0	0	0	0	0	0	0	0	0	0	0	0	0	0	0	0	0	0	0	0	0	0	0	0	0	0	0	0	0	0	0	0	0	0	0	0	0	0	0
ASV_sq279	0	0	0	0	0	0	0	0	0	0	0	0	0	0	0	0	0	0	0	0	0	0	0	0	0	0	0	0	0	0	0	0	0	0	0	0	0	0	0	0	0	0	0	0	0	0	0	0	0
ASV_sq286	0	0	0	0	0	0	0	0	0	0	0	0	0	0	0	0	0	0	0	0	0	0	0	0	0	0	0	0	0	0	0	0	0	0	0	0	0	0	0	0	0	0	0	0	0	0	0	0	0
ASV_sq290	0	0	0	0	0	0	0	0	0	0	0	0	0	0	0	0	0	0	0	0	0	0	0	0	0	0	0	0	0	0	0	0	0	0	0	0	0	0	0	0	0	0	0	0	0	0	0	0	0
ASV_sq299	0	0	0	0	0	0	0	0	0	0	0	0	0	0	0	0	0	0	0	0	0	0	0	0	0	0	0	0	0	0	0	0	0	0	0	0	0	0	0	0	0	0	0	0	0	0	0	0	0
ASV_sq413	0	0	0	0	0	0	0	0	0	0	0	0	0	0	0	0	0	0	0	0	0	0	0	0	0	0	0	0	0	0	0	0	0	0	0	0	0	0	0	0	0	0	0	0	0	0	0	0	0
ASV_sq91	0	0	0	0	0	0	0	0	0	0	0	0	0	0	0	0	13.1223	16.8417	8.96407	9.13097	130.96	177.142	12.0177	10.727	131.966	132.303	25.2175	13.6281	0	11.648	16.9336	0	34.6352	46.5973	46.8428	16.0753	0	6.3173	22.0139	2.90553	2.40385	6.56524	5.78587	7.71625	0	0	0	0	0
ASV_sq107	0	0	0	0	0	0	0	0	0	0	0	0	0	0	0	0	8.30187	10.4153	0	0	84.2762	117.784	5.36504	0	84.3756	79.1327	18.402	10.816	0	0	0	0	14.2252	25.5364	17.6129	0	0	0	0	0	0	0	0	0	0	0	0	0	0
ASV_sq124	0	0	0	0	0	0	0	0	0	0	0	0	0	0	0	0	0	7.53446	3.67757	0	47.4207	52.6071	2.57522	4.12575	42.3027	39.2548	8.17866	4.97534	0	0	0	0	10.5143	17.3753	13.8655	6.25149	0	0	11.007	0	0	0	0	3.19293	0	0	0	0	0
ASV_sq126	0	0	0	0	0	0	0	0	0	0	0	0	0	0	0	0	0	0	0	0	39.1897	50.5121	0	0	45.2915	39.6702	9.31458	5.19166	4.58505	0	0	0	0	15.5324	0	0	0	0	0	0	0	0	0	0	0	0	0	0	0
ASV_sq127	0	0	0	0	0	0	0	0	0	0	0	0	0	0	0	0	4.82044	0	0	0	38.6983	53.5382	0	0	35.6355	41.3318	5.67962	4.75902	0	0	0	0	0	17.3753	10.118	0	0	0	0	0	0	0	0	0	0	0	0	0	0
ASV_sq6	941.22	1057.35	1173.32	1021.16	839.603	670.17	1052.8	895.623	271.525	379.776	240.509	251.878	833.066	1052.64	884.782	929.162	796.176	1031.78	749.764	738.021	925.196	950.652	854.114	1087.96	914.107	953.954	1106.16	1088.09	1141.37	737.582	742.5	468.151	667.038	510.465	529.886	798.702	99.3731	72.3618	7.81139	37.3568	122.815	153.569	135.339	191.576	89.0213	108.885	73.4833	126.218	45.3584
ASV_sq7	941.501	1075.78	1149.18	1003.31	829.759	706.667	1130.93	947.655	265.984	392.65	237.417	235.686	917.174	1031.94	883.067	867.463	806.084	1057.71	749.535	697.527	946.08	894.088	840.594	1024.63	870.885	935.676	1115.25	958.077	1136.48	760.126	777.103	462.77	711.878	545.742	649.803	808.526	94.4822	54.8457	13.8475	56.0352	120.411	164.702	128.044	179.869	88.4482	107.455	68.6828	109.049	45.1678
ASV_sq9	889.445	963.902	1077.96	865.728	827.649	650.977	1012.49	876.834	269.414	375.831	234.546	236.585	725.729	949.869	864.44	838.686	810.637	963.746	725.171	668.149	825.072	853.352	782.866	1003.18	872.724	871.498	1033.46	934.931	1132.81	706.019	687.281	447.636	590.964	517.046	532.884	777.864	90.036	64.3216	11.362	41.9226	113.199	137.87	121	182.795	80.4249	107.217	60.5591	110.441	40.4033
ASV_sq10	853.991	956.221	1015.91	899.799	785.81	639.965	1021.41	859.008	256.749	347.799	228.583	230.513	711.31	925.716	797.529	803.693	733.51	933.387	683.568	628.647	840.182	792.365	726.855	921.899	801.683	832.243	989.845	828.935	1091.55	648.531	703.479	433.174	670.749	509.412	584.223	744.523	87.3683	64.0345	11.007	49.394	108.829	151	130.811	175.611	77.3683	95.5422	67.9443	113.921	36.9728
ASV_sq11	860.182	921.915	1022.67	889.74	803.038	667.338	996.076	876.111	256.485	342.816	218.424	238.384	724.928	893.429	777.922	800.009	728.957	907.902	680.35	642.741	815.981	820.531	747.457	950.986	836.169	795.065	940.546	854.677	1073.82	685.729	646.052	416.022	689.303	507.042	557.242	770.422	91.3699	62.0244	11.007	46.4885	113.636	141.01	116.221	187.851	72.5925	101.737	49.4812	100.696	39.8315
ASV_sq12	806.157	902.458	1021.22	827.763	783.7	622.031	966.821	854.913	236.694	341.362	210.473	216.57	734.941	899.591	771.06	765.476	700.303	916.766	646.333	610.981	811.066	758.613	736.941	945.623	774.784	806.696	931.004	845.375	1043.25	672.203	662.985	435.528	622.816	516.52	563.987	781.436	95.3715	53.4099	12.0721	36.9417	110.358	151	116.472	163.904	85.5827	101.499	59.4513	113.225	37.7351
ASV_sq13	778.3	833.077	985.008	840.742	760.847	641.223	949.34	818.539	225.348	318.937	196.559	224.666	670.058	856.953	721.306	724.498	674.594	798.653	602.891	595.697	745.095	734.637	681.36	863.108	736.619	731.094	877.615	789.781	1004.43	650.41	98.6564	371.628	604.571	493.616	147.274	737.08	84.0336	59.1529	0	39.0171	93.5315	139.297	110.183	154.059	70.6822	97.4482	65.7287	92.5754	29.159
ASV_sq108	0	0	0	0	0	0	0	0	0	0	0	0	0	0	0	0	0	0	0	0	0	0	0	0	0	0	0	0	0	0	539.297	0	0	0	371.744	0	0	0	12.4272	0	0	0	0	0	0	0	0	0	0
ASV_sq110	0	0	0	0	0	0	0	0	0	0	0	0	0	0	0	0	0	0	0	0	0	0	0	0	0	0	0	0	0	0	0	0	0	0	0	0	0	0	0	0	0	0	0	0	0	0	0	0	0
ASV_sq115	0	0	0	0	0	0	0	0	0	0	0	0	0	0	0	0	0	0	0	0	0	0	0	0	0	0	0	0	0	0	0	0	0	0	0	0	0	0	0	0	0	0	0	0	0	0	0	0	0
ASV_sq120	0	0	0	0	0	0	0	0	0	0	0	0	0	0	0	0	0	0	0	0	0	0	0	0	0	0	0	0	0	0	0	0	0	0	0	0	0	0	0	0	0	0	0	0	0	0	0	0	0
ASV_sq121	0	0	0	0	0	0	0	0	0	0	0	0	0	0	0	0	0	0	0	0	0	0	0	0	0	0	0	0	0	0	0	0	0	0	0	0	0	0	0	0	0	0	0	0	0	0	0	0	0
ASV_sq458	0	0	0	0	0	0	0	0	0	0	0	0	0	0	0	0	0	0	0	0	0	0	0	0	0	0	0	0	0	0	0	0	0	0	0	0	0	0	0	0	0	0	0	0	0	0	0	0	0
ASV_sq316	0	0	0	0	0	0	0	0	0	0	0	0	0	0	0	0	0	0	0	0	0	0	0	0	0	0	0	0	0	0	0	0	0	0	0	0	0	0	0	0	0	0	0	0	0	0	0	0	0
ASV_sq497	0	0	0	0	0	0	0	0	0	0	0	0	0	0	0	0	0	0	0	0	0	0	0	0	0	0	0	0	0	0	0	0	0	0	0	0	0	0	0	0	0	0	0	0	0	0	0	0	0
ASV_sq487	0	0	0	0	0	0	0	0	0	0	0	0	0	0	0	0	0	0	0	0	0	0	0	0	0	0	0	0	0	0	0	0	0	0	0	0	0	0	0	0	0	0	0	0	0	0	0	0	0
ASV_sq399	0	0	0	0	0	0	0	0	0	0	0	0	0	0	0	0	0	0	0	0	0	0	0	0	0	0	0	0	0	0	0	0	0	0	0	0	0	0	0	0	0	0	0	0	0	0	0	0	0
ASV_sq425	0	0	0	0	0	0	0	0	0	0	0	0	0	0	0	0	0	0	0	0	0	0	0	0	0	0	0	0	0	0	0	0	0	0	0	0	0	0	0	0	0	0	0	0	0	0	0	0	0
ASV_sq477	0	0	0	0	0	0	0	0	0	0	0	0	0	0	0	0	0	0	0	0	0	0	0	0	0	0	0	0	0	0	0	0	0	0	0	0	0	0	0	0	0	0	0	0	0	0	0	0	0
ASV_sq495	0	0	0	0	0	0	0	0	0	0	0	0	0	0	0	0	0	0	0	0	0	0	0	0	0	0	0	0	0	0	0	0	0	0	0	0	0	0	0	0	0	0	0	0	0	0	0	0	0
ASV_sq493	0	0	0	0	0	0	0	0	0	0	0	0	0	0	0	0	0	0	0	0	0	0	0	0	0	0	0	0	0	0	0	0	0	0	0	0	0	0	0	0	0	0	0	0	0	0	0	0	0
ASV_sq325	0	0	0	0	0	0	0	0	0	0	0	0	0	0	0	0	0	0	0	0	0	0	0	0	0	0	0	0	0	0	0	0	0	0	0	0	0	0	0	0	0	0	0	0	0	0	0	0	0
ASV_sq492	0	0	0	0	0	0	0	0	0	0	0	0	0	0	0	0	0	0	0	0	0	0	0	0	0	0	0	0	0	0	0	0	0	0	0	0	0	0	0	0	0	0	0	0	0	0	0	0	0
ASV_sq298	0	0	0	0	0	0	0	0	0	0	0	0	0	0	0	0	0	0	0	0	0	0	0	0	0	0	0	0	0	0	0	0	0	0	0	0	0	0	0	0	0	0	0	0	0	0	0	0	0
ASV_sq340	0	0	0	0	0	0	0	0	0	0	0	0	0	0	0	0	0	0	0	0	0	0	0	0	0	0	0	0	0	0	0	0	0	0	0	0	0	0	0	0	0	0	0	0	0	0	0	0	0
ASV_sq269	0	0	0	0	0	0	0	0	0	0	0	0	0	0	0	0	0	0	0	0	0	0	0	0	0	0	0	0	0	0	0	0	0	0	0	0	0	0	0	0	0	0	0	0	0	0	0	0	0
ASV_sq277	0	0	0	0	0	0	0	0	0	0	0	0	0	0	0	0	0	0	0	0	0	0	0	0	0	0	0	0	0	0	0	0	0	0	0	0	0	0	0	0	0	0	0	0	0	0	0	0	0
ASV_sq315	0	0	0	0	0	0	0	0	0	0	0	0	0	0	0	0	0	0	0	0	0	0	0	0	0	0	0	0	0	0	0	0	0	0	0	0	0	0	0	0	0	0	0	0	0	0	0	0	0
ASV_sq491	0	0	0	0	0	0	0	0	0	0	0	0	0	0	0	0	0	0	0	0	0	0	0	0	0	0	0	0	0	0	0	0	0	0	0	0	0	0	0	0	0	0	0	0	0	0	0	0	0
ASV_sq291	0	0	0	0	0	0	0	0	0	0	0	0	0	0	0	0	0	0	0	0	0	0	0	0	0	0	0	0	0	0	0	0	0	0	0	0	0	0	0	0	0	0	0	0	0	0	0	0	0
ASV_sq356	0	0	0	0	0	0	0	0	0	0	0	0	0	0	0	0	0	0	0	0	0	0	0	0	0	0	0	0	0	0	0	0	0	0	0	0	0	0	0	0	0	0	0	0	0	0	0	0	0
ASV_sq304	0	0	0	0	0	0	0	0	0	0	0	0	0	0	0	0	0	0	0	0	0	0	0	0	0	0	0	0	0	0	0	0	0	0	0	0	0	0	0	0	0	0	0	0	0	0	0	0	0
ASV_sq317	0	0	0	0	0	0	0	0	0	0	0	0	0	0	0	0	0	0	0	0	0	0	0	0	0	0	0	0	0	0	0	0	0	0	0	0	0	0	0	0	0	0	0	0	0	0	0	0	0
ASV_sq305	0	0	0	0	0	0	0	0	0	0	0	0	0	0	0	0	0	0	0	0	0	0	0	0	0	0	0	0	0	0	0	0	0	0	0	0	0	0	0	0	0	0	0	0	0	0	0	0	0
ASV_sq335	0	0	0	0	0	0	0	0	0	0	0	0	0	0	0	0	0	0	0	0	0	0	0	0	0	0	0	0	0	0	0	0	0	0	0	0	0	0	0	0	0	0	0	0	0	0	0	0	0
ASV_sq349	0	0	0	0	0	0	0	0	0	0	0	0	0	0	0	0	0	0	0	0	0	0	0	0	0	0	0	0	0	0	0	0	0	0	0	0	0	0	0	0	0	0	0	0	0	0	0	0	0
ASV_sq445	0	0	0	0	0	0	0	0	0	0	0	0	0	0	0	0	0	0	0	0	0	0	0	0	0	0	0	0	0	0	0	0	0	0	0	0	0	0	0	0	0	0	0	0	0	0	0	0	0
ASV_sq387	0	0	0	0	0	0	0	0	0	0	0	0	0	0	0	0	0	0	0	0	0	0	0	0	0	0	0	0	0	0	0	0	0	0	0	0	0	0	0	0	0	0	0	0	0	0	0	0	0
ASV_sq278	0	0	0	0	0	0	0	0	0	0	0	0	0	0	0	0	0	0	0	0	0	0	0	0	0	0	0	0	0	0	0	0	0	0	0	0	0	0	0	0	0	0	0	0	0	0	0	0	0
ASV_sq366	0	0	0	0	0	0	0	0	0	0	0	0	0	0	0	0	0	0	0	0	0	0	0	0	0	0	0	0	0	0	0	0	0	0	0	0	0	0	0	0	0	0	0	0	0	0	0	0	0
ASV_sq382	0	0	0	0	0	0	0	0	0	0	0	0	0	0	0	0	0	0	0	0	0	0	0	0	0	0	0	0	0	0	0	0	0	0	0	0	0	0	0	0	0	0	0	0	0	0	0	0	0
ASV_sq398	0	0	0	0	0	0	0	0	0	0	0	0	0	0	0	0	0	0	0	0	0	0	0	0	0	0	0	0	0	0	0	0	0	0	0	0	0	0	0	0	0	0	0	0	0	0	0	0	0
ASV_sq276	0	0	0	0	0	0	0	0	0	0	0	0	0	0	0	0	0	0	0	0	0	0	0	0	0	0	0	0	0	0	0	0	0	0	0	0	0	0	0	0	0	0	0	0	0	0	0	0	0
ASV_sq427	0	0	0	0	0	0	0	0	0	0	0	0	0	0	0	0	0	0	0	0	0	0	0	0	0	0	0	0	0	0	0	0	0	0	0	0	0	0	0	0	0	0	0	0	0	0	0	0	0
ASV_sq374	0	0	0	0	0	0	0	0	0	0	0	0	0	0	0	0	0	0	0	0	0	0	0	0	0	0	0	0	0	0	0	0	0	0	0	0	0	0	0	0	0	0	0	0	0	0	0	0	0
ASV_sq327	0	0	0	0	0	0	0	0	0	0	0	0	0	0	0	0	0	0	0	0	0	0	0	0	0	0	0	0	0	0	0	0	0	0	0	0	0	0	0	0	0	0	0	0	0	0	0	0	0
ASV_sq285	0	0	0	0	0	0	0	0	0	0	0	0	0	0	0	0	0	0	0	0	0	0	0	0	0	0	0	0	0	0	0	0	0	0	0	0	0	0	0	0	0	0	0	0	0	0	0	0	0
ASV_sq175	0	0	0	0	0	0	0	0	0	0	0	0	0	0	0	0	0	0	0	0	0	0	0	0	0	0	0	0	0	0	0	0	0	0	0	0	0	0	0	0	0	0	0	0	0	0	0	0	0
ASV_sq452	0	0	0	0	0	0	0	0	0	0	0	0	0	0	0	0	0	0	0	0	0	0	0	0	0	0	0	0	0	0	0	0	0	0	0	0	0	0	0	0	0	0	0	0	0	0	0	0	0
ASV_sq462	0	0	0	0	0	0	0	0	0	0	0	0	0	0	0	0	0	0	0	0	0	0	0	0	0	0	0	0	0	0	0	0	0	0	0	0	0	0	0	0	0	0	0	0	0	0	0	0	0
ASV_sq239	0	0	0	0	0	0	0	0	0	0	0	0	0	0	0	0	0	0	0	0	0	0	0	0	0	0	0	0	0	0	0	0	0	0	0	0	0	0	0	0	0	0	0	0	0	0	0	0	0
ASV_sq303	0	0	0	0	0	0	0	0	0	0	0	0	0	0	0	0	0	0	0	0	0	0	0	0	0	0	0	0	0	0	0	0	0	0	0	0	0	0	0	0	0	0	0	0	0	0	0	0	0
ASV_sq45	0	0	0	0	0	0	0	0	0	0	0	0	0	0	0	0	0	0	0	0	0	0	0	0	0	0	0	0	0	0	0	0	0	0	0	0	0	0	0	0	0	0	0	0	0	0	0	0	0
ASV_sq474	0	0	0	0	0	0	0	0	0	0	0	0	0	0	0	0	0	0	0	0	0	0	0	0	0	0	0	0	0	0	0	0	0	0	0	0	0	0	0	0	0	0	0	0	0	0	0	0	0
ASV_sq264	0	0	0	0	0	0	0	0	0	0	0	0	0	0	0	0	0	0	0	0	0	0	0	0	0	0	0	0	0	0	0	0	0	0	0	0	0	0	0	0	0	0	0	0	0	0	0	0	0
ASV_sq308	0	0	0	0	0	0	0	0	0	0	0	0	0	0	0	0	0	0	0	0	0	0	0	0	0	0	0	0	0	0	0	0	0	0	0	0	0	0	0	0	0	0	0	0	0	0	0	0	0
ASV_sq323	0	0	0	0	0	0	0	0	0	0	0	0	0	0	0	0	0	0	0	0	0	0	0	0	0	0	0	0	0	0	0	0	0	0	0	0	0	0	0	0	0	0	0	0	0	0	0	0	0
ASV_sq337	0	0	0	0	0	0	0	0	0	0	0	0	0	0	0	0	0	0	0	0	0	0	0	0	0	0	0	0	0	0	0	0	0	0	0	0	0	0	0	0	0	0	0	0	0	0	0	0	0
ASV_sq346	0	0	0	0	0	0	0	0	0	0	0	0	0	0	0	0	0	0	0	0	0	0	0	0	0	0	0	0	0	0	0	0	0	0	0	0	0	0	0	0	0	0	0	0	0	0	0	0	0
ASV_sq372	0	0	0	0	0	0	0	0	0	0	0	0	0	0	0	0	0	0	0	0	0	0	0	0	0	0	0	0	0	0	0	0	0	0	0	0	0	0	0	0	0	0	0	0	0	0	0	0	0
ASV_sq326	0	0	0	0	0	0	0	0	0	0	0	0	0	0	0	0	0	0	0	0	0	0	0	0	0	0	0	0	0	0	0	0	0	0	0	0	0	0	0	0	0	0	0	0	0	0	0	0	0
ASV_sq407	0	0	0	0	0	0	0	0	0	0	0	0	0	0	0	0	0	0	0	0	0	0	0	0	0	0	0	0	0	0	0	0	0	0	0	0	0	0	0	0	0	0	0	0	0	0	0	0	0
ASV_sq432	0	0	0	0	0	0	0	0	0	0	0	0	0	0	0	0	0	0	0	0	0	0	0	0	0	0	0	0	0	0	0	0	0	0	0	0	0	0	0	0	0	0	0	0	0	0	0	0	0
ASV_sq394	0	0	0	0	0	0	0	0	0	0	0	0	0	0	0	0	0	0	0	0	0	0	0	0	0	0	0	0	0	0	0	0	0	0	0	0	0	0	0	0	0	0	0	0	0	0	0	0	0
ASV_sq490	0	0	0	0	0	0	0	0	0	0	0	0	0	0	0	0	0	0	0	0	0	0	0	0	0	0	0	0	0	0	0	0	0	0	0	0	0	0	0	0	0	0	0	0	0	0	0	0	0
ASV_sq109	0	0	0	0	0	0	0	0	0	0	0	0	0	0	0	0	0	0	0	0	0	0	0	0	0	0	0	0	0	0	0	0	0	0	0	0	0	0	0	0	0	0	0	0	0	0	0	0	0
ASV_sq503	0	0	0	0	0	0	0	0	0	0	0	0	0	0	0	0	0	0	0	0	0	0	0	0	0	0	0	0	0	0	0	0	0	0	0	0	0	0	0	0	0	0	0	0	0	0	0	0	0
ASV_sq502	0	0	0	0	0	0	0	0	0	0	0	0	0	0	0	0	0	0	0	0	0	0	0	0	0	0	0	0	0	0	0	0	0	0	0	0	0	0	0	0	0	0	0	0	0	0	0	0	0
ASV_sq151	0	0	0	0	0	0	0	0	0	0	0	0	0	0	0	0	0	0	0	0	0	0	0	0	0	0	0	0	0	0	0	0	0	0	0	0	0	0	0	0	0	0	0	0	0	0	0	0	0
ASV_sq469	0	0	0	0	0	0	0	0	0	0	0	0	0	0	0	0	0	0	0	0	0	0	0	0	0	0	0	0	0	0	0	0	0	0	0	0	0	0	0	0	0	0	0	0	0	0	0	0	0
ASV_sq471	0	0	0	0	0	0	0	0	0	0	0	0	0	0	0	0	0	0	0	0	0	0	0	0	0	0	0	0	0	0	0	0	0	0	0	0	0	0	0	0	0	0	0	0	0	0	0	0	0
ASV_sq441	0	0	0	0	0	0	0	0	0	0	0	0	0	0	0	0	0	0	0	0	0	0	0	0	0	0	0	0	0	0	0	0	0	0	0	0	0	0	0	0	0	0	0	0	0	0	0	0	0
ASV_sq444	0	0	0	0	0	0	0	0	0	0	0	0	0	0	0	0	0	0	0	0	0	0	0	0	0	0	0	0	0	0	0	0	0	0	0	0	0	0	0	0	0	0	0	0	0	0	0	0	0
ASV_sq463	0	0	0	0	0	0	0	0	0	0	0	0	0	0	0	0	0	0	0	0	0	0	0	0	0	0	0	0	0	0	0	0	0	0	0	0	0	0	0	0	0	0	0	0	0	0	0	0	0
ASV_sq479	0	0	0	0	0	0	0	0	0	0	0	0	0	0	0	0	0	0	0	0	0	0	0	0	0	0	0	0	0	0	0	0	0	0	0	0	0	0	0	0	0	0	0	0	0	0	0	0	0
ASV_sq488	0	0	0	0	0	0	0	0	0	0	0	0	0	0	0	0	0	0	0	0	0	0	0	0	0	0	0	0	0	0	0	0	0	0	0	0	0	0	0	0	0	0	0	0	0	0	0	0	0
ASV_sq329	0	0	0	0	0	0	0	0	0	0	0	0	0	0	0	0	0	0	0	0	0	0	0	0	0	0	0	0	0	0	0	0	0	0	0	0	0	0	0	0	0	0	0	0	0	0	0	0	0
ASV_sq359	0	0	0	0	0	0	0	0	0	0	0	0	0	0	0	0	0	0	0	0	0	0	0	0	0	0	0	0	0	0	0	0	0	0	0	0	0	0	0	0	0	0	0	0	0	0	0	0	0
ASV_sq486	0	0	0	0	0	0	0	0	0	0	0	0	0	0	0	0	0	0	0	0	0	0	0	0	0	0	0	0	0	0	0	0	0	0	0	0	0	0	0	0	0	0	0	0	0	0	0	0	0
ASV_sq498	0	0	0	0	0	0	0	0	0	0	0	0	0	0	0	0	0	0	0	0	0	0	0	0	0	0	0	0	0	0	0	0	0	0	0	0	0	0	0	0	0	0	0	0	0	0	0	0	0
ASV_sq500	0	0	0	0	0	0	0	0	0	0	0	0	0	0	0	0	0	0	0	0	0	0	0	0	0	0	0	0	0	0	0	0	0	0	0	0	0	0	0	0	0	0	0	0	0	0	0	0	0
ASV_sq361	0	0	0	0	0	0	0	0	0	0	0	0	0	0	0	0	0	0	0	0	0	0	0	0	0	0	0	0	0	0	0	0	0	0	0	0	0	0	0	0	0	0	0	0	0	0	0	0	0
ASV_sq378	0	0	0	0	0	0	0	0	0	0	0	0	0	0	0	0	0	0	0	0	0	0	0	0	0	0	0	0	0	0	0	0	0	0	0	0	0	0	0	0	0	0	0	0	0	0	0	0	0
ASV_sq395	0	0	0	0	0	0	0	0	0	0	0	0	0	0	0	0	0	0	0	0	0	0	0	0	0	0	0	0	0	0	0	0	0	0	0	0	0	0	0	0	0	0	0	0	0	0	0	0	0
ASV_sq414	0	0	0	0	0	0	0	0	0	0	0	0	0	0	0	0	0	0	0	0	0	0	0	0	0	0	0	0	0	0	0	0	0	0	0	0	0	0	0	0	0	0	0	0	0	0	0	0	0
ASV_sq447	0	0	0	0	0	0	0	0	0	0	0	0	0	0	0	0	0	0	0	0	0	0	0	0	0	0	0	0	0	0	0	0	0	0	0	0	0	0	0	0	0	0	0	0	0	0	0	0	0
ASV_sq436	0	0	0	0	0	0	0	0	0	0	0	0	0	0	0	0	0	0	0	0	0	0	0	0	0	0	0	0	0	0	0	0	0	0	0	0	0	0	0	0	0	0	0	0	0	0	0	0	0
ASV_sq478	0	0	0	0	0	0	0	0	0	0	0	0	0	0	0	0	0	0	0	0	0	0	0	0	0	0	0	0	0	0	0	0	0	0	0	0	0	0	0	0	0	0	0	0	0	0	0	0	0
ASV_sq267	0	0	0	0	0	0	0	0	0	0	0	0	0	0	0	0	0	0	0	0	0	0	0	0	0	0	0	0	0	0	0	0	0	0	0	0	0	0	0	0	0	0	0	0	0	0	0	0	0
ASV_sq408	0	0	0	0	0	0	0	0	0	0	0	0	0	0	0	0	0	0	0	0	0	0	0	0	0	0	0	0	0	0	0	0	0	0	0	0	0	0	0	0	0	0	0	0	0	0	0	0	0
ASV_sq433	0	0	0	0	0	0	0	0	0	0	0	0	0	0	0	0	0	0	0	0	0	0	0	0	0	0	0	0	0	0	0	0	0	0	0	0	0	0	0	0	0	0	0	0	0	0	0	0	0
ASV_sq211	0	0	0	0	0	0	0	0	0	0	0	0	0	0	0	0	0	0	0	0	0	0	0	0	0	0	0	0	0	0	0	0	0	0	0	0	0	0	0	0	0	0	0	0	0	0	0	0	0
ASV_sq270	0	0	0	0	0	0	0	0	0	0	0	0	0	0	0	0	0	0	0	0	0	0	0	0	0	0	0	0	0	0	0	0	0	0	0	0	0	0	0	0	0	0	0	0	0	0	0	0	0
ASV_sq501	0	0	0	0	0	0	0	0	0	0	0	0	0	0	0	0	0	0	0	0	0	0	0	0	0	0	0	0	0	0	0	0	0	0	0	0	0	0	0	0	0	0	0	0	0	0	0	0	0
ASV_sq310	0	0	0	0	0	0	0	0	0	0	0	0	0	0	0	0	0	0	0	0	0	0	0	0	0	0	0	0	0	0	0	0	0	0	0	0	0	0	0	0	0	0	0	0	0	0	0	0	0
ASV_sq249	0	0	0	0	0	0	0	0	0	0	0	0	0	0	0	0	0	0	0	0	0	0	0	0	0	0	0	0	0	0	0	0	0	0	0	0	0	0	0	0	0	0	0	0	0	0	0	0	0
ASV_sq402	0	0	0	0	0	0	0	0	0	0	0	0	0	0	0	0	0	0	0	0	0	0	0	0	0	0	0	0	0	0	0	0	0	0	0	0	0	0	0	0	0	0	0	0	0	0	0	0	0
ASV_sq405	0	0	0	0	0	0	0	0	0	0	0	0	0	0	0	0	0	0	0	0	0	0	0	0	0	0	0	0	0	0	0	0	0	0	0	0	0	0	0	0	0	0	0	0	0	0	0	0	0
ASV_sq410	0	0	0	0	0	0	0	0	0	0	0	0	0	0	0	0	0	0	0	0	0	0	0	0	0	0	0	0	0	0	0	0	0	0	0	0	0	0	0	0	0	0	0	0	0	0	0	0	0
ASV_sq424	0	0	0	0	0	0	0	0	0	0	0	0	0	0	0	0	0	0	0	0	0	0	0	0	0	0	0	0	0	0	0	0	0	0	0	0	0	0	0	0	0	0	0	0	0	0	0	0	0
ASV_sq220	0	0	0	0	0	0	0	0	0	0	0	0	0	0	0	0	0	0	0	0	0	0	0	0	0	0	0	0	0	0	0	0	0	0	0	0	0	0	0	0	0	0	0	0	0	0	0	0	0
ASV_sq311	0	0	0	0	0	0	0	0	0	0	0	0	0	0	0	0	0	0	0	0	0	0	0	0	0	0	0	0	0	0	0	0	0	0	0	0	0	0	0	0	0	0	0	0	0	0	0	0	0
ASV_sq221	0	0	0	0	0	0	0	0	0	0	0	0	0	0	0	0	0	0	0	0	0	0	0	0	0	0	0	0	0	0	0	0	0	0	0	0	0	0	0	0	0	0	0	0	0	0	0	0	0
ASV_sq319	0	0	0	0	0	0	0	0	0	0	0	0	0	0	0	0	0	0	0	0	0	0	0	0	0	0	0	0	0	0	0	0	0	0	0	0	0	0	0	0	0	0	0	0	0	0	0	0	0
ASV_sq215	0	0	0	0	0	0	0	0	0	0	0	0	0	0	0	0	0	0	0	0	0	0	0	0	0	0	0	0	0	0	0	0	0	0	0	0	0	0	0	0	0	0	0	0	0	0	0	0	0
ASV_sq202	0	0	0	0	0	0	0	0	0	0	0	0	0	0	0	0	0	0	0	0	0	0	0	0	0	0	0	0	0	0	0	0	0	0	0	0	0	0	0	0	0	0	0	0	0	0	0	0	0
ASV_sq225	0	0	0	0	0	0	0	0	0	0	0	0	0	0	0	0	0	0	0	0	0	0	0	0	0	0	0	0	0	0	0	0	0	0	0	0	0	0	0	0	0	0	0	0	0	0	0	0	0
ASV_sq268	0	0	0	0	0	0	0	0	0	0	0	0	0	0	0	0	0	0	0	0	0	0	0	0	0	0	0	0	0	0	0	0	0	0	0	0	0	0	0	0	0	0	0	0	0	0	0	0	0
ASV_sq282	0	0	0	0	0	0	0	0	0	0	0	0	0	0	0	0	0	0	0	0	0	0	0	0	0	0	0	0	0	0	0	0	0	0	0	0	0	0	0	0	0	0	0	0	0	0	0	0	0
	10000	10000	10000	10000	10000	10000	10000	10000	10000	10000	10000	10000	10000	10000	10000	10000	10000	10000	10000	10000	10000	10000	10000	10000	10000	10000	10000	10000	10000	10000	10000	10000	10000	10000	10000	10000	10000	10000	10000	10000	10000	10000	10000	10000	10000	10000	10000	10000	10000
[truncated: 19 more columns]

## Sheet: c
Group	FMT (UC)																												FMT (UC) + F18-mix
day	day -4				day 0				day 3				day 7				day 14				day 21				day 28				day -4				day 0				day 3				day 7				day 14				day 21
mouse	mouse1	mouse2	mouse3	mouse4	mouse1	mouse2	mouse3	mouse4	mouse1	mouse2	mouse3	mouse4	mouse1	mouse2	mouse3	mouse4	mouse1	mouse2	mouse3	mouse4	mouse1	mouse2	mouse3	mouse4	mouse1	mouse2	mouse3	mouse4	mouse5	mouse6	mouse7	mouse8	mouse5	mouse6	mouse7	mouse8	mouse5	mouse6	mouse7	mouse8	mouse5	mouse6	mouse7	mouse8	mouse5	mouse6	mouse7	mouse8	mouse5
ASV	fur010-2-mfe-con-dm4-01	fur010-2-mfe-con-dm4-02	fur010-2-mfe-con-dm4-03	fur010-2-mfe-con-dm4-04	fur010-2-mfe-con-d0-01	fur010-2-mfe-con-d0-02	fur010-2-mfe-con-d0-03	fur010-2-mfe-con-d0-04	fur010-2-mfe-con-d3-01	fur010-2-mfe-con-d3-02	fur010-2-mfe-con-d3-03	fur010-2-mfe-con-d3-04	fur010-2-mfe-con-d7-01	fur010-2-mfe-con-d7-02	fur010-2-mfe-con-d7-03	fur010-2-mfe-con-d7-04	fur010-2-mfe-con-d14-01	fur010-2-mfe-con-d14-02	fur010-2-mfe-con-d14-03	fur010-2-mfe-con-d14-04	fur010-2-mfe-con-d21-01	fur010-2-mfe-con-d21-02	fur010-2-mfe-con-d21-03	fur010-2-mfe-con-d21-04	fur010-2-mfe-con-d28-01	fur010-2-mfe-con-d28-02	fur010-2-mfe-con-d28-03	fur010-2-mfe-con-d28-04	fur010-2-mfe-f18mix-dm4-05	fur010-2-mfe-f18mix-dm4-06	fur010-2-mfe-f18mix-dm4-07	fur010-2-mfe-f18mix-dm4-08	fur010-2-mfe-f18mix-d0-05	fur010-2-mfe-f18mix-d0-06	fur010-2-mfe-f18mix-d0-07	fur010-2-mfe-f18mix-d0-08	fur010-2-mfe-f18mix-d3-05	fur010-2-mfe-f18mix-d3-06	fur010-2-mfe-f18mix-d3-07	fur010-2-mfe-f18mix-d3-08	fur010-2-mfe-f18mix-d7-05	fur010-2-mfe-f18mix-d7-06	fur010-2-mfe-f18mix-d7-07	fur010-2-mfe-f18mix-d7-08	fur010-2-mfe-f18mix-d14-05	fur010-2-mfe-f18mix-d14-06	fur010-2-mfe-f18mix-d14-07	fur010-2-mfe-f18mix-d14-08	fur010-2-mfe-f18mix-d21-05
ASV_sq81_f01	0	0	0	0	0	0	0	0	0	0	0	0	0	0	0	0	0	0	0	0	0	0	0	0	0	0	0	0	0	0	0	0	0	0	0	0	0.784109	1.33804	1.00165	0.43448	62.2065	143.002	64.4609	152.157	95.9058	104.257	59.4216	77.5078	67.9547
ASV_sq82_f12	0	0	0	0	0	0	0	0	0	0	0	0	0	0	0	0	0	0	0	0	0	0	0	0	0	0	0	0	0	0	0	0	0	0	0	0	0	0	0	0	76.959	47.2767	85.3928	154.89	47.392	48.1188	33.5402	37.2551	35.1291
ASV_sq75_f12	0	0	0	0	0	0	0	0	0	0	0	0	0	0	0	0	0	0	0	0	0	0	0	0	0	0	0	0	0	0	0	0	0	0	0	0	0	0	0	0	106.464	65.2497	114.65	215.024	63.0959	54.5346	47.2732	48.3888	56.149
ASV_sq80_f12	0	0	0	0	0	0	0	0	0	0	0	0	0	0	0	0	0	0	0	0	0	0	0	0	0	0	0	0	0	0	0	0	0	0	0	0	0	0	0	0	78.926	65.2497	95.3831	175.618	46.5508	48.1188	39.3503	36.6128	48.0866
ASV_sq59_f12	0	0	0	0	0	0	0	0	0	0	0	0	0	0	0	0	0	0	0	0	0	0	0	0	0	0	0	0	0	0	0	0	0	0	0	0	0	0	0	0	161.294	119.559	193.621	336.887	104.319	86.6138	79.2288	75.1526	77.7448
ASV_sq77_f12	0	0	0	0	0	0	0	0	0	0	0	0	0	0	0	0	0	0	0	0	0	0	0	0	0	0	0	0	0	0	0	0	0	0	0	0	0	0	0	0	97.8584	63.6868	116.077	189.741	60.5721	46.5148	42.5195	51.6005	49.8143
ASV_sq222_f17	0	0	0	0	0	0	0	0	0	0	0	0	0	0	0	0	0	0	0	0	0	0	0	0	0	0	0	0	0	0	0	0	0	0	0	0	0	0	0	0	0	2.3443	2.85436	27.5614	3.92597	2.52051	1.58458	0	3.16738
ASV_sq227_f17	0	0	0	0	0	0	0	0	0	0	0	0	0	0	0	0	0	0	0	0	0	0	0	0	0	0	0	0	0	0	0	0	0	0	0	0	0	0	0	0	0	0	4.75726	28.7003	3.36511	3.20792	0	1.07055	0
ASV_sq247_f17	0	0	0	0	0	0	0	0	0	0	0	0	0	0	0	0	0	0	0	0	0	0	0	0	0	0	0	0	0	0	0	0	0	0	0	0	0	0	0	0	1.967	0	3.09222	24.6002	3.08469	1.14569	0	1.07055	2.30355
ASV_sq52_f18	0	0	0	0	0	0	0	0	0	0	0	0	0	0	0	0	0	0	0	0	0	0	0	0	0	0	0	0	0	0	0	0	0	0	0	0	0	0	0	0	63.19	15.2379	54.9464	96.351	185.642	185.372	236.894	183.92	150.595
ASV_sq50_f18	0	0	0	0	0	0	0	0	0	0	0	0	0	0	0	0	0	0	0	0	0	0	0	0	0	0	0	0	0	0	0	0	0	0	0	0	0	0	0	0	57.7807	17.5822	51.1406	112.296	194.896	193.163	222.105	193.769	162.976
ASV_sq54_f18	0	0	0	0	0	0	0	0	0	0	0	0	0	0	0	0	0	0	0	0	0	0	0	0	0	0	0	0	0	0	0	0	0	0	0	0	0	0	0	0	59.256	14.0658	52.5677	102.501	153.954	173.228	211.541	148.806	134.47
ASV_sq57_f18	0	0	0	0	0	0	0	0	0	0	0	0	0	0	0	0	0	0	0	0	0	0	0	0	0	0	0	0	0	0	0	0	0	0	0	0	0	0	0	0	56.5514	11.7215	40.4367	95.4398	162.928	146.877	188.565	164.436	128.423
ASV_sq65_f18	0	0	0	0	0	0	0	0	0	0	0	0	0	0	0	0	0	0	0	0	0	0	0	0	0	0	0	0	0	0	0	0	0	0	0	0	0	0	0	0	40.0777	14.0658	36.6309	73.1174	129.557	110.673	144.989	131.035	100.78
ASV_sq18_f19	0	0	0.576358	0	0	0	0	0	0	0	0	0	0	0	0	0	0	0	0	0	0	0	0	0	0	0	0	0	0	0	0	0	0	0	0	0	0	0	0	0	1190.28	817.77	921.006	318.437	992.709	937.629	856.992	869.928	951.078
ASV_sq34_f19	0	0	0	0.527028	0	0	0	0	0	0	0	0	0	0	0	0	0	0	0	0	0	0	0	0	0	0	0	0	0	0	0	0	0	0	0	0	0	0	0	0	578.791	377.041	483.1	158.99	497.757	483.021	449.756	440.852	498.431
ASV_sq223_f19	0	0	0	0	0	0	0	0	0	0	0	0	0	0	0	0	0	0	0	0	0	0	0	0	0	0	0	0	0	0	0	0	0	0	0	0	0	0	0	0	0	0	3.80581	19.5891	2.80426	0	0	0	2.87944
ASV_sq1477_f19	0	0	0	0	0	0	0	0	0	0	0	0	0	0	0	0	0	0	0	0	0	0	0	0	0	0	0	0	0	0	0	0	0	0	0	0	0	0	0	0	0	0	0	0	3.64554	0	0	0	0
ASV_sq36_f19	0	0	0	0	0	0	0	0	0	0	0	0	0	0	0	0	0	0	0	0	0	0	0	0	0	0	0	0	0	0	0	0	0	0	0	0	0	0	0	0	576.824	350.473	444.328	146.007	454.01	448.421	434.438	443.421	459.846
ASV_sq174_f19	0	0	0	0	0	0	0	0	0	0	0	0	0	0	0	0	0	0	0	0	0	0	0	0	0	0	0	0	0	0	0	0	0	0	0	0	0	0	0	0	0	0	10.2281	64.4618	8.13236	3.89533	2.90506	1.92699	8.35037
ASV_sq4_f19	0	0	0	0	0	0	0	0	0	0	0	0	0	0	0	0	0	0	0	0	0	0	0	0.391919	1.01233	0	0	0	0	0	0	0	0	0	0	0	0	0	0.75124	0	2219.27	1508.17	1658.62	580.384	1856.98	1719.9	1642.68	1594.26	1743.21
ASV_sq268_f19	0	0	0	0	0	0	0	0	0	0	0	0	0	0	0	0	0	0	0	0	0	0	0	0	0	0	0	0	0	0	0	0	0	0	0	0	0	0	0	0	0	0	4.5194	35.7615	3.08469	3.89533	0	2.56932	8.92626
ASV_sq22_f20	0	0	0	0	0	0	0	0	0	0	0	0	0	0	0	0	0	0	0	0	0	0	0	0	0	0	0	0	0	0	0	0	0	0	0	0	286.984	295.975	302.249	275.243	143.837	256.31	156.99	234.158	111.329	142.523	118.579	122.899	94.7335
ASV_sq8_f20	0	0.726956	0	0	0	0	0	0	0	0	0	0	0.370302	0	0.598003	0	0	0	0	0	0	0	0	0	0	0	0	0	0	0	0	0	0	0	0	0	561.16	591.415	620.524	559.176	289.15	534.11	298.042	469.91	221.537	272.215	238.215	257.36	184.572
ASV_sq21_f20	0	0	0	0	0	0	0	0	0	0	0	0	0	0	0	0	0	0	0	0	0	0	0	0	0	0	0	0	0	0	0	0	0	0	0	0	301.882	332.102	320.028	286.54	132.527	269.204	144.621	258.986	121.144	150.543	114.618	132.32	98.1888
ASV_sq28_f20	0	0	0	0	0	0	0	0	0	0	0	0	0	0	0	0	0	0	0	0	0	0	0	0	0	0	0	0	0	0	0	0	0	0	0	0	240.721	251.552	250.664	238.095	121.708	219.192	126.305	194.752	99.2709	122.13	101.677	116.476	79.1845
ASV_sq97_f21	0	0	0	0	0	0	0	0	0	0	0	0	0	0	0	0	0	0	0	0	0	0	0	0	0	0	0	0	0	0	0	0	0	0	0	0	9.14794	7.76065	9.01487	5.86548	28.5216	25.3966	50.9027	89.9731	17.3864	24.9759	16.9022	16.0582	26.7788
ASV_sq105_f21	0	0	0	0	0	0	0	0	0	0	0	0	0	0	0	0	0	0	0	0	0	0	0	0	0	0	0	0	0	0	0	0	0	0	0	0	5.75013	6.69022	6.51074	7.38617	26.5545	19.9265	42.5775	79.723	15.9843	22.9137	15.5817	13.4889	16.9887
ASV_sq104_f21	0	0	0	0	0	0	0	0	0	0	0	0	0	0	0	0	0	0	0	0	0	0	0	0	0	0	0	0	0	0	0	0	0	0	0	0	5.22739	5.88739	5.50909	5.64824	28.7674	19.5358	39.4853	80.1786	22.995	16.9561	11.092	10.9196	23.0355
ASV_sq109_f21	0	0	0	0	0	0	0	0	0	0	0	0	0	0	0	0	0	0	0	0	0	0	0	0	0	0	0	0	0	0	0	0	0	0	0	0	5.48876	6.42261	5.7595	4.77928	21.8829	12.8936	33.3008	69.4729	15.4234	14.4356	10.5638	9.63494	15.549
ASV_sq101_f21	0	0	0	0	0	0	0	0	0	0	0	0	0	0	0	0	0	0	0	0	0	0	0	0	0	0	0	0	0	0	0	0	0	0	0	0	8.6252	7.22543	4.25702	7.16893	29.2592	25.0059	48.9998	94.3009	21.032	21.3097	13.733	14.5595	21.8837
ASV_sq151_f22	0	0	0	0	0	0	0	0	0	0	0	0	0	0	0	0	0	0	0	0	0	0	0	0	0	0	0	0	0	0	0	0	0	0	0	0	0	0	0	0	11.0644	3.90717	9.0388	7.51674	10.9366	15.8105	11.6202	17.7711	14.9731
ASV_sq152_f22	0	0	0	0	0	0	0	0	0	0	0	0	0	0	0	0	0	0	0	0	0	0	0	0	0	0	0	0	0	0	0	0	0	0	0	0	0	0	0	0	8.35976	0	6.89803	5.23894	12.6192	16.727	13.9971	16.7006	13.2454
ASV_sq162_f22	0	0	0	0	0	0	0	0	0	0	0	0	0	0	0	0	0	0	0	0	0	0	0	0	0	0	0	0	0	0	0	0	0	0	0	0	0	0	0	0	6.63864	0	6.18444	3.87226	10.6562	14.6648	11.3561	9.84905	10.078
ASV_sq154_f22	0	0	0	0	0	0	0	0	0	0	0	0	0	0	0	0	0	0	0	0	0	0	0	0	0	0	0	0	0	0	0	0	0	0	0	0	0	0	0	0	8.11389	5.86075	6.18444	5.92228	12.0583	16.9561	12.9407	13.2748	13.2454
ASV_sq119_f23	0	0	0	0	0	0	0	0	0	0	0	0	0	0	0	0	0	0	0	0	0	0	0	0	0	0	0	0	0	0	0	0	0	0	0	0	35.8076	31.8454	25.5421	0	44.0117	32.4295	39.7231	38.9504	33.3707	32.3083	26.9378	35.5422	34.2653
ASV_sq107_f23	0	0	0	0	0	0	0	0	0	0	0	0	0	0	0	0	0	0	0	0	0	0	0	0	0	0	0	0	0	0	0	0	0	0	0	0	50.183	48.7048	35.5587	0	64.9111	36.3366	58.5143	49.8838	44.0269	42.8486	48.0655	43.8925	49.5263
ASV_sq113_f23	0	0	0	0	0	0	0	0	0	0	0	0	0	0	0	0	0	0	0	0	0	0	0	0	0	0	0	0	0	0	0	0	0	0	0	0	40.2509	35.0567	27.295	0	46.9622	33.9923	56.1357	44.8727	42.6248	41.9321	34.5966	35.5422	46.071
ASV_sq79_f23	0	0	0	0	0	0	0	0	0	0	0	0	0	0	0	0	0	0	0	0	0	0	0	0	0	0	0	0	0	0	0	0	0	0	0	0	107.684	80.8178	75.8752	0	110.398	67.9847	100.616	93.6176	93.3819	82.0311	71.306	77.7219	88.3987
ASV_sq110_f23	0	0	0	0	0	0	0	0	0	0	0	0	0	0	0	0	0	0	0	0	0	0	0	0	0	0	0	0	0	0	0	0	0	0	0	0	45.7397	37.1976	30.3	0	54.5843	32.0388	51.1406	49.8838	49.6354	40.5573	42.5195	39.3962	46.6469
ASV_sq32_f24	0	0	0	0	0	0	0	0	0	0	0	0	0	0	0	0	0	0	0	0	0	0	0	0	0	0	0	0	0	0	0	0	0	0	0	0	0	0	0	0	215.141	149.644	276.873	279.258	191.531	210.577	216.295	197.837	232.947
ASV_sq45_f24	0	0	0	0	0	0	0	0	0	0	0	0	0	0	0	0	0	0	0	0	0	0	0	0	0	0	0	0	0	0	0	0	0	0	0	0	0	0	0	0	139.165	99.6327	180.776	181.313	119.462	143.669	147.63	131.463	151.17
ASV_sq40_f24	0	0	0	0	0	0	0	0	0	0	0	0	0	0	0	0	0	0	0	0	0	0	0	0	0	0	0	0	0	0	0	0	0	0	0	0	0	0	0	0	193.504	133.625	254.751	265.592	167.695	183.31	198.864	172.358	194.362
ASV_sq30_f24	0	0	0	0	0	0	0	0	0	0	0	0	0	0	0	0	0	0	0	0	0	0	0	0	0	0	0	0	0	0	0	0	0	0	0	0	0	0	0	0	234.319	155.505	286.625	299.759	195.738	221.117	219.728	198.908	226.612
ASV_sq935_f24	0	0	0	0	0	0	0	0	0	0	0	0	0	0	0	0	0	0	0	0	0	0	0	0	0	0	0	0	0	0	0	0	0	0	0	0	0	0	0	0	0	0	0	0	0	0	0	0	11.5178
ASV_sq118_f26	0	0	0	0	0	0	0	0	0	0	0	0	0	0	0	0	0	0	0	0	0	0	0	0	0	0	0	0	0	0	0	0	0	0	0	0	21.955	17.6622	19.2818	18.4654	12.7855	12.8936	22.3591	17.0835	12.6192	15.3522	15.5817	19.9122	12.9575
ASV_sq123_f26	0	0	0	0	0	0	0	0	0	0	0	0	0	0	0	0	0	0	0	0	0	0	0	0	0	0	0	0	0	0	0	0	0	0	0	0	16.2049	16.0565	17.0281	16.5103	9.58914	19.5358	17.6019	13.2112	10.3758	12.6025	16.9022	12.4184	10.078
ASV_sq134_f26	0	0	0	0	0	0	0	0	0	0	0	0	0	0	0	0	0	0	0	0	0	0	0	0	0	0	0	0	0	0	0	0	0	0	0	0	16.989	13.9156	15.2752	15.6413	7.13039	0	16.1747	12.5279	9.81492	8.70721	10.5638	10.9196	8.92626
ASV_sq1286_f28	0	0	0	0	0	0	0	0	0	0	0	0	0	0	0	0	0	0	0	0	0	0	0	0	0	0	0	0	0	0	0	0	0	0	0	0	0	0	0	0	0	0	0	0	0	0.916548	0	0	0
ASV_sq1265_f28	0	0	0	0	0	0	0	0	0	0	0	0	0	0	0	0	0	0	0	0	0	0	0	0	0	0	0	0	0	0	0	0	0	0	0	0	0	0	0	0	0	0	0	0	0	0	0	0	0
ASV_sq49_f30	0	0	0	0	0	0	0	0	0	0	0	0	0	0	0	0	0	0	0	0	0	0	0	0	0	0	0	0	0	0	0	0	0	0	0	0	0	0	0	0	190.553	312.964	161.271	201.813	227.426	201.87	151.591	178.353	157.793
ASV_sq813_f30	0	0	0	0	0	0	0	0	0	0	0	0	0	0	0	0	0	0	0	0	0	0	0	0	0	0	0	0	0	0	0	0	0	0	0	0	0	0	0	0	0	0	0	0	0	0	0	0	0
ASV_sq98_f30	0	0	0	0	0	0	0	0	0	0	0	0	0	0	0	0	0	0	0	0	0	0	0	0	0	0	0	0	0	0	0	0	0	0	0	0	0	0	0	0	59.0101	87.1298	40.1989	60.1339	67.0219	62.5544	41.199	47.5324	44.9192
ASV_sq108_f31	0	0	0	0	0	0	0	0	0	0	0	0	0	0	0	0	0	0	0	0	0	0	0	0	0	0	0	0	0	0	0	0	0	0	0	0	0	0	0	0	48.4375	52.7467	80.6356	69.2451	30.0056	38.495	17.9585	26.1214	27.0667
ASV_sq139_f31	0	0	0	0	0	0	0	0	0	0	0	0	0	0	0	0	0	0	0	0	0	0	0	0	0	0	0	0	0	0	0	0	0	0	0	0	0	0	0	0	33.1932	21.4894	56.6114	38.9504	18.7886	18.5601	9.50746	13.703	14.9731
ASV_sq141_f31	0	0	0	0	0	0	0	0	0	0	0	0	0	0	0	0	0	0	0	0	0	0	0	0	0	0	0	0	0	0	0	0	0	0	0	0	0	0	0	0	23.3582	19.1451	47.0969	32.8003	22.1537	19.2475	9.50746	11.776	12.0936
ASV_sq24_f32	0	0	0.384239	0	0	0	0	0	0	0	0	0	0	0	0	0	0	0	0	0	0	0	0	0	0	0	0	0	0	0	0	0	0	0	0	0	741.244	695.782	753.994	754.91	90.4822	65.2497	96.8103	208.647	138.25	128.546	106.167	104.486	139.941
ASV_sq26_f32	0	0	0	0	0	0	0	0	0	0	0	0	0	0	0	0	0	0	0	0	0	0	0	0	0	0	0	0	0	0	0	0	0	0	0	0	744.903	653.5	679.872	716.024	83.5976	56.6539	94.4316	196.574	129.837	132.67	86.3594	89.2838	130.151
ASV_sq29_f32	0	0	0	0	0	0	0	0	0	0	0	0	0	0	0	0	0	0	0	0	0	0	0	0	0	0	0	0	0	0	0	0	0	0	0	0	605.332	559.034	549.156	571.993	53.355	42.5881	77.0676	166.279	109.366	116.86	72.0982	80.7194	110.282
ASV_sq27_f32	0	0	0	0	0	0	0	0	0	0	0	0	0	0.60741	0	0	0	0	0	0	0	0	0	0	0	0	0	0	0	0	0	0	0	0	0	0	703.084	631.021	700.656	732.968	81.3848	56.6539	93.0044	192.246	132.361	127.171	95.6028	95.7071	126.695
ASV_sq25_f32	0	0	0	0	0	0	0	0	0	0	0	0	0.555453	0	0	0	0	0	0	0	0	0	0	0	0	0	0	0	0	0	0	0	0	0	0	0	775.745	693.642	718.686	759.037	87.5317	60.1704	96.5724	210.013	134.324	137.253	95.6028	108.125	147.427
ASV_sq43_f33	0	0	0	0	0	0	0	0	0	0	0	0	0	0	0	0	0	0	0	0	0	0	0	0	0	0	0	0	0	0	0	0	0	0	0	0	459.488	377.328	398.658	546.359	37.8648	59.3889	43.7668	75.623	38.9792	19.0184	11.6202	20.1263	40.3121
ASV_sq93_f33	0	0	0	0	0	0	0	0	0	0	0	0	0	0	0	0	0	0	0	0	0	0	0	0	0	0	0	0	0	0	0	0	0	0	0	0	126.242	100.086	98.162	155.978	10.0809	19.1451	12.6067	19.1335	0	5.72843	0	0	11.2298
ASV_sq103_f33	0	0	0	0	0	0	0	0	0	0	0	0	0	0	0	0	0	0	0	0	0	0	0	0	0	0	0	0	0	0	0	0	0	0	0	0	105.071	85.6348	78.8802	107.968	11.3103	10.5493	11.6553	15.2613	8.97364	0	0	0	8.63831
ASV_sq64_f35	0	0	0	0	0	0	0	0	0	0	0	0	0	0	0	0	0	0	0	0	0	0	0	0	0	0	0	0	0	0	0	0	0	0	0	0	55.9331	66.6346	68.1124	50.1825	50.8962	82.8319	52.3299	35.7615	36.4554	19.9349	35.1248	49.4594	77.4569
ASV_sq129_f35	0	0	0	0	0	0	0	0	0	0	0	0	0	0	0	0	0	0	0	0	0	0	0	0	0	0	0	0	0	0	0	0	0	0	0	0	13.0685	15.5213	12.5207	8.25513	10.3268	17.1915	10.466	5.46672	0	5.04102	7.1306	10.4914	13.8213
ASV_sq126_f35	0	0	0	0	0	0	0	0	0	0	0	0	0	0	0	0	0	0	0	0	0	0	0	0	0	0	0	0	0	0	0	0	0	0	0	0	8.88657	17.127	11.2686	8.68961	10.0809	18.7544	11.1796	9.33898	7.29108	4.3536	8.18698	13.4889	19.2922
ASV_sq51_f37	0	0	0	0	0	0	0	0	0	0	0	0	0	0	0	0	0	0	0	0	0	0	0	0	0	0	0	0	0	0	0	0	0	0	0	0	17.7731	19.5354	18.0297	26.5033	5.65514	8.98648	7.84948	8.42786	8.97364	9.16548	4.75373	2.99754	9.2142
ASV_sq47_f37	0	0	0	0	0	0	0	0	0	0	0	0	0	0	0	0	0	0	0	0	0	0	0	0	0	0	0	0	0	0	0	0	0	0	0	0	21.6937	23.282	25.5421	25.8516	6.63864	13.2844	8.32521	10.9334	11.217	11.9151	3.43325	3.63987	9.50215
ASV_sq48_f37	0	0	0	0	0	0	0	0	0	0	0	0	0	0	0	0	0	0	0	0	0	0	0	0	0	0	0	0	0	0	0	0	0	0	0	0	25.0915	29.1693	19.7826	25.1999	5.65514	14.0658	7.61162	9.79454	17.106	8.93635	0	3.42576	8.06243
ASV_sq53_f37	0	0	0	0	0	0	0	0	0	0	0	0	0	0	0	0	0	0	0	0	0	0	0	0	0	0	0	0	0	0	0	0	0	0	0	0	17.7731	25.4228	16.5273	21.9413	0	11.3308	6.4223	9.79454	8.97364	10.082	0	0	6.91065
ASV_sq56_f37	0	0	0	0	0	0	0	0	0	0	0	0	0	0	0	0	0	0	0	0	0	0	0	0	0	0	0	0	0	0	0	0	0	0	0	0	18.5572	21.4087	21.2851	22.8102	6.39276	8.20505	5.23299	8.20008	10.9366	10.7694	3.43325	2.56932	9.79009
ASV_sq5_E.coli	1000.75	359.116	883.941	337.649	322.6	195.445	271.576	210.111	657.858	503.653	1403.28	735.16	446.029	303.3	333.087	179.154	96.8044	69.7072	169.939	79.713	245.014	178.327	225.978	182.634	129.578	61.4563	298.782	162.254	1146.12	883.422	607.655	369.864	391.591	317.302	208.129	211.518	200.47	234.158	159.513	186.827	0	10.1586	0	0	0	0	0	0	0
ASV_sq6_E.coli	919.356	313.076	796.334	301.46	311.634	185.068	245.469	195.08	639.135	456.459	1365.96	773.642	390.483	268.678	310.762	162.466	87.0221	68.5889	166.366	75.0892	250.806	178.58	222.048	178.911	116.67	59.0079	284.622	148.145	1058.45	832.581	583.561	350.645	374.642	300.274	196.647	205.849	180.868	241.918	139.731	182.047	0	8.59576	0.951452	1.82224	0	3.66619	0	0	0
ASV_sq7_E.coli	449.973	176.166	426.505	155.473	165.886	78.4088	126.634	97.7068	307.653	232.571	692.365	384.63	194.223	138.49	159.268	89.385	41.3712	37.2766	87.9474	41.7984	110.798	92.3342	108.076	84.4585	52.6409	31.3403	172.756	80.0896	537.55	455.682	307.738	172.76	199.868	153.044	94.7749	109.473	145.321	177.692	124.956	148.158	19.67	30.8666	16.6504	30.067	28.8839	23.6011	12.6766	13.9171	19.8681
ASV_sq20_E.coli	484.618	159.446	403.066	163.554	153.923	96.6657	133.584	103.218	312.334	240.5	746.933	339.861	226.81	136.06	159.069	92.6459	40.3522	31.6851	93.1091	39.5791	118.352	84.7243	110.238	89.5534	56.9433	25.9537	155.763	84.2394	535.636	434.043	286.813	170.838	187.982	155.951	89.7647	109.278	105.071	134.34	77.6281	101.451	0	0	0	0	0	0	0	0	0
ASV_sq23_E.coli	382.978	124.794	350.618	129.649	147.343	79.9462	115.106	88.0196	288.079	200.857	596.324	361.96	168.117	111.966	144.517	72.1218	42.594	28.5166	68.8888	29.2219	101.732	66.2067	95.1071	79.7554	47.3262	26.4434	130.747	62.2458	460.976	375.638	243.485	146.707	165.97	133.94	78.492	86.0148	77.104	100.888	61.6016	80.3789	0	0	0	0	0	0	0	0	0
ASV_sq35_E.coli	19.6185	115.344	65.1284	126.662	48.8486	33.6312	38.1427	29.2285	137.444	87.0255	190.553	124.4	131.272	53.4521	43.8535	29.1556	89.6715	36.3447	55.389	23.4885	31.2248	23.8446	15.1307	7.64241	104.269	40.8893	25.4885	18.2588	2.10579	110.717	29.1675	232.553	59.4321	78.9102	63.6703	110.255	20.9096	21.4087	28.0463	65.8238	0	0	0	0	0	0	0	0	0
ASV_sq37_E.coli	21.7056	118.736	60.7097	116.297	50.4436	31.5172	40.0075	36.0764	140.848	83.4387	206.924	103.254	122.57	62.7657	53.6209	28.1966	76.6284	34.6672	53.0067	26.6326	27.4476	24.8592	14.3447	6.66262	102.245	42.6032	26.4325	12.8641	0	106.935	30.0129	205.86	56.5705	74.9647	52.3976	105.564	20.1255	20.8735	25.2917	60.3928	0	0	0	0	0	0	0	0	0
ASV_sq41_E.coli	18.5749	102.985	58.5964	102.068	49.2473	27.0971	40.177	32.2349	128.082	77.0204	175.492	108.397	110.35	49.2002	44.6509	26.4702	74.998	32.4306	49.8303	22.0089	35.7575	22.3226	12.5761	6.85858	95.1586	36.4821	27.3766	21.1636	0	101.893	31.7038	207.995	55.0297	67.0737	51.7713	93.8343	16.2049	19.5354	22.0364	55.179	0	0	0	0	0	0	0	0	0
ASV_sq42_E.coli	15.653	89.6578	53.4092	96.7974	43.864	27.8659	34.4132	30.5647	112.551	71.9234	164.797	94.3001	103.685	44.5434	40.6642	20.3322	75.6094	27.2119	42.4848	20.8992	26.1886	19.0249	12.9691	4.70302	82.7576	33.2991	15.1043	20.3336	0	88.0271	22.8267	183.437	44.2439	68.7349	44.8824	86.0148	19.08	16.3241	21.2851	49.9652	0	0	0	0	0	0	0	0	0
ASV_sq44_E.coli	14.1921	100.078	51.488	86.4325	41.0727	24.0223	27.1237	27.7254	113.402	66.0714	142.096	92.014	96.6488	39.4817	39.0695	18.6059	62.77	31.1259	40.698	19.0497	26.944	16.9956	11.9866	5.87878	87.5661	26.4434	22.1845	14.524	2.10579	76.4722	18.3882	177.458	49.7469	54.6142	44.6736	76.6313	15.9435	18.1974	19.5322	46.7066	0	0	0	0	0	0	0	0	0
ASV_sq121_E.coli	14.1921	7.26956	11.7193	4.91893	6.77899	4.99664	3.89903	6.17975	22.5527	13.5918	31.868	19.8125	14.6269	11.9457	7.37537	4.60352	19.7685	7.82808	10.1249	8.13775	19.6414	12.1759	6.87758	7.83837	24.0427	8.56961	16.5203	6.63956	13.0176	10.2943	9.29977	11.1045	9.90535	4.77614	4.59261	4.49623	9.14794	5.08456	8.01322	5.64824	0	0	0	0	2.80426	0	0	0	0
ASV_sq147_E.coli	5.6351	3.63478	7.87689	6.50001	3.58887	2.6905	0	6.01273	12.9784	7.73979	16.3705	14.2879	9.62785	7.08645	5.38202	4.98715	8.76335	4.47319	6.15433	6.65816	10.3243	6.84897	4.51955	5.09494	12.1479	6.366	17.9364	0	8.42315	7.56318	7.6089	5.76578	10.3456	0	7.09768	3.12781	3.3978	3.74652	2.25372	5.86548	0	0	0	0	0	0	0	0	0
ASV_sq153_E.coli	5.6351	4.36173	5.9557	0	4.78517	3.45921	2.03428	2.33828	9.99979	6.60714	17.2436	11.8113	10.3685	6.0741	4.98336	2.49357	8.35575	2.98213	6.35286	2.95918	12.087	7.10263	4.91256	4.31111	14.9318	5.63146	0	7.05453	9.95463	6.09256	5.70668	6.61997	4.40238	3.94551	3.34008	1.95488	5.48876	0	0	3.91032	0	0	0	0	0	0	0	0	0
ASV_sq150_E.coli	8.34829	5.81564	5.76358	2.81081	4.3864	1.53743	3.05142	2.17126	10.2125	6.04081	18.7716	7.81071	8.88724	9.31363	3.38868	0	8.35575	5.96425	3.77201	4.25382	6.79895	6.5953	3.14404	3.91919	11.3887	3.91754	5.19211	2.90481	11.1032	7.77327	6.76347	5.33869	5.72309	0	2.71382	1.75939	6.0115	3.2113	4.50744	5.86548	0	0	0	0	0	0	0	0	0
ASV_sq160_E.coli	6.67863	0	4.80298	0	0	0	5.42474	0	7.23389	6.98469	14.8426	10.6683	5.18423	4.65681	4.38535	0	7.94815	4.47319	5.95581	0	7.05077	0	0	4.11515	13.1602	5.14177	0	6.22458	9.18889	6.30265	5.49532	5.76578	0	4.9838	0	2.93232	5.75013	0	3.25537	0	0	0	0	0	0	0	0	0	0
ASV_sq238_E.coli	0	0	0	0	0	0	0	0	0	0	0	69.3439	0	0	0	0	0	0	0	0	0	0	0	0	0	0	0	0	36.3727	0	0	0	0	0	0	0	0	0	0	0	0	0	0	0	0	0	0	0	0
ASV_sq186_E.coli	10.0179	13.3275	7.68477	6.67568	0	0	0	0	0	0	0	0	0	0	0	0	0	0	0	0	0	0	0	0	0	0	0	0	0	11.3448	15.8519	12.5993	0	0	0	0	0	0	0	0	0	0	0	0	0	0	0	0	0
ASV_sq412_E.coli	0	0	0	0	0	0	0	0	0	0	0	36.958	0	0	0	0	0	0	0	0	0	0	0	0	0	0	0	0	0	0	0	0	0	0	0	0	0	0	0	0	0	0	0	0	0	0	0	0	0
ASV_sq33_E.coli	17.9488	126.006	64.7442	109.622	52.0387	33.2469	34.5827	34.2391	147.018	82.6836	192.299	127.067	127.939	53.4521	51.4282	27.2375	103.937	32.617	54.3964	28.852	32.2321	30.6935	15.3272	6.66262	104.523	40.6444	24.5445	17.0139	0	106.515	29.1675	245.366	64.2747	72.0575	58.2427	108.887	21.6937	21.4087	29.2983	60.3928	0	0	0	0	0	0	0	0	0
ASV_sq38_E.coli	13.566	110.013	55.9067	111.73	49.048	31.1329	40.6856	32.5689	135.316	75.3214	179.639	100.206	120.163	57.0966	45.6475	25.1276	89.8753	30.3804	48.6391	23.4885	39.5346	24.0982	13.9517	7.05454	121.479	50.6831	25.9605	17.4288	0	105.674	24.3062	229.777	55.9102	74.5494	63.2528	102.631	19.6027	22.4791	23.5388	55.3962	0	0	0	0	0	0	0	0	0
ASV_sq1	3581.21	4221.19	3385.91	3168.49	3193.3	3186.12	3545.58	4053.41	4539.05	5143.75	2462.78	4285.8	2899.28	2795.1	3722.17	3142.1	3849.35	3306.62	4299.5	3479.44	3871.37	3944.24	3339.95	3572.73	3191.35	4185.64	3852.07	3298.61	3773.57	2917.08	4004.61	4052.92	3464.23	3520.02	4284.07	4714.59	2270.26	2456.11	2629.59	2277.55	1342.97	2451.36	1707.38	1860.74	1588.9	1668.58	2192.26	2285.19	1894.38
ASV_sq2	2003.8	2562.76	2245.3	2690.65	3523.88	4316.52	3368.26	3374.14	1241.25	1470.75	814.598	1208.95	3874.28	4996.96	3760.84	5179.92	3818.58	4508.79	3111.31	4554.74	3534.7	3669.02	4081.55	4303.46	3958.95	3365.16	3082.22	4193.29	1434.42	2384.29	2645.78	802.511	3338.32	3434.26	2917.56	2501.66	124.412	130.058	74.3727	120.134	17.9489	40.2438	26.8785	44.4171	33.0903	65.5332	37.2376	40.895	26.2029
ASV_sq3	837.751	990.84	822.655	775.961	707.806	720.284	812.185	914.102	1035.3	1152.66	551.578	975.196	677.837	615.509	837.004	686.308	822.124	718.32	948.959	776.6	891.67	914.971	748.477	803.825	692.177	923.314	823.185	733.256	939.181	714.931	948.154	1004.31	779.441	770.413	978.018	1038.63	531.626	570.274	599.99	508.777	297.018	571.228	382.959	420.938	360.348	381.055	485.937	509.581	438.538
ASV_sq31	60.9425	36.5901	92.2172	197.811	400.558	329.586	299.378	219.465	0	4.53061	2.18274	2.09556	0	41.7088	0	0	193.405	284.607	148.697	193.641	180.298	166.912	230.497	173.62	277.883	191.225	182.668	248.153	10.7204	40.7572	21.9813	191.552	273.828	249.813	224.412	127.849	1.04548	0	0	2.1724	0	23.0523	36.1552	0	42.0639	35.9745	37.5017	25.4791	35.1291
ASV_sq62	0	0	0	0	56.2257	35.9373	235.637	49.1039	0	0	1.96447	1.14303	61.4701	80.1782	119.999	92.6459	60.1206	159.917	159.417	138.527	96.1926	136.979	215.759	102.879	145.269	285.49	247.805	273.882	2.10579	0	4.01581	0	11.6663	35.3019	160.741	7.62404	0	0	0.500826	0	0	0	0	0	0.560852	0	0	0	0
ASV_sq60	24.8362	14.0545	46.4929	82.5677	165.088	140.675	135.11	98.5419	0	0.943877	2.18274	2.28606	0	14.1729	0	0	88.8563	130.468	77.4255	88.2206	86.6237	80.412	103.557	80.5393	119.707	85.4513	76.9376	105.403	3.2544	17.2273	8.03162	83.07	120.185	112.551	92.8961	51.0224	0	0	0	0	0	12.1122	18.7912	1.1389	18.2277	18.5601	16.9022	16.0582	19.5802
ASV_sq61	23.3752	14.2968	36.8869	88.0136	160.104	143.365	123.413	88.1867	1.70209	0	0	0	0	11.5408	0	0	92.7285	128.791	79.6093	92.2895	74.7885	93.3489	106.504	82.8908	128.059	83.7373	92.5139	107.063	2.29722	22.2694	8.03162	85.419	115.783	111.72	92.6873	50.4359	0	0	0	0	0	12.8936	12.6067	0	24.3971	16.2687	19.0149	14.3454	19.0043
ASV_sq76	0	0	0	0	62.8053	37.2826	131.211	22.7147	0	0	0.654822	0	33.8826	40.494	66.179	45.268	31.7926	74.5531	92.9106	69.5408	54.6434	72.802	113.578	53.4969	86.8069	156.946	127.443	154.785	0	0	0	0	13.8675	30.7334	90.8085	4.30074	0	0	0	0	0	0	0	0	0	0	0	0	0
ASV_sq102	29.6364	116.313	29.2021	578.676	0	0	0	0	0	0	0	0	0	0	0	0	0	0	0	0	0	0	0	0	0	0	0	0	0	27.7317	53.051	547.109	0	0	0	0	0	0	0	0	0	0	0	0	0	0	0	0	0
ASV_sq111	0	0	0	0.351352	74.3695	66.4937	62.0455	53.9475	0	0.566326	1.74619	0.571516	49.4353	0.40494	0.598003	0.959067	34.8496	49.0187	31.1687	38.8393	37.5201	35.7668	44.0165	41.1515	55.931	42.3584	66.0814	60.171	0	43.4883	0	0	51.7279	46.3078	38.411	32.0601	0	0	0	0	0	0	0	0	0	0	0	0	0
ASV_sq115	0	0	0	0	65.9954	58.9988	53.3998	51.4422	0	0	0	1.71455	55.5453	0	0	3.26083	31.385	44.3591	22.8306	31.8112	30.7212	28.6642	38.1214	35.4686	47.5793	39.1754	53.3371	50.6266	0	43.6984	0	0	43.3634	39.4551	26.5119	24.827	0	0	0	0	0	0	0	0	0	0	0	0	0
ASV_sq116	0	0	0	0	63.4034	57.8457	51.0265	48.4359	0	1.32143	1.09137	0	46.2877	1.61976	0	0	30.5698	45.1047	29.1835	34.5854	28.9585	29.1715	42.0515	33.1171	56.4371	44.0723	60.8893	40.6673	0	38.6563	0	0	37.8604	41.324	29.4345	24.6315	0	0	0	0	0	0	0	0	0	0	0	0	0
ASV_sq133	16.0705	58.6411	12.872	286.703	0	0	0	0	0	4.90816	3.27411	4.57213	0	0	0	0	0	0	0	0	0	0	0	0	0	0	0	0	3.44583	9.45398	20.7131	256.898	0	0	0	0	0	0	0	0	0	0	0	0	0	0	0	0	0
ASV_sq135	12.9399	51.8562	13.2562	270.892	0	0	0	0	0	0	0	0	0	0	0	0	0	0	0	0	0	0	0	0	0	0	0	0	0	11.975	20.079	235.756	0	0	0	0	0	0	0	0	0	0	0	0	0	0	0	0	0
ASV_sq15	0	0	0	0	0	0	0	0	0	0	0	0	0	0	0	0	0	0	0	0	0	0	0	0	0	0	0	0	0	0	0	0	0	0	0	0	0	0	0	0	0	0	0	0	0	0	0	0	0
ASV_sq63	0	0	0	1.05406	4.98455	5.57317	6.6114	29.0615	0	0	0	0	4.99907	12.3507	17.1427	21.4831	2.44559	17.1472	9.92635	13.3163	2.76994	8.11729	18.2747	7.05454	19.2342	23.5052	26.9046	17.0139	0	0	0	0	0	3.53019	0	0	0	0	0	0	0	0	0	0	0	0	0	0	0
ASV_sq68	0	0	0	0	5.98146	5.18882	7.45902	33.5711	0	0	0	1.33354	4.62877	15.1853	12.7574	22.2504	2.24179	18.6383	11.1175	9.98724	3.7772	8.11729	17.2922	7.83837	17.7157	26.9331	23.6005	16.1839	0	0	0	0	0	5.19146	0	1.36842	0	0	0	0	0	0	0	0	0	0	0	0	0
ASV_sq70	0	0	0	0	0	0	6.10283	30.3977	0	0.755102	0	0	3.33272	13.363	9.56804	21.8667	0	14.3515	9.92635	13.6862	0	8.11729	15.5237	8.62221	15.438	21.3016	26.9046	14.1091	0	0	0	0	0	0	0	0	0	0	0	0	0	0	0	0	0	0	0	0	0
ASV_sq112	0	1.45391	0	0	59.017	39.3966	0	0	0	1.32143	0	0	0	0	0	0	0	0	0	0	0	0	0	0	0	0	0	0	0	1.47062	0	0	14.0876	32.81	0	0	0	0	0	0	0	0	0	0	0	0	0	0	0
ASV_sq124	0	0	0	0	0	0	0	0	0	0	0	0	0	0	0	0	0	0	0	0	0	0	0	0	0	0	0	0	0	0	0	0	0	0	0	0	0	0	0	0	0	0	0	0	0	0	0	0	0
ASV_sq243	0	0	0	0	0	0	0	0	0	0	0.873096	0	1.11091	0	0	0.959067	6.72536	5.96425	4.96317	6.10331	4.02901	0	0	6.85858	9.61709	8.81446	0	0	0	0	0	0	0	1.45361	0	0	0	0	0	0	0	0	4.04367	7.9723	0	0	0	0	0
ASV_sq251	0	0	0	0	0	0	0.678093	0	0	0	0	0	0	2.42964	0	0	0	7.08255	0	4.62372	0	8.62463	7.66359	0	0	11.9975	8.02417	0	0	0	0	0	0	0	0	0	0	0	0	1.73792	0	3.51645	0	0	5.3281	9.39462	5.54602	1.71288	5.47093
ASV_sq175	0	0	0	0	0	0	0	0	0	0	0	0	0	0	0	0	0	0	0	0	0	0	0	0	0	0	0	0	0	0	0	0	0	0	0	0	0	0	0	0	0	0	0	0	0	0	0	0	0
ASV_sq184	0	0	0	0	0	0	0	0	0	0	0	0	0	0	0	0	0	0	0	0	0	0	0	0	0	0	0	0	0	0	0	0	0	0	0	0	0	0	0	0	0	0	0	0	0	0	0	0	0
ASV_sq211	0	0	0	0	0	0	0	0	0	0	0	0	0	0	0	0	0	0	0	0	0	0	0	0	0	0	0	0	0	0	0	0	0	0	0	0	0	0	0	0	0	0	0	0	0	0	0	0	0
ASV_sq58	0	0	0	0	0	0	0	0	0	0	0	0	0	0	0	0	0	0	0	0	0	0	0	0	0	0	0	0	0	0	0	0	0	0	0	0	0	0	0	0	0	0	0	0	0	0	0	0	0
ASV_sq878	0	0	0	0	0	0	0	0	0	0	0	0	0	0	1.99334	0	0	0	0	2.21939	0	0	0	0	0	0	0	5.39464	0	0	0	0	0	0	0	0	0	0	0	0	0	0	0	0	0	0	0	0	0
ASV_sq992	0	0	0	0	0	0	0	0	0	0	0	0	0	0	0	0	0	0	0	0	0	0	0	0	0	0	0	0	0	0	0	0	0	0	0	0	0	0	0	0	0	0	0	0	0	0	0	0	0
ASV_sq90	0	0	0	0	0	0	0	0	0	0	0	0	0	0	0	0	0	0	0	0	0	0	0	0	0	0	0	0	0	0	0	0	0	0	0	0	0	0	0	0	0	0	0	0	0	0	0	0	0
ASV_sq281	0	0	0	0	0	0	0	0	0	0	0	0	0	0	0	0	0	0	0	0	0	0	0	0	0	0	0	0	0	0	0	0	0	0	0	0	0	0	0	0	0	0	0	0	0	0	0	0	0
ASV_sq1612	0	0	0	0	0	0	0	0	0	0	0	0	0	0	0	0	0	0	0	0	0	0	0	0	0	0	0	0	0	0	0	0	0	0	0	0	0	0	0	0	0	0	0	0	0	0	0	0	0
ASV_sq1772	0	0	0	0	0	0	0	0	0	0	0	0	0	0	0	0	0	0	0	0	0	0	0	0	0	0	0	0	0	0	0	0	0	0	0	0	0	0	0	0	0	0	0	0	0	0	0	0	0
ASV_sq11	0	1.45391	0	0	0	0	0	0	0	0	0	0	0	0	0	0	0	0	0	0	0	0	0	0	0	0	0	0	0	0	0	0	0	0	0	0	0	0	0	0	0	0	0	0	0	0	0	0	0
ASV_sq1839	0	0	0	0	0	0	0	0	0	0	1.30964	0	0	0	0	0	0	0	0	0	0	0	0	0	0	0	0	0	0	0	0	0	0	0	0	0	0	0	0	0	0	0	0	0	0	0	0	0	0
ASV_sq1840	0	0	0	0	0	0	0	0	0	0	0	0	0	0	0	0	0	0	0	0	0	0	0	0	0	0	0	0	0	0	0	0	0	0	0	0	0	0	0	0	0	0	0	0	0	0	0	0	0
ASV_sq1894	0	0	0	0	0	0	0	0	0	0	0	0	0	0	0	0	0	0	0	0	0	0	0	0	0	0	0	0	0	0	0	0	0	0	0	0	0	0	0	0	0	0	0	0	0	0	0	0	0
ASV_sq1895	0	0	0	0	0.99691	0	0	0	0	0	0	0	0	0	0	0	0	0	0	0	0	0	0	0	0	0	0	0	0	0	0	0	0	0	0	0	0	0	0	0	0	0	0	0	0	0	0	0	0
ASV_sq10	0	0	0	0	0	0	0	0	0	0	0	0	0	0.809881	0	0	0	0	0	0	0	0	0	0	0	0	0	0	0	0	0	0	0	0	0	0	0	0	0	0	0	0	0	0	0	0	0	0	0
ASV_sq1287	0	0	0	0	0	0	0	0	0	0	0	0.762021	0	0	0	0	0	0	0	0	0	0	0	0	0	0	0	0	0	0	0	0	0	0	0	0	0	0	0	0	0	0	0	0	0	0	0	0	0
ASV_sq1947	0	0	0	0	0	0	0	0	0	0	0	0	0	0	0	0	0	0	0	0	0	0	0	0	0	0	0	0	0	0	0	0	0	0	0	0	0	0	0	0	0	0	0	0	0	0	0	0	0
ASV_sq1948	0	0	0	0	0	0	0	0	0	0	0	0	0	0	0	0	0	0	0	0	0	0	0	0	0	0	0	0	0	0	0	0	0	0	0	0	0	0	0	0	0	0	0	0	0	0	0	0	0
ASV_sq1949	0	0	0	0	0	0	0	0	0	0	0	0	0	0	0	0	0	0	0	0	0	0	0	0	0	0	0	0	0	0	0	0	0	0	0	0.781953	0	0	0	0	0	0	0	0	0	0	0	0	0
ASV_sq166	0	0	0	0	0	0	0	0	0	0	0	0	0	0	0	0	0	0	0	0	0	0	0	0	0	0	0	0	0	0	0	0	0	0	0	0	0	0	0	0	0	0	0	0	0	0	0	0	0
ASV_sq2007	0	0	0	0	0	0	0	0	0	0	0	0	0	0	0	0	0	0	0	0	0	0	0	0	0	0	0	0	0	0	0	0	0	0	0	0	0	0	0	0	0	0	0	0	0	0	0	0	0
ASV_sq12	0	0	0	0	0	0	0	0	0	0	0	0	0	0	0	0	0	0	0	0	0	0	0	0	0	0	0	0	0	0	0	0	0	0	0	0	0	0.535217	0	0	0	0	0	0	0	0	0	0	0
ASV_sq2076	0	0	0	0	0	0	0	0	0	0	0	0	0	0	0	0	0	0	0	0	0	0	0	0	0	0	0	0	0	0	0	0	0	0	0	0	0	0	0	0	0	0	0	0	0	0	0	0	0
ASV_sq2077	0	0	0	0	0	0	0	0	0	0	0	0	0	0	0	0	0	0	0	0	0	0	0	0	0	0	0	0	0	0	0	0	0	0	0	0	0	0	0	0	0	0	0	0	0	0	0	0	0
ASV_sq2078	0	0	0	0	0	0	0	0	0	0	0	0	0	0	0	0	0	0	0	0	0	0	0	0	0	0	0	0	0	0	0	0	0	0	0	0	0	0	0.500826	0	0	0	0	0	0	0	0	0	0
ASV_sq2079	0	0	0	0	0	0	0	0	0	0	0	0	0	0	0	0	0	0	0	0	0	0	0	0	0	0	0	0	0	0	0	0	0	0	0	0	0	0	0.500826	0	0	0	0	0	0	0	0	0	0
ASV_sq2080	0	0	0	0	0	0	0	0	0	0	0	0	0	0	0	0	0	0	0	0	0	0	0	0	0	0	0	0	0	0	0	0	0	0	0	0	0	0	0.500826	0	0	0	0	0	0	0	0	0	0
	10000	10000	10000	10000	10000	10000	10000	10000	10000	10000	10000	10000	10000	10000	10000	10000	10000	10000	10000	10000	10000	10000	10000	10000	10000	10000	10000	10000	10000	10000	10000	10000	10000	10000	10000	10000	10000	10000	10000	10000	10000	10000	10000	10000	10000	10000	10000	10000	10000
[truncated: 19 more columns]

## Sheet: d
CFU (/g faeces)
Day	FMT (UC#5)						FMT (UC#5) + F18-mix						FMT (UC#5) + F13-mix
-7	184000000	664000000	496000000	312000000	112000000	296000000	352000000	448000000	296000000	288000000	464000000	96000000	136000000	144000000	176000000	360000000	336000000	112000000
-4	184000000	128000000	424000000	144000000	656000000	216000000	136000000	576000000	552000000	328000000	56000000	568000000	296000000	472000000	664000000	392000000	776000000	176000000
0	128000000	200000000	136000000	336000000	64000000	88000000	192000000	432000000	1000000000	160000000	224000000	248000000	120000000	488000000	240000000	192000000	176000000	48000000
3	296000000	200000000	312000000	368000000	24000000	8000000	33600000	88000000	43200000	70400000	62400000	25600000	472000000	488000000	760000000	184000000	440000000	768000000
7	24000000	64000000	96000000	216000000	136000000	72000000	720000	1440000	1360000	1840000	15760000	17200000	96000000	208000000	232000000	120000000	192000000	56000000
10	53600000	45600000	35200000	59200000	50400000	68000000	616000	800000	1680000	904000	16800000	9600000	59200000	83200000	176000000	360000000	88000000	184000000
14	47200000	44000000	94400000	37600000	119200000	94400000	168000	200000	960000	440000	15760000	11280000	632000000	140800000	248000000	112000000	208000000	80000000
17	55200000	150400000	160800000	20000000	184800000	15200000	536000	424000	2160000	648000	8240000	15600000	61600000	192000000	328000000	200000000	376000000	232000000
21	165600000	86400000	34400000	32000000	101600000	152000000	480000	320000	5280000	528000	7760000	8480000	88000000	176000000	600000000	288000000	40000000	96000000
24	141600000	68000000	50400000	149600000	202400000	248000000	720000	656000	1840000	440000	8000000	8080000	56000000	392000000	616000000	176000000	128000000	80000000
28	23200000	64000000	20800000	128000000	13600000	35200000	472000	472000	3680000	64000	5760000	1200000	21600000	272000000	90400000	376000000	184000000	32000000

## Sheet: f
Histological score
	FMT (UC#5)	FMT (UC#5) + F18-mix	FMT (UC#5) + F13-mix
	14	6	10
	16	7	16
	15	9	16
	15	10	8
	11	3	14
	17	9	19
