# Supplementary material for: Commensal consortia decolonize Enterobacteriaceae via ecological control
Source: Nature. 2024 Sep 18;633(8031):878–86. doi: 10.1038/s41586-024-07960-6 (PMC11424487; doi:10.1038/s41586-024-07960-6)
Supplement: Supplementary file 8 — Source Data Fig. 4 [file 41586_2024_7960_MOESM8_ESM.xlsx]

## Sheet: a
Gluconate concentration (µM)
	mGAM + GA	f37	f17	f21	f32	f18	f22	f23	f20	f19	f24	f30	f33	f01	f35	f28	f12	f31	f26
	312.748	8.31613	18.0037	4.18134	14.7268	1.90079	8.8198	23.6106	12.7827	303.909	263.734	296.577	286.829	316.404	293.11	247.685	281.423	280.967	280.059
	315.2	10.0878	17.7331	4.32035	14.7536	1.5544	9.70678	24.0642	12.4864	291.315	307.027	271.359	272.841	306.94	286.228	284.363	312.262	290.354	303.804
	309.605	9.25283	19.4367	4.02314	15.4018	1.77419	8.53916	23.9324	12.5075	295.4	288.614	285.015	268.385	312.543	286.575	295.077	288.196	286.318	281.142

## Sheet: b
Klebsiella CFU (/g faeces)
Day	F8-mix					F18-mix
-3	480000000	80000000	880000000	400000000	240000000	960000000	320000000	800000000	400000000
0	1280000000	1920000000	640000000	3600000000	2960000000	2640000000	1920000000	2640000000	5520000000
4	76000000	192000000	208800000	332000000	156800000	9520000	23760000	13840000	34400000
7	18400000	51200000	12800000	96800000	36800000	1968000	2248000	1704000	6560000
10	9600000	9600000	27200000	52000000	1600000	2400000	1280000	3680000	2960000
14	8880000	12720000	31200000	24000000	11200000	1680000	1104000	1352000	1384000
17	11920000	3520000	11680000	24800000	11440000	1096000	2560000	640000	2720000
22	2480000	7360000	3200000	4240000	6720000	672000	776000	744000	704000
24	3600000	5360000	5760000	11440000	6880000	1008000	1288000	1352000	744000
28	6720000	6240000	8960000	11360000	8240000	656000	136000	416000	360000

## Sheet: de
	FDR_mild	r_mild	lower_ci_mild	upper_ci_mild	FDR_severe	r_severe	lower_ci_severe	upper_ci_severe	prev_total_per
Megasphaera massiliensis	0.981573	-0.0457	-0.21	0.128	0.00217647	-0.378	-0.539	-0.203	7.5
Klebsiella pneumoniae	0.715333	-0.173	-0.343	0.00755	0.00522344	-0.347	-0.508	-0.168	15.4
Citrobacter freundii	0.779685	-0.165	-0.34	0.0101	0.00522344	-0.345	-0.509	-0.169	8.3
Megamonas funiformis	0.981573	-0.0247	-0.189	0.146	0.0425375	-0.263	-0.436	-0.0717	6.6
Klebsiella oxytoca	0.981573	-0.0644	-0.243	0.114	0.0537006	-0.248	-0.413	-0.0635	10.8
Escherichia coli	0.970906	-0.11	-0.278	0.0699	0.233662	-0.173	-0.346	0.0108	59.8
Bifidobacterium adolescentis	0.981573	0.0423	-0.135	0.217	0.994178	0.00214	-0.183	0.189	23.2
Blautia sp	0.981573	0.0505	-0.123	0.227	0.533119	-0.0933	-0.282	0.093	4.6
Ruminococcus gnavus	0.981573	-0.0854	-0.264	0.0933	0.734991	-0.0544	-0.257	0.136	57.3
Blautia sp	0.981573	-0.0308	-0.198	0.133	0.892172	0.0241	-0.161	0.213	9.1
Blautia sp	0.981573	0.0153	-0.158	0.188	0.665253	0.0677	-0.13	0.253	29
Enterocloster bolteae	0.872434	0.157	-0.031	0.32	0.358718	0.133	-0.0562	0.315	39
Lachnoclostridium sp YL32	0.981573	0.0898	-0.0977	0.254	0.337824	0.137	-0.0336	0.313	20.7
Blautia sp	0.981573	-0.1	-0.278	0.0723	0.288865	0.151	-0.0304	0.328	39.4
Blautia massiliensis	0.981573	0.0924	-0.0788	0.267	0.229049	0.175	-0.00204	0.357	36.5
Clostridia bacterium (UC511D4)	0.981573	0.0218	-0.146	0.188	0.0744974	0.235	0.0609	0.402	27.4

## Sheet: g
MSP	GluconatePathway	Coefficient	tValue	pValue	Cohort
Bifidobacterium longum	Gluconokinase	1.47779	3.98781	0.000158894	PROTECT
Bifidobacterium adolescentis	Gluconokinase Transporter	0.968724	2.59073	0.0316579	PROTECT
Klebsiella oxytoca	Gluconokinase Transporter	1.29958	2.37602	0.0458952	PROTECT
Klebsiella pneumoniae	Gluconokinase Transporter	0.722325	2.344	0.0458952	PROTECT
Escherichia coli	Gluconokinase Transporter	0.434436	1.77551	0.151351	PROTECT
Klebsiella variicola	Gluconokinase Transporter	0.942072	1.61687	0.189856	PROTECT
Megasphaera massiliensis	Gluconokinase Transporter	0.586344	1.56847	0.191819	PROTECT
Escherichia marmotae	Gluconokinase Transporter	0.682486	1.34095	0.269153	PROTECT
Citrobacter freundii	Gluconokinase Transporter	0.552306	1.0861	0.380996	PROTECT
Megamonas funiformis	Gluconokinase Transporter	0.308602	0.975654	0.421837	PROTECT
Ruminococcus gnavus	Gluconate dehydratase Transporter	1.23548	2.7181	0.0295651	PROTECT
Enterocloster bolteae	Gluconate dehydratase Transporter	0.520721	1.21779	0.499058	PROTECT
Enterocloster sp	Gluconate dehydratase Transporter	0.418346	1.25718	0.499058	PROTECT
Blautia producta	Gluconate dehydratase Transporter	0.287674	0.981078	0.569319	PROTECT
Blautia massiliensis	Gluconate dehydratase Transporter	0.303842	0.677523	0.611312	PROTECT
Enterocloster clostridioformis	Gluconate dehydratase Transporter	0.303832	0.679242	0.611312	PROTECT
Clostridia bacterium (UC511D4)	Gluconate dehydratase Transporter	0.153113	0.378495	0.706159	PROTECT
Parabacteroides distasonis	Gluconate dehydratase	0.308696	0.792175	0.709907	PROTECT
Erysipelatoclostridium ramosum	Gluconate dehydratase	0.299094	0.617765	0.709907	PROTECT
Roseburia intestinalis	Gluconate dehydratase	0.2547	0.646127	0.709907	PROTECT
Bacillus subtilis	Gluconate dehydratase	0.202946	0.596693	0.709907	PROTECT
Eubacterium eligens	Gluconate dehydratase	0.195192	0.514381	0.709907	PROTECT
Ruminococcus sp	Gluconate dehydratase	-0.271096	-0.648262	0.830635	PROTECT
Ruthenibacterium lactatiformans	Gluconate dehydratase	-0.293607	-0.789874	0.830635	PROTECT
Ruthenibacterium_lactatiformans	Gluconate dehydratase	-0.293607	-0.789874	0.830635	PROTECT
Peptostreptococcaceae sp	Transporter	-0.556908	-1.52955	0.328943	PROTECT
Faecalibacterium sp	Transporter	0.467068	1.33637	0.741667	PROTECT
Acidaminococcus intestini	Transporter	0.220534	0.825182	0.825982	PROTECT
Lactonifactor sp009677585	Transporter	-0.0819711	-0.161639	0.872008	PROTECT
Ruminococcus torques	Transporter	0.131911	0.381951	0.896667	PROTECT
