# Supplementary material for: Commensal consortia decolonize Enterobacteriaceae via ecological control
Source: Nature. 2024 Sep 18;633(8031):878–86. doi: 10.1038/s41586-024-07960-6 (PMC11424487; doi:10.1038/s41586-024-07960-6)
Supplement: Supplementary file 9 — Source Data Extended Data Fig. 1 [file 41586_2024_7960_MOESM9_ESM.xlsx]

## Sheet: b
	Species	genome_id	identity	SampleID	healthy-hfe-a	healthy-hfe-f	healthy-hfe-i	healthy-hfe-j	healthy-hfe-k	Total	Domain	Phylum	Class	Order	Family	Genus	Species	DB(Level)	TAX ID
sq99;size=7414;	[Ruminococcus] gnavus	GCA_002959615.1	100	GATGAACGCTGGCGGCGTGCTTAACACATGCAAGTCGAGCGAAGCACCTTGACGGATTTCTTCGGATTGAAGCCTTGGTGACTGAGCGGCGGACGGGTGAGTAACGCGTGGGTAACCTGCCTCATACAGGGGGATAACAGTTGGAAACGGCTGCTAATACCGCATAAGCGCACAGTACCGCATGGTACGGTGTGAAAAACTCCGGTGGTATGAGATGGACCCGCGTCTGATTAGGTAGTTGGTGGGGTAACGGCCTACCAAGCCGACGATCAGTAGCCGACCTGAGAGGGTGACCGGCCACATTGGGACTGAGACACGGCCCAAACTCCTACGGGAGGCAGCAGTGGGGAATATTGCACAATGGGGGAAACCCTGATGCAGCGACGCCGCGTGAGCGAT…	0	1496.06	25.1832	10.2681	27.2339	1558.74	Bacteria	Bacillota	Clostridia	Eubacteriales	Lachnospiraceae	Mediterraneibacter	[Ruminococcus] gnavus	GenBank(Contig)	411470
sq128;size=3659;	[Ruminococcus] gnavus	GCA_028327345.1	100	GATGAACGCTGGCGGCGTGCTTAACACATGCAAGTCGAGCGAAGCACCTTGACGGATTTCTTCGGATTGAAGCCTTGGTGACTGAGCGGCGGACGGGTGAGTAACGCGTGGGTAACCTGCCTCATACAGGGGGATAACAGTTGGAAACGGCTGCTAATACCGCATAAGCGCACAGTACCGCATGGTACGGTGTGAAAAACTCCGGTGGTATGAGATGGACCCGCGTCTGATTAGGTAGTTGGTGGGGTAACGGCCTACCAAGCCGACGATCAGTAGCCGACCTGAGAGGGTGACCGGCCACATTGGGACTGAGACACGGCCCAAACTCCTACGGGAGGCAGCAGTGGGGAATATTGCACAATGGGGGAAACCCTGATGCAGCGACGCCGCGTGAGCGAT…	0	786.996	0	0	0	786.996	Bacteria	Bacillota	Clostridia	Eubacteriales	Lachnospiraceae	Mediterraneibacter	[Ruminococcus] gnavus	GenBank(Scaffold)	33038
sq132;size=3462;	Bifidobacterium bifidum	GCA_022720505.1	100	GACGAACGCTGGCGGCGCGCCTAACACATGCAAGTCGAACGAGAGATGAGGAGCTTGCTCTTCAAATCGAGTGGCGAACGGGTGAGTAACGCGTGAGGAACCTGCCTCAAAGAGGGGGACAACAGTTGGAAACGACTGCTAATACCGCATAAGCCCACGGCTCGGCATCGAGCAGAGGGAAAAGGAGTGATCCGCTTTGAGATGGCCTCGCGTCCGATTAGCTAGTTGGTGAGGTAACGGCCCACCAAGGCGACGATCGGTAGCCGGACTGAGAGGTTGAACGGCCACATTGGGACTGAGACACGGCCCAGACTCCTACGGGAGGCAGCAGTGGGGAATATTGCACAATGGGGGAAACCCTGATGCAGCGACGCCGCGTGGAGGAAGAAGGTCTTCGGA…	0	0	711.788	0	15.4571	727.245	Bacteria	Actinomycetota	Actinomycetes	Bifidobacteriales	Bifidobacteriaceae	Bifidobacterium	Bifidobacterium bifidum	GenBank(Contig)	1681
sq145;size=2455;	Faecalibacillus intestinalis	GCA_027669605.1	100	GATGAACGCTGGCGGCGTGCCTAATACATGCAAGTCGAACGCTTCACTTCGGTGAAGAGTGGCGAACGGGTGAGTAATACATAAGTAACCTGGCATCTACAGGGGGATAACTGATGGAAACGTCAGCTAAGACCGCATAGGTGTAGAGATCGCATGAACTCTATATGAAAAGTGCTACGGGACTGGTAGATGATGGACTTATGGCGCATTAGCTGGTTGGTAGGGTAACGGCCTACCAAGGCGACGATGCGTAGCCGACCTGAGAGGGTGACCGGCCACACTGGGACTGAGACACGGCCCAGACTCCTACGGGAGGCAGCAGTAGGGAATTTTCGGCAATGGGGGAAACCCTGACCGAGCAACGCCGCGTGAAGGAAGAAGTAATTCGTTATGTAAACT…	462.304	0	98.8595	0	0	561.163	Bacteria	Bacillota	Erysipelotrichia	Erysipelotrichales	Erysipelotrichaceae	Faecalibacillus	Faecalibacillus intestinalis	GenBank(Scaffold)	1982626
sq146;size=2336;	Enterocloster alcoholdehydrogenati	GCA_013282095.1	99.862	GATGAACGCTGGCGGCGTGCCTAACACATGCAAGTCGAGCGAAGCGGTCTGGAGGAAGTTTTCGGATGGAATCCGGATTGACTGAGCGGCGGACGGGTGAGTAACGCGTGGGTAACCTGCCTCATACAGGGGGATAACAGTTAGAAATGGCTGCTAATACCGCATAAGCGCACAGCTTCGCATGGAGCAGTGTGAAAAACTCCGGTGGTATGAGATGGACCCGCGTCTGATTAGCTGGTTGGTAAGGTAACGGCTTACCAAGGCGACGATCAGTAGCCGACCTGAGAGGGTGACCGGCCACATTGGGACTGAGACACGGCCCAAACTCCTACGGGAGGCAGCAGTGGGGAATATTGCACAATGGGGGAAACCCTGATGCAGCGACGCCGCGTGAGTGAA…	0	511.384	0	0	0	511.384	Bacteria	Bacillota	Clostridia	Eubacteriales	Lachnospiraceae	Enterocloster	Enterocloster alcoholdehydrogenati	GenBank(Contig)	2547410
sq122;size=3960;	Lachnospiraceae bacterium	GCA_027683475.1	99.449	GATGAACGCTGGCGGCGTGCTTAACACATGCAAGTCGAACGGGAATCACTTCATTGAGACTTCGGTGGATTTGATTTGATTCTAGTGGCGGACGGGTGAGTAACGCGTGGGTAACCTGCCTTATACAGGGGGATAACAGTCAGAAATGACTGCTAATACCGCATAAGCGCACAGGACCGCATGGTCCGGTGTGAAAAACTCCGGTGGTATAAGATGGACCCGCGTTGGATTAGCTTGTTGGTGGGGTAACGGCCCACCAAGGCGACGATCCATAGCCGGCCTGAGAGGGTGAACGGCCACATTGGGACTGAGACACGGCCCAGACTCCTACGGGAGGCAGCAGTGGGGAATATTGCACAATGGGGGAAACCCTGATGCAGCGACGCCGCGTGAAGGAAG…	0	472.198	0	0	0	472.198	Bacteria	Bacillota	Clostridia	Eubacteriales	Lachnospiraceae	NA	Lachnospiraceae bacterium	GenBank(Scaffold)	2997031
sq155;size=1947;	Phocaeicola dorei	GCA_021410135.1	100	GATGAACGCTAGCTACAGGCTTAACACATGCAAGTCGAGGGGCAGCATGGTCTTAGCTTGCTAAGGCTGATGGCGACCGGCGCACGGGTGAGTAACACGTATCCAACCTGCCGTCTACTCTTGGCCAGCCTTCTGAAAGGAAGATTAATCCAGGATGGGATCATGAGTTCACATGTCCGCATGATTAAAGGTATTTTCCGGTAGACGATGGGGATGCGTTCCATTAGATAGTAGGCGGGGTAACGGCCCACCTAGTCAACGATGGATAGGGGTTCTGAGAGGAAGGTCCCCCACATTGGAACTGAGACACGGTCCAAACTCCTACGGGAGGCAGCAGTGAGGAATATTGGTCAATGGGCGATGGCCTGAACCAGCCAAGTAGCGTGAAGGATGACTGCC…	125.149	0	293.665	0	0	418.814	Bacteria	Bacteroidota	Bacteroidia	Bacteroidales	Bacteroidaceae	Phocaeicola	Phocaeicola dorei	GenBank(Contig)	357276
sq159;size=1766;	Lachnospiraceae bacterium	GCA_022482715.1	99.931	GATGAACGCTGGCGGCGTGCTTAACACATGCAAGTCGAACGAAGCACTTTATTTGATTTCCTTCGGGATTGATTATTTTGTGACTGAGTGGCGGACGGGTGAGTAACGCGTGGGTAACCTGCCTTGTACAGGGGGATAACAGTTGGAAACGGCTGCTAATACCGCATAAGCGCACGGCATCGCATGATGCAGTGTGAAAAACTCCGGTGGTATAAGATGGACCCGCGTTGGATTAGCTAGTTGGTGAGGTAACGGCCCACCAAGGCGACGATCCATAGCCGACCTGAGAGGGTGACCGGCCACATTGGGACTGAGACACGGCCCAAACTCCTACGGGAGGCAGCAGTGGGGAATATTGCACAATGGGCGAAAGCCTGATGCAGCGACGCCGCGTGAGCG…	0	0	0	0	649.934	649.934	Bacteria	Bacillota	Clostridia	Eubacteriales	Lachnospiraceae	NA	Lachnospiraceae bacterium	GenBank(Contig)	1898203
sq161;size=1693;	Oscillospiraceae bacterium	GCA_025993345.1	100	GACGAACGCTGGCGGCACGCTTAACACATGCAAGTCGAACGAGAGAAGAGAAGCTTGCTTTTCTGATCTAGTGGCGGACGGGTGAGTAACACGTGAGCAATCTGCCTTTCAGAGGGGGATACCGATTGGAAACGATCGTTAATACCGCATAACATAATTGAACCGCATGATTTGATTATCAAAGATTTATCGCTGAAAGATGAGCTCGCGTCTGATTAGCTAGTTGGTAAGGTAACGGCTTACCAAGGCGACGATCAGTAGCCGGACTGAGAGGTTGATCGGCCACATTGGGACTGAGACACGGCCCAGACTCCTACGGGAGGCAGCAGTGGGGAATATTGCACAATGGAGGAAACTCTGATGCAGCGATGCCGCGTGAGGGAAGAAGGTTTTAGGATT…	0	0	0	469.834	0	469.834	Bacteria	Bacillota	Clostridia	Eubacteriales	Oscillospiraceae	NA	Oscillospiraceae bacterium	GenBank(Contig)	2485925
sq81;size=10319;	Bifidobacterium longum	GCA_003475865.1	100	GATGAACGCTGGCGGCGTGCTTAACACATGCAAGTCGAACGGGATCCATCAGGCTTTGCTTGGTGGTGAGAGTGGCGAACGGGTGAGTAATGCGTGACCGACCTGCCCCATACACCGGAATAGCTCCTGGAAACGGGTGGTAATGCCGGATGCTCCAGTTGATCGCATGGTCTTCTGGGAAAGCTTTCGCGGTATGGGATGGGGTCGCGTCCTATCAGCTTGACGGCGGGGTAACGGCCCACCGTGGCTTCGACGGGTAGCCGGCCTGAGAGGGCGACCGGCCACATTGGGACTGAGATACGGCCCAGACTCCTACGGGAGGCAGCAGTGGGGAATATTGCACAATGGGCGCAAGCCTGATGCAGCGACGCCGCGTGAGGGATGGAGGCCTTCGGGTTG…	35.9569	286.121	11.8631	0	39.7468	373.688	Bacteria	Actinomycetota	Actinomycetes	Bifidobacteriales	Bifidobacteriaceae	Bifidobacterium	Bifidobacterium longum	GenBank(Scaffold)	216816
sq163;size=1623;	Megamonas funiformis	GCA_010669225.1	99.932	GACGAACGCTGGCGGCGTGCTTAACACATGCAAGTCGAACGGGGTGTTTATTTCGGTAAACACCAAGTGGCGAACGGGTGAGTAACGCGTAAGCAATCTACCTTCAAGATGGGGACAACACTTCGAAAGGGGTGCTAATACCGAATGAATGTAAGAGTATCGCATGAGACACTTACTAAAGGAGGCCTCTGAAAATGCTTCCGCTTGAAGATGAGCTTGCGTCTGATTAGCTAGTTGGTGAGGGTAAAGGCCCACCAAGGCGACGATCAGTAGCCGGTCTGAGAGGATGAACGGCCACATTGGGACTGAGACACGGCCCAGACTCCTACGGGAGGCAGCAGTGGGGAATCTTCCGCAATGGGCGAAAGCCTGACGGAGCAACGCCGCGTGAACGATGAA…	119.078	0	231.643	0	0	350.722	Bacteria	Bacillota	Negativicutes	Selenomonadales	Selenomonadaceae	Megamonas	Megamonas funiformis	GenBank(Complete Genome)	437897
sq164;size=1600;	Blautia sp.	GCA_008680665.1	99.931	GATGAACGCTGGCGGCGTGCTTAACACATGCAAGTCGAGCGAAGCAGTTAAGTTGATTTCTTCGGATTGATTCTTAATTGACTGAGCGGCGGACGGGTGAGTAACGCGTGGGTGACCTGCCCCATACCGGGGGATAACAGCTGGAAACGGCTGCTAATACCGCATAAGCGCACAGAGCTGCATGGCTCCGTGTGAAAAACTCCGGTGGTATGGGATGGGCCCGCGTCTGATTAGGCAGTTGGCGGGGTAACGGCCCACCAAACCGACGATCAGTAGCCGGCCTGAGAGGGCGACCGGCCACATTGGGACTGAGACACGGCCCAAACTCCTACGGGAGGCAGCAGTGGGGAATATTGCACAATGGGGGAAACCCTGATGCAGCGACGCCGCGTGAGCGAA…	0	0	333	0	0	333	Bacteria	Bacillota	Clostridia	Eubacteriales	Lachnospiraceae	Blautia	Blautia sp.	GenBank(Contig)	1969167
sq43;size=33423;	Thomasclavelia ramosa	GCA_023668445.1	100	GATGAACGCTGGCGGCGTGCCTAATACATGCAAGTCGAACGCGAGCACTTGTGCTCGAGTGGCGAACGGGTGAGTAATACATAAGTAACCTGCCCTAGACAGGGGGATAACTATTGGAAACGATAGCTAAGACCGCATAGGTACGGACACTGCATGGTGACCGTATTAAAAGTGCCTCAAAGCACTGGTAGAGGATGGACTTATGGCGCATTAGCTGGTTGGCGGGGTAACGGCCCACCAAGGCGACGATGCGTAGCCGACCTGAGAGGGTGACCGGCCACACTGGGACTGAGACACGGCCCAGACTCCTACGGGAGGCAGCAGTAGGGAATTTTCGGCAATGGGGGAAACCCTGACCGAGCAACGCCGCGTGAAGGAAGAAGGTTTTCGGATTGTAAA…	0.70046	291.594	0	8.60299	1.10408	302.001	Bacteria	Bacillota	Erysipelotrichia	Erysipelotrichales	Coprobacillaceae	Thomasclavelia	Thomasclavelia ramosa	GenBank(Contig)	1547
sq168;size=1365;	Bacteroides uniformis	GCA_015550455.1	99.862	GATGAACGCTAGCTACAGGCTTAACACATGCAAGTCGAGGGGCAGCATGATTGAAGCTTGCTTCAATTGATGGCGACCGGCGCACGGGTGAGTAACACGTATCCAACCTGCCGATGACTCGGGGATAGCCTTTCGAAAGAAAGATTAATACCCGATGGCATAGTTCTTCCGCATGGTGGAACTATTAAAGAATTTCGGTCATCGATGGGGATGCGTTCCATTAGGTTGTTGGCGGGGTAACGGCCCACCAAGCCTTCGATGGATAGGGGTTCTGAGAGGAAGGTCCCCCACATTGGAACTGAGACACGGTCCAAACTCCTACGGGAGGCAGCAGTGAGGAATATTGGTCAATGGACGAGAGTCTGAACCAGCCAAGTAGCGTGAAGGATGACTGCCCTA…	318.709	0	0	0	0	318.709	Bacteria	Bacteroidota	Bacteroidia	Bacteroidales	Bacteroidaceae	Bacteroides	Bacteroides uniformis	GenBank(Scaffold)	820
sq170;size=1351;	[Ruminococcus] gnavus	GCA_002959615.1	99.931	GATGAACGCTGGCGGCGTGCTTAACACATGCAAGTCGAGCGAAGCACCTTGACGGATTTCTTCGGATTGAAGCCTTGGTGACTGAGCGGCGGACGGGTGAGTAACGCGTGGGTAACCTGCCTCATACAGGGGGATAACAGTTGGAAACGGCTGCTAATACCGCATAAGCGCACAGTACCGCATGGTACGGTGTGAAAAACTCCGGTGGTATGAGATGGACCCGCGTCTGATTAGGTAGTTGGTGGGGTAACGGCCTACCAAGCCGACGATCAGTAGCCGACCTGAGAGGGTGACCGGCCACATTGGGACTGAGACACGGCCCAAACTCCTACGGGAGGCAGCAGTGGGGAATATTGCACAATGGGGGAAACCCTGATGCAGCGACGCCGCGTGAGCGAT…	0	295.753	0	0	0	295.753	Bacteria	Bacillota	Clostridia	Eubacteriales	Lachnospiraceae	Mediterraneibacter	[Ruminococcus] gnavus	GenBank(Contig)	411470
sq171;size=1319;	Bifidobacterium pseudocatenulatum	GCA_027697785.1	100	GATGAACGCTGGCGGCGTGCTTAACACATGCAAGTCGAACGGGATCCATCAGGCTTTGCTTGGTGGTGAGAGTGGCGAACGGGTGAGTAATGCGTGACCGACCTGCCCCATACACCGGAATAGCTCCTGGAAACGGGTGGTAATGCCGGATGCTCCGACTCCTCGCATGGGGTGTCGGGAAAGATTTCATCGGTATGGGATGGGGTCGCGTCCTATCAGGTAGTCGGCGGGGTAACGGCCCACCGAGCCTACGACGGGTAGCCGGCCTGAGAGGGCGACCGGCCACATTGGGACTGAGATACGGCCCAGACTCCTACGGGAGGCAGCAGTGGGGAATATTGCACAATGGGCGCAAGCCTGATGCAGCGACGCCGCGTGCGGGATGACGGCCTTCGGGTT…	30.1198	0	116.342	65.2162	145.738	357.416	Bacteria	Actinomycetota	Actinomycetes	Bifidobacteriales	Bifidobacteriaceae	Bifidobacterium	Bifidobacterium pseudocatenulatum	GenBank(Scaffold)	28026
sq172;size=1311;	Bifidobacterium pseudocatenulatum	GCA_009879055.1	100	GATGAACGCTGGCGGCGTGCTTAACACATGCAAGTCGAACGGGATCCATCAGGCTTTGCTTGGTGGTGAGAGTGGCGAACGGGTGAGTAATGCGTGACCGACCTGCCCCATACACCGGAATAGCTCCTGGAAACGGGTGGTAATGCCGGATGCTCCGACTCCTCGCATGGGGTGTCGGGAAAGATTTCATCGGTATGGGATGGGGTCGCGTCCTATCAGGTAGTCGGCGGGGTAACGGCCCACCGAGCCTACGACGGGTAGCCGGCCTGAGAGGGCGACCGGCCACATTGGGACTGAGATACGGCCCAGACTCCTACGGGAGGCAGCAGTGGGGAATATTGCACAATGGGCGCAAGCCTGATGCAGCGACGCCGCGTGCGGGATGACGGCCTTCGGGTT…	52.5345	0	51.1988	218.127	19.8734	341.734	Bacteria	Actinomycetota	Actinomycetes	Bifidobacteriales	Bifidobacteriaceae	Bifidobacterium	Bifidobacterium pseudocatenulatum	GenBank(Contig)	28026
sq173;size=1286;	Ruminococcus bromii	GCA_027663525.1	99.931	GACGAACGCTGGCGGCGTGCCTAACACATGCAAGTCGAACGGAACTGTTTTGAAAGATTTCTTCGGAATGAATTTGATTTAGTTTAGTGGCGGACGGGTGAGTAACGCGTGAGTAACCTGCCTTCAAGAGGGGGATAACATTCTGAAAAGAATGCTAATACCGCATGACATATCGGAACCACATGATTTTGATATCAAAGATTTTATCGCTTGAAGATGGACTCGCGTCCGATTAGTTAGTTGGTGAGGTAACGGCTCACCAAGACCGCGATCGGTAGCCGGACTGAGAGGTTGAACGGCCACATTGGGACTGAGACACGGCCCAGACTCCTACGGGAGGCAGCAGTGGGGGATATTGCGCAATGGGGGCAACCCTGACGCAGCAACGCCGCGTGAAGG…	0	0	0	356.885	0	356.885	Bacteria	Bacillota	Clostridia	Eubacteriales	Oscillospiraceae	Ruminococcus	Ruminococcus bromii	GenBank(Scaffold)	40518
sq176;size=1220;	Bacteroides stercoris	GCA_019127635.1	99.793	GATGAACGCTAGCTACAGGCTTAACACATGCAAGTCGAGGGGCAGCATCATCAAAGCTTGCTTTGATGGATGGCGACCGGCGCACGGGTGAGTAACACGTATCCAACCTGCCGACAACACTGGGATAGCCTTTCGAAAGAAAGATTAATACCGGATGGCATAATTATTCCGCATGGGATAATTATTAAAGAATTTCGGTTGTCGATGGGGATGCGTTCCATTAGGCAGTTGGCGGGGTAACGGCCCACCAAACCAACGATGGATAGGGGTTCTGAGAGGAAGGTCCCCCACATTGGAACTGAGACACGGTCCAAACTCCTACGGGAGGCAGCAGTGAGGAATATTGGTCAATGGACGAGAGTCTGAACCAGCCAAGTAGCGTGAAGGATGACTGCCCTA…	0	0	253.913	0	0	253.913	Bacteria	Bacteroidota	Bacteroidia	Bacteroidales	Bacteroidaceae	Bacteroides	Bacteroides stercoris	GenBank(Contig)	46506
sq177;size=1178;	Faecalibacterium prausnitzii	GCA_019967955.1	99.86	GACGAACGCTGGCGGCGCGCCTAACACATGCAAGTCGAACGAGCGAGAGAGAGCTTGCTTTCTCGAGCGAGTGGCGAACGGGTGAGTAACGCGTGAGGAATCTGCCTCAAAGAGGGGGACAACAGTTGGAAACGACTGCTAATACCGCATAAGCCCACGGTGCCGCATGGCACAGAGGGAAAAGGAGTAATCCGCTTTGAGATGGCCTCGCGTCCGATTAGCTAGTTGGTGAGGTAACGGCCCACCAAGGCGACGATCGGTAGCCGGACTGAGAGGTTGAACGGCCACATTGGGACTGAGACACGGCCCAGACTCCTACGGGAGGCAGCAGTGGGGAATATTGCACAATGGGGGAAACCCTGATGCAGCGACGCCGCGTGGAGGAAGAAGGTCTTCGGA…	0	0	245.171	0	0	245.171	Bacteria	Bacillota	Clostridia	Eubacteriales	Oscillospiraceae	Faecalibacterium	Faecalibacterium prausnitzii	GenBank(Complete Genome)	853
sq179;size=1170;	Bifidobacterium sp.	GCA_019129655.1	99.931	GATGAACGCTGGCGGCGTGCTTAACACATGCAAGTCGAACGGGATCCCAGGAGCTTGCTCCTGGGTGAGAGTGGCGAACGGGTGAGTAATGCGTGACCGACCTGCCCCATACACCGGAATAGCTCCTGGAAACGGGTGGTAATGCCGGATGCTCCAGTTGACCGCATGGTCCTCTGGGAAAGATTCTATCGGTATGGGATGGGGTCGCGTCCTATCAGCTTGATGGCGGGGTAACGGCCCACCATGGCTTCGACGGGTAGCCGGCCTGAGAGGGCGACCGGCCACATTGGGACTGAGATACGGCCCAGACTCCTACGGGAGGCAGCAGTGGGGAATATTGCACAATGGGCGCAAGCCTGATGCAGCGACGCCGCGTGCGGGATGACGGCCTTCGGGTTG…	0	0	0	0	430.59	430.59	Bacteria	Actinomycetota	Actinomycetes	Bifidobacteriales	Bifidobacteriaceae	Bifidobacterium	Bifidobacterium sp.	GenBank(Contig)	2849167
sq180;size=1130;	Megamonas funiformis	GCA_010669225.1	99.797	GACGAACGCTGGCGGCGTGCTTAACACATGCAAGTCGAACGGGGTGTTTATTTCGGTAAACACCAAGTGGCGAACGGGTGAGTAACGCGTAAGCAATCTACCTTCAAGATGGGGACAACACTTCGAAAGGGGTGCTAATACCGAATGAATGTAAGAGTATCGCATGAGACACTTACTAAAGGAGGCCTCTGAAAATGCTTCCGCTTGAAGATGAGCTTGCGTCTGATTAGCTAGTTGGTGAGGGTAAAGGCCCACCAAGGCGACGATCAGTAGCCGGTCTGAGAGGATGAACGGCCACATTGGGACTGAGACACGGCCCAGACTCCTACGGGAGGCAGCAGTGGGGAATCTTCCGCAATGGGCGAAAGCCTGACGGAGCAACGCCGCGTGAACGATGAA…	263.84	0	0	0	0	263.84	Bacteria	Bacillota	Negativicutes	Selenomonadales	Selenomonadaceae	Megamonas	Megamonas funiformis	GenBank(Complete Genome)	437897
sq185;size=1035;	Phocaeicola vulgatus	GCA_009103025.1	100	GATGAACGCTAGCTACAGGCTTAACACATGCAAGTCGAGGGGCAGCATGGTCTTAGCTTGCTAAGGCCGATGGCGACCGGCGCACGGGTGAGTAACACGTATCCAACCTGCCGTCTACTCTTGGACAGCCTTCTGAAAGGAAGATTAATACAAGATGGCATCATGAGTCCGCATGTTCACATGATTAAAGGTATTCCGGTAGACGATGGGGATGCGTTCCATTAGATAGTAGGCGGGGTAACGGCCCACCTAGTCTTCGATGGATAGGGGTTCTGAGAGGAAGGTCCCCCACATTGGAACTGAGACACGGTCCAAACTCCTACGGGAGGCAGCAGTGAGGAATATTGGTCAATGGGCGAGAGCCTGAACCAGCCAAGTAGCGTGAAGGATGACTGCCCT…	0	0	131.119	0	149.05	280.169	Bacteria	Bacteroidota	Bacteroidia	Bacteroidales	Bacteroidaceae	Phocaeicola	Phocaeicola vulgatus	GenBank(Scaffold)	821
sq187;size=920;	[Eubacterium] rectale	GCA_005844305.1	99.794	GATGAACGCTGGCGGCGTGCTTAACACATGCAAGTCGAACGAAGCACTTTATTTGATTTCCTTCGGGACTGATTATTTTGTGACTGAGTGGCGGACGGGTGAGTAACGCGTGGGTAACCTGCCTTGTACAGGGGGATAACAGTTGGAAACGGCTGCTAATACCGCATAAGCGCACAGCATCGCATGATGCAGTGTGAAAAACTCCGGTGGTATAAGATGGACCCGCGTTGGATTAGCTAGTTGGTGAGGTAACGGCCCACCAAGGCGACGATCCATAGCCGACCTGAGAGGGTGACCGGCCACATTGGGACTGAGACACGGCCCAAACTCCTACGGGAGGCAGCAGTGGGGAATATTGCACAATGGGCGAAAGCCTGATGCAGCGACGCCGCGTGAGCG…	0	0	0	0	338.584	338.584	Bacteria	Bacillota	Clostridia	Eubacteriales	Lachnospiraceae	NA	[Eubacterium] rectale	GenBank(Scaffold)	39491
sq188;size=896;	Bifidobacterium bifidum	GCA_022720505.1	99.93	GACGAACGCTGGCGGCGCGCCTAACACATGCAAGTCGAACGAGAGATGAGGAGCTTGCTCTTCAAATCGAGTGGCGAACGGGTGAGTAACGCGTGAGGAACCTGCCTCAAAGAGGGGGACAACAGTTGGAAACGACTGCTAATACCGCATAAGCCCACAGCTCGGCATCGAGCAGAGGGAAAAGGAGTGATCCGCTTTGAGATGGCCTCGCGTCCGATTAGCTAGTTGGTGAGGTAACGGCCCACCAAGGCGACGATCGGTAGCCGGACTGAGAGGTTGAACGGCCACATTGGGACTGAGACACGGCCCAGACTCCTACGGGAGGCAGCAGTGGGGAATATTGCACAATGGGGGAAACCCTGATGCAGCGACGCCGCGTGGAGGAAGAAGGTCTTCGGA…	0	0	186.48	0	0	186.48	Bacteria	Actinomycetota	Actinomycetes	Bifidobacteriales	Bifidobacteriaceae	Bifidobacterium	Bifidobacterium bifidum	GenBank(Contig)	1681
sq189;size=877;	Faecalibacterium prausnitzii	GCA_022716935.1	99.932	GACGAACGCTGGCGGCGTGCTTAACACATGCAAGTCGAACGGGGTGTTTATTTCGGTAAACACCAAGTGGCGAACGGGTGAGTAACGCGTAAGCAATCTACCTTCAAGATGGGGACAACACTTCGAAAGGGGTGCTAATACCGAATGAATGTAAGAGTATCGCATGAGACACTTACTAAAGGAGGCCTCTGACATAAGCTTCCGCTTGAAGATGAGCTTGCGTCTGATTAGCTAGTTGGTGAGGGTAAAGGCCCACCAAGGCGACGATCAGTAGCCGGTCTGAGAGGATGAACGGCCACATTGGGACTGAGACACGGCCCAGACTCCTACGGGAGGCAGCAGTGGGGAATCTTCCGCAATGGGCGAAAGCCTGACGGAGCAACGCCGCGTGAACGATGA…	0	0	182.526	0	0	182.526	Bacteria	Bacillota	Clostridia	Eubacteriales	Oscillospiraceae	Faecalibacterium	Faecalibacterium prausnitzii	GenBank(Contig)	853
sq190;size=858;	Bifidobacterium adolescentis	GCA_002107995.1	99.931	GATGAACGCTGGCGGCGTGCTTAACACATGCAAGTCGAACGGGATCCCAGGAGCTTGCTCCTGGGTGAGAGTGGCGAACGGGTGAGTAATGCGTGACCGACCTGCCCCATACACCGGAATAGCTCCTGGAAACGGGTGGTAATGCCGGATGCTCCAGTTGACCGCATGGTCCTCTGGGAAAGATTCTATCGGTATGGGATGGGGTCGCGTCCTATCAGCTTGATGGCGGGGTAACGGCCCACCATGGCTTCGACGGGTAGCCGGCCTGAGAGGGCGACCGGCCACATTGGGACTGAGATACGGCCCAGACTCCTACGGGAGGCAGCAGTGGGGAATATTGCACAATGGGCGCAAGCCTGATGCAGCGACGCCGCGTGCGGGATGACGGCCTTCGGGTTG…	0	0	0	0	315.766	315.766	Bacteria	Actinomycetota	Actinomycetes	Bifidobacteriales	Bifidobacteriaceae	Bifidobacterium	Bifidobacterium adolescentis	GenBank(Contig)	1680
sq55;size=22703;	Bacteroides xylanisolvens	GCA_024789605.1	100	GATGAACGCTAGCTACAGGCTTAACACATGCAAGTCGAGGGGCAGCATTTTAGTTTGCTTGCAAACTAAAGATGGCGACCGGCGCACGGGTGAGTAACACGTATCCAACCTGCCGATAACTCGGGGATAGCCTTTCGAAAGAAAGATTAATATCCGATAGTATATTAAAACCGCATGGTTTTACTATTAAAGAATTTCGGTTATCGATGGGGATGCGTTCCATTAGTTTGTTGGCGGGGTAACGGCCCACCAAGACTACGATGGATAGGGGTTCTGAGAGGAAGGTCCCCCACATTGGAACTGAGACACGGTCCAAACTCCTACGGGAGGCAGCAGTGAGGAATATTGGTCAATGGACGAGAGTCTGAACCAGCCAAGTAGCGTGAAGGATGACTGCCC…	0	186.953	0	0	0	186.953	Bacteria	Bacteroidota	Bacteroidia	Bacteroidales	Bacteroidaceae	Bacteroides	Bacteroides xylanisolvens	GenBank(Contig)	371601
sq192;size=846;	Megamonas funiformis	GCA_027682325.1	100	GACGAACGCTGGCGGCGTGCTTAACACATGCAAGTCGAACGGGGTGTTTATTTCGGTAAACACCAAGTGGCGAACGGGTGAGTAACGCGTAAGCAATCTACCTTCAAGATGGGGACAACACTTCGAAAGGGGTGCTAATACCGAATGAATGTAAGAGTATCGCATGAGACACTTACTAAAGGAGGCCTCTGAAAATGCTTCCGCTTGAAGATGAGCTTGCGTCTGATTAGCTAGTTGGTGAGGGTAAAGGCCCACCAAGGCGACGATCAGTAGCCGGTCTGAGAGGATGAACGGCCACATTGGGACTGAGACACGGCCCAGACTCCTACGGGAGGCAGCAGTGGGGAATCTTCCGCAATGGGCGAAAGCCTGACGGAGCAACGCCGCGTGAACGATGAA…	197.53	0	0	0	0	197.53	Bacteria	Bacillota	Negativicutes	Selenomonadales	Selenomonadaceae	Megamonas	Megamonas funiformis	GenBank(Scaffold)	437897
sq193;size=837;	Bacteroides uniformis	GCA_015553745.1	100	GATGAACGCTAGCTACAGGCTTAACACATGCAAGTCGAGGGGCATCAGGAAGAAAGCTTGCTTTCTTTGCTGGCGACCGGCGCACGGGTGAGTAACACGTATCCAACCTGCCGATGACTCGGGGATAGCCTTTCGAAAGAAAGATTAATACCCGATGGTATATCTGAAAGGCATCTTTCAGCTATTAAAGAATTTCGGTCATTGATGGGGATGCGTTCCATTAGGTTGTTGGCGGGGTAACGGCCCACCAAGCCATCGATGGATAGGGGTTCTGAGAGGAAGGTCCCCCACATTGGAACTGAGACACGGTCCAAACTCCTACGGGAGGCAGCAGTGAGGAATATTGGTCAATGGACGAGAGTCTGAACCAGCCAAGTAGCGTGAAGGATGACTGCCCTA…	0	0	0	232.281	0	232.281	Bacteria	Bacteroidota	Bacteroidia	Bacteroidales	Bacteroidaceae	Bacteroides	Bacteroides uniformis	GenBank(Scaffold)	820
sq194;size=835;	Coprococcus sp.	GCA_027697655.1	99.931	GATGAACGCTGGCGGCGTGCTTAACACATGCAAGTCGAACGAAGCGCTTAAACGGATTTCTTCGGATTGAAGTTTTTGTGACTGAGTGGCGGACGGGTGAGTAACGCGTGGGTAACCTGCCTCATACAGGGGGATAACAGTTAGAAATGACTGCTAATACCGCATAAGCGCACAGTGCTGCATGGCACAGTGTGAAAAACTCCGGTGGTATGAGATGGACCCGCGTCTGATTAGCTAGTTGGTGGGGTAACGGCCTACCAAGGCGACGATCAGTAGCCGGCCTGAGAGGGTGAACGGCCACATTGGGACTGAGACACGGCCCAAACTCCTACGGGAGGCAGCAGTGGGGAATATTGCACAATGGGGGAAACCCTGATGCAGCGACGCCGCGTGAGCGAA…	0	182.793	0	0	0	182.793	Bacteria	Bacillota	Clostridia	Eubacteriales	Lachnospiraceae	Coprococcus	Coprococcus sp.	GenBank(Scaffold)	2997993
sq195;size=834;	Blautia sp.	GCA_003480905.1	100	GATGAACGCTGGCGGCGTGCTTAACACATGCAAGTCGAGCGAAGCAGTTAAGTTGATTTCTTCGGATTGATTCTTAACTGACTGAGCGGCGGACGGGTGAGTAACGCGTGGGTGACCTGCCCCATACCGGGGGATAACAGCTGGAAACGGCTGCTAATACCGCATAAGCGCACAGAGCTGCATGGCTCGGTGTGAAAAACTCCGGTGGTATGGGATGGGCCCGCGTCTGATTAGGCAGTTGGCGGGGTAACGGCCCACCAAACCGACGATCAGTAGCCGGCCTGAGAGGGCGACCGGCCACATTGGGACTGAGACACGGCCCAAACTCCTACGGGAGGCAGCAGTGGGGAATATTGCACAATGGGGGAAACCCTGATGCAGCGACGCCGCGTGAGCGAA…	37.1244	0	140.485	0	0	177.609	Bacteria	Bacillota	Clostridia	Eubacteriales	Lachnospiraceae	Blautia	Blautia sp.	GenBank(Scaffold)	2292973
sq196;size=828;	Megamonas rupellensis	GCA_008680755.1	99.932	GACGAACGCTGGCGGCGTGCTTAACACATGCAAGTCGAACGGGGTGTTTATTTCGGTAAACACCAAGTGGCGAACGGGTGAGTAACGCGTAAGCAATCTACCTTCAAGATGGGGACAACACTTCGAAAGGGGTGCTAATACCGAATGAATGTAAGAGTATCGCATGAGACACTTACTAAAGGAGGCCTCTGAAAATGCTTCCGCTTGAAGATGAGCTTGCGTCTGATTAGCTAGTTGGTGAGGGTAAAGGCCCACCAAGGCGACGATCAGTAGCCGGTCTGAGAGGATGAACGGCCACATTGGGACTGAGACACGGCCCAGACTCCTACGGGAGGCAGCAGTGGGGAATCTTCCGCAATGGGCGAAAGCCTGACGGAGCAACGCCGCGTGAACGATGAA…	0	0	0	229.783	0	229.783	Bacteria	Bacillota	Negativicutes	Selenomonadales	Selenomonadaceae	Megamonas	Megamonas rupellensis	GenBank(Contig)	491921
sq198;size=820;	[Eubacterium] rectale	GCA_003466795.1	99.931	GATGAACGCTGGCGGCGTGCTTAACACATGCAAGTCGAACGAAGCACTTTATTTGATTTCCTTCGGGACTGATTATTTTGTGACTGAGTGGCGGACGGGTGAGTAACGCGTGGGTAACCTGCCTTGTACAGGGGGATAACAGTTGGAAACGGCTGCTAATACCGCATAAGCGCACAGCATCGCATGATGCAGTGTGAAAAACTCCGGTGGTATAAGATGGACCCGCGTTGGATTAGCTAGTTGGTGAGGTAACGGCCCACCAAGGCGACGATCCATAGCCGACCTGAGAGGGTGACCGGCCACATTGGGACTGAGACACGGCCCAAACTCCTACGGGAGGCAGCAGTGGGGAATATTGCACAATGGGCGAAAGCCTGATGCAGCGACGCCGCGTGAGCG…	0	0	0	0	301.781	301.781	Bacteria	Bacillota	Clostridia	Eubacteriales	Lachnospiraceae	NA	[Eubacterium] rectale	GenBank(Scaffold)	39491
sq199;size=816;	uncultured Prevotella	GCA_900766725.1	99.932	GACGAACGCTGGCGGCGTGCTTAACACATGCAAGTCGAACGGGGTGTTTATTTCGGTAAACACCAAGTGGCGAACGGGTGAGTAACGCGTAAGCAATCTACCTTCAAGATGGGGACAACACTTCGAAAGGGGTGCTAATACCGAATGAATGTAAGAGTATCGCATGAGACACTTACTAAAGGAGGCCTCTGACATAAGCTTCCGCTTGAAGATGAGCTTGCGTCTGATTAGCTAGTTGGTGAGGGTAAAGGCCCACCAAGGCGACGATCAGTAGCCGGTCTGAGAGGATGAACGGCCACATTGGGACTGAGACACGGCCCAGACTCCTACGGGAGGCAGCAGTGGGGAATCTTCCGCAATGGGCGAAAGCCTGACGGAGCAACGCCGCGTGAACGATGA…	190.525	0	0	0	0	190.525	Bacteria	Bacteroidota	Bacteroidia	Bacteroidales	Prevotellaceae	Prevotella	uncultured Prevotella	GenBank(Contig)	159272
sq165;size=1489;	Lachnospiraceae bacterium	GCA_027683475.1	99.381	GATGAACGCTGGCGGCGTGCTTAACACATGCAAGTCGAACGGGAATCACTTCATTGAGACTTCGGTGGATTTGATTTGATTCTAGTGGCGGACGGGTGAGTAACGCGTGGGTAACCTGCCTTATACAGGGGGATAACAGTCAGAAATGACTGCTAATACCGCATAAGCGCACAGGACCGCATGGTCCGGTGTGAAAAACTCCGGTGGTATAAGATGGATCCGCGTTGGATTAGCTTGTTGGTGGGGTAACGGCCCACCAAGGCGACGATCCATAGCCGGCCTGAGAGGGTGAACGGCCACATTGGGACTGAGACACGGCCCAGACTCCTACGGGAGGCAGCAGTGGGGAATATTGCACAATGGGGGAAACCCTGATGCAGCGACGCCGCGTGAAGGAAG…	0	175.35	0	0	0	175.35	Bacteria	Bacillota	Clostridia	Eubacteriales	Lachnospiraceae	NA	Lachnospiraceae bacterium	GenBank(Scaffold)	2997031
sq200;size=797;	Ruminococcus bromii	GCA_027663525.1	99.862	GACGAACGCTGGCGGCGTGCCTAACACATGCAAGTCGAACGGAACTGTTTTGAAAGATTTCTTCGGAATGAATTCGATTTAGTTTAGTGGCGGACGGGTGAGTAACGCGTGAGTAACCTGCCTTCAAGAGGGGGATAACATTCTGAAAAGAATGCTAATACCGCATGACATATCGGAACCACATGATTTTGATATCAAAGATTTTATCGCTTGAAGATGGACTCGCGTCCGATTAGTTAGTTGGTGAGGTAACGGCTCACCAAGACCGCGATCGGTAGCCGGACTGAGAGGTTGAACGGCCACATTGGGACTGAGACACGGCCCAGACTCCTACGGGAGGCAGCAGTGGGGGATATTGCGCAATGGGGGCAACCCTGACGCAGCAACGCCGCGTGAAGG…	0	0	0	221.18	0	221.18	Bacteria	Bacillota	Clostridia	Eubacteriales	Oscillospiraceae	Ruminococcus	Ruminococcus bromii	GenBank(Scaffold)	40518
sq201;size=791;	Bifidobacterium adolescentis	GCA_009095235.1	100	GATGAACGCTGGCGGCGTGCTTAACACATGCAAGTCGAACGGGATCCCAGGAGCTTGCTCCTGGGTGAGAGTGGCGAACGGGTGAGTAATGCGTGACCGACCTGCCCCATACACCGGAATAGCTCCTGGAAACGGGTGGTAATGCCGGATGCTCCAGTTGGATGCATGTCCTTCTGGGAAAGATTCATCGGTATGGGATGGGGTCGCGTCCTATCAGCTTGATGGCGGGGTAACGGCCCACCATGGCTTCGACGGGTAGCCGGCCTGAGAGGGCGACCGGCCACATTGGGACTGAGATACGGCCCAGACTCCTACGGGAGGCAGCAGTGGGGAATATTGCACAATGGGCGCAAGCCTGATGCAGCGACGCCGCGTGCGGGATGACGGCCTTCGGGTTGT…	5.60368	0	75.5495	112.116	0	193.269	Bacteria	Actinomycetota	Actinomycetes	Bifidobacteriales	Bifidobacteriaceae	Bifidobacterium	Bifidobacterium adolescentis	GenBank(Contig)	1680
sq203;size=756;	Blautia sp.	GCA_008680665.1	99.862	GATGAACGCTGGCGGCGTGCTTAACACATGCAAGTCGAGCGAAGCAGTTAAGAAGATTCTTCGGATGATTCTTGATTGACTGAGCGGCGGACGGGTGAGTAACGCGTGGGTGACCTGCCCCATACCGGGGGATAACAGCTGGAAACGGCTGCTAATACCGCATAAGCGCACAGAGCTGCATGGCTCGGTGTGAAAAACTCCGGTGGTATGGGATGGGCCCGCGTCTGATTAGGCAGTTGGCGGGGTAACGGCCCACCAAACCGACGATCAGTAGCCGGCCTGAGAGGGCGACCGGCCACATTGGGACTGAGACACGGCCCAAACTCCTACGGGAGGCAGCAGTGGGGAATATTGCACAATGGGGGAAACCCTGATGCAGCGACGCCGCGTGAGCGAAGA…	0	0	157.343	0	0	157.343	Bacteria	Bacillota	Clostridia	Eubacteriales	Lachnospiraceae	Blautia	Blautia sp.	GenBank(Contig)	1969167
sq167;size=1444;	Lachnospiraceae bacterium	GCA_027683475.1	99.725	GATGAACGCTGGCGGCGTGCTTAACACATGCAAGTCGAACGGGAATCACTTCATTGAGACTTCGGTGGATTTGATTTGATTCTAGTGGCGGACGGGTGAGTAACGCGTGGGTAACCTGCCTTATACAGGGGGATAACAGTCAGAAATGACTGCTAATACCGCATAAGCGCACAGGACCGCATGGTCCGGTGTGAAAAACTCCGGTGGTATAAGATGGACCCGCGTTGGATTAGCTTGTTGGTGGGGTAACGGCCCACCAAGGCGACGATCCATAGCCGGCCTGAGAGGGTGAACGGCCACATTGGGACTGAGACACGGCCCAGACTCCTACGGGAGGCAGCAGTGGGGAATATTGCACAATGGGGGAAACCCTGATGCAGCGACGCCGCGTGAAGGAAG…	0	164.405	0	0	0	164.405	Bacteria	Bacillota	Clostridia	Eubacteriales	Lachnospiraceae	NA	Lachnospiraceae bacterium	GenBank(Scaffold)	2997031
sq166;size=1479;	Lachnospiraceae bacterium	GCA_027683475.1	99.036	GATGAACGCTGGCGGCGTGCTTAACACATGCAAGTCGAACGGGAATTATTTTATTGAAACTTCGGTCGATTTAATTTAATTCTAGTGGCGGACGGGTGAGTAACGCGTGGGTAACCTGCCTTATACAGGGGGATAACAGTCAGAAATGACTGCTAATACCGCATAAGCGCACAGGACCGCATGGTCCTGTGTGAAAAACTCCGGTGGTATAAGATGGACCCGCGTTGGATTAGCTTGTTGGCGGGGTAACGGCCCACCAAGGCGACGATCCATAGCCGGCCTGAGAGGGTGAACGGCCACATTGGGACTGAGACACGGCCCAGACTCCTACGGGAGGCAGCAGTGGGGAATATTGCACAATGGGGGAAACCCTGATGCAGCGACGCCGCGTGAAGGAAG…	0	162.872	0	0	0	162.872	Bacteria	Bacillota	Clostridia	Eubacteriales	Lachnospiraceae	NA	Lachnospiraceae bacterium	GenBank(Scaffold)	2997031
sq205;size=737;	Phocaeicola massiliensis	GCA_004349605.1	100	GATGAACGCTAGCTACAGGCTTAACACATGCAAGTCGAGGGGCAGCATGGTCTTAGCTTGCTAAGGCCGATGGCGACCGGCGCACGGGTGAGTAACGCGTATCCAACCTGCCTTACACTCTTGGACAGCCTTCTGAAAGGGAGATTAATACAAGATGTTATCATGAGTAAGCATTTTCGCATGATTAAAGGTTTACCGGTGTAAGATGGGGATGCGTTCCATTAGATAGTAGGCGGGGTAACGGCCCACCTAGTCTTCGATGGATAGGGGTTCTGAGAGGAAGGTCCCCCACATTGGAACTGAGACACGGTCCAAACTCCTACGGGAGGCAGCAGTGAGGAATATTGGTCAATGGACGAGAGTCTGAACCAGCCAAGTAGCGTGAAGGATGAAGGTTCT…	0	0	153.388	0	0	153.388	Bacteria	Bacteroidota	Bacteroidia	Bacteroidales	Bacteroidaceae	Phocaeicola	Phocaeicola massiliensis	GenBank(Scaffold)	204516
sq206;size=735;	Faecalibacterium prausnitzii	GCA_019967955.1	99.791	GACGAACGCTGGCGGCGCGCCTAACACATGCAAGTCGAACGAGCAAGAGAGAGCTTGCTTTCTCGAGCGAGTGGCGAACGGGTGAGTAACGCGTGAGGAACCTGCCTCAAAGAGGGGGACAACAGTTGGAAACGACTGCTAATACCGCATAAGCCCACGGCTCGGCATCGAGCAGAGGGAAAAGGAGCAATCCGCTTTGAGATGGCCTCGCGTCCGATTAGCTAGTTGGTGAGGTAACGGCCCACCAAGGCAACGATCGGTAGCCGGACTGAGAGGTTGAACGGCCACATTGGGACTGAGACACGGCCCAGACTCCTACGGGAGGCAGCAGTGGGGAATATTGCACAATGGGGGAAACCCTGATGCAGCGACGCCGCGTGGAGGAAGAAGGTCTTCGGA…	0	0	0	203.974	0	203.974	Bacteria	Bacillota	Clostridia	Eubacteriales	Oscillospiraceae	Faecalibacterium	Faecalibacterium prausnitzii	GenBank(Complete Genome)	853
sq59;size=20456;	Faecalimonas umbilicata	GCA_017850435.1	100	GATGAACGCTGGCGGCGTGCTTAACACATGCAAGTCGAACGAAGCACTTGAATGGAATTCTTCGGAAGGAAGCTCAAGTGACTGAGTGGCGGACGGGTGAGTAACGCGTGGGTAACCTGCCTCATACAGGGGGATAACAGTTAGAAATGACTGCTAATACCGCATAAGCACACGTGATCGCATGATCGAGTGTGAAAAACTCCGGTGGTATGAGATGGACCCGCGTCTGATTAGCTAGTTGGTGGGGTAATGGCCCACCAAGGCGACGATCAGTAGCCGGCCTGAGAGGGTGAACGGCCACATTGGGACTGAGACACGGCCCAAACTCCTACGGGAGGCAGCAGTGGGGAATATTGCACAATGGGGGAAACCCTGATGCAGCGACGCCGCGTGAAGGAT…	0	157.618	0	0	0	157.618	Bacteria	Bacillota	Clostridia	Eubacteriales	Lachnospiraceae	Faecalimonas	Faecalimonas umbilicata	GenBank(Contig)	1912855
sq208;size=696;	Faecalibacterium prausnitzii	GCA_027663405.1	99.86	GACGAACGCTGGCGGCGCGCCTAACACATGCAAGTCGAACGAGAGATGAGGAGCTTGCTCTTCAAATCGAGTGGCGAACGGGTGAGTAACGCGTGAGGAACCTGCCTCAAAGAGGGGGACAACAGTTGGAAACGACTGCTAATACCGCATAAGCCCACGGCTCGGCATCGAGCAGAGGGAAAAGGAGTGATCCGCTTTGAGATGGCCTCGCGTCCGATTAGCTAGTTGGTGAGGTAACGGCCCACCAAGGCAACGATCGGTAGCCGGACTGAGAGGTTGAACGGCCACATTGGGACTGAGACACGGCCCAGACTCCTACGGGAGGCAGCAGTGGGGAATATTGCACAATGGGGGAAACCCTGATGCAGCGACGCCGCGTGGAGGAAGAAGGTCTTCGGA…	0	0	144.855	0	0	144.855	Bacteria	Bacillota	Clostridia	Eubacteriales	Oscillospiraceae	Faecalibacterium	Faecalibacterium prausnitzii	GenBank(Scaffold)	853
sq209;size=692;	Ruminococcus bromii	GCA_008679975.1	100	GACGAACGCTGGCGGCGTGCCTAACACATGCAAGTCGAACGGAACTGTTTTGAAAGATTTCTTCGGAATGAATTTGATTTAGTTTAGTGGCGGACGGGTGAGTAACGCGTGAGTAACCTGCCTTCAAGAGGGGGATAACATTCTGAAAAGAATGCTAATACCGCATGACATATCGGAACCACATGGTTTTGATATCAAAGATTTTATCGCTTGAAGATGGACTCGCGTCCGATTAGTTAGTTGGTGAGGTAACGGCTCACCAAGACCGCGATCGGTAGCCGGACTGAGAGGTTGAACGGCCACATTGGGACTGAGACACGGCCCAGACTCCTACGGGAGGCAGCAGTGGGGGATATTGCGCAATGGGGGCAACCCTGACGCAGCAACGCCGCGTGAAGG…	0	0	0	0	254.674	254.674	Bacteria	Bacillota	Clostridia	Eubacteriales	Oscillospiraceae	Ruminococcus	Ruminococcus bromii	GenBank(Contig)	40518
sq210;size=685;	Bifidobacterium bifidum	GCA_028202115.1	100	GATGAACGCTGGCGGCGTGCTTAACACATGCAAGTCGAACGGGATCCATCAAGCTTGCTTGGTGGTGAGAGTGGCGAACGGGTGAGTAATGCGTGACCGACCTGCCCCATGCTCCGGAATAGCTCCTGGAAACGGGTGGTAATGCCGGATGTTCCACATGATCGCATGTGATTGTGGGAAAGATTCTATCGGCGTGGGATGGGGTCGCGTCCTATCAGCTTGTTGGTGAGGTAACGGCTCACCAAGGCTTCGACGGGTAGCCGGCCTGAGAGGGCGACCGGCCACATTGGGACTGAGATACGGCCCAGACTCCTACGGGAGGCAGCAGTGGGGAATATTGCACAATGGGCGCAAGCCTGATGCAGCGACGCCGCGTGAGGGATGGAGGCCTTCGGGTTG…	0	0	98.027	0	78.7575	176.785	Bacteria	Actinomycetota	Actinomycetes	Bifidobacteriales	Bifidobacteriaceae	Bifidobacterium	Bifidobacterium bifidum	GenBank(Scaffold)	1681
sq212;size=677;	Blautia sp.	GCA_008680665.1	99.587	GATGAACGCTGGCGGCGTGCTTAACACATGCAAGTCGAGCGAAGCAGTTAAGAAGATTCTTCGGATGATTCTTGATTGACTGAGCGGCGGACGGGTGAGTAACGCGTGGGTGACCTGCCCCATACCGGGGGATAACAGCTGGAAACGGCTGCTAATACCGCATAAGCGCACAGAGCTGCATGGCTCAGTGTGAAAAACTCCGGTGGTATGGGATGGGCCCGCGTCTGATTAGGCAGTTGGCGGGGTAACGGCCCACCAAACCGACGATCAGTAGCCGGCCTGAGAGGGCGACCGGCCACATTGGGACTGAGACACGGCCCAAACTCCTACGGGAGGCAGCAGTGGGGAATATTGCACAATGGGGGAAACCCTGATGCAGCGACGCCGCGTGAGCGAAGA…	0	0	140.901	0	0	140.901	Bacteria	Bacillota	Clostridia	Eubacteriales	Lachnospiraceae	Blautia	Blautia sp.	GenBank(Contig)	1969167
sq214;size=675;	Enterocloster alcoholdehydrogenati	GCA_013282095.1	99.862	GATGAACGCTGGCGGCGTGCCTAACACATGCAAGTCGAGCGAAGCGGTCTGGAGGAAGTTTTCGGATGGAATCCGGATTGACTGAGCGGCGGACGGGTGAGTAACGCGTGGGTAACCTGCCTCATACAGGGGGATAACAGTTAGAAATGGCTGCTAATACCGCATAAGCGCACAGCTTCGCATGGAGCAGTGTGAAAAACTCTGGTGGTATGAGATGGACCCGCGTCTGATTAGCTGGTTGGTAAGGTAACGGCTTACCAAGGCGACGATCAGTAGCCGACCTGAGAGGGTGACCGGCCACATTGGGACTGAGACACGGCCCAAACTCCTACGGGAGGCAGCAGTGGGGAATATTGCACAATGGGGGAAACCCTGATGCAGCGACGCCGCGTGAGTGAA…	0	147.767	0	0	0	147.767	Bacteria	Bacillota	Clostridia	Eubacteriales	Lachnospiraceae	Enterocloster	Enterocloster alcoholdehydrogenati	GenBank(Contig)	2547410
sq202;size=784;	Veillonella parvula	GCA_009710745.1	100	GACGAACGCTGGCGGCGTGCTTAACACATGCAAGTCGAACGAAGAGCGACGGAAGCTTGCTTCTATCAATCTTAGTGGCGAACGGGTGAGTAACGCGTAATCAACCTGCCCTTCAGAGGGGGACAACAGTTGGAAACGACTGCTAATACCGCATACGATCTAATCTCGGCATCGAGGATAGATGAAAGGTGGCCTCTACATGTAAGCTATCACTGAAGGAGGGGATTGCGTCTGATTAGCTAGTTGGAGGGGTAACGGCCCACCAAGGCGATGATCAGTAGCCGGTCTGAGAGGATGAACGGCCACATTGGGACTGAGACACGGCCCAGACTCCTACGGGAGGCAGCAGTGGGGAATCTTCCGCAATGGACGAAAGTCTGACGGAGCAACGCCGCGTGA…	0	145.578	0	0	0	145.578	Bacteria	Bacillota	Negativicutes	Veillonellales	Veillonellaceae	Veillonella	Veillonella parvula	GenBank(Scaffold)	29466
sq215;size=660;	Ruminococcus bromii	GCA_008679975.1	100	GACGAACGCTGGCGGCGTGCCTAACACATGCAAGTCGAACGGAACTGTTTTGAAAGATTTCTTCGGAATGAATTTGATTTAGTTTAGTGGCGGACGGGTGAGTAACGCGTGAGTAACCTGCCTTCAAGAGGGGGATAACATTCTGAAAAGGATGCTAATACCGCATGACATATCGGAACCACATGGTTCTGATATCAAAGATTTTATCGCTTGAAGATGGACTCGCGTCCGATTAGTTAGTTGGTGAGGTAACGGCTCACCAAGACCGCGATCGGTAGCCGGACTGAGAGGTTGAACGGCCACATTGGGACTGAGACACGGCCCAGACTCCTACGGGAGGCAGCAGTGGGGGATATTGCGCAATGGGGGCAACCCTGACGCAGCAACGCCGCGTGAAGG…	0	0	0	0	242.897	242.897	Bacteria	Bacillota	Clostridia	Eubacteriales	Oscillospiraceae	Ruminococcus	Ruminococcus bromii	GenBank(Contig)	40518
sq216;size=652;	Bacteroides uniformis	GCA_015124975.1	100	GATGAACGCTAGCTACAGGCTTAACACATGCAAGTCGAGGGGCAGCATGAACTTAGCTTGCTAAGTTTGATGGCGACCGGCGCACGGGTGAGTAACACGTATCCAACCTGCCGATGACTCGGGGATAGCCTTTCGAAAGAAAGATTAATACCCGATGGCATAATTCTTCCGCATGGTAGAACTATTAAAGAATTTCGGTCATCGATGGGGATGCGTTCCATTAGGTTGTTGGCGGGGTAACGGCCCACCAAGCCTTCGATGGATAGGGGTTCTGAGAGGAAGGTCCCCCACATTGGAACTGAGACACGGTCCAAACTCCTACGGGAGGCAGCAGTGAGGAATATTGGTCAATGGACGAGAGTCTGAACCAGCCAAGTAGCGTGAAGGATGACTGCCCTA…	0	0	0	167.619	17.6652	185.285	Bacteria	Bacteroidota	Bacteroidia	Bacteroidales	Bacteroidaceae	Bacteroides	Bacteroides uniformis	GenBank(Contig)	820
sq217;size=651;	Parabacteroides merdae	GCA_009719865.1	100	GATGAACGCTAGCGACAGGCTTAACACATGCAAGTCGAGGGGCAGCATGATTTGTAGCAATACAGATTGATGGCGACCGGCGCACGGGTGAGTAACGCGTATGCAACTTACCTATCAGAGGGGGATAGCCCGGCGAAAGTCGGATTAATACCCCATAAAACAGGGGTCCCGCATGGGAATATTTGTTAAAGATTCATCGCTGATAGATAGGCATGCGTTCCATTAGGCAGTTGGCGGGGTAACGGCCCACCAAACCGACGATGGATAGGGGTTCTGAGAGGAAGGTCCCCCACATTGGTACTGAGACACGGACCAAACTCCTACGGGAGGCAGCAGTGAGGAATATTGGTCAATGGCCGAGAGGCTGAACCAGCCAAGTCGCGTGAAGGAAGAAGGATC…	28.7189	0	0	39.9623	141.322	210.003	Bacteria	Bacteroidota	Bacteroidia	Bacteroidales	Tannerellaceae	Parabacteroides	Parabacteroides merdae	GenBank(Contig)	46503
sq174;size=1265;	Blautia caecimuris	GCA_013302405.1	98.418	GATGAACGCTGGCGGCGTGCTTAACACATGCAAGTCGAACGGGGAACATTTTATGGAAGCTTCGGTGGAAATAGCTTGTTCCTAGTGGCGGACGGGTGAGTAACGCGTGGGTAACCTGCCTCACACTGGGGGATAACAGTCAGAAATGACTGCTAATACCGCATAAGCGCACAGAGCCGCATGGCTCCGTGTGAAAAACTCCGGTGGTGTGAGATGGACCCGCGTTGGATTAGCCAGTTGGCAGGGTAACGGCCTACCAAAGCGACGATCCATAGCCGGCCTGAGAGGGTGGACGGCCACATTGGGACTGAGACACGGCCCAGACTCCTACGGGAGGCAGCAGTGGGGAATATTGCACAATGGGGGAAACCCTGATGCAGCGACGCCGCGTGAAGGAAG…	0	140.981	0	0	0	140.981	Bacteria	Bacillota	Clostridia	Eubacteriales	Lachnospiraceae	Blautia	Blautia caecimuris	GenBank(Contig)	1796615
sq220;size=614;	uncultured Ruminococcus	GCA_900539925.1	94.299	GACGAACGCTGGCGGCGTGCCTAACACATGCAAGTCGAACGGAGTTTAATGACGGAAGCCTTCGGGTGGAAGACATTAAACTTAGTGGCGGACGGGTGAGTAACGCGTGAGCAACCTGCCTCTCAGAGGGGGATAACGTTTGGAAACGAACGCTAATACCGCATAACATATCTTTACCGCATGATAGAGATATCAAAGGAGCAATCCGCTGAGAGATGGGCTCGCGTCCGATTAGATAGTTGGTGAGGTAACGGCTCACCAAGTCGACGATCGGTAGCCGGACTGAGAGGTTGAACGGCCACATTGGGACTGAGACACGGCCCAGACTCCTACGGGAGGCAGCAGTGGGGGATATTGCACAATGGGCGCAAGCCTGATGCAGCAACGCCGCGTGAGGGA…	0	0	127.789	0	0	127.789	Bacteria	Bacillota	Clostridia	Eubacteriales	Oscillospiraceae	Ruminococcus	uncultured Ruminococcus	GenBank(Contig)	165186
sq221;size=613;	uncultured Collinsella	GCA_902461165.1	100	GATGAACGCTGGCGGCGCGCCTAACACATGCAAGTCGAACGGCACCCCTCTCCGGAGGGAAGCGAGTGGCGAACGGCTGAGTAACACGTGGAGAACCTGCCCCCTCCCCCGGGATAGCCGCCCGAAAGGACGGGTAATACCGGATACCCCGGGGTGCCGCATGGCACCCCGGCTAAAGCCCCGACGGGAGGGGATGGCTCCGCGGCCCATCAGGTAGACGGCGGGGTGACGGCCCACCGTGCCGACAACGGGTAGCCGGGTTGAGAGACCGACCGGCCAGATTGGGACTGAGACACGGCCCAGACTCCTACGGGAGGCAGCAGTGGGGAATCTTGCGCAATGGGGGGAACCCTGACGCAGCGACGCCGCGTGCGGGACGGAGGCCTTCGGGTCGTAAAC…	84.5222	0	0	0	92.3745	176.897	Bacteria	Actinomycetota	Coriobacteriia	Coriobacteriales	Coriobacteriaceae	Collinsella	uncultured Collinsella	GenBank(Contig)	165190
sq224;size=605;	Prevotella stercorea	GCA_021531515.1	98.896	GATGAACGCTAGCTACAGGCTTAACACATGCAAGTCGAGGGGCAGCATGTCGGTTGCTTGCAACCGATGATGGCGACCGGCGCACGGGTGAGTAACGCGTATCCAACCTACCCTTGTCCATCGGATAACCCGTCGAAAGGCGGCCTAACACGATATGCGGTTCACCGCAGGCATCTAACGTGAACGAAATGTGAAGGAGAAGGATGGGGATGCGTCTGATTAGCTTGTTGGCGGGGTAACGGCCCACCAAGGCAACGATCAGTAGGGGTTCTGAGAGGAAGGTCCCCCACATTGGAACTGAGACACGGTCCAAACTCCTACGGGAGGCAGCAGTGAGGAATATTGGTCAATGGACGAGAGTCTGAACCAGCCAAGTAGCGTGCAGGATGACGGCCCTAT…	0	0	0	167.897	0	167.897	Bacteria	Bacteroidota	Bacteroidia	Bacteroidales	Prevotellaceae	Prevotella	Prevotella stercorea	GenBank(Contig)	363265
sq225;size=605;	[Eubacterium] rectale	GCA_028322385.1	99.863	GATGAACGCTGGCGGCGTGCTTAACACATGCAAGTCGAACGAAGCACTTTATTTGATTTCCTTCGGGACTGATTATTTTGTGACTGAGTGGCGGACGGGTGAGTAACGCGTGGGTAACCTGCCTTATACAGGGGGATAACAGTTGGAAACGGCTGCTAATACCGCATAAGCGCACGGCATCGCATGATGCAGTGTGAAAAACTCCGGTGGTATAAGATGGACCCGCGTTGGATTAGCTAGTTGGTGAGGTAACGGCCCACCAAGGCGACGATCCATAGCCGACCTGAGAGGGTGACCGGCCACATTGGGACTGAGACACGGCCCAAACTCCTACGGGAGGCAGCAGTGGGGAATATTGCACAATGGGCGAAAGCCTGATGCAGCGACGCCGCGTGAGCG…	0	0	0	0	222.656	222.656	Bacteria	Bacillota	Clostridia	Eubacteriales	Lachnospiraceae	NA	[Eubacterium] rectale	GenBank(Scaffold)	39491
sq207;size=716;	Phocaeicola dorei	GCA_022713245.1	100	GACGAACGCTGGCGGCGTGCTTAACACATGCAAGTCGAACGAAGAGCGATGGAAGCTTGCTTCTATCAATCTTAGTGGCGAACGGGTGAGTAACGCGTAATCAACCTGCCCTTCAGAGGGGGACAACAGTTGGAAACGACTGCTAATACCGCATACGATCTAATCTCGGCATCGAGGATAGATGAAAGGTGGCCTCTACATGTAAGCTATCACTGAAGGAGGGGATTGCGTCTGATTAGCTAGTTGGAGGGGTAACGGCCCACCAAGGCGATGATCAGTAGCCGGTCTGAGAGGATGAACGGCCACATTGGGACTGAGACACGGCCCAGACTCCTACGGGAGGCAGCAGTGGGGAATCTTCCGCAATGGACGAAAGTCTGACGGAGCAACGCCGCGTGA…	0	129.816	0	0	0	129.816	Bacteria	Bacteroidota	Bacteroidia	Bacteroidales	Bacteroidaceae	Phocaeicola	Phocaeicola dorei	GenBank(Contig)	357276
sq226;size=591;	Faecalibacterium prausnitzii	GCA_022716935.1	100	GACGAACGCTGGCGGCGTGCTTAACACATGCAAGTCGAACGGGGTGTTTATTTCGGTAAACACCAAGTGGCGAACGGGTGAGTAACGCGTAAGCAATCTACCTTCAAGATGGGGACAACACTTCGAAAGGGGTGCTAATACCGAATGAATGTAAGAGTATCGCATGAGACACTTACTAAAGGAGGCCTCTGACATAAGCTTCCGCTTGAAGATGAGCTTGCGTCTGATTAGCTAGTTGGTGAGGGTAAAGGCCCACCAAGGCGACGATCAGTAGCCGGTCTGAGAGGATGAACGGCCACATTGGGACTGAGACACGGCCCAGACTCCTACGGGAGGCAGCAGTGGGGAATCTTCCGCAATGGGCGAAAGCCTGACGGAGCAACGCCGCGTGAACGATGA…	137.991	0	0	0	0	137.991	Bacteria	Bacillota	Clostridia	Eubacteriales	Oscillospiraceae	Faecalibacterium	Faecalibacterium prausnitzii	GenBank(Contig)	853
sq228;size=588;	Oscillospiraceae bacterium	GCA_025993395.1	99.86	GACGAACGCTGGCGGCACGCTTAACACATGCAAGTCGAACGGAGAACATTGAGCTTGCTTAATGTTCTTAGTGGCGGACGGGTGAGTAACACGTGAGTAACCTGCCTCTGAGAGTGGGATAGCTTCTGGAAACGGATGGTAATACCGCATAACATCATGGATTCGCATGTTTCTATGATCAAAGATTTATCGCTCAGAGATGGACTCGCGTCTGATTAGCTAGTTGGTAAGGTAACGGCTTACCAAGGCGACGATCAGTAGCCGGACTGAGAGGTTGATCGGCCACATTGGGACTGAGACACGGCCCAGACTCCTACGGGAGGCAGCAGTGGGGAATATTGCACAATGGGGGAAACCCTGATGCAGCGATGCCGCGTGGAGGAAGAAGGTTTTCGGATT…	0	0	0	163.179	0	163.179	Bacteria	Bacillota	Clostridia	Eubacteriales	Oscillospiraceae	NA	Oscillospiraceae bacterium	GenBank(Contig)	2485925
sq229;size=586;	Ruminococcus sp.	GCA_003461485.1	100	GACGAACGCTGGCGGCGTGCCTAACACATGCAAGTCGAACGGAACTGTTTTGAAAGATTTCTTCGGAATGAATTTGATTTAGTTTAGTGGCGGACGGGTGAGTAACGCGTGAGTAACCTGCCTTCAAGAGGGGGATAACATTCTGAAAAGAATGCTAATACCGCATGACATATCGGAACCACATGGTTTTGATATCAAAGATTTTATCGCTTGAAGATGGACTCGCGTCCGATTAGTTAGTTGGTGAGGTAACGGCTCACCAAGACCGCGATCGGTAGCCGGACTGAGAGGTTGAACGGCCACATTGGGACTGAGACACGGCCCAGACTCCTACGGGAGGCAGCAGTGGGGGATATTGCGCAATGGGGGCAACCCTGACGCAGCAACGCCGCGTGAAGG…	0	0	0	0	215.663	215.663	Bacteria	Bacillota	Clostridia	Eubacteriales	Oscillospiraceae	Ruminococcus	Ruminococcus sp.	GenBank(Scaffold)	2293148
sq183;size=1065;	Lachnospiraceae bacterium	GCA_027683475.1	99.931	GATGAACGCTGGCGGCGTGCTTAACACATGCAAGTCGAACGGGAAATACTTCATTGAGACTTCGGTGGATTTGATTTATTTCTAGTGGCGGACGGGTGAGTAACGCGTGGGTAACCTGCCTTATACAGGGGGATAACAGTCAGAAATGACTGCTAATACCGCATAAGCGCACAGGACCGCATGGTCCGGTGTGAAAAACTCCGGTGGTATAAGATGGACCCGCGTTGGATTAGCTTGTTGGTGGGGTAACGGCCCACCAAGGCGACGATCCATAGCCGGCCTGAGAGGGTGAACGGCCACATTGGGACTGAGACACGGCCCAGACTCCTACGGGAGGCAGCAGTGGGGAATATTGCACAATGGGGGAAACCCTGATGCAGCGACGCCGCGTGAAGGAAG…	0	126.97	0	0	0	126.97	Bacteria	Bacillota	Clostridia	Eubacteriales	Lachnospiraceae	NA	Lachnospiraceae bacterium	GenBank(Scaffold)	2997031
sq231;size=577;	Bifidobacterium adolescentis	GCA_000154085.1	100	GATGAACGCTGGCGGCGTGCTTAACACATGCAAGTCGAACGGGATCCCAGGAGCTTGCTCCTGGGTGAGAGTGGCGAACGGGTGAGTAATGCGTGACCGACCTGCCCCATACACCGGAATAGCTCCTGGAAACGGGTGGTAATGCCGGATGCTCCAGTTGACCGCATGGTCCTCTGGGAAAGCTTTTGCGGTATGGGATGGGGTCGCGTCCTATCAGCTTGATGGCGGGGTAACGGCCCACCATGGCTTCGACGGGTAGCCGGCCTGAGAGGGCGACCGGCCACATTGGGACTGAGATACGGCCCAGACTCCTACGGGAGGCAGCAGTGGGGAATATTGCACAATGGGCGCAAGCCTGATGCAGCGACGCCGCGTGCGGGATGACGGCCTTCGGGTTGT…	6.53763	0	0	25.809	167.82	200.166	Bacteria	Actinomycetota	Actinomycetes	Bifidobacteriales	Bifidobacteriaceae	Bifidobacterium	Bifidobacterium adolescentis	GenBank(Scaffold)	411481
sq232;size=575;	Ruminococcus bicirculans	GCA_028327625.1	99.861	GACGAACGCTGGCGGCACGCTTAACACATGCAAGTCGAACGAGAGAAGAGAAGCTTGCTTTTCTGATCTAGTGGCGGACGGGTGAGTAACACGTGAGCAATCTGCCTTTCAGAGGGGGATACCGATTGGAAACGATCGTTAATACCGCATAATATAATTGAACCGCATGATTTGATTATCAAAGATTTATCGCTGAAAGATGAGCTCGCGTCTGATTAGCTAGTTGGTAAGGTAACGGCTTACCAAGGCGACGATCAGTAGCCGGACTGAGAGGTTGATCGGCCACATTGGGACTGAGACACGGCCCAGACTCCTACGGGAGGCAGCAGTGGGGAATATTGCACAATGGAGGAAACTCTGATGCAGCGATGCCGCGTGAGGGAAGAAGGTTTTAGGATT…	0	0	119.672	0	0	119.672	Bacteria	Bacillota	Clostridia	Eubacteriales	Oscillospiraceae	Ruminococcus	Ruminococcus bicirculans	GenBank(Scaffold)	1160721
sq233;size=572;	Blautia sp.	GCA_008679895.1	99.794	GATGAACGCTGGCGGCGTGCTTAACACATGCAAGTCGAGCGAAGCAGTTAAGGAGATTCTTCGGATGATTCTTAACTGACTGAGCGGCGGACGGGTGAGTAACGCGTGGGTGACCTGCCCCATACCGGGGGATAACAGCTGGAAACGGCTGCTAATACCGCATAAGCGCACAGAGCTGCATGGCTCAGTGTGAAAAACTCCGGTGGTATGGGATGGGCCCGCGTCTGATTAGGCAGTTGGCGGGGTAACGGCCCACCAAACCGACGATCAGTAGCCGGCCTGAGAGGGCGACCGGCCACATTGGGACTGAGACACGGCCCAAACTCCTACGGGAGGCAGCAGTGGGGAATATTGCACAATGGGGGAAACCCTGATGCAGCGACGCCGCGTGAGCGAAGA…	0	0	0	0	210.511	210.511	Bacteria	Bacillota	Clostridia	Eubacteriales	Lachnospiraceae	Blautia	Blautia sp.	GenBank(Contig)	1969170
sq234;size=567;	Bifidobacterium pseudocatenulatum	GCA_022738255.1	99.731	GACGAACGCTGGCGGCGTGCTTAACACATGCAAGTCGAACGAGAGGAGAAGGAAGCTTGCTTCTTTCAAATCTAGTGGCAAACGGGTGAGTAACACGTAAACAACCTGCCTTCAGGATGGGGACAACAGACGGAAACGACTGCTAATACCGAATACGTTCCTTAGGTCGCATGACTTTAGGAAGAAAGGGTGGCCTCTACTTGTAAGCTATCGCCTGAAGAGGGGTTTGCGTCTGATTAGGTAGTTGGTGAGGTAACGGCCCACCAAGCCGACGATCAGTAGCCGGTCTGAGAGGATGAACGGCCACACTGGAACTGAGACACGGTCCAGACTCCTACGGGAGGCAGCAGTGGGGAATCTTCCGCAATGGGCGAAAGCCTGACGGAGCAACGCCGCGTG…	0	0	118.007	0	0	118.007	Bacteria	Actinomycetota	Actinomycetes	Bifidobacteriales	Bifidobacteriaceae	Bifidobacterium	Bifidobacterium pseudocatenulatum	GenBank(Contig)	28026
sq213;size=675;	Veillonella parvula	GCA_003465965.1	100	GACGAACGCTGGCGGCGTGCTTAACACATGCAAGTCGAACGAAGAGCGATGGAAGCTTGCTTCTATCAATCTTAGTGGCGAACGGGTGAGTAACGCGTAATCAACCTGCCCTTCAGAGGGGGACAACAGTTGGAAACGACTGCTAATACCGCATACGATCTAATCTCGGCATCGAGGATAGATGAAAGGTGGCCTCTACATGTAAGCTATCACTGAAGGAGGGGATTGCGTCTGATTAGCTAGTTGGAGGGGTAACGGCCCACCAAGGCGATGATCAGTAGCCGGTCTGAGAGGATGAACGGCCACATTGGGACTGAGACACGGCCCAGACTCCTACGGGAGGCAGCAGTGGGGAATCTTCCGCAATGGACGAAAGTCTGACGGAGCAACGCCGCGTGA…	0	123.468	0	0	0	123.468	Bacteria	Bacillota	Negativicutes	Veillonellales	Veillonellaceae	Veillonella	Veillonella parvula	GenBank(Scaffold)	29466
sq235;size=563;	Streptococcus salivarius	GCA_028325685.1	100	GACGAACGCTGGCGGCGTGCCTAATACATGCAAGTAGAACGCTGAAGAGAGGAGCTTGCTCTTCTTGGATGAGTTGCGAACGGGTGAGTAACGCGTAGGTAACCTGCCTTGTAGCGGGGGATAACTATTGGAAACGATAGCTAATACCGCATAACAATGGGTGACTCATGTCATTTATTTGAAAGGGGCAAATGCTCCACTACAAGATGGACCTGCGTTGTATTAGCTAGTAGGTGAGGTAACGGCTCACCTAGGCGACGATACATAGCCGACCTGAGAGGGTGATCGGCCACACTGGGACTGAGACACGGCCCAGACTCCTACGGGAGGCAGCAGTAGGGAATCTTCGGCAATGGGGGCAACCCTGACCGAGCAACGCCGCGTGAGTGAAGAAGGTTT…	0	0	0	35.7995	159.723	195.523	Bacteria	Bacillota	Bacilli	Lactobacillales	Streptococcaceae	Streptococcus	Streptococcus salivarius	GenBank(Scaffold)	1304
sq236;size=558;	Megamonas funiformis	GCA_010669225.1	99.864	GACGAACGCTGGCGGCGTGCTTAACACATGCAAGTCGAACGGGGTGTTTATTTCGGTAAACACCAAGTGGCGAACGGGTGAGTAACGCGTAAGCAATCTACCTTCAAGATGGGGACAACACTTCGAAAGGGGTGCTAATACCGAATGAATGTAAGAGTATCGCATGAGACACTTACTAAAGGAGGCCTCTGAAAATGCTTCCGCTTGAAGATGAGCTTGCGTCTGATTAGCTAGTTGGTGAGGGTAAAGGCCCACCAAGGCGACGATCAGTAGCCGGTCTGAGAGGATGAACGGCCACATTGGGACTGAGACACGGCCCAGACTCCTACGGGAGGCAGCAGTGGGGAATCTTCCGCAATGGGCGAAAGCCTGACGGAGCAACGCCGCGTGAACGATGAA…	130.286	0	0	0	0	130.286	Bacteria	Bacillota	Negativicutes	Selenomonadales	Selenomonadaceae	Megamonas	Megamonas funiformis	GenBank(Complete Genome)	437897
sq237;size=558;	uncultured Prevotella	GCA_937922435.1	97.529	GATGAACGCTGGCTACAGGCTTAACACATGCAAGTCGAGGGGCAGCGGGAGGAGTGCTTGCACTCCTTGCCGGCGACCGGCGCACGGGTGAGTAACGCGTATCCAACCTGCCCCCTTCCCCGGCACAGCCCCCCGAAAGGGGGATTAATGCGGGATGCGGCCGCGCGACGGCATCAGGTCGCGGCGAAAGGCTCTGGCCGGAAGGGGATGGGGATGCGTCCGATTAGCTTGACGGCGGGGCAACGGCCCACCGTGGCGACGATCGGTAGGGGCCCTGAGAGGGGAATCCCCCACATTGGGACTGAGACACGGCCCAAACTCCTACGGGAGGCAGCAGTGAGGAATATTGGTCAATGGGCGGAGGCCTGAACCAGCCAAGTAGCGTGAGGGATGAAGGCC…	0	0	116.134	0	0	116.134	Bacteria	Bacteroidota	Bacteroidia	Bacteroidales	Prevotellaceae	Prevotella	uncultured Prevotella	GenBank(Contig)	159272
sq239;size=552;	Enterocloster alcoholdehydrogenati	GCA_013282095.1	99.725	GATGAACGCTGGCGGCGTGCCTAACACATGCAAGTCGAGCGAAGCGGTCTGGAGGAAGTTTTCGGATGGAATCCGGATTGACTGAGCGGCGGACGGGTGAGTAACGCGTGGGTAACCTGCCTCATACAGGGGGATAACAGTTAGAAATGGCTGCTAATACCGCATAAGCGCACAGCTTCGCATGGAGCGGTGTGAAAAACTCCGGTGGTATGAGATGGACCCGCGTCTGATTAGCTGGTTGGTAAGGTAACGGCTTACCAAGGCGACGATCAGTAGCCGACCTGAGAGGGTGACCGGCCACATTGGGACTGAGACACGGCCCAAACTCCTACGGGAGGCAGCAGTGGGGAATATTGCACAATGGGGGAAACCCTGATGCAGCGACGCCGCGTGAGTGAA…	0	120.841	0	0	0	120.841	Bacteria	Bacillota	Clostridia	Eubacteriales	Lachnospiraceae	Enterocloster	Enterocloster alcoholdehydrogenati	GenBank(Contig)	2547410
sq241;size=551;	Mediterraneibacter faecis	GCA_008679915.1	99.931	GATGAACGCTGGCGGCGTGCTTAACACATGCAAGTCGAACGAAGCAGCTTGATTTGATTCTTCGGATGAAGATCTTGGTGACTGAGTGGCGGACGGGTGAGTAACGCGTGGGTAACCTGCCTCATACAGGGGGATAACAGTTAGAAATGACTGCTAATACCGCATAAGACCACAGTACCGCATGGTACAGGGGTAAAAACTCCGGTGGTATGAGATGGACCCGCGTCTGATTAGGTAGTTGGTGGGGTAACGGCCTACCAAGCCGACGATCAGTAGCCGACCTGAGAGGGTGACCGGCCACATTGGGACTGAGACACGGCCCAAACTCCTACGGGAGGCAGCAGTGGGGAATATTGCACAATGGGGGAAACCCTGATGCAGCGACGCCGCGTGAGCGAT…	128.651	0	0	0	0	128.651	Bacteria	Bacillota	Clostridia	Eubacteriales	Lachnospiraceae	Mediterraneibacter	Mediterraneibacter faecis	GenBank(Contig)	592978
sq242;size=547;	Phocaeicola vulgatus	GCA_021891415.1	99.793	GATGAACGCTAGCTACAGGCTTAACACATGCAAGTCGAGGGGCAGCATGGTCTTAGCTTGCTAAGACTGATGGCGACCGGCGCACGGGTGAGTAACACGTATCCAACCTGCCGTCTACTCTTGGACAGCCTTCTGAAAGGAAGATTAATACAAGATGGCATCATGAGTCCGCATGTTCACATGATTAAAGGTATTCCGGTAGACGATGGGGATGCGTTCCATTAGATAGTAGGCGGGGTAACGGCCCACCTAGTCTTCGATGGATAGGGGTTCTGAGAGGAAGGTCCCCCACATTGGAACTGAGACACGGTCCAAACTCCTACGGGAGGCAGCAGTGAGGAATATTGGTCAATGGGCGAGAGCCTGAACCAGCCAAGTAGCGTGAAGGATGACTGCCCT…	0	0	0	151.801	0	151.801	Bacteria	Bacteroidota	Bacteroidia	Bacteroidales	Bacteroidaceae	Phocaeicola	Phocaeicola vulgatus	GenBank(Contig)	821
sq244;size=535;	Clostridium sp.	GCA_021641625.1	91.896	GACGAACGCTGGCGGCGTGCCTAACACATGCAAGTCGAACGGACGAGGAGGAGCTTGCTTCTCCAAGTCAGTGGCGGACGGGTGAGTAACGCGTGAGTAACCTGCCCTTCAGAGGGGGATAACGTCTGGAAACGGACGCTAATACCGCATGACATATTTCCATCGCATGGTGGAGATATCAAAGGAGCAATCCGCTGAAGGATGGACTCGCGTCCGATTAGATAGTTGGCGGGGTAACGGCCCACCAAGTCGACGATCGGTAGCCGGACTGAGAGGTTGAACGGCCACATTGGGACTGAGACACGGCCCAGACTCCTACGGGAGGCAGCAGTGGGGGATATTGCACAATGGGCGAAAGCCTGATGCAGCAACGCCGCGTGAGGGAAGACGGTTTTCGGA…	124.915	0	0	0	0	124.915	Bacteria	Bacillota	Clostridia	Eubacteriales	Clostridiaceae	Clostridium	Clostridium sp.	GenBank(Contig)	1506
sq245;size=534;	[Eubacterium] rectale	GCA_015553565.1	100	GATGAACGCTGGCGGCGTGCTTAACACATGCAAGTCGAACGAAGCACTTTATTTGATTTCCTTCGGGATTGATTATTTTGTGACTGAGTGGCGGACGGGTGAGTAACGCGTGGGTAACCTGCCTTGTACAGGGGGATAACAGTTGGAAACGGCTGCTAATACCGCATAAGCGCACAGCATCGCATGATGCAGTGTGAAAAACTCCGGTGGTATAAGATGGACCCGCGTTGGATTAGCTAGTTGGTGAGGTAACGGCCCACCAAGGCGACGATCCATAGCCGACCTGAGAGGGTGACCGGCCACATTGGGACTGAGACACGGCCCAAACTCCTACGGGAGGCAGCAGTGGGGAATATTGCACAATGGGCGAAAGCCTGATGCAGCGACGCCGCGTGAGCG…	0	0	0	148.193	0	148.193	Bacteria	Bacillota	Clostridia	Eubacteriales	Lachnospiraceae	NA	[Eubacterium] rectale	GenBank(Scaffold)	39491
sq246;size=526;	uncultured Clostridium	GCA_900066215.1	99.863	GACGAACGCTGGCGGCGTGCCTAACACATGCAAGTCGAACGAGAATCTTTGAACAGAACTTTTCGGAGTGACGTTCAAAGAGGAAAGTGGCGGACGGGCGAGTAACGCGTGAGTAACCTGCCCATAAGAGGGGGATAATCCATGGAAACGTGGACTAATACCGCATATTGTAGTTAAGTTGCATGACTTGATTATGAAAGATTTATCGCTTATGGATGGACTCGCGTCAGATTAGATAGTTGGTGAGGTAACGGCTCACCAAGTCAACGATCTGTAGCCGAACTGAGAGGTTGATCGGCCGCATTGGGACTGAGACACGGCCCAGACTCCTACGGGAGGCAGCAGTGGGGAATATTGCGCAATGGGGGCAACCCTGACGCAGCAACGCCGCGTGCAGGA…	0	115.149	0	0	0	115.149	Bacteria	Bacillota	Clostridia	Eubacteriales	Clostridiaceae	Clostridium	uncultured Clostridium	GenBank(Scaffold)	59620
sq248;size=516;	Lachnospiraceae bacterium	GCA_015669005.1	99.381	GATGAACGCTGGCGGCGTGCTTAACACATGCAAGTCGAGCGAAGCGCTTACGACAGAACCTTCGGGGGAAGATGTAAGGGACTGAGCGGCGGACGGGTGAGTAACGCGTGGGTAACCTGCCTCATACAGGGGGATAACAGTTGGAAACGGCTGCTAATACCGCATAAGCGCACGGTATCGCATGATACAGTGTGAAAAACTCCGGTGGTATGAGATGGACCCGCGTCTGATTAGCTAGTTGGAGGGGTAACGGCCCACCAAGGCGACGATCAGTAGCCGGCCTGAGAGGGTGAACGGCCACATTGGGACTGAGACACGGCCCAGACTCCTACGGGAGGCAGCAGTGGGGAATATTGCACAATGGGGGAAACCCTGATGCAGCGACGCCGCGTGAAGGAA…	120.479	0	0	0	0	120.479	Bacteria	Bacillota	Clostridia	Eubacteriales	Lachnospiraceae	NA	Lachnospiraceae bacterium	GenBank(Scaffold)	2787124
sq219;size=632;	Veillonella parvula	GCA_020559605.1	99.865	GACGAACGCTGGCGGCGTGCTTAACACATGCAAGTCGAACGAAGAGCGATGGAAGCTTGCTTCTATCAATTTTAGTGGCGAACGGGTGAGTAACGCGTAATCAACCTGCCCTTCAGAGGGGGACAACAGTTGGAAACGACTGCTAATACCGCATACGATCTAACCTCGGCATCGAGGAAAGATGAAAGGTGGCCTCTATGTATAAGCTATCACTGAAGGAGGGGATTGCGTCTGATTAGCTAGTTGGAGGGGTAACGGCCCACCAAGGCGATGATCAGTAGCCGGTCTGAGAGGATGAACGGCCACATTGGGACTGAGACACGGCCCAGACTCCTACGGGAGGCAGCAGTGGGGAATCTTCCGCAATGGACGAAAGTCTGACGGAGCAACGCCGCGTGA…	0	112.741	0	0	0	112.741	Bacteria	Bacillota	Negativicutes	Veillonellales	Veillonellaceae	Veillonella	Veillonella parvula	GenBank(Contig)	29466
sq249;size=515;	Enterocloster alcoholdehydrogenati	GCA_013282095.1	99.725	GATGAACGCTGGCGGCGTGCCTAACACATGCAAGTCGAGCGAAGCGGTCTGGAGGAAGTTTTCGGATGGAATCCGGATTGACTGAGCGGCGGACGGGTGAGTAACGCGTGGGTAACCTGCCTCATACAGGGGGATAACAGTTAGAAATGGCTGCTAATACCGCATAAGCGCACAGCTTCGCATGGAGCAGTGTGAAAAACTCCGGTGGTATGAGATGGACCCGCGTCTGATTAGCTGGTTGGTAAGGTAACGGCTTACCAAGGCGACGATCAGTAGCCGACCTGAGAGGGTGACCGGCCACATTGGGACTGAGACACGGCCCAAACTCCTACGGGAGGCAGCAGTGGGGAATATTGCACAATGGGGGAAACCCTGATGCAGCGACGCCGCGTGAGTGAA…	0	112.741	0	0	0	112.741	Bacteria	Bacillota	Clostridia	Eubacteriales	Lachnospiraceae	Enterocloster	Enterocloster alcoholdehydrogenati	GenBank(Contig)	2547410
sq250;size=512;	Faecalibacterium duncaniae	GCA_024167885.1	99.512	GACGAACGCTGGCGGCGCGCCTAACACATGCAAGTCGAACGAGCGAGAGAGAGCTTGCTTTCTTGAGCGAGTGGCGAACGGGTGAGTAACGCGTGAGGAACCTGCCTCAAAGAGGGGGACAACAGTTGGAAACGACTGCTAATACCGCATAAGCCCACGACCCGGCATCGGGTTGAGGGAAAAGGAGCAATCCGCTTTGAGATGGCCTCGCGTCCGATTAGCTAGTTGGTGAGGTAATGGCCCACCAAGGCGACGATCGGTAGCCGGACTGAGAGGTTGAACGGCCACATTGGGACTGAGACACGGCCCAGACTCCTACGGGAGGCAGCAGTGGGGAATATTGCACAATGGGGGAAACCCTGATGCAGCGACGCCGCGTGGAGGAAGAAGGTCTTCGGA…	119.545	0	0	0	0	119.545	Bacteria	Bacillota	Clostridia	Eubacteriales	Oscillospiraceae	Faecalibacterium	Faecalibacterium duncaniae	GenBank(Chromosome)	411483
sq252;size=507;	Oscillospiraceae bacterium	GCA_025757845.1	99.86	GACGAACGCTGGCGGCGCGCCTAACACATGCAAGTCGAACGAGCGAGAGAGAGCTTGCTTTCTCGAGCGAGTGGCGAACGGGTGAGTAACGCGTGAGGAACCTGCCTCAAAGAGGGGGACAACAGTTGGAAACGACTGCTAATACCGCATAAGCCCACGACCCGGCATCGGGTTGAGGGAAAAGGAGCAATCCGCTTTGAGATGGCCTCGCGTCCGATTAGCTAGTTGGTGAGGTAACGGCCCACCAAGGCGACGATCGGTAGCCGGACTGAGAGGTTGAACGGCCACATTGGGACTGAGACACGGCCCAGACTCCTACGGGAGGCAGCAGTGGGGAATATTGCACAATGGGGGAAACCCTGATGCAGCGACGCCGCGTGGAGGAAGAAGGTCTTCGGA…	0	0	0	140.7	0	140.7	Bacteria	Bacillota	Clostridia	Eubacteriales	Oscillospiraceae	NA	Oscillospiraceae bacterium	GenBank(Complete Genome)	2485925
sq253;size=502;	Eubacterium sp.	GCA_008680105.1	100	GACGAACGCTGGCGGCGTGCCTAACACATGCAAGTCGAACGAAGCTTGACGAATGATTTCTTCGGAATGAAATCTGATATGACTGAGTGGCGGACGGGTGAGTAACGCGTGAGCAACCTGCCCTTCGGAACGGGATAGTGTCTGGAAACGGACAGTAATACCGTATAACGTATTTTTACCGCATGATAGAAATACCAAAACTGAGGTGCCGAAGGATGGGCTCGCGTCTGATTAGATAGTTGGTGGGGTAACGGCCTACCAAGTCGACGATCAGTAGCCGGACTGAGAGGTTGAACGGCCACATTGGGACTGAGACACGGCCCAGACTCCTACGGGAGGCAGCAGTGGGGAATATTGCACAATGGGGGAAACCCTGATGCAGCAACGCCGCGTGAAGGA…	0	0	0	139.313	0	139.313	Bacteria	Bacillota	Clostridia	Eubacteriales	Eubacteriaceae	Eubacterium	Eubacterium sp.	GenBank(Contig)	1969566
sq254;size=498;	Mediterraneibacter faecis	GCA_008680735.1	100	GATGAACGCTGGCGGCGTGCTTAACACATGCAAGTCGAACGAAGCACCTTGATTTGATTCTTCGGATGAAGATCTTGGTGACTGAGTGGCGGACGGGTGAGTAACGCGTGGGTAACCTGCCTCATACAGGGGGATAACAGTTAGAAATGACTGCTAATACCGCATAAGACCACAGCACCGCATGGTGCAGGGGTAAAAACTCCGGTGGTATGAGATGGACCCGCGTCTGATTAGGTGGTTGGTGGGGTAACGGCCTACCAAGCCGACGATCAGTAGCCGACCTGAGAGGGTGACCGGCCACATTGGGACTGAGACACGGCCCAAACTCCTACGGGAGGCAGCAGTGGGGAATATTGCACAATGGGGGAAACCCTGATGCAGCGACGCCGCGTGAGCGAT…	116.276	0	0	0	0	116.276	Bacteria	Bacillota	Clostridia	Eubacteriales	Lachnospiraceae	Mediterraneibacter	Mediterraneibacter faecis	GenBank(Contig)	592978
sq255;size=497;	Blautia sp.	GCA_008679715.1	99.931	GATGAACGCTGGCGGCGTGCTTAACACATGCAAGTCGAGCGAAGCAGTTAAGTTGATTTCTTCGGATTGATTCTTAATTGACTGAGCGGCGGACGGGTGAGTAACGCGTGGGTGACCTGCCCCATGCCGGGGGATAACAGCTGGAAACGGCTGCTAATACCGCATAAGCGCACAGAGCTGCATGGCTCGGTGTGAAAAACTCCGGTGGTATGGGATGGGCCCGCGTCTGATTAGGCAGTTGGCGGGGTAACGGCCCACCAAACCGACGATCAGTAGCCGGCCTGAGAGGGCGACCGGCCACATTGGGACTGAGACACGGCCCAAACTCCTACGGGAGGCAGCAGTGGGGAATATTGCACAATGGGGGAAACCCTGATGCAGCGACGCCGCGTGAGCGAA…	0	0	103.438	0	0	103.438	Bacteria	Bacillota	Clostridia	Eubacteriales	Lachnospiraceae	Blautia	Blautia sp.	GenBank(Contig)	1969172
sq256;size=495;	Mediterraneibacter faecis	GCA_020554785.1	99.931	GATGAACGCTGGCGGCGTGCTTAACACATGCAAGTCGAACGAAGCACCTTGGTTTGATTCTTCGGATGAAGATCTTGGTGACTGAGTGGCGGACGGGTGAGTAACGCGTGGGTAACCTGCCTCATACAGGGGGATAACAGTTAGAAATGACTGCTAATACCGCATAAGACCACAGCACCGCATGGTGCAGGGGTAAAAACTCCGGTGGTATGAGATGGACCCGCGTCTGATTAGGTAGTTGGTGGGGTAACGGCCTACCAAGCCGACGATCAGTAGCCGACCTGAGAGGGTGACCGGCCACATTGGGACTGAGACACGGCCCAAACTCCTACGGGAGGCAGCAGTGGGGAATATTGCACAATGGGGGAAACCCTGATGCAGCGACGCCGCGTGAGCGAT…	115.576	0	0	0	0	115.576	Bacteria	Bacillota	Clostridia	Eubacteriales	Lachnospiraceae	Mediterraneibacter	Mediterraneibacter faecis	GenBank(Contig)	592978
sq257;size=495;	Oscillospiraceae bacterium	GCA_025757985.1	99.549	GACGAACGCTGGCGGCGCGCCTAACACATGCAAGTCGAACGGAGTTATTTTCTTCACTCCGAGCTTTTTGCCAGTTAGCCGGAGCGGCAATCGGTTTTGCCCAGCATAAAAAGCAAAACCGATTTAGGCTCATAAAGTAAGACTAACACAGAGGGCAGAGAGTTGGGAGTGAAGAAAATAACTTAGTGGCGAACGGGTGAGTAACGCGTGAGTAACCTGCCCTGGAGTGGGGGACAACAGTTGGAAACGACTGCTAATACCGCATAAGCCCACGATCCGGCATCGGATTGAGGGAAAAGGATTTATTCGCTTCAGGATGGACTCGCGTCCAATTAGCTAGTTGGTGAGGTAACGGCCCACCAAGGCGACGATTGGTAGCCGGACTGAGAGGTTGAACGG…	0	0	0	0	182.173	182.173	Bacteria	Bacillota	Clostridia	Eubacteriales	Oscillospiraceae	NA	Oscillospiraceae bacterium	GenBank(Complete Genome)	2485925
sq258;size=494;	Bifidobacterium adolescentis	GCA_008679245.1	100	GATGAACGCTGGCGGCGTGCTTAACACATGCAAGTCGAACGGGATCCCAGGAGCTTGCTCCTGGGTGAGAGTGGCGAACGGGTGAGTAATGCGTGACCGACCTGCCCCATACACCGGAATAGCTCCTGGAAACGGGTGGTAATGCCGGATGCTCCAGTTGGATGCATGTCCTTCTGGGAAAGATTCTATCGGTATGGGATGGGGTCGCGTCCTATCAGCTTGATGGCGGGGTAACGGCCCACCATGGCTTCGACGGGTAGCCGGCCTGAGAGGGCGACCGGCCACATTGGGACTGAGATACGGCCCAGACTCCTACGGGAGGCAGCAGTGGGGAATATTGCACAATGGGCGCAAGCCTGATGCAGCGACGCCGCGTGCGGGATGACGGCCTTCGGGTTG…	0	0	102.814	0	0	102.814	Bacteria	Actinomycetota	Actinomycetes	Bifidobacteriales	Bifidobacteriaceae	Bifidobacterium	Bifidobacterium adolescentis	GenBank(Contig)	1680
sq259;size=489;	Megamonas funiformis	GCA_027681465.1	99.932	GACGAACGCTGGCGGCGTGCTTAACACATGCAAGTCGAACGGGGTGTTTATTTCGGTAAACACCAAGTGGCGAACGGGTGAGTAACGCGTAAGCAATCTACCTTCAAGATGGGGACAACACTTCGAAAGGGGTGCTAATACCGAATGAATGTAAGAGTATCGCATGAGACACTTACTAAAGGAGGCCTCTGAAAATGCTTCCGCTTGAAGATGAGCTTGCGTCTGATTAGCTAGTTGGTGAGGGTAAAGGCCCACCAAGGCGACGATCAGTAGCCGGTCTGAGAGGATGAACGGCCACATTGGGACTGAGACACGGCCCAGACTCCTACGGGAGGCAGCAGTGGGGAATCTTCCGCAATGGGCGAAAGCCTGACGGAGCAACGCCGCGTGAACGATGAA…	0	0	101.773	0	0	101.773	Bacteria	Bacillota	Negativicutes	Selenomonadales	Selenomonadaceae	Megamonas	Megamonas funiformis	GenBank(Scaffold)	437897
sq260;size=488;	Streptococcus salivarius	GCA_001907065.1	100	GACGAACGCTGGCGGCGTGCCTAATACATGCAAGTAGAACGCTGAAGAGAGGAGCTTGCTCTTCTTGGATGAGTTGCGAACGGGTGAGTAACGCGTAGGTAACCTGCCTTGTAGCGGGGGATAACTATTGGAAACGATAGCTAATACCGCATAACAATGGATGACACATGTCATTTATTTGAAAGGGGCAATTGCTCCACTACAAGATGGACCTGCGTTGTATTAGCTAGTAGGTGAGGTAACGGCTCACCTAGGCGACGATACATAGCCGACCTGAGAGGGTGATCGGCCACACTGGGACTGAGACACGGCCCAGACTCCTACGGGAGGCAGCAGTAGGGAATCTTCGGCAATGGGGGCAACCCTGACCGAGCAACGCCGCGTGAGTGAAGAAGGTTT…	8.40552	5.25394	15.8175	49.1203	64.4045	143.002	Bacteria	Bacillota	Bacilli	Lactobacillales	Streptococcaceae	Streptococcus	Streptococcus salivarius	GenBank(Contig)	1304
sq261;size=472;	Oscillospiraceae bacterium	GCA_025758005.1	99.863	GATGAACGCTGGCGGCGTGCTTAACACATGCAAGTCGAACGAAGCACCTTATTCTGATTTCTTCGGAATGAAAAATTTGGTGACTGAGTGGCGGACGGGTGAGTAACGCGTGGGTAACCTGCCTCATACAGGGGGATAACAGTTAGAAATGACTGCTAATACCGCATAAGACCACAGCACCGCATGGTGCAGGGGTAAAAACTCCGGTGGTATGAGATGGACCCGCGTCTGATTAGGTAGTTGGTGGGGTAACGGCCTACCAAGCCGACGATCAGTAGCCGACCTGAGAGGGTGACCGGCCACATTGGGACTGAGACACGGCCCAAACTCCTACGGGAGGCAGCAGTGGGGAATATTGCACAATGGGGGAAACCCTGATGCAGCGACGCCGCGTGAGCG…	110.206	0	0	0	0	110.206	Bacteria	Bacillota	Clostridia	Eubacteriales	Oscillospiraceae	NA	Oscillospiraceae bacterium	GenBank(Complete Genome)	2485925
sq262;size=471;	Eubacterium sp.	GCA_015657405.1	99.862	GATGAACGCTGGCGGCGTGCCTAACACATGCAAGTCGAACGAAGCTTGATGGATGATTTCTTCGGAATGAAACCAGATATGACTTAGTGGCGGACGGGTGAGTAACACGTGAGCAACCTGCCTTTCAGAGGGGGATAACGGCTGGAAACGGTCGCTAATACCGCATGAAGTGTTCGGATGGCATCATCTGAACATCAAAGATTTATCGCTGAAAGATGGGCTCGCGTCTGATTAGATAGTTGGTGGGGTAACGGCCTACCAAGTCGACGATCAGTAGCCGGACTGAGAGGTTGAACGGCCACATTGGGACTGAGATACGGCCCAGACTCCTACGGGAGGCAGCAGTGGGGAATATTGCACAATGGGGGAAACCCTGATGCAGCAACGCCGCGTGAAGGA…	0	0	0	0	173.34	173.34	Bacteria	Bacillota	Clostridia	Eubacteriales	Eubacteriaceae	Eubacterium	Eubacterium sp.	GenBank(Contig)	142586
sq264;size=452;	Faecalibacterium sp.	GCA_003604105.1	99.791	GACGAACGCTGGCGGCGCGCCTAACACATGCAAGTCGAACGAGCGAGAGAGAGCTTGCTTTCTCGAGCGAGTGGCGAACGGGTGAGTAACGCGTGAGGAACCTGCCTCAAAGAGGGGGACAACAGTTGGAAACGACTGCTAATACCGCATAAGCCCACGGCTCGGCATCGAGCAGGGGGAAAAGGAGCAATCCGCTTTGAGATGGCCTCGCGTCCGATTAGCTAGTTGGTGAGGTAATGGCCCACCAAGGCGACGATCGGTAGCCGGACTGAGAGGTTGAACGGCCACATTGGGACTGAGACACGGCCCAGACTCCTACGGGAGGCAGCAGTGGGGAATATTGCACAATGGGGGAAACCCTGATGCAGCGACGCCGCGTGGAGGAAGAAGGTCTTCGGA…	0	0	94.0726	0	0	94.0726	Bacteria	Bacillota	Clostridia	Eubacteriales	Oscillospiraceae	Faecalibacterium	Faecalibacterium sp.	GenBank(Scaffold)	2302955
sq265;size=451;	Bifidobacterium longum	GCA_900157165.1	100	GATGAACGCTGGCGGCGTGCTTAACACATGCAAGTCGAACGGGATCCATCAGGCTTTGCTTGGTGGTGAGAGTGGCGAACGGGTGAGTAATGCGTGACCGACCTGCCCCATACACCGGAATAGCTCCTGGAAACGGGTGGTAATGCCGGATGCTCCAGTTGATCGCATGGTCTTCTGGGAAAGCTTTCGCGGTATGGGATGGGGTCGCGTCCTATCAGCTTGACGGCGGGGTAACGGCCCACCGTGGCTTCGACGGGTAGCCGGCCTGAGAGGGCGACCGGCCACATTGGGACTGAGATACGGCCCAGACTCCTACGGGAGGCAGCAGTGGGGAATATTGCACAATGGGCGCAAGCCTGATGCAGCGACGCCGCGTGAGGGATGGAGGCCTTCGGGTTG…	0	58.669	23.7263	19.1486	0	101.544	Bacteria	Actinomycetota	Actinomycetes	Bifidobacteriales	Bifidobacteriaceae	Bifidobacterium	Bifidobacterium longum	GenBank(Contig)	216816
sq266;size=448;	Faecalibacterium sp.	GCA_023347255.1	99.791	GACGAACGCTGGCGGCGCGCCTAACACATGCAAGTCGAACGAGCGAGAGAGAGCTTGCTTTCTCGAGCGAGTGGCGAACGGGTGAGTAACGCGTGAGGAACCTGCCTCAAAGAGGGGGACAACAGTTGGAAACGACTGCTAATACCGCATAAGCCCACGGCTCGGCATCGAGCAGAGGGAAAAGGAGCAATCCGCTTTGAGATGGCCTCGCGTCCGATTAGCTAGTTGGTGAGGTAATGGCCCACCAAGGCAACGATCGGTAGCCGGACTGAGAGGTTGAACGGCCACATTGGGACTGAGACACGGCCCAGACTCCTACGGGAGGCAGCAGTGGGGAATATTGCACAATGGGGGAAACCCTGATGCAGCGACGCCGCGTGGAGGAAGAAGGTCTTCGGA…	0	0	93.2401	0	0	93.2401	Bacteria	Bacillota	Clostridia	Eubacteriales	Oscillospiraceae	Faecalibacterium	Faecalibacterium sp.	GenBank(Complete Genome)	2929495
sq267;size=446;	Coprococcus sp.	GCA_027697655.1	100	GATGAACGCTGGCGGCGTGCTTAACACATGCAAGTCGAACGAAGCGCTTAAACGGATTTCTTCGGATTGAAGTTTTTGCGACTGAGTGGCGGACGGGTGAGTAACGCGTGGGTAACCTGCCTCATACAGGGGGATAACAGTTAGAAATGACTGCTAATACCGCATAAGCGCACAGTGCTGCATGGCACAGTGTGAAAAACTCCGGTGGTATGAGATGGACCCGCGTCTGATTAGCTAGTTGGTGGGGTAACGGCCTACCAAGGCGACGATCAGTAGCCGGCCTGAGAGGGTGAACGGCCACATTGGGACTGAGACACGGCCCAAACTCCTACGGGAGGCAGCAGTGGGGAATATTGCACAATGGGGGAAACCCTGATGCAGCGACGCCGCGTGAGCGAA…	0	97.6357	0	0	0	97.6357	Bacteria	Bacillota	Clostridia	Eubacteriales	Lachnospiraceae	Coprococcus	Coprococcus sp.	GenBank(Scaffold)	2997993
sq77;size=11890;	Faecalimonas umbilicata	GCA_017850435.1	99.931	GATGAACGCTGGCGGCGTGCTTAACACATGCAAGTCGAACGAAGCACTTGAATGGAATTCTTCGGAAGGAAGCTCAAGTGACTGAGTGGCGGACGGGTGAGTAACGCGTGGGTAACCTGCCTCATACAGGGGGATAACAGTTAGAAATGACTGCTAATACCGCATAAGCACACGTGATCGCATGATCGAGTGTGAAAAACTCCGGTGGTATGAGATGGACCCGCGTCTGATTAGCTAGTTGGTGGGGTAATGGCCCACCAAGGCGACGATCAGTAGCCGGCCTGAGAGGGTGAACGGCCACATTGGGACTGAGACACGGCCCAAACTCCTACGGGAGGCAGCAGTGGGGAATATTGCACAATGGGGGAAACCCTGATGCAGCGACGCCGCGTGAAGGAT…	0	96.979	0	0	0	96.979	Bacteria	Bacillota	Clostridia	Eubacteriales	Lachnospiraceae	Faecalimonas	Faecalimonas umbilicata	GenBank(Contig)	1912855
sq181;size=1121;	Bacteroides thetaiotaomicron	GCA_024791965.1	100	GATGAACGCTAGCTACAGGCTTAACACATGCAAGTCGAGGGGCAGCATTTCAGTTTGCTTGCAAACTGGAGATGGCGACCGGCGCACGGGTGAGTAACACGTATCCAACCTGCCGATAACTCGGGGATAGCCTTTCGAAAGAAAGATTAATACCCGATGGTATAATCAGACCGCATGGTCTTGTTATTAAAGAATTTCGGTTATCGATGGGGATGCGTTCCATTAGGCAGTTGGTGAGGTAACGGCTCACCAAACCTTCGATGGATAGGGGTTCTGAGAGGAAGGTCCCCCACATTGGAACTGAGACACGGTCCAAACTCCTACGGGAGGCAGCAGTGAGGAATATTGGTCAATGGGCGCAGGCCTGAACCAGCCAAGTAGCGTGAAGGATGACTGCCC…	0	96.3222	0	0	0	96.3222	Bacteria	Bacteroidota	Bacteroidia	Bacteroidales	Bacteroidaceae	Bacteroides	Bacteroides thetaiotaomicron	GenBank(Contig)	818
sq269;size=434;	Collinsella aerofaciens	GCA_028209335.1	100	GATGAACGCTGGCGGCGCGCCTAACACATGCAAGTCGAACGGCACCTATCTTCGGATAGAAGCGAGTGGCGAACGGCTGAGTAACACGTGGAGAACCTGCCCCCTCCCCCGGGATAGCCGCCCGAAAGGACGGGTAATACCGGATACCCCGGGGTGCCGCATGGCACCCCGGCTAAAGCCCCGACGGGAGGGGATGGCTCCGCGGCCCATCAGGTAGACGGCGGGGTGACGGCCCACCGTGCCGACAACGGGTAGCCGGGTTGAGAGACCGACCGGCCAGATTGGGACTGAGACACGGCCCAGACTCCTACGGGAGGCAGCAGTGGGGAATCTTGCGCAATGGGGGGAACCCTGACGCAGCGACGCCGCGTGCGGGACGGAGGCCTTCGGGTCGTAAAC…	0	0	62.4376	37.1871	0	99.6247	Bacteria	Actinomycetota	Coriobacteriia	Coriobacteriales	Coriobacteriaceae	Collinsella	Collinsella aerofaciens	GenBank(Scaffold)	74426
sq270;size=432;	Megamonas funiformis	GCA_027682325.1	99.932	GACGAACGCTGGCGGCGTGCTTAACACATGCAAGTCGAACGGGGTGTTTATTTCGGTAAACACCAAGTGGCGAACGGGTGAGTAACGCGTAAGCAATCTACCTTCAAGATGGGGACAACACTTCGAAAGGGGTGCTAATACCGAATGAATGTAAGAGTATCGCATGAGACACTTACTAAAGGAGGCCTCTGAAAATGCTTCCGCTTGAAGATGAGCTTGCGTCTGATTAGCTAGTTGGTGAGGGTAAAGGCCCACCAAGGCGACGATCAGTAGCCGGTCTGAGAGGATGAACGGCCACATTGGGACTGAGACACGGCCCAGACTCCTACGGGAGGCAGCAGTGGGGAATCTTCCGCAATGGGCGAAAGCCTGACGGAGCAACGCCGCGTGAACGATGAA…	0	0	89.9101	0	0	89.9101	Bacteria	Bacillota	Negativicutes	Selenomonadales	Selenomonadaceae	Megamonas	Megamonas funiformis	GenBank(Scaffold)	437897
sq75;size=12550;	Lachnospiraceae bacterium	GCA_008680895.1	99.931	GATGAACGCTGGCGGCGTGCTTAACACATGCAAGTCGAACGAAGCGCTTGGATGGAATTCTTCGGAAGGAAGCTCAAGTGACTGAGTGGCGGACGGGTGAGTAACGCGTGGGTAACCTGCCTCATACAGGGGGATAACAGTTAGAAATGACTGCTAATACCGCATAAGCACACGTGATCGCATGATCGAGTGTGAAAAACTCCGGTGGTATGAGATGGACCCGCGTCTGATTAGCTAGTTGGTGGGGTAATGGCCCACCAAGGCGACGATCAGTAGCCGGCCTGAGAGGGTGAACGGCCACATTGGGACTGAGACACGGCCCAAACTCCTACGGGAGGCAGCAGTGGGGAATATTGCACAATGGGGGAAACCCTGATGCAGCGACGCCGCGTGAAGGAT…	0	94.1331	0	0	0	94.1331	Bacteria	Bacillota	Clostridia	Eubacteriales	Lachnospiraceae	NA	Lachnospiraceae bacterium	GenBank(Contig)	1898203
sq271;size=424;	Mediterraneibacter faecis	GCA_009718305.1	99.794	GATGAACGCTGGCGGCGTGCTTAACACATGCAAGTCGAACGAAGCACCTTATTCTGATTTCTTCGGAATGAAAAATTTGGTGACTGAGTGGCGGACGGGTGAGTAACGCGTGGGTAACCTGCCTCATACAGGGGGATAACAGTTAGAAATGACTGCTAATACCGCATAAGACCACAGCACCGCATGGTGCAGGGGTAAAAACTCCGGTGGTATGAGATGGACCCGCGTCTGATTAGGTAGTTGGTGGGGTAACGGCCTACCAAGCCGACGATCAGTAGCCGACCTGAGAGGGTGACCGGCCACATTGGGACTGAGACACGGCCCAAACTCCTACGGGAGGCAGCAGTGGGGAATATTGCACAATGGGGGAAACCCTGATGCAGCGACGCCGCGTGAGCG…	98.9983	0	0	0	0	98.9983	Bacteria	Bacillota	Clostridia	Eubacteriales	Lachnospiraceae	Mediterraneibacter	Mediterraneibacter faecis	GenBank(Contig)	592978
sq272;size=420;	Faecalibacterium prausnitzii	GCA_019967955.1	99.86	GACGAACGCTGGCGGCGCGCCTAACACATGCAAGTCGAACGAGCGAGAGAGAGCTTGCTTTCTCGAGCGAGTGGCGAACGGGTGAGTAACGCGTGAGGAATCTGCCTCAAAGAGGGGGACAACAGTTGGAAACGACTGCTAATACCGCATAAGCCCACGGTGCCGCATGGCACAGAGGGAAAAGGAGTAATCCGCTTTGAGATGGCCTCGCGTCCGATTAGCTAGTTGGTGAGGTAACGGCCCACCAAGGCGACGATCGGTAGCCGGACTGAGAGGTTGAACGGCCACATTGGGACTGAGACACGGCCCAGACTCCTACGGGAGGCAGCAGTGGGGAATATTGCACAATGGGGGAAACCCTGATGCAGCGACGCCGCGTGGAGGAAGAAGGTCTTCGGA…	0	0	87.4126	0	0	87.4126	Bacteria	Bacillota	Clostridia	Eubacteriales	Oscillospiraceae	Faecalibacterium	Faecalibacterium prausnitzii	GenBank(Complete Genome)	853
sq274;size=415;	Anaerostipes hadrus	GCA_025757705.1	99.863	GATGAACGCTGGCGGCGTGCTTAACACATGCAAGTCGAACGAAACACCTTATTTGATTTTCTTCGGAACTGAAGATTTGGTGATTGAGTGGCGGACGGGTGAGTAACGCGTGGGTAACCTGCCCTGTACAGGGGGATAACAGTCAGAAATGACTGCTAATACCGCATAAGACCACAGCACCGCATGGTGCAGGGGTAAAAACTCCGGTGGTACAGGATGGACCCGCGTCTGATTAGCTGGTTGGTGAGGTAACGGCTCACCAAGGCGACGATCAGTAGCCGGCTTGAGAGAGTGAACGGCCACATTGGGACTGAGACACGGCCCAAACTCCTACGGGAGGCAGCAGTGGGGAATATTGCACAATGGGGGAAACCCTGATGCAGCGACGCCGCGTGAGTG…	0	90.8494	0	0	0	90.8494	Bacteria	Bacillota	Clostridia	Eubacteriales	Lachnospiraceae	Anaerostipes	Anaerostipes hadrus	GenBank(Complete Genome)	649756
sq275;size=415;	Phocaeicola massiliensis	GCA_015549385.1	100	GATGAACGCTAGCTACAGGCTTAACACATGCAAGTCGAGGGGCAGCATGGTCTTAGCTTGCTAAGGCCGATGGCGACCGGCGCACGGGTGAGTAACGCGTATCCAACCTGCCTTACACTCTTGGACAGCCTTCTGAAAGGGAGATTAATACAAGATGTTATCATGAGTAAGCATTTTCGCATGATTAAAGGTTTACCGGTGTAAGATGGGGATGCGTTCCATTAGATAGTAGGCGGGGTAACGGCCCACCTAGTCTTCGATGGATAGGGGTTCTGAGAGGAAGGTCCCCCACATTGGAACTGAGACACGGTCCAAACTCCTACGGGAGGCAGCAGTGAGGAATATTGGTCAATGGACGAGAGTCTGAACCAGCCAAGTAGCGTGAAGGATGAAGGTTCT…	0	0	86.372	0	0	86.372	Bacteria	Bacteroidota	Bacteroidia	Bacteroidales	Bacteroidaceae	Phocaeicola	Phocaeicola massiliensis	GenBank(Scaffold)	204516
sq276;size=407;	Escherichia coli	GCA_021626745.1	100	ATTGAACGCTGGCGGCATGCTTTACACATGCAAGTCGAACGGCAGCACAGGGAGCTTGCTCCCGGGTGGCGAGTGGCGCACGGGTGAGTAATACATCGGAACGTGTCCTGTTGTGGGGGATAACTGCTCGAAAGGGTGGCTAATACCGCATGAGACCTGAGGGTGAAAGCGGGGGATCGCAAGACCTCGCGCAATTGGAGCGGCCGATGCCCGATTAGCTAGTTGGTGAGGTAAAGGCTCACCAAGGCGACGATCGGTAGCTGGTCTGAGAGGACGACCAGCCACACTGGGACTGAGACACGGCCCAGACTCCTACGGGAGGCAGCAGTGGGGAATTTTGGACAATGGGGGCAACCCTGATCCAGCCATGCCGCGTGCAGGATGAAGGCCTTCGGGTTG…	55.3363	0	0	47.1777	0	102.514	Bacteria	Pseudomonadota	Gammaproteobacteria	Enterobacterales	Enterobacteriaceae	Escherichia	Escherichia coli	GenBank(Scaffold)	562
sq277;size=407;	Coprococcus sp.	GCA_027697655.1	99.794	GATGAACGCTGGCGGCGTGCTTAACACATGCAAGTCGAACGAAGCGCTTAAACGGATTTCTTTGGATTGAAGTTTTTGTGACTGAGTGGCGGACGGGTGAGTAACGCGTGGGTAACCTGCCTCATACAGGGGGATAACAGTTAGAAATGACTGCTAATACCGCATAAGCGCACAGTGCTGCATGGCACAGTGTGAAAAACTCCGGTGGTATGAGATGGACCCGCGTCTGATTAGCTAGTTGGTGGGGTAACGGCCTACCAAGGCGACGATCAGTAGCCGGCCTGAGAGGGTGAACGGCCACATTGGGACTGAGACACGGCCCAAACTCCTACGGGAGGCAGCAGTGGGGAATATTGCACAATGGGGGAAACCCTGATGCAGCGACGCCGCGTGAGCGAA…	0	89.0981	0	0	0	89.0981	Bacteria	Bacillota	Clostridia	Eubacteriales	Lachnospiraceae	Coprococcus	Coprococcus sp.	GenBank(Scaffold)	2997993
sq80;size=10852;	Lachnospiraceae bacterium	GCA_008680895.1	99.862	GATGAACGCTGGCGGCGTGCTTAACACATGCAAGTCGAACGAAGCGCTTGGATGGAATTCTTCGGAAGGAAGTTCAAGTGACTGAGTGGCGGACGGGTGAGTAACGCGTGGGTAACCTGCCTCATACAGGGGGATAACAGTTAGAAATGACTGCTAATACCGCATAAGCACACGTGATCGCATGATCGAGTGTGAAAAACTCCGGTGGTATGAGATGGACCCGCGTCTGATTAGCTAGTTGGTGGGGTAATGGCCCACCAAGGCGACGATCAGTAGCCGGCCTGAGAGGGTGAACGGCCACATTGGGACTGAGACACGGCCCAAACTCCTACGGGAGGCAGCAGTGGGGAATATTGCACAATGGGGGAAACCCTGATGCAGCGACGCCGCGTGAAGGAT…	0	88.8792	0	0	0	88.8792	Bacteria	Bacillota	Clostridia	Eubacteriales	Lachnospiraceae	NA	Lachnospiraceae bacterium	GenBank(Contig)	1898203
sq278;size=406;	Fusicatenibacter saccharivorans	GCA_013301115.1	99.863	GATGAACGCTGGCGGCGTGCTTAACACATGCAAGTCGAGCGAAGCAGTTAAGTTGATTTCTTCGGATTGATTCTTAATTGACTGAGCGGCGGACGGGTGAGTAACGCGTGGGTGACCTGCCCCATACCGGGGGATAACAGCTGGAAACGGCTGCTAATACCGCATAAGCGCACAGAGCTGCATGGCTCAGTGTGAAAAACTCCGGTGGTATGGGATGGGCCCGCGTCTGATTAGGCAGTTGGCGGGGTAACGGCCCACCAAACCGACGATCAGTAGCCGGCCTGAGAGGGCGACCGGCCACATTGGGACTGAGACACGGCCCAAACTCCTACGGGAGGCAGCAGTGGGGAATATTGCACAATGGGGGAAACCCTGATGCAGCGACGCCGCGTGAGCGAA…	0	0	0	112.671	0	112.671	Bacteria	Bacillota	Clostridia	Eubacteriales	Lachnospiraceae	Fusicatenibacter	Fusicatenibacter saccharivorans	GenBank(Contig)	1150298
sq279;size=404;	Eggerthella lenta	GCA_028208755.1	99.931	GATGAACGCTGGCGGCGTGCTTAACACATGCAAGTCGAGCGAAGCAGTTAAGTTGATTTCTTCGGATTGATTCTTAACTGACTGAGCGGCGGACGGGTGAGTAACGCGTGGGTGACCTGCCCCATACCGGGGGATAACAGCTGGAAACGGCTGCTAATACCGCATAAGCGCACAGAGCTGCATGGCTCGGTGTGAAAAACTCCGGTGGTATGGGATGGGCCCGCGTCTGATTAGGCAGTTGGCGGGGTAACGGCCCACCAAACCGACGATCAGTAGCCGGCCTGAGAGGGCGACCGGCCACATTGGGACTGAGACACGGCCCAAACTCCTACGGGAGGCAGCAGTGGGGAATATTGCACAATGGGGGAAACCCTGATGCAGCGACGCCGCGTGAGCGAA…	94.3286	0	0	0	0	94.3286	Bacteria	Actinomycetota	Coriobacteriia	Eggerthellales	Eggerthellaceae	Eggerthella	Eggerthella lenta	GenBank(Scaffold)	84112
sq280;size=403;	[Eubacterium] rectale	GCA_008680205.1	100	GATGAACGCTGGCGGCGTGCTTAACACATGCAAGTCGAACGAAGCACTTTATTTGATTTCCTTCGGGACTGATTATTTTGTGACTGAGTGGCGGACGGGTGAGTAACGCGTGGGTAACCTGCCTTGTACAGGGGGATAACAGTTGGAAACGGCTGCTAATACCGCATAAGCGCACAGCATCGCATGATGCAGTGTGAAAAACTCCGGTGGTATAAGATGGACCCGCGTTGGATTAGCTAGTTGGTGAGGTAACGGCCCACCAAGGCGACGATCCATAGCCGACCTGAGAGGGTGACCGGCCACATTGGGACTGAGACACGGCCCAAACTCCTACGGGAGGCAGCAGTGGGGAATATTGCACAATGGGCGAAAGCCTGATGCAGCGACGCCGCGTGAGCG…	94.0951	0	0	0	0	94.0951	Bacteria	Bacillota	Clostridia	Eubacteriales	Lachnospiraceae	NA	[Eubacterium] rectale	GenBank(Contig)	39491
sq282;size=401;	Bifidobacterium pseudocatenulatum	GCA_003465065.1	100	GATGAACGCTGGCGGCGTGCTTAACACATGCAAGTCGAACGGGATCCATCAGGCTTTGCTTGGTGGTGAGAGTGGCGAACGGGTGAGTAATGCGTGACCGACCTGCCCCATACACCGGAATAGCTCCTGGAAACGGGTGGTAATGCCGGATGCTCCGACTCCTCGCATGGGGTGTCGGGAAAGATTTCATCGGTATGGGATGGGGTCGCGTCCTATCAGGTAGTCGGCGGGGTAACGGCCCACCGAGCCTACGACGGGTAGCCGGCCTGAGAGGGCGACCGGCCACATTGGGACTGAGATACGGCCCAGACTCCTACGGGAGGCAGCAGTGGGGAATATTGCACAATGGGCGCAAGCCTGATGCAGCGACGCCGCGTGCGGGATGACGGCCTTCGGGTT…	50.1996	0	38.7113	0	0	88.9109	Bacteria	Actinomycetota	Actinomycetes	Bifidobacteriales	Bifidobacteriaceae	Bifidobacterium	Bifidobacterium pseudocatenulatum	GenBank(Scaffold)	28026
sq114;size=4762;	Bacteroides uniformis	GCA_003459325.1	99.931	GATGAACGCTAGCTACAGGCTTAACACATGCAAGTCGAGGGGCAGCATGAACTTAGCTTGCTAAGTTTGATGGCGACCGGCGCACGGGTGAGTAACACGTATCCAACCTGCCGATGACTCGGGGATAGCCTTTCGAAAGAAAGATTAATACCCGATGGCATAATTCTTCCGCATGGTAGAATTATTAAAGAATTTCGGTCATCGATGGGGATGCGTTCCATTAGGTTGTTGGCGGGGTAACGGCCCACCAAGCCTTCGATGGATAGGGGTTCTGAGAGGAAGGTCCCCCACATTGGAACTGAGACACGGTCCAAACTCCTACGGGAGGCAGCAGTGAGGAATATTGGTCAATGGACGAGAGTCTGAACCAGCCAAGTAGCGTGAAGGATGACTGCCCTA…	0	86.4711	0	0	0	86.4711	Bacteria	Bacteroidota	Bacteroidia	Bacteroidales	Bacteroidaceae	Bacteroides	Bacteroides uniformis	GenBank(Scaffold)	820
sq283;size=389;	Blautia sp.	GCA_008679995.1	99.931	GATGAACGCTGGCGGCGTGCTTAACACATGCAAGTCGAGCGAAGCAGTTAAGGAGATTCTTCGGATGATTCTTAACTGACTGAGCGGCGGACGGGTGAGTAACGCGTGGGTGACCTGCCCCATACCGGGGGATAACAGCTGGAAACGGCTGCTAATACCGCATAAGCGCACAGAGCTGCATGGCTCGGTGTGAAAAACTCCGGTGGTATGGGATGGGCCCGCGTCTGATTAGGCAGTTGGCGGGGTAACGGCCCACCAAACCGACGATCAGTAGCCGGCCTGAGAGGGCGACCGGCCACATTGGGACTGAGACACGGCCCAAACTCCTACGGGAGGCAGCAGTGGGGAATATTGCACAATGGGGGAAACCCTGATGCAGCGACGCCGCGTGAGCGAAGA…	0	0	0	0	143.162	143.162	Bacteria	Bacillota	Clostridia	Eubacteriales	Lachnospiraceae	Blautia	Blautia sp.	GenBank(Contig)	1969169
sq284;size=386;	Megasphaera elsdenii	GCA_003010495.1	100	GACGAACGCTGGCGGCGTGCTTAACACATGCAAGTCGAACGAGAAGAGATGAGAAGCTTGCTTCTTATCAATTCGAGTGGCAAACGGGTGAGTAACGCGTAAGCAACCTGCCCTTCAGATGGGGACAACAGCTGGAAACGGCTGCTAATACCGAATACGTTCTTTTTGTCGCATGGCAGAGGGAAGAAAGGGAGGCTCTTCGGAGCTTTCGCTGAAGGAGGGGCTTGCGTCTGATTAGCTAGTTGGAGGGGTAACGGCCCACCAAGGCGACGATCAGTAGCCGGTCTGAGAGGATGAACGGCCACATTGGGACTGAGACACGGCCCAGACTCCTACGGGAGGCAGCAGTGGGGAATCTTCCGCAATGGACGAAAGTCTGACGGAGCAACGCCGCGTGAA…	0	0	80.3363	0	0	80.3363	Bacteria	Bacillota	Negativicutes	Veillonellales	Veillonellaceae	Megasphaera	Megasphaera elsdenii	GenBank(Complete Genome)	1064535
sq286;size=379;	Coprococcus sp.	GCA_027697655.1	99.862	GATGAACGCTGGCGGCGTGCTTAACACATGCAAGTCGAACGAAGCGCTTAAACGGATTTCTTCGGATTGAAGTTTTTGTGACTGAGTGGCGGACGGGTGAGTAACGCGTGGGTAACCTGCCTCATACAGGGGGATAACAGTTAGAAATGACTGCTAATACCGCATAAGCGCACAGTGCTGCATGGCACAGTGTGAAAAACTCCGGTGGTATGAGATGGACCCGCGTCTGATTAGCTAGTTGGTGGGGTAACGGCCTACCAAGGCGACGATCAGTAGCCGGCCTGAGAGGGTGAACGGCCACATTGGGACTGAGACACGGCCCAAACTCCTACGGGAGGCAGCAGTGGGGAATATTGCACAATGGGGGAAACCCTGATGCAGCGACGCCGCGTGAGCGAA…	0	82.9685	0	0	0	82.9685	Bacteria	Bacillota	Clostridia	Eubacteriales	Lachnospiraceae	Coprococcus	Coprococcus sp.	GenBank(Scaffold)	2997993
sq287;size=376;	Blautia massiliensis	GCA_013305155.1	99.862	GATGAACGCTGGCGGCGTGCTTAACACATGCAAGTCGAACGGGAAACCTTTTATTGAAGCTTCGGCAGATTTAGATTGTTTCTAGTGGCGGACGGGTGAGTAACGCGTGGGTAACCTGCCTTATACAGGGGGATAACAGTCAGAAATGACTGCTAATACCGCATAAGCGCACAGAGCTGCATGGCTCGGTGTGAAAAACTCCGGTGGTATAAGATGGACCCGCGTTGGATTAGCTAGTTGGTGAGGTAACGGCCCACCAAGGCGACGATCCATAGCCGGCCTGAGAGGGTGAACGGCCACATTGGGACTGAGACACGGCCCAGACTCCTACGGGAGGCAGCAGTGGGGAATATTGCACAATGGGGGAAACCCTGATGCAGCGACGCCGCGTGAAGGAAG…	87.791	0	0	0	0	87.791	Bacteria	Bacillota	Clostridia	Eubacteriales	Lachnospiraceae	Blautia	Blautia massiliensis	GenBank(Contig)	1737424
sq288;size=370;	Faecalibacterium sp.	GCA_023347235.1	99.791	GACGAACGCTGGCGGCGCGCCTAACACATGCAAGTCGAACGAGCGAGAGAGAGTTTACTTTTTCGAGCGAGTGGCGAACGGGTGAGTAACGCGTGAGGAACCTGCCTCAAAGAGGGGGACAACAGTTGGAAACGACTGCTAATACCGCATAAGCCCACGGCTCGGCATCGAGCAGAGGGAAAAGGAGCAATCCGCTTTGAGATGGCCTCGCGTCCGATTAGCTAGTTGGTGAGGTAACGGCCCACCAAGGCGACGATCGGTAGCCGGACTGAGAGGTTGAACGGCCACATTGGGACTGAGACACGGCCCAGACTCCTACGGGAGGCAGCAGTGGGGAATATTGCACAATGGGGGAAACCCTGATGCAGCGACGCCGCGTGGAGGAAGAAGGTCTTCGGA…	86.3901	0	0	0	0	86.3901	Bacteria	Bacillota	Clostridia	Eubacteriales	Oscillospiraceae	Faecalibacterium	Faecalibacterium sp.	GenBank(Complete Genome)	2929494
sq289;size=368;	Parabacteroides merdae	GCA_020735605.1	100	GATGAACGCTAGCGACAGGCTTAACACATGCAAGTCGAGGGGCAGCATGATTTGTAGCAATACAGATTGATGGCGACCGGCGCACGGGTGAGTAACGCGTATGCAACTTACCTATCAGAGGGGGATAGCCCGGCGAAAGTCGGATTAATACCCCATAAAACAGGGGTCCCGCATGGGAATATTTGTTAAAGATTCATCGCTGATAGATAGGCATGCGTTCCATTAGGCAGTTGGCGGGGTAACGGCCCACCAAACCGACGATGGATAGGGGTTCTGAGAGGAAGGTCCCCCACATTGGTACTGAGACACGGACCAAACTCCTACGGGAGGCAGCAGTGAGGAATATTGGTCAATGGCCGAGAGGCTGAACCAGCCAAGTCGCGTGAAGGAAGAAGGATC…	0	0	60.3563	21.6462	0	82.0025	Bacteria	Bacteroidota	Bacteroidia	Bacteroidales	Tannerellaceae	Parabacteroides	Parabacteroides merdae	GenBank(Complete Genome)	46503
sq285;size=381;	Bacteroides fragilis	GCA_026966595.1	99.518	GATGAACGCTAGCTACAGGCTTAACACATGCAAGTCGAGGGGCATCAGGAAGAAAGCTTGCTTTCTTTGCTGGCGACCGGCGCACGGGTGAGTAACACGTATCCAACCTGCCCTTTACTCGGGGATAGCCTTTCGAAAGAAAGATTAATACCCGATGGTATAATTATTCCGCATGGTTTGATTATTAAAGGATTCCGGTAAAGGATGGGGATGCGTTCCATTAGGTTGTTGGTGAGGTAACGGCTCACCAAGCCTTCGATGGATAGGGGTTCTGAGAGGAAGGTCCCCCACATTGGAACTGAGACACGGTCCAAACTCCTACGGGAGGCAGCAGTGAGGAATATTGGTCAATGGGCGATGGCCTGAACCAGCCAAGTAGCGTGAAGGATGAAGGCTCTA…	0	80.1226	0	0	0	80.1226	Bacteria	Bacteroidota	Bacteroidia	Bacteroidales	Bacteroidaceae	Bacteroides	Bacteroides fragilis	GenBank(Contig)	817
sq290;size=365;	Mediterraneibacter faecis	GCA_020538365.1	99.794	GATGAACGCTGGCGGCGTGCTTAACACATGCAAGTCGAACGAAGCACCTTGATTTGATTCTTCGGATGAAGATCTTGGTGACTGAGTGGCGGACGGGTGAGTAACGCGTGGGTAACCTGCCTCATACAGGGGGATAACAGTTAGAAATGACTGCTAATACCGCATAAGACCACAGCACCACATGGTGCAGGGGTAAAAACTCCGGTGGTATGAGATGGACCCGCGTCTGATTAGGTAGTTGGTGGGGTAACGGCCTACCAAGCCGACGATCAGTAGCCGACCTGAGAGGGTGACCGGCCACATTGGGACTGAGACACGGCCCAAACTCCTACGGGAGGCAGCAGTGGGGAATATTGCACAATGGGGGAAACCCTGATGCAGCGACGCCGCGTGAGCGAT…	85.2226	0	0	0	0	85.2226	Bacteria	Bacillota	Clostridia	Eubacteriales	Lachnospiraceae	Mediterraneibacter	Mediterraneibacter faecis	GenBank(Contig)	592978
sq291;size=364;	Roseburia faecis	GCA_015667215.1	100	GATGAACGCTGGCGGCGTGCTTAACACATGCAAGTCGAACGAAGCACTCTATTTGATTTTCTTCGGAAATGAAGATTTTGTGACTGAGTGGCGGACGGGTGAGTAACGCGTGGGTAACCTGCCTCATACAGGGGGATAACAGTTGGAAACGACTGCTAATACCGCATAAGCGCACAGGATTGCATGATCCGGTGTGAAAAACTCCGGTGGTATGAGATGGACCCGCGTCTGATTAGCCAGTTGGCAGGGTAACGGCCTACCAAAGCGACGATCAGTAGCCGACCTGAGAGGGTGACCGGCCACATTGGGACTGAGACACGGCCCAAACTCCTACGGGAGGCAGCAGTGGGGAATATTGCACAATGGGGGAAACCCTGATGCAGCGACGCCGCGTGAGCG…	0	0	0	101.016	0	101.016	Bacteria	Bacillota	Clostridia	Eubacteriales	Lachnospiraceae	Roseburia	Roseburia faecis	GenBank(Scaffold)	301302
sq292;size=362;	Bacteroides stercoris	GCA_028527965.1	99.793	GATGAACGCTAGCTACAGGCTTAACACATGCAAGTCGAGGGGCAGCATCATCAAAGCTTGCTTTGATGGATGGCGACCGGCGCACGGGTGAGTAACACGTATCCAACCTGCCGACAACACTGGGATAGCCTTTCGAAAGAAAGATTAATACCGGATGGCATAGTTTTCCCGCATGGGATGATTATTAAAGAATTTCGGTTGTCGATGGGGATGCGTTCCATTAGGCAGTTGGCGGGGTAACGGCCCACCAAACCAACGATGGATAGGGGTTCTGAGAGGAAGGTCCCCCACATTGGAACTGAGACACGGTCCAAACTCCTACGGGAGGCAGCAGTGAGGAATATTGGTCAATGGACGAGAGTCTGAACCAGCCAAGTAGCGTGAAGGATGACTGCCCTA…	0	0	75.3413	0	0	75.3413	Bacteria	Bacteroidota	Bacteroidia	Bacteroidales	Bacteroidaceae	Bacteroides	Bacteroides stercoris	GenBank(Scaffold)	46506
sq293;size=361;	Phocaeicola vulgatus	GCA_020091465.1	100	GATGAACGCTAGCTACAGGCTTAACACATGCAAGTCGAGGGGCAGCATGGTCTTAGCTTGCTAAGACTGATGGCGACCGGCGCACGGGTGAGTAACACGTATCCAACCTGCCGTCTACTCTTGGACAGCCTTCTGAAAGGAAGATTAATACAAGATGGCATCATGAGTCCGCATGTTCACATGATTAAAGGTATTCCGGTAGACGATGGGGATGCGTTCCATTAGATAGTAGGCGGGGTAACGGCCCACCTAGTCTTCGATGGATAGGGGTTCTGAGAGGAAGGTCCCCCACATTGGAACTGAGACACGGTCCAAACTCCTACGGGAGGCAGCAGTGAGGAATATTGGTCAATGGGCGAGAGCCTGAACCAGCCAAGTAGCGTGAAGGATGACTGCCCT…	0	0	0	100.183	0	100.183	Bacteria	Bacteroidota	Bacteroidia	Bacteroidales	Bacteroidaceae	Phocaeicola	Phocaeicola vulgatus	GenBank(Complete Genome)	821
sq295;size=357;	[Eubacterium] rectale	GCA_008680385.1	99.863	GATGAACGCTGGCGGCGTGCTTAACACATGCAAGTCGAACGAAGCACTTTATTTGATTTCCTTCGGGATTGATTATTTTGTGACTGAGTGGCGGACGGGTGAGTAACGCGTGGGTAACCTGCCTTGTACAGGGGGATAACAGTTGGAAACGGCTGCTAATACCGCATAAGCGCACAGCATCGCATGATGCAGTGTGAAAAACTCCGGTGGTATAAGATGGACCCGCGTTGGATTAGCTAGTTGGTGAGGTAACGGCCCACCAAGGCGACGATCCATAGCCGACCTGAGAGGGTGACCGGCCACATTGGGACTGAGACACGGCCCAAACTCCTACGGGAGGCAGCAGTGGGGAATATTGCACAATGGGCGAAAGCCTGATGCAGCGACGCCGCGTGAGCG…	0	0	0	99.0731	0	99.0731	Bacteria	Bacillota	Clostridia	Eubacteriales	Lachnospiraceae	NA	[Eubacterium] rectale	GenBank(Contig)	39491
sq296;size=356;	Prevotella stercorea	GCA_019052365.1	98.965	GATGAACGCTAGCTACAGGCTTAACACATGCAAGTCGAGGGGCAGCATGTTGGTTGCTTGCAACCAATGATGGCGACCGGCGCACGGGTGAGTAACGCGTATCCAACCTACCCTTGTCCATCGGATAACCCGTCGAAAGGCGGCCTAACACGATATGCGGTTCTCAGCAGGCATCTAACGAGAACGAAATGTGAAGGAGAAGGATGGGGATGCGTCTGATTAGCTTGTTGGCGGGGTAACGGCCCACCAAGGCAACGATCAGTAGGGGTTCTGAGAGGAAGGTCCCCCACATTGGAACTGAGACACGGTCCAAACTCCTACGGGAGGCAGCAGTGAGGAATATTGGTCAATGGACGAGAGTCTGAACCAGCCAAGTAGCGTGCAGGATGACGGCCCTAT…	0	0	0	98.7956	0	98.7956	Bacteria	Bacteroidota	Bacteroidia	Bacteroidales	Prevotellaceae	Prevotella	Prevotella stercorea	GenBank(Contig)	363265
sq297;size=355;	Faecalibacterium prausnitzii	GCA_025993495.1	99.721	GACGAACGCTGGCGGCGCGCCTAACACATGCAAGTCGAACGAGCGAGAGAGAGTTTACTTTTTCGAGCGAGTGGCGAACGGGTGAGTAACGCGTGAGGAACCTGCCTCAAAGAGGGGGACAACAGTTGGAAACGACTGCTAATACCGCATAAGCCCACGACCCGGCATCGGGTAGAGGGAAAAGGAGCAATCCGCTTTGAGATGGCCTCGCGTCCGATTAGCTAGTTGGTGAGGTAATGGCCCACCAAGGCGACGATCGGTAGCCGGACTGAGAGGTTGAACGGCCACATTGGGACTGAGACACGGCCCAGACTCCTACGGGAGGCAGCAGTGGGGAATATTGCACAATGGGGGAAACCCTGATGCAGCGACGCCGCGTGGAGGAAGAAGGTCTTCGGA…	82.8878	0	0	0	0	82.8878	Bacteria	Bacillota	Clostridia	Eubacteriales	Oscillospiraceae	Faecalibacterium	Faecalibacterium prausnitzii	GenBank(Contig)	853
sq298;size=354;	uncultured Ruminococcus	GCA_900539925.1	94.368	GACGAACGCTGGCGGCGTGCCTAACACATGCAAGTCGAACGGAGTTTAATGACGGAAGCCTTCGGGCGGAAGACATTAAACTTAGTGGCGGACGGGTGAGTAACGCGTGAGCAACCTGCCTCTCAGAGGGGGATAACGTTTGGAAACGAACGCTAATACCGCATAACATATCTTTACCGCATGATAGAGATATCAAAGGAGCAATCCGCTGAGAGATGGGCTCGCGTCCGATTAGATAGTTGGTGAGGTAACGGCTCACCAAGTCGACGATCGGTAGCCGGACTGAGAGGTTGAACGGCCACATTGGGACTGAGACACGGCCCAGACTCCTACGGGAGGCAGCAGTGGGGGATATTGCACAATGGGCGCAAGCCTGATGCAGCAACGCCGCGTGAGGGA…	0	0	73.6763	0	0	73.6763	Bacteria	Bacillota	Clostridia	Eubacteriales	Oscillospiraceae	Ruminococcus	uncultured Ruminococcus	GenBank(Contig)	165186
sq299;size=351;	Oscillospiraceae bacterium	GCA_025993275.1	99.86	GACGAACGCTGGCGGCGCGCCTAACACATGCAAGTCGAACGAGCGAGAGAGAGCTTGCTTTCTCGAGCGAGTGGCGAACGGGTGAGTAACGCGTGAGGAACCTGCCTCAAAGAGGGGGACAACAGTTGGAAACGACTGCTAATACCGCATAAGCCCACGGGTCGGCATCGACCAGAGGGAAAAGGAGCAATCCGCTTTGAGATGGCCTCGCGTCCGATTAGCTAGTTGGTGAGGTAATGGCCCACCAAGGCAACGATCGGTAGCCGGACTGAGAGGTTGAACGGCCACATTGGGACTGAGACACGGCCCAGACTCCTACGGGAGGCAGCAGTGGGGAATATTGCACAATGGGGGAAACCCTGATGCAGCGACGCCGCGTGGAGGAAGAAGGTCTTCGGA…	0	0	27.0563	0	81.3337	108.39	Bacteria	Bacillota	Clostridia	Eubacteriales	Oscillospiraceae	NA	Oscillospiraceae bacterium	GenBank(Contig)	2485925
sq300;size=348;	Blautia hansenii	GCA_017851555.1	98.624	GATGAACGCTGGCGGCGTGCTTAACACATGCAAGTCGAACGGGGATTATTTCGACAGAGACTTCGGTTGAAGTCGTTATAATCCTAGTGGCGGACGGGTGAGTAACGCGTGGGTAACCTGCCTCACACTGGGGGATAACAGTCAGAAATGACTGCTAATACCGCATAAGCGCACAGAGCCGCATGGCTCCGTGTGAAAAACTCCGGTGGTGTGAGATGGACCCGCGTTGGATTAGCCAGTTGGCAGGGTAACGGCCTACCAAAGCGACGATCCATAGCCGGCCTGAGAGGGTGGACGGCCACATTGGGACTGAGACACGGCCCAGACTCCTACGGGAGGCAGCAGTGGGGAATATTGCACAATGGGGGAAACCCTGATGCAGCGACGCCGCGTGAAGGA…	0	76.1821	0	0	0	76.1821	Bacteria	Bacillota	Clostridia	Eubacteriales	Lachnospiraceae	Blautia	Blautia hansenii	GenBank(Contig)	1322
sq82;size=9705;	Faecalimonas umbilicata	GCA_027697815.1	100	GATGAACGCTGGCGGCGTGCTTAACACATGCAAGTCGAACGAAGCACTTGAATGGAATTCTTCGGAAGGAAGCTCAAGTGACTGAGTGGCGGACGGGTGAGTAACGCGTGGGTAACCTGCCTCATACAGGGGGATAACAGTTAGAAATGACTGCTAATACCGCATAAGCACACGTGATCGCATGATCGAGTGTGAAAAACTCCGGTGGTATGAGATGGACCCGCGTCTGATTAGCTAGTTGGTGGGGTAATGGCCCACCAAGGCGACGATCAGTAGCCGGCCTGAGAGGGTGAACGGCCACATTGGGACTGAGACACGGCCCAAACTCCTACGGGAGGCAGCAGTGGGGAATATTGCACAATGGGGGAAACCCTGATGCAGCGACGCCGCGTGAAGGAT…	0	75.3065	0	0	0	75.3065	Bacteria	Bacillota	Clostridia	Eubacteriales	Lachnospiraceae	Faecalimonas	Faecalimonas umbilicata	GenBank(Scaffold)	1912855
sq301;size=343;	Faecalibacterium prausnitzii	GCA_025993495.1	99.93	GACGAACGCTGGCGGCGCGCCTAACACATGCAAGTCGAACGAGCGAGAGAGAGCTTGCTTTCTCGAGCGAGTGGCGAACGGGTGAGTAACGCGTGAGGAACCTGCCTCAAAGAGGGGGACAACAGTTGGAAACGACTGCTAATACCGCATAAGCCCACGACCCGGCATCGGGTAGAGGGAAAAGGAGCAATCCGCTTTGAGATGGCCTCGCGTCCGATTAGCTAGTTGGTGAGGTAATGGCCCACCAAGGCGACGATCGGTAGCCGGACTGAGAGGTTGAACGGCCACATTGGGACTGAGACACGGCCCAGACTCCTACGGGAGGCAGCAGTGGGGAATATTGCACAATGGGGGAAACCCTGATGCAGCGACGCCGCGTGGAGGAAGAAGGTCTTCGGA…	80.0859	0	0	0	0	80.0859	Bacteria	Bacillota	Clostridia	Eubacteriales	Oscillospiraceae	Faecalibacterium	Faecalibacterium prausnitzii	GenBank(Contig)	853
sq222;size=612;	Blautia hansenii	GCA_017851555.1	98.349	GATGAACGCTGGCGGCGTGCTTAACACATGCAAGTCGAACGGGGAACATTTTATGGAAGCTTCGGTGGAAATAGCTTGTTCCTAGTGGCGGACGGGTGAGTAACGCGTGGGTAACCTGCCTCACACTGGGGGATAACAGTCAGAAATGACTGCTAATACCGCATAAGCGCACGGGATTGCATGATCCAGTGTGAAAAACTCCGGTGGTGTGAGATGGACCCGCGTTGGATTAGCCAGTTGGCAGGGTAACGGCCTACCAAAGCGACGATCCATAGCCGGCCTGAGAGGGTGGACGGCCACATTGGGACTGAGACACGGCCCAGACTCCTACGGGAGGCAGCAGTGGGGAATATTGCACAATGGGGGAAACCCTGATGCAGCGACGCCGCGTGAAGGAAG…	0	74.4308	0	0	0	74.4308	Bacteria	Bacillota	Clostridia	Eubacteriales	Lachnospiraceae	Blautia	Blautia hansenii	GenBank(Contig)	1322
sq302;size=339;	Faecalibacterium prausnitzii	GCA_008680095.1	100	GACGAACGCTGGCGGCGCGCCTAACACATGCAAGTCGAACGAGCGAGAGAGAGCTTGCTTTCTCAAGCGAGTGGCGAACGGGTGAGTAACGCGTGAGGAACCTGCCTCAAAGAGGGGGACAACAGTTGGAAACGACTGCTAATACCGCATAAGCCCACGGCTCGGCATCGAGCAGAGGGAAAAGGAGCAATCCGCTTTGAGATGGCCTCGCGTCCGATTAGCTAGTTGGTGAGGTAATGGCCCACCAAGGCGACGATCGGTAGCCGGACTGAGAGGTTGAACGGCCACATTGGGACTGAGACACGGCCCAGACTCCTACGGGAGGCAGCAGTGGGGAATATTGCACAATGGGGGGAACCCTGATGCAGCGACGCCGCGTGGAGGAAGAAGGTCTTCGGA…	79.152	0	0	0	0	79.152	Bacteria	Bacillota	Clostridia	Eubacteriales	Oscillospiraceae	Faecalibacterium	Faecalibacterium prausnitzii	GenBank(Contig)	853
sq227;size=590;	Blautia hansenii	GCA_017851555.1	98.556	GATGAACGCTGGCGGCGTGCTTAACACATGCAAGTCGAACGGGGAACATTTTATGGAAGCTTCGGTGGAAATAGCTTGTTCCTAGTGGCGGACGGGTGAGTAACGCGTGGGTAACCTGCCTCACACTGGGGGATAACAGTCAGAAATGACTGCTAATACCGCATAAGCGCACGGGATTGCATGATCCAGTGTGAAAAACTCCGGTGGTGTGAGATGGACCCGCGTTGGATTAGCCAGTTGGCAGGGTAACGGCCTACCAAAGCGACGATCCATAGCCGGCCTGAGAGGGTGGACGGCCACATTGGGACTGAGACACGGCCCAGACTCCTACGGGAGGCAGCAGTGGGGAATATTGCACAATGGGGGAAACCCTGATGCAGCGACGCCGCGTGAAGGAAG…	0	72.8984	0	0	0	72.8984	Bacteria	Bacillota	Clostridia	Eubacteriales	Lachnospiraceae	Blautia	Blautia hansenii	GenBank(Contig)	1322
sq303;size=330;	Bacteroides stercoris	GCA_028399665.1	99.793	GATGAACGCTAGCTACAGGCTTAACACATGCAAGTCGAGGGGCAGCATCATCAAAGCTTGCTTTGATGGATGGCGACCGGCGCACGGGTGAGTAACACGTATCCAACCTGCCGACAACACTGGGATAGCCTTTCGAAAGAAAGATTAATACCGGATGGCATAGTTTTCCCGCATGGGATGATTATTAAAGAATTTCGGTTGTCGATGGGGATGCGTTCCATTAGGCAGTTGGCGGGGTAACGGCCCACCAAACCTACGATGGATAGGGGTTCTGAGAGGAAGGTCCCCCACATTGGAACTGAGACACGGTCCAAACTCCTACGGGAGGCAGCAGTGAGGAATATTGGTCAATGGACGAGAGTCTGAACCAGCCAAGTAGCGTGAAGGATGACTGCCCTA…	0	0	68.6813	0	0	68.6813	Bacteria	Bacteroidota	Bacteroidia	Bacteroidales	Bacteroidaceae	Bacteroides	Bacteroides stercoris	GenBank(Scaffold)	46506
sq304;size=329;	Blautia sp.	GCA_003481425.1	99.725	GATGAACGCTGGCGGCGTGCTTAACACATGCAAGTCGAGCGAAGCAGTTAAGTTGATTTCTTCGGATTGATTCTTGACTGACTGAGCGGCGGACGGGTGAGTAACGCGTGGGTGACCTGCCCCATACCGGGGGATAACAGCTGGAAACGGCTGCTAATACCGCATAAGCGCACGAAGCTGCATGGCTTTGTGTGAAAAACTCCGGTGGTATGGGATGGGCCCGCGTCTGATTAGGCAGTTGGCGGGGTAACGGCCCACCAAACCGACGATCAGTAGCCGGCCTGAGAGGGCGACCGGCCACATTGGGACTGAGACACGGCCCAAACTCCTACGGGAGGCAGCAGTGGGGAATATTGCACAATGGGGGAAACCCTGATGCAGCGACGCCGCGTGAGCGAA…	0	0	0	91.3027	0	91.3027	Bacteria	Bacillota	Clostridia	Eubacteriales	Lachnospiraceae	Blautia	Blautia sp.	GenBank(Scaffold)	2292984
sq305;size=325;	Faecalibacterium prausnitzii	GCA_027683585.1	100	GACGAACGCTGGCGGCGCGCCTAACACATGCAAGTCGAACGAGCGAGAGAGAGCTTGCTTTCTCGAGCGAGTGGCGAACGGGTGAGTAACGCGTGAGGAACCTGCCTCAAAGAGGGGGACAACAGTTGGAAACGACTGCTAATACCGCATAAGCCCACGACCCGGCATCGGGTAGAGGGAAAAGGAGCAATCCGCTTTGAGATGGCCTCGCGTCCGATTAGCTAGTTGGTGAGGTAATGGCCCACCAAGGCGACGATCGGTAGCCGGACTGAGAGGTTGAACGGCCACATTGGGACTGAGACACGGCCCAGACTCCTACGGGAGGCAGCAGTGGGGAATATTGCACAATGGGGGAAACCCTGATGCAGCGACGCCGCGTGGAGGAAGAAGGTCTTCGGA…	75.8832	0	0	0	0	75.8832	Bacteria	Bacillota	Clostridia	Eubacteriales	Oscillospiraceae	Faecalibacterium	Faecalibacterium prausnitzii	GenBank(Scaffold)	853
sq306;size=323;	[Eubacterium] rectale	GCA_015553565.1	99.931	GATGAACGCTGGCGGCGTGCTTAACACATGCAAGTCGAACGAAGCACTTTATTTGATTTCCTTCGGGATTGATTATTTTGTGACTGAGTGGCGGACGGGTGAGTAACGCGTGGGTAACCTGCCTTGTACAGGGGGATAACAGTTGGAAACGGCTGCTAATACCGCATAAGCGCACAGCATCGCATGATGCAGTGTGAAAAACTCCGGTGGTATAAGATGGACCCGCGTTGGATTAGCTAGTTGGTGAGGTAACGGCCCACCAAGGCGACGATCCATAGCCGACCTGAGAGGGTGACCGGCCACATTGGGACTGAGACACGGCCCAAACTCCTACGGGAGGCAGCAGTGGGGAATATTGCACAATGGGCGAAAGCCTGATGCAGCGACGCCGCGTGAGCG…	0	0	0	89.6376	0	89.6376	Bacteria	Bacillota	Clostridia	Eubacteriales	Lachnospiraceae	NA	[Eubacterium] rectale	GenBank(Scaffold)	39491
sq307;size=323;	uncultured Lachnospira	GCA_928721575.1	100	GATGAACGCTGGCGGCGTGCTTAACACATGCAAGTCGAACGAAGCATTTAAGACAGATTACTTCGGTTTGAAGTCTTTTATGACTGAGTGGCGGACGGGTGAGTAACGCGTGGGTAACCTGCCTCATACAGGGGGATAGCAGCTGGAAACGGCTGGTAATACCGCATAAGCGCACGGTATCGCATGATACAGTGTGAAAAACTCCGGTGGTATGAGATGGACCCGCGTCTGATTAGCTAGTTGGTGAGGTAACGGCCCACCAAGGCGACGATCAGTAGCCGACCTGAGAGGGTGACCGGCCACATTGGGACTGAGACACGGCCCAGACTCCTACGGGAGGCAGCAGTGGGGAATATTGCACAATGGAGGAAACTCTGATGCAGCGACGCCGCGTGAGTG…	0	0	0	0	118.872	118.872	Bacteria	Bacillota	Clostridia	Eubacteriales	Lachnospiraceae	Lachnospira	uncultured Lachnospira	GenBank(Contig)	446043
sq308;size=322;	Faecalibacterium prausnitzii	GCA_002550015.1	100	GACGAACGCTGGCGGCGCGCCTAACACATGCAAGTCGAACGAGCGAGAGAGAGTTTACTTTTTCGAGCGAGTGGCGAACGGGTGAGTAACGCGTGAGGAACCTGCCTCAAAGAGGGGGACAACAGTTGGAAACGACTGCTAATACCGCATAAGCCCACGACCCGGCATCGGGTAGAGGGAAAAGGAGCAATCCGCTTTGAGATGGCCTCGCGTCCGATTAGCTAGTTGGTGAGGTAATGGCCCACCAAGGCGACGATCGGTAGCCGGACTGAGAGGTTGAACGGCCACATTGGGACTGAGACACGGCCCAGACTCCTACGGGAGGCAGCAGTGGGGAATATTGCACAATGGGGGAAACCCTGATGCAGCGACGCCGCGTGGAGGAAGAAGGTCTTCGGA…	75.1827	0	0	0	0	75.1827	Bacteria	Bacillota	Clostridia	Eubacteriales	Oscillospiraceae	Faecalibacterium	Faecalibacterium prausnitzii	GenBank(Scaffold)	853
sq309;size=322;	Oscillospiraceae bacterium	GCA_025993275.1	99.791	GACGAACGCTGGCGGCGCGCCTAACACATGCAAGTCGAACGAGCGAGAGAGAGCTTGCTTTCTCGAGCGAGTGGCGAACGGGTGAGTAACGCGTGAGGAACCTGCCTCAAAGAGGGGGACAACAGTTGGAAACGACTGCTAATACCGCATAAGCCCACGGCTCGGCATCGAGCAGAGGGAAAAGGAGCAATCCGCTTTGAGATGGCCTCGCGTCCGATTAGCTAGTTGGTGAGGTAACGGCCCACCAAGGCGACGATCGGTAGCCGGACTGAGAGGTTGAACGGCCACATTGGGACTGAGACACGGCCCAGACTCCTACGGGAGGCAGCAGTGGGGAATATTGCACAATGGGGGAAACCCTGATGCAGCGACGCCGCGTGGAGGAAGAAGGTCTTCGGA…	0	0	67.0163	0	0	67.0163	Bacteria	Bacillota	Clostridia	Eubacteriales	Oscillospiraceae	NA	Oscillospiraceae bacterium	GenBank(Contig)	2485925
sq310;size=320;	Blautia sp.	GCA_003481425.1	99.863	GATGAACGCTGGCGGCGTGCTTAACACATGCAAGTCGAGCGAAGCGGTTAAGTTGATTTCTTCGGATTGATTCTTGACTGACTGAGCGGCGGACGGGTGAGTAACGCGTGGGTGACCTGCCCCATACCGGGGGATAACAGCTGGAAACGGCTGCTAATACCGCATAAGCGCACAGAGCTGCATGGCTCGGTGTGAAAAACTCCGGTGGTATGGGATGGGCCCGCGTCTGATTAGGCAGTTGGCGGGGTAACGGCCCACCAAACCGACGATCAGTAGCCGGCCTGAGAGGGCGACCGGCCACATTGGGACTGAGACACGGCCCAAACTCCTACGGGAGGCAGCAGTGGGGAATATTGCACAATGGGGGAAACCCTGATGCAGCGACGCCGCGTGAGCGAA…	74.7157	0	0	0	0	74.7157	Bacteria	Bacillota	Clostridia	Eubacteriales	Lachnospiraceae	Blautia	Blautia sp.	GenBank(Scaffold)	2292984
sq311;size=319;	Blautia faecicola	GCA_004123145.1	99.863	GATGAACGCTGGCGGCGTGCTTAACACATGCAAGTCGAACGAAGCACTTAAAACGGATTCTTCGGATGAAGTTTCCTGTGACTGAGTGGCGGACGGGTGAGTAACGCGTGGGTAACCTGCCTCATACAGGGGGATAACAGTTAGAAATGGCTGCTAATACCGCATAAGCGCACAGCATCGCATGATGCAGTGTGAAAAACTCCGGTGGTATGAGATGGACCCGCGTTGGATTAGCTAGTTGGCAGGGTAACGGCCTACCAAGGCGACGATCCATAGCCGGCCTGAGAGGGTGGACGGCCACATTGGGACTGAGACACGGCCCAGACTCCTACGGGAGGCAGCAGTGGGGAATATTGCACAATGGGGGAAACCCTGATGCAGCGACGCCGCGTGAGCGAA…	74.4822	0	0	0	0	74.4822	Bacteria	Bacillota	Clostridia	Eubacteriales	Lachnospiraceae	Blautia	Blautia faecicola	GenBank(Contig)	2509240
sq49;size=26301;	Clostridium sp.	GCA_018223625.1	100	GATGAACGCTGGCGGCGTGCCTAATACATGCAAGTCGGACGCAATGCTTCGGCATTGAGTGGCGAACGGGTGAGTAAGACATAAGCAACCTGCCCCTGTGAGGGGGATAACTGCTGGAAACGGCAGCTAAGACCGCATAGGCATAGAGGACGCATGTCGACTATGTTAAATATCCCACGGGATAGCACAGGGATGGGCTTATGACGCATTAGCCAGCTGGTGAGGTAACGGCTCACCAGGGCGACGATGCGTAGCCGGCCTGAGAGGGTGGACGGCCACACTGGGACTGAGACACGGCCCAGACTCCTACGGGAGGCAGCAGTAGGGAATTTTCGGCAATGGGCGAAAGCCTGACCGAGCAACGCCGCGTGAAGGAAGAAGTCATTCGTGATGTAAACT…	0	66.331	0	0	4.41631	70.7473	Bacteria	Bacillota	Clostridia	Eubacteriales	Clostridiaceae	Clostridium	Clostridium sp.	GenBank(Complete Genome)	1155388
sq312;size=315;	Faecalibacterium prausnitzii	GCA_019967955.1	99.93	GACGAACGCTGGCGGCGCGCCTAACACATGCAAGTCGAACGAGCGAGAGAGAGCTTGCTTTCTCGAGCGAGTGGCGAACGGGTGAGTAACGCGTGAGGAACCTGCCTCAAAGAGGGGGACAACAGTTGGAAACGACTGCTAATACCGCATAAGCCCACGGCTCGGCATCGAGCAGAGGGAAAAGGAGCAATCCGCTTTGAGATGGCCTCGCGTCCGATTAGCTAGTTGGTGAGGTAACGGCCCACCAAGGCGACGATCGGTAGCCGGACTGAGAGGTTGAACGGCCACATTGGGACTGAGACACGGCCCAGACTCCTACGGGAGGCAGCAGTGGGGAATATTGCACAATGGGGGAAACCCTGATGCAGCGACGCCGCGTGGAGGAAGAAGGTCTTCGGA…	0	0	65.5594	0	0	65.5594	Bacteria	Bacillota	Clostridia	Eubacteriales	Oscillospiraceae	Faecalibacterium	Faecalibacterium prausnitzii	GenBank(Complete Genome)	853
sq313;size=315;	[Eubacterium] rectale	GCA_028322385.1	99.794	GATGAACGCTGGCGGCGTGCTTAACACATGCAAGTCGAACGAAGCACTTTATTTGATTTCCTTCGGGACTGATTATTTTGTGACTGAGTGGCGGACGGGTGAGTAACGCGTGGGTAACCTGCCTTATACAGGGGGATAACAGTTGGAAACGGCTGCTAATACCGCATAAGCGCACGGCATCGCATGATGCAGTGCGAAAAACTCCGGTGGTATAAGATGGACCCGCGTTGGATTAGCTAGTTGGTGAGGTAACGGCCCACCAAGGCGACGATCCATAGCCGACCTGAGAGGGTGACCGGCCACATTGGGACTGAGACACGGCCCAAACTCCTACGGGAGGCAGCAGTGGGGAATATTGCACAATGGGCGAAAGCCTGATGCAGCGACGCCGCGTGAGCG…	0	0	0	0	115.928	115.928	Bacteria	Bacillota	Clostridia	Eubacteriales	Lachnospiraceae	NA	[Eubacterium] rectale	GenBank(Scaffold)	39491
sq314;size=314;	[Eubacterium] rectale	GCA_015553565.1	99.931	GATGAACGCTGGCGGCGTGCTTAACACATGCAAGTCGAACGAAGCACTTTATTTGATTTCCTTCGGGATTGATTATTTTGTGACTGAGTGGCGGACGGGTGAGTAACGCGTGGGTAACCTGCCTTGTACAGGGGGATAACAGTTGGAAACGGCTGCTAATACCGCATAAGCGCACAGCATCGCATGATGCAGTGTGAAAAACTCCGGTGGTATAAGATGGACCCGCGTTGGATTAGCTAGTTGGTGAGGTAACGGCCCACCAAGGCGACGATCCATAGCCGACCTGAGAGGGTGACCGGCCACATTGGGACTGAGACACGGCCCAAACTCCTACGGGAGGCAGCAGTGGGGAATATTGCACAATGGGCGAAAGCCTGATGCAGCGACGCCGCGTGAGCG…	0	0	0	87.1399	0	87.1399	Bacteria	Bacillota	Clostridia	Eubacteriales	Lachnospiraceae	NA	[Eubacterium] rectale	GenBank(Scaffold)	39491
sq315;size=313;	[Ruminococcus] gnavus	GCA_008672535.1	99.931	GACGAACGCTGGCGGCGTGCCTAACACATGCAAGTCGAACGAGAATCTTTGAACAGATCTTTTCGGAGTGACGTTCAAAGAGGAAAGTGGCGGACGGGCGAGTAACGCGTGAGTAACCTGCCCATAAGAGGGGGATAATCCATGGAAACGTGGACTAATACCGCATATTGTAATTAAGTTGCATGACTTGATTATGAAAGATTTATCGCTTATGGATGGACTCGCGTCAGATTAGATAGTTGGTGAGGTAACGGCTCACCAAGTCAACGATCTGTAGCCGAACTGAGAGGTTGATCGGCCGCATTGGGACTGAGACACGGCCCAGACTCCTACGGGAGGCAGCAGTGGGGAATATTGCGCAATGGGGGCAACCCTGACGCAGCAACGCCGCGTGCAGGA…	0	68.5201	0	0	0	68.5201	Bacteria	Bacillota	Clostridia	Eubacteriales	Lachnospiraceae	Mediterraneibacter	[Ruminococcus] gnavus	GenBank(Contig)	33038
sq317;size=308;	Sutterella wadsworthensis	GCA_000297775.1	100	ATTGAACGCTGGCGGCATGCTTTACACATGCAAGTCGAACGGCAGCACAGGGAGCTTGCTCCCGGGTGGCGAGTGGCGCACGGGTGAGTAATACATCGGAACGTGTCCTGTTGTGGGGGATAACTGCTCGAAAGGGTGGCTAATACCGCATGAGACCTGAGGGTGAAAGCGGGGGATCGCAAGACCTCGCGCAATTGGAGCGGCCGATGCCCGATTAGCTAGTTGGTGAGGTAAAGGCTCACCAAGGCGACGATCGGTAGCTGGTCTGAGAGGACGACCAGCCACACTGGGACTGAGACACGGCCCAGACTCCTACGGGAGGCAGCAGTGGGGAATTTTGGACAATGGGGGCAACCCTGATCCAGCCATGCCGCGTGCAGGATGAAGGCCTTCGGGTTG…	71.9139	0	0	0	0	71.9139	Bacteria	Pseudomonadota	Betaproteobacteria	Burkholderiales	Sutterellaceae	Sutterella	Sutterella wadsworthensis	GenBank(Scaffold)	742823
sq318;size=306;	[Ruminococcus] gnavus	GCA_002959615.1	99.862	GATGAACGCTGGCGGCGTGCTTAACACATGCAAGTCGAGCGAAGCACCTTGACGGATTTCTTCGGATTGAAGCCTTGGTGACTGAGCGGCGGACGGGTGAGTAACGCGTGGGTAACCTGCCTCATACAGGGGGATAACAGTTGGAAACGGCTGCTAATACCGCATAAGCGCACAGTACCGCATGGTACGGTGTGAAAAACTCCGGTGGTATGAGATGGACCCGCGTCTGATTAGGTAGTTGGTGGGGTAACGGCCTACCAAGCCGACGATCAGTAGCCGACCTGAGAGGGTGACCGGCCACATTGGGACTGAGACACGGCCCAAACTCCTACGGGAGGCAGCAGTGGGGAATATTGCACAATGGGGGAAACCCTGATGCAGCGACGCCGCGTGAGCGAT…	0	66.9877	0	0	0	66.9877	Bacteria	Bacillota	Clostridia	Eubacteriales	Lachnospiraceae	Mediterraneibacter	[Ruminococcus] gnavus	GenBank(Contig)	411470
sq319;size=304;	Bacteroides sp.	GCA_003602965.1	100	GATGAACGCTAGCTACAGGCTTAACACATGCAAGTCGAGGGGCATCAGGAAGAAAGCTTGCTTTCTTTGCTGGCGACCGGCGCACGGGTGAGTAACACGTATCCAACCTGCCGATGACTCGGGGATAGCCTTTCGAAAGAAAGATTAATACCCGATGGTATATCTGAAAGGCATCTTTCAGCTATTAAAGAATTTCGGTCATTGATGGGGATGCGTTCCATTAGGTTGTTGGCGGGGTAACGGCCCACCAAGCCGTCGATGGATAGGGGTTCTGAGAGGAAGGTCCCCCACATTGGAACTGAGACACGGTCCAAACTCCTACGGGAGGCAGCAGTGAGGAATATTGGTCAATGGACGAGAGTCTGAACCAGCCAAGTAGCGTGAAGGATGACTGCCCTA…	0	0	0	0	111.88	111.88	Bacteria	Bacteroidota	Bacteroidia	Bacteroidales	Bacteroidaceae	Bacteroides	Bacteroides sp.	GenBank(Scaffold)	2292925
sq223;size=612;	Blautia hansenii	GCA_017851555.1	99.725	GATGAACGCTGGCGGCGTGCTTAACACATGCAAGTCGAACGGGGATTATTTCGACAGAGACTTCGGTTGAAGTCGTTATAATCCTAGTGGCGGACGGGTGAGTAACGCGTGGGTAACCTGCCTCACACTGGGGGATAACAGTCAGAAATGACTGCTAATACCGCATAAGCGCACGGGATTGCATGATCCAGTGTGAAAAACTCCGGTGGTGTGAGATGGACCCGCGTTGGATTAGCCAGTTGGCAGGGTAACGGCCTACCAAAGCGACGATCCATAGCCGGCCTGAGAGGGTGGACGGCCACATTGGGACTGAGACACGGCCCAGACTCCTACGGGAGGCAGCAGTGGGGAATATTGCACAATGGGGGAAACCCTGATGCAGCGACGCCGCGTGAAGGA…	0	66.331	0	0	0	66.331	Bacteria	Bacillota	Clostridia	Eubacteriales	Lachnospiraceae	Blautia	Blautia hansenii	GenBank(Contig)	1322
sq321;size=303;	Blautia faecicola	GCA_004123145.1	99.107	GATGAACGCTGGCGGCGTGCTTAACACATGCAAGTCGAACGAAGCACTTGAAACGGATTCTTCGGATGAAGTTTCCTGTGACTGAGTGGCGGACGGGTGAGTAACGCGTGGGTAACCTGCCTCATACAGGGGGATAACAGTTAGAAATGGCTGCTAATACCGCATAAGCGCACGGTACTGCATGGTACAGTGTGAAAAACTCCGGTGGTATGAGATGGACCCGCGTTGGATTAGCTAGTTGGTGAGGTAACGGCCCACCAAGGCGACGATCCATAGCCGGCCTGAGAGGGTGGACGGCCACATTGGGACTGAGACACGGCCCAGACTCCTACGGGAGGCAGCAGTGGGGAATATTGCACAATGGGGGAAACCCTGATGCAGCGACGCCGCGTGAGCGAA…	70.7465	0	0	0	0	70.7465	Bacteria	Bacillota	Clostridia	Eubacteriales	Lachnospiraceae	Blautia	Blautia faecicola	GenBank(Contig)	2509240
sq322;size=299;	Anaerostipes hadrus	GCA_025757705.1	99.863	GATGAACGCTGGCGGCGTGCTTAACACATGCAAGTCGAACGAAACACCTTATTTGATTTTCTTCGGAACTGAAGATTTGGTGATTGAGTGGCGGACGGGTGAGTAACGCGTGGGTAACCTACCCTGTACAGGGGGATAACAGTCAGAAATGACTGCTAATACCGCATAAGACCACAGCACCGCATGGTGCAGGGGTAAAAACTCCGGTGGTACAGGATGGACCCGCGTCTGATTAGCTGGTTGGTGAGGTAACGGCTCACCAAGGCGACGATCAGTAGCCGGCTTGAGAGAGTGAACGGCCACATTGGGACTGAGACACGGCCCAAACTCCTACGGGAGGCAGCAGTGGGGAATATTGCACAATGGGGGAAACCCTGATGCAGCGACGCCGCGTGAGTG…	0	65.4553	0	0	0	65.4553	Bacteria	Bacillota	Clostridia	Eubacteriales	Lachnospiraceae	Anaerostipes	Anaerostipes hadrus	GenBank(Complete Genome)	649756
sq323;size=299;	Oscillospiraceae bacterium	GCA_025757985.1	99.225	GACGAACGCTGGCGGCGCGCCTAACACATGCAAGTCGAACGGAGTTATTTTCTTCACTCCGAGCTTTTTGCCAGTTAGTCGGAGCGGCAATCGGCTTTGCCAAGTATAAAAAGCAAAACCGATTTAGGCTCATAAAGTAAGACTAACACAGAGGGCAGAGAGTTGGGAGTGAAGAAAATAACTTAGTGGCGAACGGGTGAGTAACGCGTGAGTAACCTGCCCTGGAGTGGGGGACAACAGTTGGAAACGACTGCTAATACCGCATAAGCCCACGGCCCGGCATCGGGCTGCGGGAAAAGGATTTATTCGCTTCAGGATGGACTCGCGTCCAATTAGCTAGTTGGTGAGGTAACGGCCCACCAAGGCGACGATTGGTAGCCGGACTGAGAGGTTGAACGG…	0	0	0	0	110.04	110.04	Bacteria	Bacillota	Clostridia	Eubacteriales	Oscillospiraceae	NA	Oscillospiraceae bacterium	GenBank(Complete Genome)	2485925
sq324;size=297;	Blautia faecicola	GCA_004123145.1	99.588	GATGAACGCTGGCGGCGTGCTTAACACATGCAAGTCGAACGAAGCACTTGAAACAGATTCTTCGGATGAAGTTTCCTGTGACTGAGTGGCGGACGGGTGAGTAACGCGTGGGTAACCTGCCTCATACAGGGGGATAACAGTTAGAAATGGCTGCTAATACCGCATAAGCGCACGGCATCGCATGATGCAGTGTGAAAAACTCCGGTGGTATGAGATGGACCCGCGTTGGATTAGCTAGTTGGCAGGGTAACGGCCTACCAAGGCGACGATCCATAGCCGGCCTGAGAGGGTGGACGGCCACATTGGGACTGAGACACGGCCCAGACTCCTACGGGAGGCAGCAGTGGGGAATATTGCACAATGGGGGAAACCCTGATGCAGCGACGCCGCGTGAGCGAA…	69.3455	0	0	0	0	69.3455	Bacteria	Bacillota	Clostridia	Eubacteriales	Lachnospiraceae	Blautia	Blautia faecicola	GenBank(Contig)	2509240
sq325;size=297;	Prevotella stercorea	GCA_019052365.1	98.896	GATGAACGCTAGCTACAGGCTTAACACATGCAAGTCGAGGGGCAGCATGTTGGTTGCTTGCAACCAATGATGGCGACCGGCGCACGGGTGAGTAACGCGTATCCAACCTACCCTTGTCCATCGGATAACCCGTCGAAAGGCGGCCTAACACGATATGCGGTTCTCAGCAGGCATCTAACGAGAACGAAATGTGAAGGAGAAGGATGGGGATGCGTCTGATTAGCTTGTTGGCGGGGTAACGGCCCACCAAGGCAACGATCAGTAGGGGTTCTGAGAGGAAGGTCCCCCACATTGGAACTGAGACACGGTCCAAACTCCTACGGGAGGCAGCAGTGAGGAATATTGGTCAATGGACGAGAGTCTGAACCAGCCAAGTAGCGTGCAGGATGACGGCCCTAT…	0	0	0	82.4222	0	82.4222	Bacteria	Bacteroidota	Bacteroidia	Bacteroidales	Prevotellaceae	Prevotella	Prevotella stercorea	GenBank(Contig)	363265
sq327;size=293;	Blautia sp.	GCA_020593585.1	100	GATGAACGCTGGCGGCGTGCTTAACACATGCAAGTCGAACGGGAAATATTTCATTGAGACTTCGGTGGATTTGATCTATTTCTAGTGGCGGACGGGTGAGTAACGCGTGGGTAACCTGCCTTATACAGGGGGATAACAGTCAGAAATGGCTGCTAATACCGCATAAGCGCACAGAGCTGCATGGCTCAGTGTGAAAAACTCCGGTGGTATAAGATGGACCCGCGTTGGATTAGCTAGTTGGTGGGGTAACGGCCCACCAAGGCGACGATCCATAGCCGGCCTGAGAGGGTGAACGGCCACATTGGGACTGAGACACGGCCCAGACTCCTACGGGAGGCAGCAGTGGGGAATATTGCACAATGGGGGAAACCCTGATGCAGCGACGCCGCGTGAAGGAAG…	54.8694	0	12.0713	0	0	66.9406	Bacteria	Bacillota	Clostridia	Eubacteriales	Lachnospiraceae	Blautia	Blautia sp.	GenBank(Contig)	2885262
sq328;size=289;	Oscillospiraceae bacterium	GCA_025757985.1	99.548	GACGAACGCTGGCGGCGCGCCTAACACATGCAAGTCGAACGGAGTTATTTTCTTCACTCCGAGCTTTTTGCCAGTTAGCCGGAGCGGCAATCGGTTTTGCCCAGCATAAAAAGCAAAACCGATTTAGGCTCATAAAGTAAGACTAACACAGAGGGCAGAGAGTTGGGAGTGAAGAAAATAACTTAGTGGCGAACGGGTGAGTAACGCGTGAGTAACCTGCCCTGGAGTGGGGGACAACAGTTGGAAACGACTGCTAATACCGCATAAGCCCACGGAGCCGCATGGCTTTGAGGGAAAAGGATTTATTCGCTTCAGGATGGACTCGCGTCCAATTAGCTAGTTGGTGAGGTAACGGCCCACCAAGGCGACGATTGGTAGCCGGACTGAGAGGTTGAACGG…	0	0	60.1482	0	0	60.1482	Bacteria	Bacillota	Clostridia	Eubacteriales	Oscillospiraceae	NA	Oscillospiraceae bacterium	GenBank(Complete Genome)	2485925
sq329;size=289;	Blautia sp.	GCA_008680665.1	99.725	GATGAACGCTGGCGGCGTGCTTAACACATGCAAGTCGAGCGAAGCAGTTAAGAAGATTCTTCGGATGATTCTTGATTGACTGAGCGGCGGACGGGTGAGTAACGCGTGGGTGACCTGCCCCATACCGGGGGATAACAGCTGGAAACGGCTGCTAATACCGCATAAGCGCACAGAGCTGCATGGCTCAGTGTGAAAAACTCCGGTGGTATGGGATGGGCCCGCGTCTGATTAGGCAGTTGGCGGGGTAACGGCCCACCAAACCGACGATCAGTAGCCGGCCTGAGAGGGCGACCGGCCACATTGGGACTGAGACACGGCCCAAACTCCTACGGGAGGCAGCAGTGGGGAATATTGCACAATGGGGGAAACCCTGATGCAGCGACGCCGCGTGAGCGAAGA…	0	0	0	0	106.359	106.359	Bacteria	Bacillota	Clostridia	Eubacteriales	Lachnospiraceae	Blautia	Blautia sp.	GenBank(Contig)	1969167
sq247;size=522;	Blautia hansenii	GCA_017851555.1	98.076	GATGAACGCTGGCGGCGTGCTTAACACATGCAAGTCGAACGGGGAACATTTTATGGAAGCTTCGGTGGAAATAGCTTGTTCCTAGTGGCGGACGGGTGAGTAACGCGTGGGTAACCTGCCTCACACTGGGGGATAACAGTCAGAAATGACTGCTAATACCGCATAAGCGCACGGGATTGCATGATCCAGTGTGAAAAACTCCGGTGGTGTGAGATGGACCCGCGTTGGATTAGCCAGTTGGCAGGGTAACGGCCTACCAAAGCGACGATCCATAGCCGGCCTGAGAGGGTGGACGGCCACATTGGGACTGAGACACGGCCCAGACTCCTACGGGAGGCAGCAGTGGGGAATATTGCACAATGGGGGAAACCCTGATGCAGCGACGCCGCGTGAAGGAAG…	0	62.8284	0	0	0	62.8284	Bacteria	Bacillota	Clostridia	Eubacteriales	Lachnospiraceae	Blautia	Blautia hansenii	GenBank(Contig)	1322
sq330;size=287;	Faecalibacterium sp.	GCA_023347335.1	99.86	GACGAACGCTGGCGGCGCGCCTAACACATGCAAGTCGAACGAGAGAGAGGGAGCTTGCTTCCTCAATCGAGTGGCGAACGGGTGAGTAACGCGTGAGGAACCTGCCTCAAAGAGGGGGACAACAGTTGGAAACGACTGCTAATACCGCATAAGCCCACAGCTCGGCATCGAGCAGAGGGAAAAGGAGTAATCCGCTTTGAGATGGCCTCGCGTCCGATTAGCTAGTTGGTGAGGTAACGGCCCACCAAGGCGACGATCGGTAGCCGGACTGAGAGGTTGAACGGCCACATTGGGACTGAGACACGGCCCAGACTCCTACGGGAGGCAGCAGTGGGGAATATTGCACAATGGGGGAAACCCTGATGCAGCGACGCCGCGTGGAGGAAGAAGGTCTTCGGA…	67.0107	0	0	0	0	67.0107	Bacteria	Bacillota	Clostridia	Eubacteriales	Oscillospiraceae	Faecalibacterium	Faecalibacterium sp.	GenBank(Complete Genome)	2929489
sq331;size=285;	Bacteroides sp.	GCA_003602965.1	99.931	GATGAACGCTAGCTACAGGCTTAACACATGCAAGTCGAGGGGCATCAGGAAGAAAGCTTGCTTTCTTTGCTGGCGACCGGCGCACGGGTGAGTAACACGTATCCAACCTGCCGATGACTCGGGGATAGCCTTTCGAAAGAAAGATTAATACCCGATGGTATATCTGAAAGGCATCTTTCAGCTATTAAAGAATTTCGGTCATTGATGGGGATGCGTTCCATTAGGTTGTTGGCGGGGTAACGGCCCACCAAGCCGTCGATGGATAGGGGTTCTGAGAGGAAGGTCCCCCACATTGGAACTGAGACACGGTCCAAACTCCTACGGGAGGCAGCAGTGAGGAATATTGGTCAATGGACGAGAGTCTGAACCAGCCAAGTAGCGTGAAGGATGACTGCCCTA…	0	0	0	0	104.887	104.887	Bacteria	Bacteroidota	Bacteroidia	Bacteroidales	Bacteroidaceae	Bacteroides	Bacteroides sp.	GenBank(Scaffold)	2292925
sq332;size=283;	Eggerthella lenta	GCA_028208755.1	99.657	GATGAACGCTGGCGGCGTGCTTAACACATGCAAGTCGAGCGAAGCAGTTAAGTTGATTTCTTCGGATTGATTCTTAACTGACTGAGCGGCGGACGGGTGAGTAACGCGTGGGTGACCTGCCCCATACCGGGGGATAACAGCTGGAAACGGCTGCTAATACCGCATAAGCGCACAGAGCTGCATGGCTCGGTGTGAAAAACTCCGGTGGTATGGGATGGGCCCGCGTCTGATTAGGCAGTTGGCGGGGTAACGGCCCACCAAACCGACGATCAGTAGCCGGCCTGAGAGGGCGACCGGCCACATTGGGACTGAGACACGGCCCAAACTCCTACGGGAGGCAGCAGTGGGGAATATTGCACAATGGGGGAAACCCTGATGCAGCGACGCCGCGTGAGCGAA…	0	0	0	78.5369	0	78.5369	Bacteria	Actinomycetota	Coriobacteriia	Eggerthellales	Eggerthellaceae	Eggerthella	Eggerthella lenta	GenBank(Scaffold)	84112
sq334;size=280;	Phocaeicola dorei	GCA_902387545.1	100	GATGAACGCTAGCTACAGGCTTAACACATGCAAGTCGAGGGGCAGCATGGTCTTAGCTTGCTAAGGCTGATGGCGACCGGCGCACGGGTGAGTAACACGTATCCAACCTGCCGTCTACTCTTGGCCAGCCTTCTGAAAGGAAGATTAATCCAGGATGGCATCATGAGTTCACATGTCCGCATGATTAAAGGTATTTTCCGGTAGACGATGGGGATGCGTTCCATTAGATAGTAGGCGGGGTAACGGCCCACCTAGTCAACGATGGATAGGGGTTCTGAGAGGAAGGTCCCCCACATTGGAACTGAGACACGGTCCAAACTCCTACGGGAGGCAGCAGTGAGGAATATTGGTCAATGGGCGATGGCCTGAACCAGCCAAGTAGCGTGAAGGATGACTGCC…	0	0	0	52.4505	33.4904	85.9408	Bacteria	Bacteroidota	Bacteroidia	Bacteroidales	Bacteroidaceae	Phocaeicola	Phocaeicola dorei	GenBank(Complete Genome)	357276
sq335;size=277;	Prevotella sp.	GCA_022725675.1	99.93	GACGAACGCTGGCGGCGCGCCTAACACATGCAAGTCGAACGAGCGAGAGAGAGCTTGCTTTCTCGAGCGAGTGGCGAACGGGTGAGTAACGCGTGAGGAACCTGCCTCAAAGAGGGGGACAACAGTTGGAAACGACTGCTAATACCGCATAAGCCCACGGTGCCGCATGGCACAGAGGGAAAAGGAGCAATCCGCTTTGAGATGGCCTCGCGTCCGATTAGCTAGTTGGTGAGGTAATGGCCCACCAAGGCGACGATCGGTAGCCGGACTGAGAGGTTGAACGGCCACATTGGGACTGAGACACGGCCCAGACTCCTACGGGAGGCAGCAGTGGGGAATATTGCACAATGGGGGAAACCCTGATGCAGCGACGCCGCGTGGAGGAAGAAGGTCTTCGGA…	0	0	0	76.8718	0	76.8718	Bacteria	Bacteroidota	Bacteroidia	Bacteroidales	Prevotellaceae	Prevotella	Prevotella sp.	GenBank(Contig)	59823
sq337;size=274;	Prevotella stercorea	GCA_019052365.1	98.896	GATGAACGCTAGCTATAGGCTTAACACATGCAAGTCGAGGGGCAGCATGTCGGTTGCTTGCAACCGATGATGGCGACCGGCGCACGGGTGAGTAACGCGTATCCAACCTACCCTTGTCCATCGGATAACCCGTCGAAAGGCGGCCTAACACGATATGCGGTTCACAGCGGGCATCTAACGTGAACGAAATGTGAAGGAGAAGGATGGGGATGCGTCTGATTAGCTTGTTGGCGGGGTAACGGCCCACCAAGGCTACGATCAGTAGGGGTTCTGAGAGGAAGGTCCCCCACATTGGAACTGAGACACGGTCCAAACTCCTACGGGAGGCAGCAGTGAGGAATATTGGTCAATGGACGAGAGTCTGAACCAGCCAAGTAGCGTGCAGGATGACGGCCCTAT…	0	0	0	76.0393	0	76.0393	Bacteria	Bacteroidota	Bacteroidia	Bacteroidales	Prevotellaceae	Prevotella	Prevotella stercorea	GenBank(Contig)	363265
sq338;size=273;	Faecalibacterium prausnitzii	GCA_008680155.1	99.93	GACGAACGCTGGCGGCGCGCCTAACACATGCAAGTCGAACGAGCGAGAGAGAGCTTGCTTTCTCGAGCGAGTGGCGAACGGGTGAGTAACGCGTGAGGAACCTGCCTCAAAGAGGGGGACAACAGTTGGAAACGACTGCTAATACCGCATAAGCCCACGGGTCGGCATCGACCAGAGGGAAAAAGGAGCAATCCGCTTTGAGATGGCCTCGCGTCCGATTAGCTAGTTGGTGAGGTAACGGCCCACCAAGGCGACGATCGGTAGCCGGACTGAGAGGTTGAACGGCCACATTGGGACTGAGACACGGCCCAGACTCCTACGGGAGGCAGCAGTGGGGAATATTGCACAATGGGGGAAACCCTGATGCAGCGACGCCGCGTGGAGGAAGAAGGTCTTCGG…	0	0	56.8182	0	0	56.8182	Bacteria	Bacillota	Clostridia	Eubacteriales	Oscillospiraceae	Faecalibacterium	Faecalibacterium prausnitzii	GenBank(Contig)	853
sq340;size=271;	Faecalibacterium sp.	GCA_023347255.1	99.93	GACGAACGCTGGCGGCGCGCCTAACACATGCAAGTCGAACGAGCGAGAGAGAGCTTGCTTTCTCGAGCGAGTGGCGAACGGGTGAGTAACGCGTGAGGAACCTGCCTCAAAGAGGGGGACAACAGTTGGAAACGACTGCTAATACCGCATAAGCCCACGGCTCGGCATCGAGCAGAGGGAAAAGGAGCAATCCGCTTTGAGATGGCCTCGCGTCCGATTAGCTAGTTGGTGAGGTAATGGCCCACCAAGGCAACGATCGGTAGCCGGACTGAGAGGTTGAACGGCCACATTGGGACTGAGACACGGCCCAGACTCCTACGGGAGGCAGCAGTGGGGAATATTGCACAATGGGGGAAACCCTGATGCAGCGACGCCGCGTGGAGGAAGAAGGTCTTCGGA…	0	0	56.4019	0	0	56.4019	Bacteria	Bacillota	Clostridia	Eubacteriales	Oscillospiraceae	Faecalibacterium	Faecalibacterium sp.	GenBank(Complete Genome)	2929495
sq341;size=270;	Faecalibacterium sp.	GCA_023347315.1	99.86	GACGAACGCTGGCGGCGCGCCTAACACATGCAAGTCGAACGAGAGAGAGGAAGCTTGCTTCCTCAATCGAGTGGCGAACGGGTGAGTAACGCGTGAGGAACCTGCCTCAAAGAGGGGGACAACAGTTGGAAACGACTGCTAATACCGCATAAGCCCACAGGTCGGCATCGACCAGAGGGAAAAGGAGTAATCCGCTTTGAGATGGCCTCGCGTCCGATTAGCTAGTTGGTGAGGTAATGGCCCACCAAGGCGACGATCGGTAGCCGGACTGAGAGGTTGAACGGCCACATTGGGACTGAGACACGGCCCAGACTCCTACGGGAGGCAGCAGTGGGGAATATTGCACAATGGGGGAAACCCTGATGCAGCGACGCCGCGTGGAGGAAGAAGGTCTTCGGA…	63.0414	0	0	0	0	63.0414	Bacteria	Bacillota	Clostridia	Eubacteriales	Oscillospiraceae	Faecalibacterium	Faecalibacterium sp.	GenBank(Complete Genome)	2929490
sq342;size=270;	Dorea longicatena	GCA_003473465.1	100	GATGAACGCTGGCGGCGTGCTTAACACATGCAAGTCGAGCGAAGCACTTAAGTTTGATTCTTCGGATGAAGACTTTTGTGACTGAGCGGCGGACGGGTGAGTAACGCGTGGGTAACCTGCCTCATACAGGGGGATAACAGTTAGAAATGACTGCTAATACCGCATAAGACCACGGTACCGCATGGTACAGTGGTAAAAACTCCGGTGGTATGAGATGGACCCGCGTCTGATTAGGTAGTTGGTGGGGTAACGGCCTACCAAGCCGACGATCAGTAGCCGACCTGAGAGGGTGACCGGCCACATTGGGACTGAGACACGGCCCAGACTCCTACGGGAGGCAGCAGTGGGGAATATTGCACAATGGAGGAAACTCTGATGCAGCGACGCCGCGTGAAGGAT…	0	0	56.1938	0	0	56.1938	Bacteria	Bacillota	Clostridia	Eubacteriales	Lachnospiraceae	Dorea	Dorea longicatena	GenBank(Scaffold)	88431
sq343;size=269;	Faecalibacterium prausnitzii	GCA_019967955.1	99.791	GACGAACGCTGGCGGCGCGCCTAACACATGCAAGTCGAACGAGCGAGAGAGAGCTTGCTTTCTCGAGCGAGTGGCGAACGGGTGAGTAACGCGTGAGGAACCTGCCTCAAAGAGGGGGACAACAGTTGGAAACGACTGCTAATACCGCATAAGCCCACGGTGCCGCATGGCACAGAGGGAAAAGGAGCAATCCGCTTTGAGATGGCCTCGCGTCCGATTAGCTAGTTGGTGAGGTAACGGCCCACCAAGGCGACGATCGGTAGCCGGACTGAGAGGTTGAACGGCCACATTGGGACTGAGACACGGCCCAGACTCCTACGGGAGGCAGCAGTGGGGAATATTGCACAATGGGGGGAACCCTGATGCAGCGACGCCGCGTGGAGGAAGAAGGTCTTCGGA…	0	0	55.9857	0	0	55.9857	Bacteria	Bacillota	Clostridia	Eubacteriales	Oscillospiraceae	Faecalibacterium	Faecalibacterium prausnitzii	GenBank(Complete Genome)	853
sq344;size=266;	uncultured Flavonifractor	GCA_900066825.1	99.036	GATGAACGCTGGCGGCGTGCTTAACACATGCAAGTCGAACGGAGTGCCCATGACAGAGGATTCGTCCAATGGATTGGGTTACTTAGTGGCGGACGGGTGAGTAACGCGTGAGGAACCTGCCTCGGAGTGGGGAATAACACAACGAAAGCTGTGCTAATACCGCATGATACAGTTGGGTCGCATGACTCTGACTGTCAAAGATTTATCGCTCTGAGATGGCCTCGCGTCTGATTAGCTGGTTGGCGGGGTAACGGCCCACCAAGGCGACGATCAGTAGCCGGACTGAGAGGTTGACCGGCCACATTGGGACTGAGACACGGCCCAGACTCCTACGGGAGGCAGCAGTGGGGAATATTGGGCAATGGGCGCAAGCCTGACCCAGCAACGCCGCGTGAAGGA…	0	58.2312	0	0	0	58.2312	Bacteria	Bacillota	Clostridia	Eubacteriales	Oscillospiraceae	Flavonifractor	uncultured Flavonifractor	GenBank(Scaffold)	1193534
sq345;size=265;	Prevotella stercorea	GCA_019052365.1	99.172	GATGAACGCTAGCTACAGGCTTAACACATGCAAGTCGAGGGGCAGCATGTCGGTTGCTTGCAACCGATGATGGCGACCGGCGCACGGGTGAGTAACGCGTATCCAACCTACCCTTGTCCATCGGATAACCCGTCGAAAGGCGGCCTAACACGATATGCGGTTCACCGCAGGCATCTAACGTGAACGAAATGTGAAGGAGAAGGATGGGGATGCGTCTGATTAGCTTGTTGGCGGGGTAACGGCCCACCAAGGCAACGATCAGTAGGGGTTCTGAGAGGAAGGTCCCCCACATTGGAACTGAGACACGGTCCAAACTCCTACGGGAGGCAGCAGTGAGGAATATTGGTCAATGGACGAGAGTCTGAACCAGCCAAGTAGCGTGCAGGATGACGGCCCTAT…	0	0	0	73.5417	0	73.5417	Bacteria	Bacteroidota	Bacteroidia	Bacteroidales	Prevotellaceae	Prevotella	Prevotella stercorea	GenBank(Contig)	363265
sq346;size=264;	Blautia sp.	GCA_017851155.1	99.246	GATGAACGCTGGCGGCGTGCTTAACACATGCAAGTCGAACGAAGCACTTTGGACAGATTCTTCGGATGAAGTCCTTAGTGACTGAGTGGCGGACGGGTGAGTAACGCGTGGGTAACCTGCCTCATACAGGGGGATAACAGTTAGAAATGGCTGCTAATACCGCATAAGCGCACGGCATCGCATGATGCAGTGTGAAAAACTCCGGTGGTATGAGATGGACCCGCGTTGGATTAGCTAGTTGGCAGGGTAACGGCCTACCAAGGCGACGATCCATAGCCGGCCTGAGAGGGTGGACGGCCACATTGGGACTGAGACACGGCCCAGACTCCTACGGGAGGCAGCAGTGGGGAATATTGCACAATGGGGGAAACCCTGATGCAGCGACGCCGCGTGAGCGAA…	61.6405	0	0	0	0	61.6405	Bacteria	Bacillota	Clostridia	Eubacteriales	Lachnospiraceae	Blautia	Blautia sp.	GenBank(Contig)	1955243
sq347;size=264;	Blautia faecicola	GCA_004123145.1	99.931	GATGAACGCTGGCGGCGTGCTTAACACATGCAAGTCGAACGAAGCACTTGAAACGGATTCTTCGGATGAAGTTTCCTGTGACTGAGTGGCGGACGGGTGAGTAACGCGTGGGTAACCTGCCTCATACAGGGGGATAACAGTTAGAAATGGCTGCTAATACCGCATAAGCGCACGGCATCGCATGATGCAGTGTGAAAAACTCCGGTGGTATGAGATGGACCCGCGTTGGATTAGCTAGTTGGCAGGGTAACGGCCTACCAAGGCGACGATCCATAGCCGGCCTGAGAGGGTGGACGGCCACATTGGGACTGAGACACGGCCCAGACTCCTACGGGAGGCAGCAGTGGGGAATATTGCACAATGGGGGAAACCCTGATGCAGCGACGCCGCGTGAGCGAA…	61.6405	0	0	0	0	61.6405	Bacteria	Bacillota	Clostridia	Eubacteriales	Lachnospiraceae	Blautia	Blautia faecicola	GenBank(Contig)	2509240
sq348;size=262;	Blautia sp.	GCA_008679895.1	99.931	GATGAACGCTGGCGGCGTGCTTAACACATGCAAGTCGAGCGAAGCAGTTAAGAAGATTCTTCGGATGATTCTTAACTGACTGAGCGGCGGACGGGTGAGTAACGCGTGGGTGACCTGCCCCATACCGGGGGATAACAGCTGGAAACGGCTGCTAATACCGCATAAGCGCACAGAGCTGCATGGCTCGGTGTGAAAAACTCCGGTGGTATGGGATGGGCCCGCGTCTGATTAGGCAGTTGGCGGGGTAACGGCCCACCAAACCGACGATCAGTAGCCGGCCTGAGAGGGCGACCGGCCACATTGGGACTGAGACACGGCCCAAACTCCTACGGGAGGCAGCAGTGGGGAATATTGCACAATGGGGGAAACCCTGATGCAGCGACGCCGCGTGAGCGAAGA…	0	0	0	72.7091	0	72.7091	Bacteria	Bacillota	Clostridia	Eubacteriales	Lachnospiraceae	Blautia	Blautia sp.	GenBank(Contig)	1969170
sq349;size=261;	Blautia wexlerae	GCA_008680935.1	100	GATGAACGCTGGCGGCGTGCTTAACACATGCAAGTCGAACGGGAAATATTTCATTGAGACTTCGGTGGATTTGATCTATTTCTAGTGGCGGACGGGTGAGTAACGCGTGGGTAACCTGCCTTATACAGGGGGATAACAGTCAGAAATGGCTGCTAATACCGCATAAGCGCACAGGGCTGCATGGCTCAGTGTGAAAAACTCCGGTGGTATAAGATGGACCCGCGTTGGATTAGCTTGTTGGTGGGGTAACGGCCCACCAAGGCGACGATCCATAGCCGGCCTGAGAGGGTGAACGGCCACATTGGGACTGAGACACGGCCCAGACTCCTACGGGAGGCAGCAGTGGGGAATATTGCACAATGGGGGAAACCCTGATGCAGCGACGCCGCGTGAAGGAAG…	60.94	0	0	0	0	60.94	Bacteria	Bacillota	Clostridia	Eubacteriales	Lachnospiraceae	Blautia	Blautia wexlerae	GenBank(Contig)	418240
sq350;size=261;	Anaerostipes hadrus	GCA_025757705.1	99.313	GATGAACGCTGGCGGCGTGCTTAACACATGCAAGTCGAACGAAACACCTTATTTGATTTTCTTCGGAACTGAAGATTTGGTGATTGAGTGGCGGACGGGTGAGTAACGCGTGGGTAACCTGCCCTGTACAGGGGGATAACAGTCAGAAATGACTGCTAATACCGCATAAGACCACAGCACCGCATGGTGCAGGGGTAAAAACTCCGGTGGTACAGGATGGACCCGCGTCTGATTAGCTGGTTGGTGAGGTAACGGCTCACCAAGGCGACGATCAGTAGCCGGCTTGAGAGAGTGAACGGCCACATTGGGACTGAGACACGGCCCAAACTCCTACGGGAGGCAGCAGTGGGGAATATTGCACAATGGGGGAAACCCTGATGCAGCGACGCCGCGTGAGTG…	0	57.1366	0	0	0	57.1366	Bacteria	Bacillota	Clostridia	Eubacteriales	Lachnospiraceae	Anaerostipes	Anaerostipes hadrus	GenBank(Complete Genome)	649756
sq352;size=257;	Fusicatenibacter saccharivorans	GCA_001406335.1	99.931	GATGAACGCTGGCGGCGTGCTTAACACATGCAAGTCGAGCGAAGCAGTTAAGAAGATTCTTCGGATGATTTTTAACTGACTGAGCGGCGGACGGGTGAGTAACGCGTGGGTGACCTGCCCCATACCGGGGGATAACAGCTGGAAACGGCTGCTAATACCGCATAAGCGCACAGAGCTGCATGGCTCGGTGTGAAAAACTCCGGTGGTATGGGATGGGCCCGCGTCTGATTAGGCAGTTGGCGGGGTAACGGCCCACCAAACCGACGATCAGTAGCCGGCCTGAGAGGGCGACCGGCCACATTGGGACTGAGACACGGCCCAAACTCCTACGGGAGGCAGCAGTGGGGAATATTGCACAATGGGGGAAACCCTGATGCAGCGACGCCGCGTGAGCGAAGA…	0	0	0	71.3215	0	71.3215	Bacteria	Bacillota	Clostridia	Eubacteriales	Lachnospiraceae	Fusicatenibacter	Fusicatenibacter saccharivorans	GenBank(Scaffold)	1150298
sq353;size=256;	uncultured Blautia	GCA_900066335.1	99.931	GATGAACGCTGGCGGCGTGCTTAACACATGCAAGTCGAACGGGGATTATTTCATTGAAGCTTCGGCAGATTTGACTTAATCCTAGTGGCGGACGGGTGAGTAACGCGTGGGTAACCTGCCTTGTACAGGGGGATAACAGTCAGAAATGACTGCTAATACCGCATAAGCGCACAGGACCGCATGGTCCGGTGTGAAAAACTCCGGTGGTATAAGATGGACCCGCGTTGGATTAGCTAGTTGGCAGGGTAACGGCCTACCAAGGCGACGATCCATAGCCGGCCTGAGAGGGTGAACGGCCACATTGGGACTGAGACACGGCCCAGACTCCTACGGGAGGCAGCAGTGGGGAATATTGCACAATGGGGGAAACCCTGATGCAGCGACGCCGCGTGAAGGAAG…	0	0	53.2801	0	0	53.2801	Bacteria	Bacillota	Clostridia	Eubacteriales	Lachnospiraceae	Blautia	uncultured Blautia	GenBank(Scaffold)	765821
sq354;size=256;	Oscillospiraceae bacterium	GCA_025757985.1	99.225	GACGAACGCTGGCGGCGCGCCTAACACATGCAAGTCGAACGGAGTTATTTTCTTCACTCCGAGCTTTTTGCCAGTTAGCCGGAGCGGCAATCGGTTTTGCCCAGCATAAAAAGCAAAACCGATTTAGGCTCATAAAGTAAGACTAACACAGAGGGCAGAGAGTTGGGAGTGAAGAAAATAACTTAGTGGCGAACGGGTGAGTAACGCGTGAGTAACCTGCCCTGGAGTGGGGGACAACAGTTGGAAACGACTGCTAATACCGCATAAGCCCACGGCCCGGCATCGGGCTGAGGGAAAAGGATTTATTCGCTTCAGGATGGACTCGCGTCCAATTAGCTGGTTGGTGAGGTAACGGCCCACCAAGGCGACGATTGGTAGCCGGACTGAGAGGTTGAACGG…	0	0	53.2801	0	0	53.2801	Bacteria	Bacillota	Clostridia	Eubacteriales	Oscillospiraceae	NA	Oscillospiraceae bacterium	GenBank(Complete Genome)	2485925
sq355;size=255;	Faecalibacterium duncaniae	GCA_024167885.1	99.581	GACGAACGCTGGCGGCGCGCCTAACACATGCAAGTCGAACGAGAGAGAGGAAGCTTGCTTCCTCAATCGAGTGGCGAACGGGTGAGTAACGCGTGAGGAACCTGCCTCAAAGAGGGGGACAACAGTTGGAAACGACTGCTAATACCGCATAAGCCCACAGGTCGGCATCGACCAGAGGGAAAAGGAGTAATCCGCTTTGAGATGGCCTCGCGTCCGATTAGCTAGTTGGTGAGGTAATGGCCCACCAAGGCGACGATCGGTAGCCGGACTGAGAGGTTGAACGGCCACATTGGGACTGAGACACGGCCCAGACTCCTACGGGAGGCAGCAGTGGGGAATATTGCACAATGGGGGAAACCCTGATGCAGCGACGCCGCGTGGAGGAAGAAGGTCTTCGGA…	59.5391	0	0	0	0	59.5391	Bacteria	Bacillota	Clostridia	Eubacteriales	Oscillospiraceae	Faecalibacterium	Faecalibacterium duncaniae	GenBank(Chromosome)	411483
sq356;size=255;	Bifidobacterium pseudocatenulatum	GCA_009881495.1	100	GATGAACGCTGGCGGCGTGCTTAACACATGCAAGTCGAACGGGATCCATCAAGCTTGCTTGGTGGTGAGAGTGGCGAACGGGTGAGTAATGCGTGACCGACCTGCCCCATACACCGGAATAGCTCCTGGAAACGGGTGGTAATGCCGGATGCTCCGACTCCTCGCATGGGGTGTCGGGAAAGATTTCATCGGTATGGGATGGGGTCGCGTCCTATCAGGTAGTCGGCGGGGTAACGGCCCACCGAGCCTACGACGGGTAGCCGGCCTGAGAGGGCGACCGGCCACATTGGGACTGAGATACGGCCCAGACTCCTACGGGAGGCAGCAGTGGGGAATATTGCACAATGGGCGCAAGCCTGATGCAGCGACGCCGCGTGCGGGATGACGGCCTTCGGGTTG…	0	0	53.0719	0	0	53.0719	Bacteria	Actinomycetota	Actinomycetes	Bifidobacteriales	Bifidobacteriaceae	Bifidobacterium	Bifidobacterium pseudocatenulatum	GenBank(Scaffold)	28026
sq357;size=253;	Gemmiger formicilis	GCA_902363055.1	99.582	GACGAACGCTGGCGGCGCGCCTAACACATGCAAGTCGAACGGAGCTGAGAGGAGCTTGCTTTTCTTAGCTTAGTGGCGAACGGGTGAGTAACGCGTGAGTAACCTGCCCTGGAGTGGGGGACAACAGTTGGAAACGACTGCTAATACCGCATAAGCCCACGATCCGGCATCGGATTGAGGGAAAAGGATTTATTCGCTTCAGGATGGACTCGCGTCCAATTAGCTAGTTGGTGAGGTAACGGCCCACCAAGGCGACGATTGGTAGCCGGACTGAGAGGTTGAACGGCCACATTGGGACTGAGACACGGCCCAGACTCCTACGGGAGGCAGCAGTGGGGGATATTGCACAATGGGGGAAACCCTGATGCAGCGACGCCGCGTGGAGGAAGAAGGTTTTCG…	59.0721	0	0	0	0	59.0721	Bacteria	Bacillota	Clostridia	Eubacteriales	NA	Gemmiger	Gemmiger formicilis	GenBank(Scaffold)	745368
sq358;size=253;	Phocaeicola massiliensis	GCA_004349605.1	99.862	GATGAACGCTAGCTACAGGCTTAACACATGCAAGTCGAGGGGCAGCATGGTCTTAGCTTGCTAAGGCCGATGGCGACCGGCGCACGGGTGAGTAACGCGTATCCAACCTGCCTTACACTCTTGGATAGCCTTCTGAAAGGGAGATTAATACAAGATGTTATCATGAGTAAGCATTTTCACATGATTAAAGGTTTACCGGTGTAAGATGGGGATGCGTTCCATTAGATAGTAGGCGGGGTAACGGCCCACCTAGTCTTCGATGGATAGGGGTTCTGAGAGGAAGGTCCCCCACATTGGAACTGAGACACGGTCCAAACTCCTACGGGAGGCAGCAGTGAGGAATATTGGTCAATGGACGAGAGTCTGAACCAGCCAAGTAGCGTGAAGGATGAAGGTTCT…	0	0	52.6557	0	0	52.6557	Bacteria	Bacteroidota	Bacteroidia	Bacteroidales	Bacteroidaceae	Phocaeicola	Phocaeicola massiliensis	GenBank(Scaffold)	204516
sq359;size=251;	uncultured Flavonifractor	GCA_900066825.1	99.105	GATGAACGCTGGCGGCGTGCTTAACACATGCAAGTCGAACGGAGTGCCCATGACAGAGGATTCGTCCAATGGATTGGGTTACTTAGTGGCGGACGGGTGAGTAACGCGTGAGGAACCTGCCTCGGAGTGGGGAATAACACAACGAAAGCTGTGCTAATACCGCATGATACAGTTGGGTCGCATGACTCTGACTGTCAAAGATTTATCGCTCTGAGATGGCCTCGCGTCTGATTAGCTAGTTGGTGGGGTAACGGCCCACCAAGGCGACGATCAGTAGCCGGACTGAGAGGTTGACCGGCCACATTGGGACTGAGACACGGCCCAGACTCCTACGGGAGGCAGCAGTGGGGAATATTGGGCAATGGGCGCAAGCCTGACCCAGCAACGCCGCGTGAAGGA…	0	54.9475	0	0	0	54.9475	Bacteria	Bacillota	Clostridia	Eubacteriales	Oscillospiraceae	Flavonifractor	uncultured Flavonifractor	GenBank(Scaffold)	1193534
sq360;size=251;	Blautia massiliensis	GCA_027695935.1	99.174	GATGAACGCTGGCGGCGTGCTTAACACATGCAAGTCGAACGGGAATTACTTTATTGAAACTTCGGTCGATTTAATTTAATTCTAGTGGCGGACGGGTGAGTAACGCGTGGGTAACCTGCCTTGTACAGGGGGATAACAGTCAGAAATGACTGCTAATACCGCATAAGCGCACAGGACCGCATGGTCCGGTGTGAAAAACTCCGGTGGTATAAGATGGACCCGCGTTGGATTAGCTAGTTGGTGAGGTAACGGCCCACCAAGGCGACGATCCATAGCCGGCCTGAGAGGGTGAACGGCCACATTGGGACTGAGACACGGCCCAGACTCCTACGGGAGGCAGCAGTGGGGAATATTGCACAATGGGGGAAACCCTGATGCAGCGACGCCGCGTGAAGGAAG…	0	0	52.2394	0	0	52.2394	Bacteria	Bacillota	Clostridia	Eubacteriales	Lachnospiraceae	Blautia	Blautia massiliensis	GenBank(Scaffold)	1737424
sq361;size=251;	Faecalibacterium prausnitzii	GCA_019967975.1	99.86	GACGAACGCTGGCGGCGCGCCTAACACATGCAAGTCGAACGAGAGATGAAGAGCTTGCTCTTCAGATCGAGTGGCGAACGGGTGAGTAACGCGTGAGGAACCTGCCTCAAAGAGGGGGACAACAGTTGGAAACGACTGCTAATACCGCATAAGCCCACGGCTCGGCATCGAGCAGAGGGAAAAGGAGCAATCCGCTTTGAGATGGCCTCGCGTCCGATTAGCTAGTTGGTGAGGTAACGGCCCACCAAGGCGACGATCGGTAGCCGGACTGAGAGGTTGAACGGCCACATTGGGACTGAGACACGGCCCAGACTCCTACGGGAGGCAGCAGTGGGGAATATTGCACAATGGGGGAAACCCTGATGCAGCGACGCCGCGTGGAGGAAGAAGGTCTTCGGA…	0	0	0	69.6564	0	69.6564	Bacteria	Bacillota	Clostridia	Eubacteriales	Oscillospiraceae	Faecalibacterium	Faecalibacterium prausnitzii	GenBank(Complete Genome)	853
sq362;size=247;	Bacteroides uniformis	GCA_028396705.1	100	GATGAACGCTAGCTACAGGCTTAACACATGCAAGTCGAGGGGCATCAGGAAGAAAGCTTGCTTTCTTTGCTGGCGACCGGCGCACGGGTGAGTAACACGTATCCAACCTGCCGATGACTCGGGGATAGCCTTTCGAAAGAAAGATTAATACCCGATGGTATATCTGAAAGGCATCTTTCAGCTATTAAAGAATTTCGGTCATTGATGGGGATGCGTTCCATTAGGTTGTTGGCGGGGTAACGGCCCACCAAGCCATCGATGGATAGGGGTTCTGAGAGGAAGGTCCCCCACATTGGAACTGAGACACGGTCCAAACTCCTACGGGAGGCAGCAGTGAGGAATATTGGTCAATGGACGAGAGTCTGAACCAGCCAAGTAGCGTGAAGGATGACTGCCCTA…	0	0	51.4069	0	0	51.4069	Bacteria	Bacteroidota	Bacteroidia	Bacteroidales	Bacteroidaceae	Bacteroides	Bacteroides uniformis	GenBank(Contig)	820
sq363;size=246;	Phocaeicola massiliensis	GCA_015549385.1	99.931	GATGAACGCTAGCTACAGGCTTAACACATGCAAGTCGAGGGGCAGCATGGTCTTAGCTTGCTAAGGCCGATGGCGACCGGCGCACGGGTGAGTAACGCGTATCCAACCTGCCTTACACTCTTGGACAGCCTTCTGAAAGGGAGATTAATACAAGATGTTATCATGAGTAAGCATTTTCGCATGATTAAAGGTTTACCGGTGTAAGATGGGGATGCGTTCCATTAGATAGTAGGCGGGGTAACGGCCCACCTAGTCTTCGATGGATAGGGGTTCTGAGAGGAAGGTCCCCCACATTGGAACTGAGACACGGTCCAAACTCCTACGGGAGGCAGCAGTGAGGAATATTGGTCAATGGACGAGAGTCTGAACCAGCCAAGTAGCGTGAAGGATGAAGGTTCT…	57.4377	0	0	0	0	57.4377	Bacteria	Bacteroidota	Bacteroidia	Bacteroidales	Bacteroidaceae	Phocaeicola	Phocaeicola massiliensis	GenBank(Scaffold)	204516
sq364;size=245;	Gemmiger formicilis	GCA_027662265.1	99.652	GACGAACGCTGGCGGCGCGCCTAACACATGCAAGTCGAACGGAGCTGAGAGGAGCTTGCTTTTCTTAGCTTAGTGGCGAACGGGTGAGTAACGCGTGAGTAACCTGCCCTGGAGTGGGGGACAACAGTTGGAAACGACTGCTAATACCGCATAAGCCCACGGCCCGGCATCGGGCTGAGGGAAAAGGATTTATTCGCTTCAGGATGGACTCGCGTCCAATTAGCTAGTTGGTGAGGTAACGGCCCACCAAGGCGACGATTGGTAGCCGGACTGAGAGGTTGAACGGCCACATTGGGACTGAGACACGGCCCAGACTCCTACGGGAGGCAGCAGTGGGGGATATTGCACAATGGGGGAAACCCTGATGCAGCGACGCCGCGTGGAGGAAGAAGGTTTTCG…	0	0	0	67.9913	0	67.9913	Bacteria	Bacillota	Clostridia	Eubacteriales	NA	Gemmiger	Gemmiger formicilis	GenBank(Scaffold)	745368
sq365;size=243;	Eubacterium ventriosum	GCA_003466845.1	99.931	GATGAACGCTGGCGGCGTGCTTAATACATGCAAGTCGAACGAAGCACCTTGGACAGAATCCTTCGGGAGGAAGACCATTGTGACTGAGTGGCGGACGGGTGAGTAACGCGTGGGTAACCTGCCTTGTACAGGGGGATAACAGTTGGAAACGACTGCTAATACCGCATAAGCGCACAGTACCGCATGGTACGGTGTGAAAAACTCCGGTGGTACAAGATGGACCCGCGTCTGATTAGCTTGTTGGTGAGGTAACGGCCCACCAAGGCGACGATCAGTAGCCGACTTGAGAGAGTGATCGGCCACATTGGGACTGAGACACGGCCCAAACTCCTACGGGAGGCAGCAGTAGGGAATATTGCACAATGGGGGAAACCCTGATGCAGCGACGCCGCGTGAAGG…	0	0	0	43.57	31.6502	75.2202	Bacteria	Bacillota	Clostridia	Eubacteriales	Eubacteriaceae	Eubacterium	Eubacterium ventriosum	GenBank(Scaffold)	39496
sq366;size=242;	Faecalibacterium prausnitzii	GCA_902497435.1	99.721	GACGAACGCTGGCGGCGCGCCTAACACATGCAAGTCGAACGAGAGAGAGGAAGCTTGCTTCCTCAATCGAGTGGCGAACGGGTGAGTAACGCGTGAGGAACCTGCCTCAAAGAGGGGGACAACAGTTGGAAACGACTGCTAATACCGCATAAGACCACAGGTCGGCATCGACCAGAGGGAAAAGGAGTAATCCGCTTTGAGATGGCCTCGCGTCCGATTAGCTAGTTGGTGAGGTAATGGCCCACCAAGGCGACGATCGGTAGCCGGACTGAGAGGTTGAACGGCCACATTGGGACTGAGACACGGCCCAGACTCCTACGGGAGGCAGCAGTGGGGAATATTGCACAATGGGGGAAACCCTGATGCAGCGACGCCGCGTGGAGGAAGAAGGTCTTCGGA…	56.5038	0	0	0	0	56.5038	Bacteria	Bacillota	Clostridia	Eubacteriales	Oscillospiraceae	Faecalibacterium	Faecalibacterium prausnitzii	GenBank(Contig)	853
sq367;size=238;	uncultured Ruminococcus	GCA_900066185.1	100	GATGAACGCTGGCGGCGTGCCTAACACATGCAAGTCGAGCGAAGCACTTTGCTTAGATTCTTCGGATGAAGAGGATTGTGACTGAGCGGCGGACGGGTGAGTAACGCGTGGGTAACCTGCCTCATACAGGGGGATAACAGTTAGAAATGACTGCTAATACCGCATAAGACCACAGCACCGCATGGTGCGGGGGTAAAAACTCCGGTGGTATGAGATGGACCCGCGTCTGATTAGCTAGTTGGTAAGGTAACGGCTTACCAAGGCGACGATCAGTAGCCGACCTGAGAGGGTGACCGGCCACATTGGGACTGAGACACGGCCCAAACTCCTACGGGAGGCAGCAGTGGGGAATATTGCACAATGGGGGAAACCCTGATGCAGCGACGCCGCGTGAGCGAA…	32.9216	0	9.78188	13.8758	0	56.5793	Bacteria	Bacillota	Clostridia	Eubacteriales	Oscillospiraceae	Ruminococcus	uncultured Ruminococcus	GenBank(Scaffold)	165186
sq368;size=237;	Blautia faecicola	GCA_004123145.1	99.794	GATGAACGCTGGCGGCGTGCTTAACACATGCAAGTCGAACGAAGCACTTGAAACGGATTCTTCGGATGAAGTTTCCTGTGACTGAGTGGCGGACGGGTGAGTAACGCGTGGGTAACCTGCCTCATACAGGGGGATAACAGTTAGAAATGGCTGCTAATACCGCATAAGCGCACAGCATCGCATGATGCAGTGTGAAAAACTCCGGTGGTATGAGATGGACCCGCGTTGGATTAGCTAGTTGGCAGGGTAACGGCCTACCAAGGCGACGATCCATAGCCGGCCTGAGAGGGTGGACGGCCACATTGGGACTGAGACACGGCCCAGACTCCTACGGGAGGCAGCAGTGGGGAATATTGCACAATGGGGGAAACCCTGATGCAGCGACGCCGCGTGAGCGAA…	55.3363	0	0	0	0	55.3363	Bacteria	Bacillota	Clostridia	Eubacteriales	Lachnospiraceae	Blautia	Blautia faecicola	GenBank(Contig)	2509240
sq369;size=237;	Bacteroides stercoris	GCA_009025135.1	99.931	GATGAACGCTAGCTACAGGCTTAACACATGCAAGTCGAGGGGCAGCATCATTAAAGCTTGCTTTGATGGATGGCGACCGGCGCACGGGTGAGTAACACGTATCCAACCTGCCGACAACACTGGGATAGCCTTTCGAAAGAAAGATTAATACCGGATGGCATAGTTTTCCCGCATGGGATAATTATTAAAGAATTTCGGTTGTCGATGGGGATGCGTTCCATTAGGCAGTTGGCGGGGTAACGGCCCACCAAACCAACGATGGATAGGGGTTCTGAGAGGAAGGTCCCCCACATTGGAACTGAGACACGGTCCAAACTCCTACGGGAGGCAGCAGTGAGGAATATTGGTCAATGGACGAGAGTCTGAACCAGCCAAGTAGCGTGAAGGATGACTGCCCTA…	0	0	0	0	87.2221	87.2221	Bacteria	Bacteroidota	Bacteroidia	Bacteroidales	Bacteroidaceae	Bacteroides	Bacteroides stercoris	GenBank(Contig)	46506
sq117;size=4614;	Bacteroides sp.	GCA_024791585.1	98.278	GATGAACGCTAGCTACAGGCTTAACACATGCAAGTCGAGGGGCAGCATTTCAGTTTGCTTGCAAACTGGAGATGGCGACCGGCGCACGGGTGAGTAACACGTATCCAACCTGCCGATAACTCGGGGATAGCCTTTCGAAAGAAAGATTAATATCCGATGGTATATTTCTCCCGCATGAGAGAGATATTAAAGAATTTCGGTTATCGATGGGGATGCGTTCCATTAGTTTGTTGGCGGGGTAACGGCCCACCAAGACTACGATGGATAGGGGTTCTGAGAGGAAGGTCCCCCACATTGGAACTGAGACACGGTCCAAACTCCTACGGGAGGCAGCAGTGAGGAATATTGGTCAATGGACGAGAGTCTGAACCAGCCAAGTAGCGTGAAGGATGACTGCCC…	0	51.6637	0	0	0	51.6637	Bacteria	Bacteroidota	Bacteroidia	Bacteroidales	Bacteroidaceae	Bacteroides	Bacteroides sp.	GenBank(Contig)	2972765
sq370;size=234;	Bifidobacterium adolescentis	GCA_019734235.1	99.931	GATGAACGCTGGCGGCGTGCTTAACACATGCAAGTCGAACGGGATCCCAGGAGCTTGCTCCTGGGTGAGAGTGGCGAACGGGTGAGTAATGCGTGACCGACCTGCCCCATACACCGGAATAGCTCCTGGAAACGGGTGGTAATGCCGGATGCTCCAGTTGGATGCATGTCCTTCTGGGAAAGATTCATCGGTATGGGATGGGGTCGCGTCCTATCAGCTTGATGGCGGGGTAACGGCCCACCATGGCTTCGACGGGTAGCCGGCCTGAGAGGGCGACCGGCCACATTGGGACTGAGATACGGCCCAGACTCCTACGGGAGGCAGCAGTGGGGAATATTGCACAATGGGCGCAAGCCTGATGCAGCGACGCCGCGTGCGGGATGACGGCCTTCGGGTTGT…	0	0	48.7013	0	0	48.7013	Bacteria	Actinomycetota	Actinomycetes	Bifidobacteriales	Bifidobacteriaceae	Bifidobacterium	Bifidobacterium adolescentis	GenBank(Scaffold)	1680
sq371;size=234;	Bifidobacterium adolescentis	GCA_028204955.1	99.931	GATGAACGCTGGCGGCGTGCTTAACACATGCAAGTCGAACGGGATCCCAGGAGCTTGCTCCTGGGTGAGAGTGGCGAACGGGTGAGTAATGCGTGACCGACCTGCCCCATACACCGGAATAGCTCCTGGAAACGGGTGGTAATGCCGGATGCTCCAGTTGGATGCATGTCCTTCTGGGAAAGATTCTATCGGTATGGGATGGGGTCGCGTCCTATCAGCTTGATGGCGGGGTAACGGCCCACCATGGCTTCGACGGGTAGCCGGCCTGAGAGGGCGACCGGCCACATTGGGACTGAGATACGGCCCAGACTCCTACGGGAGGCAGCAGTGGGGAATATTGCACAATGGGCGCAAGCCTGATGCAGCGACGCCGCGTGCGGGATGACGGCCTTCGGGTTG…	0	0	48.7013	0	0	48.7013	Bacteria	Actinomycetota	Actinomycetes	Bifidobacteriales	Bifidobacteriaceae	Bifidobacterium	Bifidobacterium adolescentis	GenBank(Contig)	1680
sq372;size=234;	Phocaeicola massiliensis	GCA_015557855.1	99.931	GATGAACGCTAGCTACAGGCTTAACACATGCAAGTCGAGGGGCAGCATGGTCTTAGCTTGCTAAGGCCGATGGCGACCGGCGCACGGGTGAGTAACGCGTATCCAACCTGCCTTACACTCTTGGACAGCCTTCTGAAAGGGAGATTAATACAAGATGTTATCATGAGTAAGCATTTTCGCATGATTAAAGGTTTACCGGTGTAAGATGGGGATGCGTTCCATTAGATAGTAGGCGGGGTAACGGCCCACCTAGTCTTCGATGGATAGGGGTTCTGAGAGGAAGGTCCCCCACATTGGAACTGAGACACGGTCCAAACTCCTACGGGAGGCAGCAGTGAGGAATATTGGTCAATGGACGAGAGTCTGAACCAGCCAAGTAGCGTGAAGGATGAAGGTTCT…	0	0	0	64.9387	0	64.9387	Bacteria	Bacteroidota	Bacteroidia	Bacteroidales	Bacteroidaceae	Phocaeicola	Phocaeicola massiliensis	GenBank(Scaffold)	204516
sq373;size=232;	uncultured Flavonifractor	GCA_900066825.1	99.174	GATGAACGCTGGCGGCGTGCTTAACACATGCAAGTCGAACGGAGTGCCCATGACAGAGGATTCGTCCAATGGATTGGGTTACTTAGTGGCGGACGGGTGAGTAACGCGTGAGGAACCTGCCTCGGAGTGGGGAATAACACAACGAAAGCTGTGCTAATACCGCATGATACAGTTGGGTCGCATGACTCTGACTGTCAAAGATTTATCGCTCTGAGATGGCCTCGCGTCTGATTAGCTAGTTGGTGGGGTAACGGCCCACCAAGGCGACGATCAGTAGCCGGACTGAGAGGTTGACCGGCCACATTGGGACTGAGACACGGCCCAGACTCCTACGGGAGGCAGCAGTGGGGAATATTGGGCAATGGGCGCAAGCCTGACCCAGCAACGCCGCGTGAAGGA…	0	50.7881	0	0	0	50.7881	Bacteria	Bacillota	Clostridia	Eubacteriales	Oscillospiraceae	Flavonifractor	uncultured Flavonifractor	GenBank(Scaffold)	1193534
sq374;size=232;	Oscillospiraceae bacterium	GCA_025757625.1	99.582	GACGAACGCTGGCGGCGCGCCTAACACATGCAAGTCGAACGGAGTCAAGAGGAGCTTGCTTTTCTTGACTTAGTGGCGAACGGGTGAGTAACGCGTGAGTAACCTGCCCTGGAGTGGGGGACAACAGTTGGAAACGACTGCTAATACCGCATAAGCCCACGGTCCGGCATCGGATTGAGGGAAAAGGATTTATTCGCTTCAGGATGGACTCGCGTCCAATTAGCTAGTTGGTGAGGTAACGGCCCACCAAGGCGACGATTGGTAGCCGGACTGAGAGGTTGAACGGCCACATTGGGACTGAGACACGGCCCAGACTCCTACGGGAGGCAGCAGTGGGGGATATTGCACAATGGGGGAAACCCTGATGCAGCGACGCCGCGTGGAGGAAGAAGGTTTTCG…	0	0	48.285	0	0	48.285	Bacteria	Bacillota	Clostridia	Eubacteriales	Oscillospiraceae	NA	Oscillospiraceae bacterium	GenBank(Complete Genome)	2485925
sq120;size=4267;	Bacteroides sp.	GCA_024791585.1	98.278	GATGAACGCTAGCTACAGGCTTAACACATGCAAGTCGAGGGGCAGCATTTCAGTTTGCTTGCAAACTGGAGATGGCGACCGGCGCACGGGTGAGTAACACGTATCCAACCTGCCGATAACTCGGGGATAGCCTTTCGAAAGAAAGATTAATATCCGATGGCATATTTCTCCCGCATGAGAGAAATATTAAAGAATTTCGGTTATCGATGGGGATGCGTTCCATTAGTTTGTTGGCGGGGTAACGGCCCACCAAGACTACGATGGATAGGGGTTCTGAGAGGAAGGTCCCCCACATTGGAACTGAGACACGGTCCAAACTCCTACGGGAGGCAGCAGTGAGGAATATTGGTCAATGGACGAGAGTCTGAACCAGCCAAGTAGCGTGAAGGATGACTGCCC…	0	50.3503	0	0	0	50.3503	Bacteria	Bacteroidota	Bacteroidia	Bacteroidales	Bacteroidaceae	Bacteroides	Bacteroides sp.	GenBank(Contig)	2972765
sq375;size=227;	Blautia wexlerae	GCA_020560295.1	99.656	GATGAACGCTGGCGGCGTGCTTAACACATGCAAGTCGAACGGGAATTACTTTATTGAAACTTCGGTCGATTTAATTTAATTCTAGTGGCGGACGGGTGAGTAACGCGTGGGTAACCTGCCTTATACAGGGGGATAACAGTCAGAAATGGCTGCTAATACCGCATAAGCGCACAGAGCTGCATGGCTCAGTGTGAAAAACTCCGGTGGTATAAGATGGACCCGCGTTGGATTAGCTAGTTGGTGGGGTAACGGCCCACCAAGGCGACGATCCATAGCCGGCCTGAGAGGGTGAACGGCCACATTGGGACTGAGACACGGCCCAGACTCCTACGGGAGGCAGCAGTGGGGAATATTGCACAATGGGGGAAACCCTGATGCAGCGACGCCGCGTGAAGGAAG…	53.0015	0	0	0	0	53.0015	Bacteria	Bacillota	Clostridia	Eubacteriales	Lachnospiraceae	Blautia	Blautia wexlerae	GenBank(Contig)	418240
sq376;size=225;	Dorea longicatena	GCA_017851435.1	99.862	GATGAACGCTGGCGGCGTGCTTAACACATGCAAGTCGAGCGAAGCACTTAAGTCTGATTCTTCGGATGAAGACTTTTGTGACTGAGCGGCGGACGGGTGAGTAACGCGTGGGTAACCTGCCTCATACAGGGGGATAACAGTTAGAAATGACTGCTAATACCGCATAAGACCACAGTACCGCATGGTACAGTGGTAAAAACTCCGGTGGTATGAGATGGACCCGCGTCTGATTAGGTAGTTGGTGGGGTAACGGCCTACCAAGCCGACGATCAGTAGCCGACCTGAGAGGGTGACCGGCCACATTGGGACTGAGACACGGCCCAGACTCCTACGGGAGGCAGCAGTGGGGAATATTGCACAATGGAGGAAACTCTGATGCAGCGACGCCGCGTGAAGGAT…	0	0	46.8282	0	0	46.8282	Bacteria	Bacillota	Clostridia	Eubacteriales	Lachnospiraceae	Dorea	Dorea longicatena	GenBank(Contig)	88431
sq377;size=225;	Oscillospiraceae bacterium	GCA_025757985.1	99.871	GACGAACGCTGGCGGCGCGCCTAACACATGCAAGTCGAACGGAGTTATTTTCTTCACTCCGAGCTTTTTGCCAGTTAGCCGGAGCGGCAATCGGTTTTGCCCAGCATAAAAAGCAAAACCGATTTAGGCTCATAAAGTAAGACTAACACAGAGGGCAGAGAGTTGGGAGTGAAGAAAATAACTTAGTGGCGAACGGGTGAGTAACGCGTGAGTAACCTGCCCTGGAGTGGGGGACAACAGTTGGAAACGACTGCTAATACCGCATAAGCCCACGGATCCGCATGGATCTGCGGGAAAAGGATTTATTCGCTTCAGGATGGACTCGCGTCCAATTAGCTAGTTGGTGAGGTAACGGCCCACCAAGGCGACGATTGGTAGCCGGACTGAGAGGTTGAACGG…	0	0	0	0	82.8058	82.8058	Bacteria	Bacillota	Clostridia	Eubacteriales	Oscillospiraceae	NA	Oscillospiraceae bacterium	GenBank(Complete Genome)	2485925
sq50;size=25988;	Enterocloster bolteae	GCA_015558345.1	99.931	GATGAACGCTGGCGGCGTGCCTAACACATGCAAGTCGAACGAAGCAATTAAAGGAAGTTTTCGGATGGAATTTGATTGACTGAGTGGCGGACGGGTGAGTAACGCGTGGATAACCTGCCTCACACTGGGGGATAACAGTTAGAAATGACTGCTAATACCGCATAAGCGCACAGTACCGCATGGTACGGTGTGAAAAACTCCGGTGGTGTGAGATGGATCCGCGTCTGATTAGCCAGTTGGCGGGGTAACGGCCCACCAAAGCGACGATCAGTAGCCGACCTGAGAGGGTGACCGGCCACATTGGGACTGAGACACGGCCCAAACTCCTACGGGAGGCAGCAGTGGGGAATATTGCACAATGGGCGAAAGCCTGATGCAGCGACGCCGCGTGAGTGAAGA…	0	49.0368	0	0	0	49.0368	Bacteria	Bacillota	Clostridia	Eubacteriales	Lachnospiraceae	Enterocloster	Enterocloster bolteae	GenBank(Scaffold)	208479
sq378;size=224;	Phocaeicola massiliensis	GCA_027688255.1	100	GATGAACGCTAGCTACAGGCTTAACACATGCAAGTCGAGGGGCAGCATGGTCTTAGCTTGCTAAGGCCGATGGCGACCGGCGCACGGGTGAGTAACGCGTATCCAACCTGCCTTACACTCTTGGACAGCCTTCTGAAAGGGAGATTAATACAAGATGTTATCATGAGTAAGCATTTTCGCATGATTAAAGGTTTACCGGTGTAAGATGGGGATGCGTTCCATTAGATAGTAGGCGGGGTAACGGCCCACCTAGTCTTCGATGGATAGGGGTTCTGAGAGGAAGGTCCCCCACATTGGAACTGAGACACGGTCCAAACTCCTACGGGAGGCAGCAGTGAGGAATATTGGTCAATGGACGAGAGTCTGAACCAGCCAAGTAGCGTGAAGGATGAAGGTTCT…	52.301	0	0	0	0	52.301	Bacteria	Bacteroidota	Bacteroidia	Bacteroidales	Bacteroidaceae	Phocaeicola	Phocaeicola massiliensis	GenBank(Scaffold)	204516
sq379;size=224;	Phocaeicola massiliensis	GCA_019127875.1	99.931	GATGAACGCTAGCTACAGGCTTAACACATGCAAGTCGAGGGGCAGCATGGTCTTAGCTTGCTAAGGCCGATGGCGACCGGCGCACGGGTGAGTAACGCGTATCCAACCTGCCTTACACTCTTGGACAGCCTTCTGAAAGGGAGATTAATACAAGATGTTATCATGAGTAAGCATTTTCGCATGATTAAAGGTTTACCGGTGTAAGATGGGGATGCGTTCCATTAGATAGTAGGCGGGGTAACGGCCCACCTAGTCTTCGATGGATAGGGGTTCTGAGAGGAAGGTCCCCCACATTGGAACTGAGACACGGTCCAAACTCCTACGGGAGGCAGCAGTGAGGAATATTGGTCAATGGACGAGAGTCTGAACCAGCCAAGTAGCGTGAAGGATGAAGGTTCT…	0	0	0	62.1635	0	62.1635	Bacteria	Bacteroidota	Bacteroidia	Bacteroidales	Bacteroidaceae	Phocaeicola	Phocaeicola massiliensis	GenBank(Contig)	204516
sq380;size=223;	Blautia sp.	GCA_900078295.2	100	GATGAACGCTGGCGGCGTGCTTAACACATGCAAGTCGAACGGGAAATATTTCATTGAGACTTCGGTGGATTTGATCTATTTCTAGTGGCGGACGGGTGAGTAACGCGTGGGTAACCTGCCTTATACAGGGGGATAACAGTCAGAAATGGCTGCTAATACCGCATAAGCGCACAGAGCTGCATGGCTCAGTGTGAAAAACTCCGGTGGTATAAGATGGACCCGCGTTGGATTAGCTTGTTGGTGGGGTAACGGCCCACCAAGGCGACGATCCATAGCCGGCCTGAGAGGGTGAACGGCCACATTGGGACTGAGACACGGCCCAGACTCCTACGGGAGGCAGCAGTGGGGAATATTGCACAATGGGGGAAACCCTGATGCAGCGACGCCGCGTGAAGGAAG…	52.0675	0	0	0	0	52.0675	Bacteria	Bacillota	Clostridia	Eubacteriales	Lachnospiraceae	Blautia	Blautia sp.	GenBank(Scaffold)	1805476
sq381;size=221;	Blautia sp.	GCA_003460565.1	100	GATGAACGCTGGCGGCGTGCTTAACACATGCAAGTCGAGCGAAGCAGTTAAGTTGATTTCTTCGGATTGATTCTTAACTGACTGAGCGGCGGACGGGTGAGTAACGCGTGGGTGACCTGCCCCATACCGGGGGATAACAGCTGGAAACGGCTGCTAATACCGCATAAGCGCACAGAGCTGCATGGCTCGGTGTGAAAAACTCCGGTGGTATGGGATGGGCCCGCGTCTGATTAGGCAGTTGGCGGGGTAACGGCCCACCAAACCGACGATCAGTAGCCGGCCTGAGAGGGCGACCGGCCACATTGGGACTGAGACACGGCCCAAACTCCTACGGGAGGCAGCAGTGGGGAATATTGCACAATGGGGGAAACCCTGATGCAGCGACGCCGCGTGAGCGAA…	0	0	0	61.331	0	61.331	Bacteria	Bacillota	Clostridia	Eubacteriales	Lachnospiraceae	Blautia	Blautia sp.	GenBank(Scaffold)	2292967
sq382;size=218;	uncultured Clostridium	GCA_900066525.1	99.93	GACGAACGCTGGCGGCGCGCCTAACACATGCAAGTCGAACGAGCGAGAGAGAGCTTGCTTTCTCGAGCGAGTGGCGAACGGGTGAGTAACGCGTGAGGAACCTGCCTCAAAGAGGGGGACAACAGTTGGAAACGACTGCTAATACCGCATAAGCCCACGGGTCGGCATCGACCAGAGGGAAAAGGAGCAATCCGCTTTGAGATGGCCTCGCGTCCGATTAGCTAGTTGGTGAGGTAATGGCCCACCAAGGCAACGATCGGTAGCCGGACTGAGAGGTTGAACGGCCACATTGGGACTGAGACACGGCCCAGACTCCTACGGGAGGCAGCAGTGGGGAATATTGCACAATGGGGGAAACCCTGATGCAGCGACGCCGCGTGGAGGAAGAAGGTCTTCGGA…	0	0	45.3713	0	0	45.3713	Bacteria	Bacillota	Clostridia	Eubacteriales	Clostridiaceae	Clostridium	uncultured Clostridium	GenBank(Scaffold)	59620
sq383;size=218;	Dorea longicatena	GCA_003473465.1	99.725	GATGAACGCTGGCGGCGTGCTTAACACATGCAAGTCGAGCGAAGCGCTTAGGTTTGAATCTTCGGATGAAGACCTTTGTGACTGAGCGGCGGACGGGTGAGTAACGCGTGGGTAACCTGCCTCATACAGGGGGATAACAGTTAGAAATGACTGCTAATACCGCATAAGACCACGGTACCGCATGGTACAGTGGTAAAAACTCCGGTGGTATGAGATGGACCCGCGTCTGATTAGGTAGTTGGTGGGGTAACGGCCTACCAAGCCGACGATCAGTAGCCGACCTGAGAGGGTGACCGGCCACATTGGGACTGAGACACGGCCCAGACTCCTACGGGAGGCAGCAGTGGGGAATATTGCACAATGGAGGAAACTCTGATGCAGCGACGCCGCGTGAAGGAT…	0	0	45.3713	0	0	45.3713	Bacteria	Bacillota	Clostridia	Eubacteriales	Lachnospiraceae	Dorea	Dorea longicatena	GenBank(Scaffold)	88431
sq384;size=218;	Faecalibacterium prausnitzii	GCA_002549905.1	99.86	GACGAACGCTGGCGGCGCGCCTAACACATGCAAGTCGAACGAGCAAGAGAGAGCTTGCTTTCTCGAGCGAGTGGCGAACGGGTGAGTAACGCGTGAGGAACCTGCCTCAAAGAGGGGGACAACAGTTGGAAACGACTGCTAATACCGCATAAGCCCACGGCTCGGCATCGAGCAGGGGGAAAAGGAGCAATCCGCTTTGAGATGGCCTCGCGTCCGATTAGCTAGTTGGTGAGGTAACGGCCCACCAAGGCAACGATCGGTAGCCGGACTGAGAGGTTGAACGGCCACATTGGGACTGAGACACGGCCCAGACTCCTACGGGAGGCAGCAGTGGGGAATATTGCACAATGGGGGAAACCCTGATGCAGCGACGCCGCGTGGAGGAAGAAGGTCTTCGGA…	0	0	0	60.4984	0	60.4984	Bacteria	Bacillota	Clostridia	Eubacteriales	Oscillospiraceae	Faecalibacterium	Faecalibacterium prausnitzii	GenBank(Scaffold)	853
sq385;size=218;	uncultured Clostridium	GCA_900066525.1	99.86	GACGAACGCTGGCGGCGCGCCTAACACATGCAAGTCGAACGAGCGAGAGAGAGCTTGCTTTCTCGAGCGAGTGGCGAACGGGTGAGTAACGCGTGAGGAACCTGCCTCAAAGAGGGGGACAACAGTTGGAAACGACTGCTAATACCGCATAAGCCCACGGGTCGGCATCGACCAGAGGGAAAAGGAGCAATCCGCTTTGAGATGGCCTCGCGTCCGATTAGCTAGTTGGTGAGGTAATGGCCCACCAAGGCGACGATCGGTAGCCGGACTGAGAGGTTGAACGGCCACATTGGGACTGAGACACGGCCCAGACTCCTACGGGAGGCAGCAGTGGGGAATATTGCACAATGGGGGAAACCCTGATGCAGCGACGCCGCGTGGAGGAAGAAGGTCTTCGGA…	0	0	0	60.4984	0	60.4984	Bacteria	Bacillota	Clostridia	Eubacteriales	Clostridiaceae	Clostridium	uncultured Clostridium	GenBank(Scaffold)	59620
sq386;size=216;	Blautia wexlerae	GCA_025148125.1	99.931	GATGAACGCTGGCGGCGTGCTTAACACATGCAAGTCGAACGGGAATTACTTTATTGAAACTTCGGTCGATTTAATTTAATTCTAGTGGCGGACGGGTGAGTAACGCGTGGGTAACCTGCCTTATACAGGGGGATAACAGTCAGAAATGGCTGCTAATACCGCATAAGCGCACAGAGCTGCATGGCTCAGTGTGAAAAACTCCGGTGGTATAAGATGGACCCGCGTTGGATTAGCTAGTTGGTGGGGTAACGGCCCACCAAGGCGACGATCCATAGCCGGCCTGAGAGGGTGAACGGCCACATTGGGACTGAGACACGGCCCAGACTCCTACGGGAGGCAGCAGTGGGGAATATTGCACAATGGGGGAAACCCTGATGCAGCGACGCCGCGTGAAGGAAG…	50.4331	0	0	0	0	50.4331	Bacteria	Bacillota	Clostridia	Eubacteriales	Lachnospiraceae	Blautia	Blautia wexlerae	GenBank(Complete Genome)	1121115
sq388;size=214;	Bacteroides stercoris	GCA_028528175.1	99.793	GATGAACGCTAGCTACAGGCTTAACACATGCAAGTCGAGGGGCAGCATCATCAAAGCTTGCTTTGATGGATGGCGACCGGCGCACGGGTGAGTAACACGTATCCAACCTGCCGACAACACTGGGATAGCCTTTCGAAAGAAAGATTAATACCGGATGGCATAGTTTTCCTGCATGGGATAATTATTAAAGAATTTCGGTTGTCGATGGGGATGCGTTCCATTAGGCAGTTGGCGGGGTAACGGCCCACCAAACCTACGATGGATAGGGGTTCTGAGAGGAAGGTCCCCCACATTGGAACTGAGACACGGTCCAAACTCCTACGGGAGGCAGCAGTGAGGAATATTGGTCAATGGACGAGAGTCTGAACCAGCCAAGTAGCGTGAAGGATGACTGCCCTA…	49.9661	0	0	0	0	49.9661	Bacteria	Bacteroidota	Bacteroidia	Bacteroidales	Bacteroidaceae	Bacteroides	Bacteroides stercoris	GenBank(Scaffold)	46506
sq389;size=214;	Oscillospiraceae bacterium	GCA_025993275.1	99.93	GACGAACGCTGGCGGCGCGCCTAACACATGCAAGTCGAACGAGCGAGAGAGAGCTTGCTTTCTCGAGCGAGTGGCGAACGGGTGAGTAACGCGTGAGGAACCTGCCTCAAAGAGGGGGACAACAGTTGGAAACGACTGCTAATACCGCATAAGCCCACGGCTCGGCATCGAGCAGAGGGAAAAGGAGCAATCCGCTTTGAGATGGCCTCGCGTCCGATTAGCTAGTTGGTGAGGTAACGGCCCACCAAGGCGACGATCGGTAGCCGGACTGAGAGGTTGAACGGCCACATTGGGACTGAGACACGGCCCAGACTCCTACGGGAGGCAGCAGTGGGGAATATTGCACAATGGGGGAAACCCTGATGCAGCGACGCCGCGTGGAGGAAGAAGGTCTTCGGA…	0	0	0	59.3884	0	59.3884	Bacteria	Bacillota	Clostridia	Eubacteriales	Oscillospiraceae	NA	Oscillospiraceae bacterium	GenBank(Contig)	2485925
sq390;size=213;	Faecalibacterium prausnitzii	GCA_008681055.1	99.721	GACGAACGCTGGCGGCGCGCCTAACACATGCAAGTCGAACGAGCGAGAGAGAGCTTGCTTTCTCGAGCGAGTGGCGAACGGGTGAGTAACGCGTGAGGAACCTGCCTCAAAGAGGGGGACAACAGTTGGAAACGACTGCTAATACCGCATAAGCCCACGGCTCGGCATCGAGCAGGGGGAAAAGGAGTAATCCGCTTTGAGATGGCCTCGCGTCCGATTAGCTAGTTGGTGAGGTAACGGCCCACCAAGGCGACGATCGGTAGCCGGACTGAGAGGTTGAACGGCCACATTGGGACTGAGACACGGCCCAGACTCCTACGGGAGGCAGCAGTGGGGAATATTGCACAATGGGGGAAACCCTGATGCAGCGACGCCGCGTGGAGGAAGAAGGTCTTCGGA…	0	0	44.3307	0	0	44.3307	Bacteria	Bacillota	Clostridia	Eubacteriales	Oscillospiraceae	Faecalibacterium	Faecalibacterium prausnitzii	GenBank(Contig)	853
sq391;size=212;	Anaerostipes hadrus	GCA_008680515.1	99.931	GATGAACGCTGGCGGCGTGCTTAACACATGCAAGTCGAACGAAACACCTTATTTGATTTTCTTCGGAACTGAAGATTTGGTGATTGAGTGGCGGACGGGTGAGTAACGCGTGGGTAACCTGCCCTGTACAGGGGAATAACAGTCAGAAATGACTGCTAATACCGCATAAGACCACAGCACCGCATGGTGCAGGGGTAAAAACTCCGGTGGTACAGGATGGACCCGCGTCTGATTAGCTGGTTGGTGAGGTAACGGCTCACCAAGGCGACGATCAGTAGCCGGCTTGAGAGAGTGAACGGCCACATTGGGACTGAGACACGGCCCAAACTCCTACGGGAGGCAGCAGTGGGGAATATTGCACAATGGGGGAAACCCTGATGCAGCGACGCCGCGTGAGTG…	0	46.4098	0	0	0	46.4098	Bacteria	Bacillota	Clostridia	Eubacteriales	Lachnospiraceae	Anaerostipes	Anaerostipes hadrus	GenBank(Contig)	649756
sq392;size=211;	Enterocloster alcoholdehydrogenati	GCA_013282095.1	99.793	GATGAACGCTGGCGGCGTGCCTAACACATGCAAGTCGAGCGAAGCGGTCTGGAGGAAGTTTTCGGATGGAATCCGGATTGACTGAGCGGCGGACGGGTGAGTAACGCGTGGGTAACCTGCCTCATACAGGGGGATAACAGTTAGAAATGGCTGCTAATACCGCATAAGCGCACAGCTTCGCATGGAGCAGTGTGAAAAACTCCGGTGGTATGAGATGGACCCGCGTCTGATTAGCTGGTTGGTAAGGTAACGGCTTACCAAGGCGACGATCAGTAGCCGACCTGAGAGGGTGACCGGCCACATTGGGACTGAGACACGGCCCAAACTCCTACGGGAGGCAGCAGTGGGGAATATTGCACAATGGGGGAAACCCTGATGCAGCGACGCCGCGTGAGTGAA…	0	46.1909	0	0	0	46.1909	Bacteria	Bacillota	Clostridia	Eubacteriales	Lachnospiraceae	Enterocloster	Enterocloster alcoholdehydrogenati	GenBank(Contig)	2547410
sq393;size=211;	Dorea longicatena	GCA_017850855.1	100	GATGAACGCTGGCGGCGTGCTTAACACATGCAAGTCGAGCGAAGCACTTAAGTTTGATTCTTCGGATGAAGACTTTTGTGACTGAGCGGCGGACGGGTGAGTAACGCGTGGGTAACCTGCCTCATACAGGGGGATAACAGTTAGAAATGACTGCTAATACCGCATAAGACCACGGTACCGCATGGTACAGTGGTAAAAACTCCGGTGGTATGAGATGGACCCGCGTCTGATTAGGTAGTTGGTGGGGTAACGGCCTACCAAGCCGACGATCAGTAGCCGACCTGAGAGGGTGACCGGCCACATTGGGACTGAGACACGGCCCAGACTCCTACGGGAGGCAGCAGTGGGGAATATTGCACAATGGAGGAAACTCTGATGCAGCGACGCCGCGTGAAGGAT…	0	0	22.2694	28.8616	0	51.131	Bacteria	Bacillota	Clostridia	Eubacteriales	Lachnospiraceae	Dorea	Dorea longicatena	GenBank(Contig)	88431
sq394;size=211;	Eubacterium sp.	GCA_008680545.1	99.795	GATGAACGCTGGCGGCATGCCTAATACATGCAAGTCGAACGAGAGGAAGGAAAGCTTGCTTTCCTGAATCTAGTGGCGAACGGGTGAGTAACACGTAGGTAACCTGCCCATGTGCCCGGGATAACTTCTGGAAACGGATGCTAAAACCGGATAGGTAGCAGACAAGCATTTGACTGCTATTAAAGTGGCTTTGGCCATGAACATGGATGGACCTGCGGTGCATTAGCTGGTTGGTGAGGTAACGGCCCACCAAGGCGACGATGCATAGCCGGCCTGAGAGGGTGGACGGCCACATTGGGACTGAGACACGGCCCAAACTCCTACGGGAGGCAGCAGTAGGGAATTTTCGTCAATGGGGGGAACCCTGAACGAGCAATGCCGCGTGAGTGAGGAAGGTCT…	0	0	0	58.5558	0	58.5558	Bacteria	Bacillota	Clostridia	Eubacteriales	Eubacteriaceae	Eubacterium	Eubacterium sp.	GenBank(Contig)	1969561
sq395;size=210;	Alistipes putredinis	GCA_015554085.1	100	GATGAACGCTAGCGGCAGGCTTAACACATGCAAGTCGAGGGGCAGCATAATGGATAGCAATATCTATGGTGGCGACCGGCGCACGGGTGCGTAACGCGTATGCAACCTACCTTTAACAGGGGGATAACACTGAGAAATTGGTACTAATACCCCATAATATCATAGAAGGCATCTTTTATGGTTGAAAATTCCGATGGTTAGAGATGGGCATGCGTTGTATTAGCTAGTTGGTGGGGTAACGGCTCACCAAGGCGACGATACATAGGGGGACTGAGAGGTTAACCCCCCACACTGGTACTGAGACACGGACCAGACTCCTACGGGAGGCAGCAGTGAGGAATATTGGTCAATGGACGCAAGTCTGAACCAGCCATGCCGCGTGCAGGATGACGGCTCTAT…	5.13671	0	21.8531	23.0338	0	50.0237	Bacteria	Bacteroidota	Bacteroidia	Bacteroidales	Rikenellaceae	Alistipes	Alistipes putredinis	GenBank(Scaffold)	28117
sq396;size=210;	Faecalibacterium prausnitzii	GCA_008680155.1	99.86	GACGAACGCTGGCGGCGCGCCTAACACATGCAAGTCGAACGAGCGAGAGAGAGCTTGCTTTCTCGAGCGAGTGGCGAACGGGTGAGTAACGCGTGAGGAACCTGCCTCAAAGAGGGGGACAACAGTTGGAAACGACTGCTAATACCGCATAAGCCCACGGGTCGGCATCGACCAGAGGGAAAAGGAGCAATCCGCTTTGAGATGGCCTCGCGTCCGATTAGCTAGTTGGTGAGGTAACGGCCCACCAAGGCGACGATCGGTAGCCGGACTGAGAGGTTGAACGGCCACATTGGGACTGAGACACGGCCCAGACTCCTACGGGAGGCAGCAGTGGGGAATATTGCACAATGGGGGAAACCCTGATGCAGCGACGCCGCGTGGAGGAAGAAGGTCTTCGGA…	0	0	0	0	77.2854	77.2854	Bacteria	Bacillota	Clostridia	Eubacteriales	Oscillospiraceae	Faecalibacterium	Faecalibacterium prausnitzii	GenBank(Contig)	853
sq397;size=209;	Oscillospiraceae bacterium	GCA_025757985.1	99.161	GACGAACGCTGGCGGCGCGCCTAACACATGCAAGTCGAACGGAGTTATTTTCTTCACTCCGAGCTTTTTGCCGGTTAGCCGGAGCGGCAATCGGTTTTGCCCAGTATAAAAAGCAAAACCAATTTAGGCTCATAAAGTAAGACTAACACAGAGGGCAGAGAGTTGGGAGTGAAGAAAATAACTTAGTGGCGAACGGGTGAGTAACGCGTGAGTAACCTGCCCTGGAGTGGGGGACAACAGTTGGAAACGACTGCTAATACCGCATAAGCCCACGGCCCGGCATCGGGCTGAGGGAAAAGGATTTATTCGCTTCAGGATGGACTCGCGTCCAATTAGCTAGTTGGTGAGGTAACGGCCCACCAAGGCGACGATTGGTAGCCGGACTGAGAGGTTGAACGG…	0	0	43.4982	0	0	43.4982	Bacteria	Bacillota	Clostridia	Eubacteriales	Oscillospiraceae	NA	Oscillospiraceae bacterium	GenBank(Complete Genome)	2485925
sq398;size=208;	Bacillota bacterium	GCA_017850835.1	100	GACGAACGCTGGCGGCGTGCCTAACACATGCAAGTCGAACGAGAATCTTTGGAATGATTCTTTCGGGATGAATTCCAAAGAGGAAAGTGGCGGACGGGCGAGTAACGCGTGAGTAACCTGCCCATAAGAGGGGGATAATCCATGGAAACGTGGACTAATACCGCATATTGTAATTAAGTTGCATGACTTGATTATGAAAGATTTATCGCTTATGGATGGACTCGCGTCAGATTAGATAGTTGGTGAGGTAACGGCTCACCAAGTCAACGATCTGTAGCCGAACTGAGAGGTTGATCGGCCGCATTGGGACTGAGACACGGCCCAGACTCCTACGGGAGGCAGCAGTGGGGAATATTGCGCAATGGGGGCAACCCTGACGCAGCAACGCCGCGTGCAGGA…	0	45.5342	0	0	0	45.5342	Bacteria	Bacillota	NA	NA	NA	NA	Bacillota bacterium	GenBank(Contig)	1879010
sq106;size=6085;	Bacteroides ovatus	GCA_020091525.1	100	GATGAACGCTAGCTACAGGCTTAACACATGCAAGTCGAGGGGCAGCATTTTAGTTTGCTTGCAAACTAAAGATGGCGACCGGCGCACGGGTGAGTAACACGTATCCAACCTGCCGATAACTCGGGGATAGCCTTTCGAAAGAAAGATTAATATCCGATGGTATATTAAAACCGCATGGTTTTACTATTAAAGAATTTCGGTTATCGATGGGGATGCGTTCCATTAGTTTGTTGGCGGGGTAACGGCCCACCAAGACTACGATGGATAGGGGTTCTGAGAGGAAGGTCCCCCACATTGGAACTGAGACACGGTCCAAACTCCTACGGGAGGCAGCAGTGAGGAATATTGGTCAATGGACGAGAGTCTGAACCAGCCAAGTAGCGTGAAGGATGACTGCCC…	0	45.3152	0	0	0	45.3152	Bacteria	Bacteroidota	Bacteroidia	Bacteroidales	Bacteroidaceae	Bacteroides	Bacteroides ovatus	GenBank(Complete Genome)	28116
sq399;size=207;	Bifidobacterium longum	GCA_022133565.1	100	GATGAACGCTGGCGGCGTGCTTAACACATGCAAGTCGAACGGGATCCACCGGGCTTTGCTTGGTGGTGAGAGTGGCGAACGGGTGAGTAATGCGTGACCGACCTGCCCCATACACCGGAATAGCTCCTGGAAACGGGTGGTAATGCCGGATGCTCCAGTTGATCGCATGGTCTTCTGGGAAAGCTTTCGCGGTATGGGATGGGGTCGCGTCCTATCAGCTTGACGGCGGGGTAACGGCCCACCGTGGCTTCGACGGGTAGCCGGCCTGAGAGGGCGACCGGCCACATTGGGACTGAGATACGGCCCAGACTCCTACGGGAGGCAGCAGTGGGGAATATTGCACAATGGGCGCAAGCCTGATGCAGCGACGCCGCGTGAGGGATGGAGGCCTTCGGGTTG…	0	0	0	0	76.1814	76.1814	Bacteria	Actinomycetota	Actinomycetes	Bifidobacteriales	Bifidobacteriaceae	Bifidobacterium	Bifidobacterium longum	GenBank(Contig)	216816
sq400;size=206;	Dorea longicatena	GCA_017851435.1	100	GATGAACGCTGGCGGCGTGCTTAACACATGCAAGTCGAGCGAAGCACTTAAGTTTGATTCTTCGGATGAAGACTTTTGTGACTGAGCGGCGGACGGGTGAGTAACGCGTGGGTAACCTGCCTCATACAGGGGGATAACAGTTAGAAATGACTGCTAATACCGCATAAGACCACAGTACCGCATGGTACAGTGGTAAAAACTCCGGTGGTATGAGATGGACCCGCGTCTGATTAGGTAGTTGGTGGGGTAACGGCCTACCAAGCCGACGATCAGTAGCCGACCTGAGAGGGTGACCGGCCACATTGGGACTGAGACACGGCCCAGACTCCTACGGGAGGCAGCAGTGGGGAATATTGCACAATGGAGGAAACTCTGATGCAGCGACGCCGCGTGAAGGAT…	48.0983	0	0	0	0	48.0983	Bacteria	Bacillota	Clostridia	Eubacteriales	Lachnospiraceae	Dorea	Dorea longicatena	GenBank(Contig)	88431
sq401;size=205;	Blautia wexlerae	GCA_015669755.1	99.931	GATGAACGCTGGCGGCGTGCTTAACACATGCAAGTCGAACGGGAATTACTTTATTGAAACTTCGGTCGATTTAATTTAATTCTAGTGGCGGACGGGTGAGTAACGCGTGGGTAACCTGCCTTATACAGGGGGATAACAGTCAGAAATGGCTGCTAATACCGCATAAGCGCACAGAGCTGCATGGCTCAGTGTGAAAAACTCCGGTGGTATAAGATGGACCCGCGTTGGATTAGCTAGTTGGCGGGGTAACGGCCCACCAAGGCGACGATCCATAGCCGGCCTGAGAGGGTGAACGGCCACATTGGGACTGAGACACGGCCCAGACTCCTACGGGAGGCAGCAGTGGGGAATATTGCACAATGGGGGAAACCCTGATGCAGCGACGCCGCGTGAAGGAAG…	47.8648	0	0	0	0	47.8648	Bacteria	Bacillota	Clostridia	Eubacteriales	Lachnospiraceae	Blautia	Blautia wexlerae	GenBank(Scaffold)	418240
sq123;size=3880;	Flavonifractor plautii	GCA_028321895.1	100	GATGAACGCTGGCGGCGTGCTTAACACATGCAAGTCGAACGGGGTGCTCATGACGGAGGATTCGTCCAACGGATTGAGTTACCTAGTGGCGGACGGGTGAGTAACGCGTGAGGAACCTGCCTTGGAGAGGGGAATAACACTCCGAAAGGAGTGCTAATACCGCATGATGCAGTTGGGTCGCATGGCTCTGACTGCCAAAGATTTATCGCTCTGAGATGGCCTCGCGTCTGATTAGCTAGTAGGCGGGGTAACGGCCCACCTAGGCGACGATCAGTAGCCGGACTGAGAGGTTGACCGGCCACATTGGGACTGAGACACGGCCCAGACTCCTACGGGAGGCAGCAGTGGGGAATATTGGGCAATGGGCGCAAGCCTGACCCAGCAACGCCGCGTGAAGGA…	1.40092	20.359	13.1119	0	15.0891	49.9609	Bacteria	Bacillota	Clostridia	Eubacteriales	Oscillospiraceae	Flavonifractor	Flavonifractor plautii	GenBank(Scaffold)	292800
sq402;size=203;	Bifidobacterium animalis	GCA_025962845.1	100	GATGAACGCTGGCGGCGTGCTTAACACATGCAAGTCGAACGGGATCCCTGGCAGCTTGCTGTCGGGGTGAGAGTGGCGAACGGGTGAGTAATGCGTGACCAACCTGCCCTGTGCACCGGAATAGCTCCTGGAAACGGGTGGTAATACCGGATGCTCCGCTCCATCGCATGGTGGGGTGGGAAATGCTTTTGCGGCATGGGATGGGGTCGCGTCCTATCAGCTTGTTGGCGGGGTGATGGCCCACCAAGGCGTTGACGGGTAGCCGGCCTGAGAGGGTGACCGGCCACATTGGGACTGAGATACGGCCCAGACTCCTACGGGAGGCAGCAGTGGGGAATATTGCACAATGGGCGCAAGCCTGATGCAGCGACGCCGCGTGCGGGATGGAGGCCTTCGGGT…	9.33947	3.50263	0	34.6895	8.09657	55.6281	Bacteria	Actinomycetota	Actinomycetes	Bifidobacteriales	Bifidobacteriaceae	Bifidobacterium	Bifidobacterium animalis	GenBank(Contig)	28025
sq403;size=203;	Oscillospiraceae bacterium	GCA_025993275.1	99.651	GACGAACGCTGGCGGCGCGCCTAACACATGCAAGTCGAACGAGCGAGAGAGAGCTTGCTTTCTCAAGCGAGTGGCGAACGGGTGAGTAACGCGTGAGGAACCTGCCTCAAAGAGGGGGACAACAGTTGGAAACGACTGCTAATACCGCATAAGCCCATGGCTCGGCATCGAGCAGAGGGAAAAGGAGCAATCCGCTTTGAGATGGCCTCGCGTCCGATTAGCTAGTTGGTGAGGTAACGGCCCACCAAGGCGACGATCGGTAGCCGGACTGAGAGGTTGAACGGCCACATTGGGACTGAGACACGGCCCAGACTCCTACGGGAGGCAGCAGTGGGGAATATTGCACAATGGGGGAAACCCTGATGCAGCGACGCCGCGTGGAGGAAGAAGGTCTTCGGA…	0	0	0	0	74.7093	74.7093	Bacteria	Bacillota	Clostridia	Eubacteriales	Oscillospiraceae	NA	Oscillospiraceae bacterium	GenBank(Contig)	2485925
sq404;size=202;	Faecalibacterium prausnitzii	GCA_008681055.1	99.93	GACGAACGCTGGCGGCGCGCCTAACACATGCAAGTCGAACGAGCGAGAGAGAGCTTGCTTTCTCGAGCGAGTGGCGAACGGGTGAGTAACGCGTGAGGAACCTGCCTCAAAGAGGGGGACAACAGTTGGAAACGACTGCTAATACCGCATAAGCCCACGGTGCCGCATGGCACAGAGGGAAAAGGAGCAATCCGCTTTGAGATGGCCTCGCGTCCGATTAGCTAGTTGGTGAGGTAACGGCCCACCAAGGCAACGATCGGTAGCCGGACTGAGAGGTTGAACGGCCACATTGGGACTGAGACACGGCCCAGACTCCTACGGGAGGCAGCAGTGGGGAATATTGCACAATGGGGGAAACCCTGATGCAGCGACGCCGCGTGGAGGAAGAAGGTCTTCGGA…	0	0	0	0	74.3412	74.3412	Bacteria	Bacillota	Clostridia	Eubacteriales	Oscillospiraceae	Faecalibacterium	Faecalibacterium prausnitzii	GenBank(Contig)	853
sq405;size=201;	Blautia wexlerae	GCA_008679525.1	99.725	GATGAACGCTGGCGGCGTGCTTAACACATGCAAGTCGAACGGGAAATATTTCATTGAGACTTCGGTGGATTTGATCTATTTCTAGTGGCGGACGGGTGAGTAACGCGTGGGTAACCTGCCTTATACAGGGGGATAACAGTCAGAAATGGCTGCTAATACCGCATAAGCGCACAGAGCTGCATGGCTCAGTGTGAAAAACTCCGGTGGTATAAGATGGACCCGCGTTGGATTAGCTTGTTGGTGGGGTAACGGCCCACCAAGGCGACGATCCATAGCCGGCCTGAGAGGGTGAACGGCCACATTGGGACTGAGACACGGCCCAGACTCCTACGGGAGGCAGCAGTGGGGAATATTGCACAATGGGGGAAACCCTGATGCAGCGACGCCGCGTGAAGGAAG…	46.9308	0	0	0	0	46.9308	Bacteria	Bacillota	Clostridia	Eubacteriales	Lachnospiraceae	Blautia	Blautia wexlerae	GenBank(Contig)	418240
sq406;size=199;	uncultured Prevotella	GCA_937922435.1	97.461	GATGAACGCTGGCTACAGGCTTAACACATGCAAGTCGAGGGGCAGCGGGAGGAGTGCTTGCACTCCTTGCCGGCGACCGGCGCACGGGTGAGTAACGCGTATCCAACCTGCCCCCTTCCCCGGTACAGCCCCCCGAAAGGGGGATTAATGCGGGATGCGGCCGCGCGACGGCATCAGGTCGCGGCGAAAGGCTCTGGCCGGAAGGGGATGGGGATGCGTCCGATTAGCTTGACGGCGGGGCAACGGCCCACCGTGGCGACGATCGGTAGGGGCCCTGAGAGGGGAATCCCCCACATTGGGACTGAGACACGGCCCAAACTCCTACGGGAGGCAGCAGTGAGGAATATTGGTCAATGGGCGGAGGCCTGAACCAGCCAAGTAGCGTGAGGGATGAAGGCC…	0	0	41.4169	0	0	41.4169	Bacteria	Bacteroidota	Bacteroidia	Bacteroidales	Prevotellaceae	Prevotella	uncultured Prevotella	GenBank(Contig)	159272
sq407;size=198;	Dorea amylophila	GCA_027664025.1	100	GATGAACGCTGGCGGCGTGCTTAACACATGCAAGTCGAGCGAAGCACTTAAGTTTGATTCTTCGGATGAAGACTTTTGTGACTGAGCGGCGGACGGGTGAGTAACGCGTGGGTAACCTGCCTCATACAGGGGGATAACAGTTAGAAATGACTGCTAATACCGCATAAGACCACAGTACCGCATGGTACAGTGGTAAAAACTCCGGTGGTATGAGATGGACCCGCGTCTGATTAGGTAGTTGGTGGGGTAACGGCCTACCAAGCCGACGATCAGTAGCCGACCTGAGAGGGTGACCGGCCACATTGGGACTGAGACACGGCCCAGACTCCTACGGGAGGCAGCAGTGGGGAATATTGCACAATGGAGGAAACTCTGATGCAGCGACGCCGCGTGAAGGAT…	46.2304	0	0	0	0	46.2304	Bacteria	Bacillota	Clostridia	Eubacteriales	Lachnospiraceae	Dorea	Dorea amylophila	GenBank(Scaffold)	2981789
sq408;size=198;	Bifidobacterium adolescentis	GCA_009095235.1	99.931	GATGAACGCTGGCGGCGTGCTTAACACATGCAAGTCGAACGGGATCCCAGGAGCTTGCTCCTGGGTGAGAGTGGCGAACGGGTGAGTAATGCGTGACCGACCTGCCCCATACACCGGAATAGCTCCTGGAAACGGGTGGTAATGCCGGATGCTCCAGTTGGATGCATGTCCTTCTGGGAAAGATTCATCGGTATGGGATGGGGTCGCGTCCTATCAGCTTGATGGCGGGGTAACGGCCCACCATGGCTTCGACGGGTAGCCGGCCTGAGAGGGCGACCGGCCACATTGGGACTGAGATACGGCCCAGACTCCTACGGGAGGCAGCAGTGGGGAATATTGCACAATGGGCGCAAGCCTGATGCAGCGACGCCGCGTGCGGGATGACGGCCTTCGGGTTGT…	0	0	41.2088	0	0	41.2088	Bacteria	Actinomycetota	Actinomycetes	Bifidobacteriales	Bifidobacteriaceae	Bifidobacterium	Bifidobacterium adolescentis	GenBank(Contig)	1680
sq409;size=197;	Phocaeicola vulgatus	GCA_015553265.1	100	GATGAACGCTAGCTACAGGCTTAACACATGCAAGTCGAGGGGCAGCATGGTCTTAGCTTGCTAAGGCCGATGGCGACCGGCGCACGGGTGAGTAACACGTATCCAACCTGCCGTCTACTCTTGGACAGCCTTCTGAAAGGAAGATTAATACAAGATGGCATCATGAGTCCGCATGTTCACATGATTAAAGGTATTCCGGTAGACGATGGGGATGCGTTCCATTAGATAGTAGGCGGGGTAACGGCCCACCTAGTCTTCGATGGATAGGGGTTCTGAGAGGAAGGTCCCCCACATTGGAACTGAGACACGGTCCAAACTCCTACGGGAGGCAGCAGTGAGGAATATTGGTCAATGGGCGAGAGCCTGAACCAGCCAAGTAGCGTGAAGGATGACTGCCCT…	0	0	0	54.6706	0	54.6706	Bacteria	Bacteroidota	Bacteroidia	Bacteroidales	Bacteroidaceae	Phocaeicola	Phocaeicola vulgatus	GenBank(Scaffold)	821
sq143;size=2511;	Bacteroides uniformis	GCA_009019085.1	100	GATGAACGCTAGCTACAGGCTTAACACATGCAAGTCGAGGGGCAGCATGAACTTAGCTTGCTAAGTTTGATGGCGACCGGCGCACGGGTGAGTAACACGTATCCAACCTGCCGATGACTCGGGGATAGCCTTTCGAAAGAAAGATTAATACCCGATGGCATAGTTCTTCCGCATGGTGGAACTATTAAAGAATTTCGGTCATCGATGGGGATGCGTTCCATTAGGTTGTTGGCGGGGTAACGGCCCACCAAGCCTTCGATGGATAGGGGTTCTGAGAGGAAGGTCCCCCACATTGGAACTGAGACACGGTCCAAACTCCTACGGGAGGCAGCAGTGAGGAATATTGGTCAATGGACGAGAGTCTGAACCAGCCAAGTAGCGTGAAGGATGACTGCCCTA…	0	42.9072	0	0	0	42.9072	Bacteria	Bacteroidota	Bacteroidia	Bacteroidales	Bacteroidaceae	Bacteroides	Bacteroides uniformis	GenBank(Contig)	820
sq410;size=196;	Blautia wexlerae	GCA_008680935.1	99.518	GATGAACGCTGGCGGCGTGCTTAACACATGCAAGTCGAACGGGAATTACTTTATTGAAACTTCGGTCGATTTAATTTAATTCTAGTGGCGGACGGGTGAGTAACGCGTGGGTAACCTGCCTTATACAGGGGGATAACAGTCAGAAATGGCTGCTAATACCGCATAAGCGCACAGAGCTGCATGGCTCAGTGTGAAAAACTCCGGTGGTATAAGATGGACCCGCGTTGGATTAGCTTGTTGGTGGGGTAACGGCCCACCAAGGCGACGATCCATAGCCGGCCTGAGAGGGTGAACGGCCACATTGGGACTGAGACACGGCCCAGACTCCTACGGGAGGCAGCAGTGGGGAATATTGCACAATGGGGGAAACCCTGATGCAGCGACGCCGCGTGAAGGAAG…	45.7634	0	0	0	0	45.7634	Bacteria	Bacillota	Clostridia	Eubacteriales	Lachnospiraceae	Blautia	Blautia wexlerae	GenBank(Contig)	418240
sq411;size=196;	Phocaeicola massiliensis	GCA_004349605.1	99.862	GATGAACGCTAGCTACAGGCTTAACACATGCAAGTCGAGGGGCAGCATGGTCTTAGCTTGCTAAGGCCGATGGCGACCGGCGCACGGGTGAGTAACGCGTATCCAACCTGCCTTACACTCTTGGACAGCCTTCTGAAAGGGAGATTAATACAAGATGTTATCATGAGTAAGCATTTTCACATGATTAAAGGTTTACCGGTGTAAGATGGGGATGCGTTCCATTAGATAGTAGGCGGGGTAACGGCCCACCTAGTCTTCGATGGATAGGGGTTCTGAGAGGAAGGTCCCCCACATTGGAACTGAGACACGGTCCAAACTCCTACGGGAGGCAGCAGTGAGGAATATTGGTCAATGGACGAGAGTCTGAACCAGCCAAGTAGCGTGAAGGATGAAGGTTCT…	0	0	40.7925	0	0	40.7925	Bacteria	Bacteroidota	Bacteroidia	Bacteroidales	Bacteroidaceae	Phocaeicola	Phocaeicola massiliensis	GenBank(Scaffold)	204516
sq413;size=194;	[Eubacterium] rectale	GCA_003459595.1	99.794	GATGAACGCTGGCGGCGTGCTTAACACATGCAAGTCGAACGAAGCACTTTATTTGATTTCCTTCGGGACTGATTATTTTGTGACTGAGTGGCGGACGGGTGAGTAACGCGTGGGTAACCTGCCTTGTACAGGGGGATAACAGTTGGAAACGGCTGCTAATACCGCATAAGCGCACAGCATTGCATGATGCAGTGTGAAAAACTCCGGTGGTATAAGATGGACCCGCGTTGGATTAGCTAGTTGGTGAGGTAACGGCCCACCAAGGCGACGATCCATAGCCGACCTGAGAGGGTGACCGGCCACATTGGGACTGAGACACGGCCCAAACTCCTACGGGAGGCAGCAGTGGGGAATATTGCACAATGGGCGAAAGCCTGATGCAGCGACGCCGCGTGAGCG…	45.2964	0	0	0	0	45.2964	Bacteria	Bacillota	Clostridia	Eubacteriales	Lachnospiraceae	NA	[Eubacterium] rectale	GenBank(Scaffold)	39491
sq414;size=193;	bacterium	GCA_004561655.1	100	GACGAACGCTGGCGGCATGCCTAACACATGCAAGTCGAACGGAGAAAGTTCAACACCAAGTATTTCATCCGCTGAAGTGTAGCGGTAAAAATTGCGAAGCAATTTTTACTACGCATTAAAAGCATGAACTAACACGGTGGTTGAAGTATTAGGTGTTGAACTTTCTTAGTGGCGAACGGGTGAGTAACGCGTGGGCAACCTGCCCTCTAGATGGGGACAACATCCCGAAAGGGGTGCTAATACCGAATGTGACAGCAATCTCGCATGAGGATGCTGTGAAAGATGGCCTCTATTTATAAGCTATCGCTAGAGGATGGGCCTGCGTCTGATTAGCTAGTTGGTGGGGTAACGGCCTACCAAGGCGATGATCAGTAGCCGGTCTGAGAGGATGAACGGCCA…	45.0629	0	0	0	0	45.0629	Bacteria	NA	NA	NA	NA	NA	bacterium	GenBank(Contig)	1869227
sq415;size=192;	Dorea formicigenerans	GCA_020562565.1	100	GATGAACGCTGGCGGCGTGCTTAACACATGCAAGTCGAGCGAAGCACTTAAGTTTGATTCTTCGGATGAAGACTTTTGTGACTGAGCGGCGGACGGGTGAGTAACGCGTGGGTAACCTGCCTCATACAGGGGGATAACAGTTAGAAATGGCTGCTAATACCGCATAAGACCACAGTACTGCATGGTACAGTGGTAAAAACTCCGGTGGTATGAGATGGACCCGCGTCTGATTAGGTAGTTGGTGAGGTAACGGCCCACCAAGCCGACGATCAGTAGCCGACCTGAGAGGGTGACCGGCCACATTGGGACTGAGACACGGCCCAGACTCCTACGGGAGGCAGCAGTGGGGAATATTGCACAATGGGCGAAAGCCTGATGCAGCGACGCCGCGTGAAGGAT…	44.8294	0	0	0	0	44.8294	Bacteria	Bacillota	Clostridia	Eubacteriales	Lachnospiraceae	Dorea	Dorea formicigenerans	GenBank(Contig)	39486
sq416;size=192;	Phocaeicola vulgatus	GCA_003471775.1	99.931	GATGAACGCTAGCTACAGGCTTAACACATGCAAGTCGAGGGGCAGCATGGTCTTAGCTTGCTAAGGCCGATGGCGACCGGCGCACGGGTGAGTAACACGTATCCAACCTGCCGTCTACTCTTGGACAGCCTTCTGAAAGGAAGATTAATACAAGATGGCATCATGAGTCCACATGTTCACATGATTAAAGGTATTCCGGTAGACGATGGGGATGCGTTCCATTAGATAGTAGGCGGGGTAACGGCCCACCTAGTCTTCGATGGATAGGGGTTCTGAGAGGAAGGTCCCCCACATTGGAACTGAGACACGGTCCAAACTCCTACGGGAGGCAGCAGTGAGGAATATTGGTCAATGGGCGAGAGCCTGAACCAGCCAAGTAGCGTGAAGGATGACTGCCCT…	0	0	39.96	0	0	39.96	Bacteria	Bacteroidota	Bacteroidia	Bacteroidales	Bacteroidaceae	Phocaeicola	Phocaeicola vulgatus	GenBank(Scaffold)	821
sq417;size=192;	Fusicatenibacter saccharivorans	GCA_025993655.1	99.794	GATGAACGCTGGCGGCGTGCTTAACACATGCAAGTCGAGCGAAGCGGCTGAATTGATTCTTCGGATGATTTTCAGTTGACTGAGCGGCGGACGGGTGAGTAACGCGTGGGTGACCTGCCCCATACCGGGGGATAACAGCTGGAAACGGCTGCTAATACCGCATAAGCGCACAGAGCTGCATGGCTCGGTGTGAAAAACTCCGGTGGTATGGGATGGGCCCGCGTCTGATTAGGCAGTTGGCGGGGTAACGGCCCACCAAACCGACGATCAGTAGCCGGCCTGAGAGGGCGACCGGCCACATTGGGACTGAGACACGGCCCAAACTCCTACGGGAGGCAGCAGTGGGGAATATTGCACAATGGGGGAAACCCTGATGCAGCGACGCCGCGTGAGCGAAGA…	0	0	0	0	70.661	70.661	Bacteria	Bacillota	Clostridia	Eubacteriales	Lachnospiraceae	Fusicatenibacter	Fusicatenibacter saccharivorans	GenBank(Contig)	1150298
sq418;size=191;	Phascolarctobacterium faecium	GCA_009718945.1	99.932	GACGAACGCTGGCGGCGTGCCTAACACATGCAAGTCGAACGGAGAATTTTATTTCGGTAGAATTCTTAGTGGCGAACGGGTGAGTAACGCGTAGGCAACCTACCCTTTAGACGGGGACAACATTCCGAAAGGAGTGCTAATACCGGATGTGATCATCGTGCCGCATGGCAGGATGAAGAAAGATGGCCTCTACAAGTAAGCTATCGCTAAAGGATGGGCCTGCGTCTGATTAGCTAGTTGGTAGTGTAACGGACTACCAAGGCGATGATCAGTAGCCGGTCTGAGAGGATGAACGGCCACATTGGGACTGAGACACGGCCCAAACTCCTACGGGAGGCAGCAGTGGGGAATCTTCCGCAATGGACGAAAGTCTGACGGAGCAACGCCGCGTGAGTGATG…	0	0	0	53.0055	0	53.0055	Bacteria	Bacillota	Negativicutes	Acidaminococcales	Acidaminococcaceae	Phascolarctobacterium	Phascolarctobacterium faecium	GenBank(Contig)	33025
sq149;size=2177;	Bacteroides uniformis	GCA_003436475.1	100	GATGAACGCTAGCTACAGGCTTAACACATGCAAGTCGAGGGGCAGCATGAACTTAGCTTGCTAAGTTTGATGGCGACCGGCGCACGGGTGAGTAACACGTATCCAACCTGCCGATGACTCGGGGATAGCCTTTCGAAAGAAAGATTAATACCCGATGGCATAGTTCTTCCGCATGGTAGAACTATTAAAGAATTTCGGTCATCGATGGGGATGCGTTCCATTAGGTTGTTGGCGGGGTAACGGCCCACCAAGCCTTCGATGGATAGGGGTTCTGAGAGGAAGGTCCCCCACATTGGAACTGAGACACGGTCCAAACTCCTACGGGAGGCAGCAGTGAGGAATATTGGTCAATGGACGAGAGTCTGAACCAGCCAAGTAGCGTGAAGGATGACTGCCCTA…	0	37.8722	0	4.71777	0	42.5899	Bacteria	Bacteroidota	Bacteroidia	Bacteroidales	Bacteroidaceae	Bacteroides	Bacteroides uniformis	GenBank(Scaffold)	820
sq419;size=190;	Lachnospiraceae bacterium	GCA_015669005.1	99.45	GATGAACGCTGGCGGCGTGCTTAACACATGCAAGTCGAGCGAAGCGCTTACGACAGAACCTTCGGGGGAAGATGTAAGGGACTGAGCGGCGGACGGGTGAGTAACGCGTGGGTAACCTGCCTCATACAGGGGGATAACAGTTGGAAACGGCTGCTAATACCGCATAAGCGCACAGTATCGCATGGTACGGTGTGAAAAACTCCGGTGGTATGAGATGGACCCGCGTCTGATTAGCTAGTTGGAGGGGTAACGGCCCACCAAGGCGACGATCAGTAGCCGGCCTGAGAGGGTGAACGGCCACATTGGGACTGAGACACGGCCCAGACTCCTACGGGAGGCAGCAGTGGGGAATATTGCACAATGGGGGAAACCCTGATGCAGCGACGCCGCGTGAAGGAA…	44.3625	0	0	0	0	44.3625	Bacteria	Bacillota	Clostridia	Eubacteriales	Lachnospiraceae	NA	Lachnospiraceae bacterium	GenBank(Scaffold)	2787124
sq124;size=3868;	Sutterella wadsworthensis	GCA_011320145.1	100	ATTGAACGCTGGCGGCATGCTTTACACATGCAAGTCGAACGGCAGCGCGGGGAGCTTGCTCCCTGGCGGCGAGTGGCGCACGGGTGAGTAATACATCGGAACGTGTCTTCTAGTGGGGGATAACTGCCCGAAAGGGCAGCTAATACCGCATGAGACCTGAGGGTGAAAGCGGGGGATCGCAAGACCTCGCGCTGGAAGAGCGGCCGATGTCCGATTAGCTAGTTGGTGAGGTAAAGGCTCACCAAGGCGACGATCGGTAGCTGGTCTGAGAGGACGACCAGCCACACTGGGACTGAGACACGGCCCAGACTCCTACGGGAGGCAGCAGTGGGGAATTTTGGACAATGGGGGCAACCCTGATCCAGCCATGCCGCGTGCAGGATGAAGGTCTTCGGATTG…	2.33487	0	16.4419	9.43553	24.2897	52.502	Bacteria	Pseudomonadota	Betaproteobacteria	Burkholderiales	Sutterellaceae	Sutterella	Sutterella wadsworthensis	GenBank(Contig)	40545
sq420;size=189;	Eubacterium sp.	GCA_008680475.1	99.725	GATGAACGCTGGCGGCGTGCTTAACACATGCAAGTCGAACGAAGCATTTAAGACGGATTCTTTCGGGATGAAGACTTTTATGACTGAGTGGCGGACGGGTGAGTAACGCGTGGGTAACCTGCCTCACACAGGGGGATAGCAGTTGGAAACGGCTGATAATACCGCATAAGCGCACAGTACCGCATGGTACAGTGTGAAAAACTCCGGTGGTGTGAGATGGACCCGCGTCTGATTAGCTGGTTGGCGGGGTAACGGCCCACCAAGGCAACGATCAGTAGCCGACCTGAGAGGGTGACCGGCCACATTGGGACTGAGACACGGCCCAGACTCCTACGGGAGGCAGCAGTGGGGAATATTGCACAATGGAGGAAACTCTGATGCAGCGACGCCGCGTGAGTG…	0	0	39.3357	0	0	39.3357	Bacteria	Bacillota	Clostridia	Eubacteriales	Eubacteriaceae	Eubacterium	Eubacterium sp.	GenBank(Contig)	1969608
sq421;size=189;	Dorea longicatena	GCA_017851435.1	99.656	GATGAACGCTGGCGGCGTGCTTAACACATGCAAGTCGAGCGAAGCACTTAAGACAGATTCTTCGGATGAAGTCTTCTGTGACTGAGCGGCGGACGGGTGAGTAACGCGTGGGTAACCTGCCTCATACAGGGGGATAACAGTTAGAAATGACTGCTAATACCGCATAAGACCACAGTACCGCATGGTACAGTGGTAAAAACTCCGGTGGTATGAGATGGACCCGCGTCTGATTAGGTAGTTGGTGGGGTAACGGCCTACCAAGCCGACGATCAGTAGCCGACCTGAGAGGGTGACCGGCCACATTGGGACTGAGACACGGCCCAGACTCCTACGGGAGGCAGCAGTGGGGAATATTGCACAATGGAGGAAACTCTGATGCAGCGACGCCGCGTGAAGGAT…	0	0	39.3357	0	0	39.3357	Bacteria	Bacillota	Clostridia	Eubacteriales	Lachnospiraceae	Dorea	Dorea longicatena	GenBank(Contig)	88431
sq422;size=188;	Dorea longicatena	GCA_017851435.1	99.863	GATGAACGCTGGCGGCGTGCTTAACACATGCAAGTCGAGCGAAGCACTTAAGTCTGATTCTTCGGATGAAGACTTTTGTGACTGAGCGGCGGACGGGTGAGTAACGCGTGGGTAACCTGCCTCATACAGGGGGGATAACAGTTAGAAATGACTGCTAATACCGCATAAGACCACAGTACCGCATGGTACAGTGGTAAAAACTCCGGTGGTATGAGATGGACCCGCGTCTGATTAGGTAGTTGGTGGGGTAACGGCCTACCAAGCCGACGATCAGTAGCCGACCTGAGAGGGTGACCGGCCACATTGGGACTGAGACACGGCCCAGACTCCTACGGGAGGCAGCAGTGGGGAATATTGCACAATGGAGGAAACTCTGATGCAGCGACGCCGCGTGAAGGA…	0	0	39.1275	0	0	39.1275	Bacteria	Bacillota	Clostridia	Eubacteriales	Lachnospiraceae	Dorea	Dorea longicatena	GenBank(Contig)	88431
sq423;size=188;	Phocaeicola plebeius	GCA_023336975.1	99.724	GATGAACGCTAGCTACAGGCTTAACACATGCAAGTCGAGGGGCAGCGGGATTGAAGCTTGCTTCAATTGCCGGCGACCGGCGCACGGGTGAGTAACGCGTATCCAACCTTCCGTACACTCAGGGATAGCCTTTCGAAAGAAAGATTAATACCTGATGGTATGATGAGATTGCATGATATCATCATTAAAGATTTATCGGTGTACGATGGGGATGCGTTCCATTAGGTAGTAGGCGGGGTAACGGCCCACCTAGCCGACGATGGATAGGGGTTCTGAGAGGAAGGTCCCCCACATTGGAACTGAGACACGGTCCAAACTCCTACGGGAGGCAGCAGTGAGGAATATTGGTCAATGGACGAGAGTCTGAACCAGCCAAGTAGCGTGAAGGATGAAGGTCCT…	0	0	0	0	69.1889	69.1889	Bacteria	Bacteroidota	Bacteroidia	Bacteroidales	Bacteroidaceae	Phocaeicola	Phocaeicola plebeius	GenBank(Contig)	310297
sq424;size=186;	Blautia wexlerae	GCA_015669755.1	99.931	GATGAACGCTGGCGGCGTGCTTAACACATGCAAGTCGAACGGGAATTACTTTATTGAAACTTCGGTCGATTTAATTTAATTCTAGTGGCGGACGGGTGAGTAACGCGTGGGTAACCTGCCTTATACAGGGGGATAACAGTCAGAAATGGCTGCTAATACCGCATAAGCGCACAGAGCTGCATGGCTCAGTGTGAAAAACTCCGGTGGTATAAGATGGACCCGCGTTGGATTAGCTAGTTGGTGGGGTAACGGCCCACCAAGGCGACGATCCATAGCCGGCCTGAGAGGGTGAACGGCCACATTGGGACTGAGACACGGCCCAGACTCCTACGGGAGGCAGCAGTGGGGGATATTGCACAATGGGGGAAACCCTGATGCAGCGACGCCGCGTGAAGGAAG…	43.4285	0	0	0	0	43.4285	Bacteria	Bacillota	Clostridia	Eubacteriales	Lachnospiraceae	Blautia	Blautia wexlerae	GenBank(Scaffold)	418240
sq425;size=186;	Megasphaera elsdenii	GCA_028721185.1	99.798	GACGAACGCTGGCGGCGTGCTTAACACATGCAAGTCGAACGAGAAGAGATGAGAAGCTTGCTTCTTATTGATTCGAGTGGCAAACGGGTGAGTAACGCGTAAGCAACCTGCCCTTCAGATGGGGACAACAGCTGGAAACGGCTGCTAATACCGAATACGTTCTTTTTGTCGCATGGCAGAGGGAAGAAAGGGAGGCTCTTCGGAGCTTTCGCTGAAGGAGGGGCTTGCGTCTGATTAGCTAGTTGGAGGGGTAACGGCCCACCAAGGCGACGATCAGTAGCCGGTCTGAGAGGATGAACGGCCACATTGGGACTGAGACACGGCCCAGACTCCTACGGGAGGCAGCAGTGGGGAATCTTCCGCAATGGACGAAAGTCTGACGGAGCAACGCCGCGTGAA…	0	0	38.7113	0	0	38.7113	Bacteria	Bacillota	Negativicutes	Veillonellales	Veillonellaceae	Megasphaera	Megasphaera elsdenii	GenBank(Contig)	907
sq426;size=186;	Oscillospiraceae bacterium	GCA_025757845.1	99.791	GACGAACGCTGGCGGCGCGCCTAACACATGCAAGTCGAACGAGCGAGAGAGAGCTTGCTTTCTCGAGCGAGTGGCGAACGGGTGAGTAACGCGTGAGGAACTTGCCTCAAAGAGGGGGACAACAGTTGGAAACGACTGCTAATACCGCATAAGCCCACGACCCGGCATCGGGTTGAGGGAAAAGGAGCAATCCGCTTTGAGATGGCCTCGCGTCCGATTAGCTAGTTGGTGAGGTAACGGCCCACCAAGGCGACGATCGGTAGCCGGACTGAGAGGTTGAACGGCCACATTGGGACTGAGACACGGCCCAGACTCCTACGGGAGGCAGCAGTGGGGAATATTGCACAATGGGGGAAACCCTGATGCAGCGACGCCGCGTGGAGGAAGAAGGTCTTCGGA…	0	0	0	51.6179	0	51.6179	Bacteria	Bacillota	Clostridia	Eubacteriales	Oscillospiraceae	NA	Oscillospiraceae bacterium	GenBank(Complete Genome)	2485925
sq427;size=186;	Faecalibacterium prausnitzii	GCA_019967955.1	99.791	GACGAACGCTGGCGGCGCGCCTAACACATGCAAGTCGAACGAGCGAGAGAGAGCTTGCTTTCTCGAGCGAGTGGCGAACGGGTGAGTAACGCGTGAGGAACCTGCCTCAAAGAGGGGGACAACAGTTGGAAACGACTGCTAATACCGCATAAGCCCACGGCTCGGCATCGAGCAGAGGGAAAAGGAGCAATCCGCTTTGAGATGGCCTCGCGTCCGATTAGCTAGTTGGTGAGGTAACGGCCCACCAAGGCGACGATCGGTAGCCGGACTGAGAGGTTGAACGGCCACATTGGGACTGAGACACGGCCCAGACTCCTACGGGAGGCAGCAGTGGGGAATATTGCACAATGGGGGAAACCCTGATGCAGCGACGCCGCGTGGAGGAAGAAGGTCTTCGGA…	0	0	0	0	68.4528	68.4528	Bacteria	Bacillota	Clostridia	Eubacteriales	Oscillospiraceae	Faecalibacterium	Faecalibacterium prausnitzii	GenBank(Complete Genome)	853
sq100;size=7016;	Bacteroides xylanisolvens	GCA_027605295.1	100	GATGAACGCTAGCTACAGGCTTAACACATGCAAGTCGAGGGGCAGCATTTTAGTTTGCTTGCAAACTAAAGATGGCGACCGGCGCACGGGTGAGTAACACGTATCCAACCTGCCGATAACTCGGGGATAGCCTTTCGAAAGAAAGATTAATATCCGATAGTATATTAAAACCGCATGGTTTTACTATTAAAGAATTTCGGTTATCGATGGGGATGCGTTCCATTAGTTTGTTGGCGGGGTAACGGCCCACCAAGACTACGATGGATAGGGGTTCTGAGAGGAAGGTCCCCCACATTGGAACTGAGACACGGTCCAAACTCCTACGGGAGGCAGCAGTGAGGAATATTGGTCAATGGACGAGAGTCTGAACCAGCCAAGTAGCGTGAAGGATGACTGCCC…	0	40.4991	0	0	0	40.4991	Bacteria	Bacteroidota	Bacteroidia	Bacteroidales	Bacteroidaceae	Bacteroides	Bacteroides xylanisolvens	GenBank(Contig)	371601
sq428;size=185;	Blautia sp.	GCA_900078295.2	99.862	GATGAACGCTGGCGGCGTGCTTAACACATGCAAGTCGAACGGGAAATATTTCATTGAGACTTCGGTGGATTTGATCTATTTCTAGTGGCGGACGGGTGAGTAACGCGTGGGTAACCTGCCTTATACAGGGGGATAACAGTCAGAAATGGCTGCTAATACCGCATAAGCGCACAGAGCTGCATGGCTCAGTGTGAAAAACTCCGGTGGTATAAGATGGACCCGCGTTGGATTAGCTAGTTGGTGGGGTAACGGCCCACCAAGGCGACGATCCATAGCCGGCCTGAGAGGGTGAACGGCCACATTGGGACTGAGACACGGCCCAGACTCCTACGGGAGGCAGCAGTGGGGAATATTGCACAATGGGGGAAACCCTGATGCAGCGACGCCGCGTGAAGGAAG…	43.195	0	0	0	0	43.195	Bacteria	Bacillota	Clostridia	Eubacteriales	Lachnospiraceae	Blautia	Blautia sp.	GenBank(Scaffold)	1805476
sq429;size=185;	Sutterella wadsworthensis	GCA_000297775.1	100	ATTGAACGCTGGCGGCATGCTTTACACATGCAAGTCGAACGGCAGCACAGGGAGCTTGCTCCCGGGTGGCGAGTGGCGCACGGGTGAGTAATACATCGGAACGTGTCCTGTTGTGGGGGATAACTGCTCGAAAGGGTGGCTAATACCGCATGAGACCTGAGGGTGAAAGCGGGGGATCGCAAGACCTCGCGCAATTGGAGCGGCCGATGCCCGATTAGCTAGTTGGTGAGGTAAAGGCTCACCAAGGCGACGATCGGTAGCTGGTCTGAGAGGACGACCAGCCACACTGGGACTGAGACACGGCCCAGACTCCTACGGGAGGCAGCAGTGGGGAATTTTGGACAATGGGGGCAACCCTGATCCAGCCATGCCGCGTGCAGGATGAAGGCCTTCGGGTTG…	22.8817	0	0	24.1439	0	47.0256	Bacteria	Pseudomonadota	Betaproteobacteria	Burkholderiales	Sutterellaceae	Sutterella	Sutterella wadsworthensis	GenBank(Scaffold)	742823
sq430;size=184;	Blautia massiliensis	GCA_020735365.1	99.449	GATGAACGCTGGCGGCGTGCTTAACACATGCAAGTCGAACGGGAAACCTTTTATTGAAGCTTCGGCAGATTTAGATTGTTTCTAGTGGCGGACGGGTGAGTAACGCGTGGGTAACCTGCCTTATACAGGGGGATAACAGTCAGAAATGACTGCTAATACCGCATAAGCGCACAGAGCTGCATGGCTCAGTGTGAAAAACTCCGGTGGTATAAGATGGACCCGCGTTGGATTAGCTAGTTGGTGAGGTAACGGCCCACCAAGGCGACGATCCATAGCCGGCCTGAGAGGGTGAACGGCCACATTGGGACTGAGACACGGCCCAGACTCCTACGGGAGGCAGCAGTGGGGAATATTGCACAATGGGGGAAACCCTGATGCAGCGACGCCGCGTGAAGGAAG…	42.9615	0	0	0	0	42.9615	Bacteria	Bacillota	Clostridia	Eubacteriales	Lachnospiraceae	Blautia	Blautia massiliensis	GenBank(Complete Genome)	1737424
sq431;size=184;	Blautia massiliensis	GCA_020735365.1	99.931	GATGAACGCTGGCGGCGTGCTTAACACATGCAAGTCGAACGGGAAACCTTTTATTGAAGCTTCGGCAGATTTAGATTGTTTCTAGTGGCGGACGGGTGAGTAACGCGTGGGTAACCTGCCTTGTACAGGGGGATAACAGTCAGAAATGACTGCTAATACCGCATAAGCGCACAGGACCGCATGGTCCGGTGTGAAAAACTCCGGTGGTATAAGATGGACCCGCGTTGGATTAGCTAGTTGGTGAGGTAACGGCCCACCAAGGCGACGATCCATAGCCGGCCTGAGAGGGTGAACGGCCACATTGGGACTGAGACACGGCCCAGACTCCTACGGGAGGCAGCAGTGGGGAATATTGCACAATGGGGGAAACCCTGATGCAGCGACGCCGCGTGAAGGAAG…	42.9615	0	0	0	0	42.9615	Bacteria	Bacillota	Clostridia	Eubacteriales	Lachnospiraceae	Blautia	Blautia massiliensis	GenBank(Complete Genome)	1737424
sq432;size=184;	Anaerostipes hadrus	GCA_008679275.1	100	GATGAACGCTGGCGGCGTGCTTAACACATGCAAGTCGAACGAAGCTGCTTAACTGATCTTCTTCGGAATTGACGTTTTGTAGACTGAGTGGCGGACGGGTGAGTAACGCGTGGGTAACCTGCCCTGTACAGGGGGATAACAGTCAGAAATGACTGCTAATACCGCATAAGACCACAGCACCGCATGGTGCAGGGGTAAAAACTCCGGTGGTACAGGATGGACCCGCGTCTGATTAGCTGGTTGGTGAGGTAACGGCTCACCAAGGCGACGATCAGTAGCCGGCTTGAGAGAGTGAACGGCCACATTGGGACTGAGACACGGCCCAAACTCCTACGGGAGGCAGCAGTGGGGAATATTGCACAATGGGGGAAACCCTGATGCAGCGACGCCGCGTGAGTG…	0	40.2802	0	0	0	40.2802	Bacteria	Bacillota	Clostridia	Eubacteriales	Lachnospiraceae	Anaerostipes	Anaerostipes hadrus	GenBank(Contig)	649756
sq433;size=183;	Lachnospiraceae bacterium	GCA_027666925.1	99.518	GATGAACGCTGGCGGCGTGCTTAACACATGCAAGTCGAACGGGAATTACTTTATTGAAACTTCGGTCGATTTAATTTAATTCTAGTGGCGGACGGGTGAGTAACGCGTGGGTAACCTGCCTTGTACAGGGGGATAACAGTCAGAAATGACTGCTAATACCGCATAAGCGCACAGGACCGCATGGTCCGGTGTGAAAAACTCCGGTGGTATAAGATGGACCCGCGTTGGATTAGCTTGTTGGCAGGGTAACGGCCTACCAAGGCGACGATCCATAGCCGGCCTGAGAGGGTGAACGGCCACATTGGGACTGAGACACGGCCCAGACTCCTACGGGAGGCAGCAGTGGGGAATATTGCACAATGGGGGAAACCCTGATGCAGCGACGCCGCGTGAAGGAAG…	0	0	38.0869	0	0	38.0869	Bacteria	Bacillota	Clostridia	Eubacteriales	Lachnospiraceae	NA	Lachnospiraceae bacterium	GenBank(Scaffold)	2997099
sq434;size=181;	Blautia sp.	GCA_020594215.1	99.725	GATGAACGCTGGCGGCGTGCTTAACACATGCAAGTCGAACGGGAAATATTTCATTGAGACTTCGGTGGATTTGATCTATTTCTAGTGGCGGACGGGTGAGTAACGCGTGGGTAACCTGCCTTATACAGGGGGATAACAGTCAGAAATGGCTGCTAATACCGCATAAGCGCACAGAGCTGCATGGCTCAGTGTGAAAAACTCCGGTGGTATAAGATGGACCCGCGTTGGATTAGCTGGTTGGTGGGGTAACGGCCCACCAAGGCGACGATCCATAGCCGGCCTGAGAGGGTGAACGGCCACATTGGGACTGAGACACGGCCCAGACTCCTACGGGAGGCAGCAGTGGGGAATATTGCACAATGGGGGAAACCCTGATGCAGCGACGCCGCGTGAAGGAAG…	42.2611	0	0	0	0	42.2611	Bacteria	Bacillota	Clostridia	Eubacteriales	Lachnospiraceae	Blautia	Blautia sp.	GenBank(Contig)	2885264
sq435;size=181;	Blautia sp.	GCA_008680535.1	99.174	GATGAACGCTGGCGGCGTGCTTAACACATGCAAGTCGAACGGGAAACCTTTTATTGAAGCTTCGGCAGATTTAGCTGGTTTCTAGTGGCGGACGGGTGAGTAACGCGTGGGTAACCTGCCTTGTACAGGGGGATAACAGTCAGAAATGACTGCTAATACCGCATAAGCGCACAGGACCGCATGGTCCGGTGTGAAAAACTCCGGTGGTATAAGATGGACCCGCGTTGGATTAGCTTGTTGGTGGGGTAACGGCCCACCAAGGCGACGATCCATAGCCGGCCTGAGAGGGTGAACGGCCACATTGGGACTGAGACACGGCCCAGACTCCTACGGGAGGCAGCAGTGGGGAATATTGCACAATGGGGGAAACCCTGATGCAGCGACGCCGCGTGAAGGAAG…	0	0	37.6707	0	0	37.6707	Bacteria	Bacillota	Clostridia	Eubacteriales	Lachnospiraceae	Blautia	Blautia sp.	GenBank(Contig)	1969168
sq436;size=180;	Blautia sp.	GCA_008679895.1	100	GATGAACGCTGGCGGCGTGCTTAACACATGCAAGTCGAGCGAAGCAGTTAAGGAGATTCTTCGGATGATTCTTAACTGACTGAGCGGCGGACGGGTGAGTAACGCGTGGGTGACCTGCCCCATACCGGGGGATAACAGCTGGAAACGGCTGCTAATACCGCATAAGCGCACAGAGCTGCATGGCTCGGTGTGAAAAACTCCGGTGGTATGGGATGGGCCCGCGTCTGATTAGGCAGTTGGCGGGGTAACGGCCCACCAAACCGACGATCAGTAGCCGGCCTGAGAGGGCGACCGGCCACATTGGGACTGAGACACGGCCCAAACTCCTACGGGAGGCAGCAGTGGGGAATATTGCACAATGGGGGAAACCCTGATGCAGCGACGCCGCGTGAGCGAAGA…	42.0276	0	0	0	0	42.0276	Bacteria	Bacillota	Clostridia	Eubacteriales	Lachnospiraceae	Blautia	Blautia sp.	GenBank(Contig)	1969170
sq438;size=178;	Megasphaera elsdenii	GCA_028721185.1	99.865	GACGAACGCTGGCGGCGTGCTTAACACATGCAAGTCGAACGAGAAGAGATGAGAAGCTTGCTTCTTATTGATTCGAGTGGCAAACGGGTGAGTAACGCGTAAGCAACCTGCCCTTCAGATGGGGACAACAGCTGGAAACGGCTGCTAATACCGAATACGTTCTTTTTGTCGCATGGCAGAAAGAAGAAAGGGAGGCTCTTCGGAGCTTTCGCTGAAGGAGGGGCTTGCGTCTGATTAGCTAGTTGGAGGGGTAACGGCCCACCAAGGCGACGATCAGTAGCCGGTCTGAGAGGATGAACGGCCACATTGGGACTGAGACACGGCCCAGACTCCTACGGGAGGCAGCAGTGGGGAATCTTCCGCAATGGACGAAAGTCTGACGGAGCAACGCCGCGTGAA…	0	0	37.0463	0	0	37.0463	Bacteria	Bacillota	Negativicutes	Veillonellales	Veillonellaceae	Megasphaera	Megasphaera elsdenii	GenBank(Contig)	907
sq439;size=178;	Phocaeicola vulgatus	GCA_024791945.1	100	GATGAACGCTAGCTACAGGCTTAACACATGCAAGTCGAGGGGCAGCATGGTCTTAGCTTGCTAAGGCCGATGGCGACCGGCGCACGGGTGAGTAACACGTATCCAACCTGCCGTCTACTCTTGGACAGCCTTCTGAAAGGAAGATTAATACAAGATGGCATCATGAGTCCACATGTTCACATGATTAAAGGTATTCCGGTAGACGATGGGGATGCGTTCCATTAGATAGTAGGCGGGGTAACGGCCCACCTAGTCTTCGATGGATAGGGGTTCTGAGAGGAAGGTCCCCCACATTGGAACTGAGACACGGTCCAAACTCCTACGGGAGGCAGCAGTGAGGAATATTGGTCAATGGGCGAGAGCCTGAACCAGCCAAGTAGCGTGAAGGATGACTGCCCT…	0	0	0	49.3978	0	49.3978	Bacteria	Bacteroidota	Bacteroidia	Bacteroidales	Bacteroidaceae	Phocaeicola	Phocaeicola vulgatus	GenBank(Contig)	821
sq440;size=177;	Blautia wexlerae	GCA_013302035.1	100	GATGAACGCTGGCGGCGTGCTTAACACATGCAAGTCGAACGGGAATTACTTTATTGAAACTTCGGTCGATTTAATTTAATTCTAGTGGCGGACGGGTGAGTAACGCGTGGGTAACCTGCCTTATACAGGGGGATAACAGTCAGAAATGGCTGCTAATACCGCATAAGCGCACAGAGCTGCATGGCTCGGTGTGAAAAACTCCGGTGGTATAAGATGGACCCGCGTTGGATTAGCTTGTTGGTGGGGTAACGGCCCACCAAGGCGACGATCCATAGCCGGCCTGAGAGGGTGAACGGCCACATTGGGACTGAGACACGGCCCAGACTCCTACGGGAGGCAGCAGTGGGGAATATTGCACAATGGGGGAAACCCTGATGCAGCGACGCCGCGTGAAGGAAG…	41.3271	0	0	0	0	41.3271	Bacteria	Bacillota	Clostridia	Eubacteriales	Lachnospiraceae	Blautia	Blautia wexlerae	GenBank(Contig)	418240
sq441;size=177;	uncultured Lachnospira	GCA_928721575.1	99.656	GATGAACGCTGGCGGCGTGCTTAACACATGCAAGTCGAACGAAGCATTTAAGACAGATTACTTCGGTTTGAAGTCTTTTATGACTGAGTGGCGGACGGGTGAGTAACGCGTGGGTAACCTGCCTCATACAGGGGGATAGCAGCTGGAAACGGCTGGTAATACCGCATAAGCGCACGGTATCGCATGATACAGTGTGAAAAACTCCGGTGGTATGAGATGGACCCGCGTCTGATTAGCTAGTTGGTGAGGTAACGGCCCACCAAGGCGACGATCAGTAGCCGACCTGAGAGGGTGACCGGCCACATTGGGACTGAGACACGGCCCAGACTCCTACGGGAGGCAGCAGTGGGGAATATTGCACAATGGAGGAAACTCTGATGCAGCGACGCCGCGTGAGTG…	0	0	0	0	65.1406	65.1406	Bacteria	Bacillota	Clostridia	Eubacteriales	Lachnospiraceae	Lachnospira	uncultured Lachnospira	GenBank(Contig)	446043
sq442;size=176;	Blautia sp.	GCA_008680665.1	99.931	GATGAACGCTGGCGGCGTGCTTAACACATGCAAGTCGAGCGAAGCAGTTAAGAAGATTCTTCGGATGATTCTTGATTGACTGAGCGGCGGACGGGTGAGTAACGCGTGGGTGACCTGCCCCATACCGGGGGATAACAGCTGGAAACGGCTGCTAATACCGCATAAGCGCACAGAGCTGCATGGCTCGGTGTGAAAAACTCCGGTGGTATGGGATGGGCCCGCGTCTGATTAGGCAGTTGGCGGGGTAACGGCCCACCAAACCGACGATCAGTAGCCGGCCTGAGAGGGCGACCGGCCACATTGGGACTGAGACACGGCCCAAACTCCTACGGGAGGCAGCAGTGGGGAATATTGCACAATGGGGGAAACCCTGATGCAGCGACGCCGCGTGAGCGAAGA…	0	0	0	0	64.7726	64.7726	Bacteria	Bacillota	Clostridia	Eubacteriales	Lachnospiraceae	Blautia	Blautia sp.	GenBank(Contig)	1969167
sq443;size=174;	Dorea longicatena	GCA_017850855.1	99.794	GATGAACGCTGGCGGCGTGCTTAACACATGCAAGTCGAGCGAAGCACTTTGGTTTGATTCTTCGGATGAAGACTTTTGTGACTGAGCGGCGGACGGGTGAGTAACGCGTGGGTAACCTGCCTCATACAGGGGGATAACAGTTAGAAATGACTGCTAATACCGCATAAGACCACGGTACCGCATGGTACAGTGGTAAAAACTCCGGTGGTATGAGATGGACCCGCGTCTGATTAGGTAGTTGGTGGGGTAACGGCCTACCAAGCCGACGATCAGTAGCCGACCTGAGAGGGTGACCGGCCACATTGGGACTGAGACACGGCCCAGACTCCTACGGGAGGCAGCAGTGGGGAATATTGCACAATGGAGGAAACTCTGATGCAGCGACGCCGCGTGAAGGAT…	0	0	36.2138	0	0	36.2138	Bacteria	Bacillota	Clostridia	Eubacteriales	Lachnospiraceae	Dorea	Dorea longicatena	GenBank(Contig)	88431
sq444;size=174;	Bifidobacterium adolescentis	GCA_009148315.1	100	GATGAACGCTGGCGGCGTGCTTAACACATGCAAGTCGAACGGGATCCCAGGAGCTTGCTCCTGGGTGAGAGTGGCGAACGGGTGAGTAATGCGTGACCGACCTGCCCCATACACCGGAATAGCTCCTGGAAACGGGTGGTAATGCCGGATGCTCCAGTTGGATGCATGTCCTTCTGGGAAAGATTCATCGGTATGGGATGGGGTCGCGTCCTATCAGCTTGATGGCGGGGTAACGGCCCACCATGGCTTCGACGGGTAGCCGGCCTGAGAGGGCGACCGGCCACATTGGGACTGAGATACGGCCCAGACTCCTACGGGAGGCAGCAGTGGGGAATATTGCACAATGGGCGCAAGCCTGATGCAGCGACGCCGCGTGCGGGATGACGGCCTTCGGGTTGT…	0	0	0	48.2877	0	48.2877	Bacteria	Actinomycetota	Actinomycetes	Bifidobacteriales	Bifidobacteriaceae	Bifidobacterium	Bifidobacterium adolescentis	GenBank(Contig)	1680
sq445;size=173;	Dorea longicatena	GCA_003473465.1	99.931	GATGAACGCTGGCGGCGTGCTTAACACATGCAAGTCGAGCGAAGCGCTTAAGTTTGATTCTTCGGATGAAGACTTTTGTGACTGAGCGGCGGACGGGTGAGTAACGCGTGGGTAACCTGCCTCATACAGGGGGATAACAGTTAGAAATGACTGCTAATACCGCATAAGACCACGGTACCGCATGGTACAGTGGTAAAAACTCCGGTGGTATGAGATGGACCCGCGTCTGATTAGGTAGTTGGTGGGGTAACGGCCTACCAAGCCGACGATCAGTAGCCGACCTGAGAGGGTGACCGGCCACATTGGGACTGAGACACGGCCCAGACTCCTACGGGAGGCAGCAGTGGGGAATATTGCACAATGGAGGAAACTCTGATGCAGCGACGCCGCGTGAAGGAT…	40.3932	0	0	0	0	40.3932	Bacteria	Bacillota	Clostridia	Eubacteriales	Lachnospiraceae	Dorea	Dorea longicatena	GenBank(Scaffold)	88431
sq446;size=172;	uncultured Clostridium	GCA_900066215.1	99.931	GACGAACGCTGGCGGCGTGCCTAACACATGCAAGTCGAACGAGAATCTTTGAACAGATCTTTTCGGAGTGACGTTCAAAGAGGAAAGTGGCGGACGGGCGAGTAACGCGTGAGTAACCTGCCCATAAGAGGGGGATAATCCATGGAAACGTGGACTAATACCGCATATTGTAGTTAAGTTGCATGACTTGATTATGAAAGATTTATCGCTTATGGATGGACTCGCGTCAGATTAGATAGTTGGTGAGGTAACGGCTCACCAAGTCAACGATCTGTAGCCGAACTGAGAGGTTGATCGGCCGCATTGGGACTGAGACACGGCCCAGACTCCTACGGGAGGCAGCAGTGGGGAATATTGCGCAATGGGGGCAACCCTGACGCAGCAACGCCGCGTGCAGGA…	0	0	35.7975	0	0	35.7975	Bacteria	Bacillota	Clostridia	Eubacteriales	Clostridiaceae	Clostridium	uncultured Clostridium	GenBank(Scaffold)	59620
sq447;size=172;	Dorea longicatena	GCA_003473465.1	99.725	GATGAACGCTGGCGGCGTGCTTAACACATGCAAGTCGAGCGAAGCACTTTGGTTTGATTCTTCGGATGAAGACCTTTGTGACTGAGCGGCGGACGGGTGAGTAACGCGTGGGTAACCTGCCTCATACAGGGGGATAACAGTTAGAAATGACTGCTAATACCGCATAAGACCACGGTACCGCATGGTACAGTGGTAAAAACTCCGGTGGTATGAGATGGACCCGCGTCTGATTAGGTAGTTGGTGGGGTAACGGCCTACCAAGCCGACGATCAGTAGCCGACCTGAGAGGGTGACCGGCCACATTGGGACTGAGACACGGCCCAGACTCCTACGGGAGGCAGCAGTGGGGAATATTGCACAATGGAGGAAACTCTGATGCAGCGACGCCGCGTGAAGGAT…	0	0	0	47.7327	0	47.7327	Bacteria	Bacillota	Clostridia	Eubacteriales	Lachnospiraceae	Dorea	Dorea longicatena	GenBank(Scaffold)	88431
sq448;size=172;	Bifidobacterium adolescentis	GCA_019127835.1	100	GATGAACGCTGGCGGCGTGCTTAACACATGCAAGTCGAACGGGATCCCAGGAGCTTGCTCCTGGGTGAGAGTGGCGAACGGGTGAGTAATGCGTGACCGACCTGCCCCATACACCGGAATAGCTCCTGGAAACGGGTGGTAATGCCGGATGCTCCAGTTGACCGCATGGTCCTCTGGGAAAGCTTTTGCGGTATGGGATGGGGTCGCGTCCTATCAGCTTGATGGCGGGGTAACGGCCCACCATGGCTTCGACGGGTAGCCGGCCTGAGAGGGCGACCGGCCACATTGGGACTGAGATACGGCCCAGACTCCTACGGGAGGCAGCAGTGGGGAATATTGCACAATGGGCGCAAGCCTGATGCAGCGACGCCGCGTGCGGGATGACGGCCTTCGGGTTGT…	0	0	0	47.7327	0	47.7327	Bacteria	Actinomycetota	Actinomycetes	Bifidobacteriales	Bifidobacteriaceae	Bifidobacterium	Bifidobacterium adolescentis	GenBank(Contig)	1680
sq449;size=171;	Blautia obeum	GCA_003437665.1	99.931	GATGAACGCTGGCGGCGTGCTTAACACATGCAAGTCGAACGGGAAACCTTTTATTGAAGCTTCGGCAGATTTAGCTGGTTTCTAGTGGCGGACGGGTGAGTAACGCGTGGGTAACCTGCCTTATACAGGGGGATAACAACCAGAAATGGTTGCTAATACCGCATAAGCGCACAGGACCGCATGGTCCGGTGTGAAAAACTCCGGTGGTATAAGATGGACCCGCGTTGGATTAGCTAGTTGGCAGGGTAACGGCCTACCAAGGCGACGATCCATAGCCGGCCTGAGAGGGTGAACGGCCACATTGGGACTGAGACACGGCCCAGACTCCTACGGGAGGCAGCAGTGGGGAATATTGCACAATGGGGGAAACCCTGATGCAGCGACGCCGCGTGAAGGAAG…	0	0	13.9444	0	38.2747	52.2191	Bacteria	Bacillota	Clostridia	Eubacteriales	Lachnospiraceae	Blautia	Blautia obeum	GenBank(Scaffold)	40520
sq450;size=171;	Oscillospiraceae bacterium	GCA_025757985.1	99.225	GACGAACGCTGGCGGCGCGCCTAACACATGCAAGTCGAACGGAGTTATTTTCTTCACTCCGAGCTTTTTGCCAGTTAGTCGGAGCGGCAATCGGCTTTGCCAAGTATAAAAAGCAAAACCGATTTAGGCTCATAAAGTAAGACTAACACAGAGGGCAGAGAGTTGGGAGTGAAGAAAATAACTTAGTGGCGAACGGGTGAGTAACGCGTGAGTAACCTGCCCTGGAGTGGGGGACAACAGTTGGAAACGACTGCTAATACCGCATAAGCCCACGGCCCGGCATCGGGCTGCGGGAAAAGGATTTATTCGCTTCAGGATGGACTCGCGTCCAATTAGCTAGTTGGTGAGGTAACGGCCCACCAAGGCGACGATTGGTAGCCGGACTGAGAGGTTGAACGG…	0	0	0	0	62.9324	62.9324	Bacteria	Bacillota	Clostridia	Eubacteriales	Oscillospiraceae	NA	Oscillospiraceae bacterium	GenBank(Complete Genome)	2485925
sq451;size=170;	Blautia massiliensis	GCA_020735365.1	99.656	GATGAACGCTGGCGGCGTGCTTAACACATGCAAGTCGAACGGGAAACCTTTTATTGAAGCTTCGGCAGATTTAGATTGTTTCTAGTGGCGGACGGGTGAGTAACGCGTGGGTAACCTGCCTTGTACAGGGGGATAACAGTCAGAAATGACTGCTAATACCGCATAAGCGCACAGGACCGCATGGTCCGGTGTGAAAAACTCCGGTGGTATAAGATGGACCCGCGTTGGATTAGCTAGTTGGTGAGGTAACGGCCCACCAAGGCGACGATCCATAGCCGGCCTGAGAGGGTGAACGGCCACATTGGGACTGAGACACGGCCCAGACTCCTACGGGAGGCAGCAGTGGGGAATATTGCACAATGGGGGAAACCCTGATGCAGCGACGCCGCGTGAAGGAAG…	39.6927	0	0	0	0	39.6927	Bacteria	Bacillota	Clostridia	Eubacteriales	Lachnospiraceae	Blautia	Blautia massiliensis	GenBank(Complete Genome)	1737424
sq452;size=170;	Lachnospiraceae bacterium	GCA_015669005.1	99.243	GATGAACGCTGGCGGCGTGCTTAACACATGCAAGTCGAGCGAAGCGCTTACGACAGAACCTTCGGGGGAAGATGTAAGGGACTGAGCGGCGGACGGGTGAGTAACGCGTGGGTAACCTGCCTCATACAGGGGGATAACAGTTGGAAACGGCTGCTAATACCGCATAAGCGCACGGTATCGCATGGTACGGTGTGAAAAACTCCGGTGGTATGAGATGGACCCGCGTCTGATTAGCTAGTTGGAGGGGTAACGGCCCACCAAGGCGACGATCAGTAGCCGGCCTGAGAGGGTGAACGGCCACATTGGGACTGAGACACGGCCCAGACTCCTACGGGAGGCAGCAGTGGGGAATATTGCACAATGGGGGAAACCCTGATGCAGCGACGCCGCGTGAAGGAA…	39.6927	0	0	0	0	39.6927	Bacteria	Bacillota	Clostridia	Eubacteriales	Lachnospiraceae	NA	Lachnospiraceae bacterium	GenBank(Scaffold)	2787124
sq453;size=168;	Bacillota bacterium	GCA_008681165.1	100	GACGAACGCTGGCGGCGTGCCTAACACATGCAAGTCGAACGAGAATCTTTGGAATGATTCTTTCGGGATGAATTCCAAAGAGGAAAGTGGCGGACGGGCGAGTAACGCGTGAGTAACCTGCCCATAAGAGGGGGATAATCCATGGAAACGTGGACTAATACCGCATATTGTAGTTAAGTTGCATGACTTGATTATGAAAGATTTATCGCTTATGGATGGACTCGCGTCAGATTAGATAGTTGGTGAGGTAACGGCTCACCAAGTCAACGATCTGTAGCCGAACTGAGAGGTTGATCGGCCGCATTGGGACTGAGACACGGCCCAGACTCCTACGGGAGGCAGCAGTGGGGAATATTGCGCAATGGGGGCAACCCTGACGCAGCAACGCCGCGTGCAGGA…	39.2258	0	0	0	0	39.2258	Bacteria	Bacillota	NA	NA	NA	NA	Bacillota bacterium	GenBank(Contig)	1879010
sq454;size=166;	Lachnospiraceae bacterium	GCA_022482715.1	99.931	GATGAACGCTGGCGGCGTGCTTAACACATGCAAGTCGAACGAAGCACTTTATTTGATTTCCTTCGGGACTGATTATTTTGTGACTGAGTGGCGGACGGGTGAGTAACGCGTGGGTAACCTGCCTTGTACAGGGGGATAACAGTTGGAAACGGCTGCTAATACCGCATAAGCGCACGGCATCGCATGATGCAGTGTGAAAAACTCCGGTGGTATAAGATGGACCCGCGTTGGATTAGCTAGTTGGTGAGGTAACGGCCCACCAAGGCGACGATCCATAGCCGACCTGAGAGGGTGACCGGCCACATTGGGACTGAGACACGGCCCAAACTCCTACGGGAGGCAGCAGTGGGGAATATTGCACAATGGGCGAAAGCCTGATGCAGCGACGCCGCGTGAGCG…	38.7588	0	0	0	0	38.7588	Bacteria	Bacillota	Clostridia	Eubacteriales	Lachnospiraceae	NA	Lachnospiraceae bacterium	GenBank(Contig)	1898203
sq455;size=166;	Blautia wexlerae	GCA_008680935.1	100	GATGAACGCTGGCGGCGTGCTTAACACATGCAAGTCGAACGGGAATTACTTTATTGAAGCTTCGGTCGATTTAATTTAATTCTAGTGGCGGACGGGTGAGTAACGCGTGGGTAACCTGCCTTATACAGGGGGATAACAGTCAGAAATGGCTGCTAATACCGCATAAGCGCACAGAGCTGCATGGCTCAGTGTGAAAAACTCCGGTGGTATAAGATGGACCCGCGTTGGATTAGCTTGTTGGTGGGGTAACGGCCCACCAAGGCGACGATCCATAGCCGGCCTGAGAGGGTGAACGGCCACATTGGGACTGAGACACGGCCCAGACTCCTACGGGAGGCAGCAGTGGGGAATATTGCACAATGGGGGAAACCCTGATGCAGCGACGCCGCGTGAAGGAAG…	38.7588	0	0	0	0	38.7588	Bacteria	Bacillota	Clostridia	Eubacteriales	Lachnospiraceae	Blautia	Blautia wexlerae	GenBank(Contig)	418240
sq456;size=166;	Dorea amylophila	GCA_027695625.1	99.862	GATGAACGCTGGCGGCGTGCTTAACACATGCAAGTCGAGCGAAGCGCTTGAGTTTGATTCTTCGGATGAAGACTTTTGTGACTGAGCGGCGGACGGGTGAGTAACGCGTGGGTAACCTGCCTCATACAGGGGGATAACAGTTAGAAATGACTGCTAATACCGCATAAGACCACGGTACCGCATGGTACAGTGGTAAAAACTCCGGTGGTATGAGATGGACCCGCGTCTGATTAGGTAGTTGGTGGGGTAACGGCCTACCAAGCCGACGATCAGTAGCCGACCTGAGAGGGTGACCGGCCACATTGGGACTGAGACACGGCCCAGACTCCTACGGGAGGCAGCAGTGGGGAATATTGCACAATGGAGGAAACTCTGATGCAGCGACGCCGCGTGAAGGAT…	38.7588	0	0	0	0	38.7588	Bacteria	Bacillota	Clostridia	Eubacteriales	Lachnospiraceae	Dorea	Dorea amylophila	GenBank(Scaffold)	2981789
sq457;size=166;	Gemmiger formicilis	GCA_027681695.1	99.513	GACGAACGCTGGCGGCGCGCCTAACACATGCAAGTCGAACGGAGTCAAGAGGAGCTTGCTTTTCTTGACTTAGTGGCGAACGGGTGAGTAACGCGTGAGTAACCTGCCCTGGAGTGGGGGACAACAGTTGGAAACGACTGCTAATACCGCATAAGCCCACGGTCCGGCATCGGATTGCGGGAAAAGGATTTATTCGCTTCAGGATGGACTCGCGTCCAATTAGCTAGTTGGTGAGGTAACGGCCCACCAAGGCGACGATTGGTAGCCGGACTGAGAGGTTGAACGGCCACATTGGGACTGAGACACGGCCCAGACTCCTACGGGAGGCAGCAGTGGGGGATATTGCACAATGGGGGAAACCCTGATGCAGCGACGCCGCGTGGAGGAAGAAGGTTTTCG…	0	0	34.5488	0	0	34.5488	Bacteria	Bacillota	Clostridia	Eubacteriales	NA	Gemmiger	Gemmiger formicilis	GenBank(Scaffold)	745368
sq458;size=166;	Roseburia faecis	GCA_001405615.1	99.931	GATGAACGCTGGCGGCGTGCTTAACACATGCAAGTCGAACGAAGCACTCTATTTGATTTTCTTCGGGAATGAAGATTTTGTGACTGAGTGGCGGACGGGTGAGTAACGCGTGGGTAACCTGCCTCATACAGGGGGATAACAGTTGGAAACGACTGCTAATACCGCATAAGCGCACAGGATCGCATGATCCGGTGTGAAAAACTCCGGTGGTATGAGATGGACCCGCGTCTGATTAGCCAGTTGGCAGGGTAACGGCCTACCAAAGCGACGATCAGTAGCCGACCTGAGAGGGTGACCGGCCACATTGGGACTGAGACACGGCCCAAACTCCTACGGGAGGCAGCAGTGGGGAATATTGCACAATGGGGGAAACCCTGATGCAGCGACGCCGCGTGAGCG…	0	0	0	46.0676	0	46.0676	Bacteria	Bacillota	Clostridia	Eubacteriales	Lachnospiraceae	Roseburia	Roseburia faecis	GenBank(Scaffold)	301302
sq459;size=165;	Lachnospira pectinoschiza	GCA_020564355.1	99.794	GATGAACGCTGGCGGCGTGCTTAACACATGCAAGTCGAACGAAGCATTTAAGACGGATTCTTTCGGGATGAAGACTTTTATGACTGAGTGGCGGACGGGTGAGTAACGCGTGGGTAACCTGCCTCACACAGGGGGATAGCAGTTGGAAACGACTGATAATACCGCATAAGCGCACAGTACCGCATGGTACAGTGTGAAAAACTCCGGTGGTGTGAGATGGACCCGCGTCTGATTAGCTTGTTGGCAGGGTAACGGCCTACCAAGGCAACGATCAGTAGCCGACCTGAGAGGGTGACCGGCCACATTGGGACTGAGACACGGCCCAGACTCCTACGGGAGGCAGCAGTGGGGAATATTGCACAATGGAGGAAACTCTGATGCAGCGACGCCGCGTGAGTG…	0	0	34.3407	0	0	34.3407	Bacteria	Bacillota	Clostridia	Eubacteriales	Lachnospiraceae	Lachnospira	Lachnospira pectinoschiza	GenBank(Contig)	28052
sq460;size=165;	Bacteroidales bacterium	GCA_004553245.1	100	GACGAACGCTGGCGGCGTGCTTAACACATGCAAGTCGAACGAGAAGAGATGAGAAGCTTGCTTCTTATCAATTCGAGTGGCAAACGGGTGAGTAACGCGTAAGCAACCTGCCCTTCAGATGGGGACAACAGCTGGAAACGGCTGCTAATACCGAATACGTTCTTTTTGTCGCATGGCAGAGGGAAGAAAGGGAGGCTCTTCGGAGCTTTCGCTGAAGGAGGGGCTTGCGTCTGATTAGCTAGTTGGAGGGGTAACGGCCCACCAAGGCGACGATCAGTAGCCGGTCTGAGAGGATGAACGGCCACATTGGGACTGAGACACGGCCCAGACTCCTACGGGAGGCAGCAGTGGGGAATCTTCCGCAATGGACGAAAGTCTGACGGAGCAACGCCGCGTGAA…	0	0	34.3407	0	0	34.3407	Bacteria	Bacteroidota	Bacteroidia	Bacteroidales	NA	NA	Bacteroidales bacterium	GenBank(Contig)	2030927
sq461;size=165;	uncultured Lachnospira	GCA_928721575.1	99.931	GATGAACGCTGGCGGCGTGCTTAACACATGCAAGTCGAACGAAGCATTTAAGACAGATTACTTCGGTTTGAAGTCTTTTATGACTGAGTGGCGGACGGGTGAGTAACGCGTGGGTAACCTGCCTCATACAGGGGGATAGCAGCTGGAAACGGCTGGTAATACCGCATAAGCGCACGGTATCGCATGATACGGTGTGAAAAACTCCGGTGGTATGAGATGGACCCGCGTCTGATTAGCTGGTTGGTGAGGTAACGGCCCACCAAGGCGACGATCAGTAGCCGACCTGAGAGGGTGACCGGCCACATTGGGACTGAGACACGGCCCAGACTCCTACGGGAGGCAGCAGTGGGGAATATTGCACAATGGAGGAAACTCTGATGCAGCGACGCCGCGTGAGTG…	0	0	0	0	60.7243	60.7243	Bacteria	Bacillota	Clostridia	Eubacteriales	Lachnospiraceae	Lachnospira	uncultured Lachnospira	GenBank(Contig)	446043
sq462;size=163;	Megasphaera elsdenii	GCA_001304715.1	99.731	GACGAACGCTGGCGGCGTGCTTAACACATGCAAGTCGAACGAGAAGAGATGAGAAGCTTGCTTCTTATTGATTCGAGTGGCAAACGGGTGAGTAACGCGTAAGCAACCTGCCCTTCAGATGGGGACAACAGCTGGAAACGGCTGCTAATACCGAATACGTTCTTTTTGTCGCATGGCAGAGGGAAGAAAGGGAGGCTCTTCGGAGCTTTCGCTGGAGGAGGGGCTTGCGTCTGATTAGCTAGTTGGAGGGGTAACGGCCCACCAAGGCGACGATCAGTAGCCGGTCTGAGAGGATGAACGGCCACATTGGGACTGAGACACGGCCCAGACTCCTACGGGAGGCAGCAGTGGGGAATCTTCCGCAATGGACGAAAGTCTGACGGAGCAACGCCGCGTGAA…	0	0	33.9244	0	0	33.9244	Bacteria	Bacillota	Negativicutes	Veillonellales	Veillonellaceae	Megasphaera	Megasphaera elsdenii	GenBank(Complete Genome)	1458465
sq463;size=163;	Oscillospiraceae bacterium	GCA_025757845.1	99.651	GACGAACGCTGGCGGCGCGCCTAACACATGCAAGTCGAACGAGCGAGAGGGAGCTTGCTTTCTCGAGCGAGTGGCGAACGGGTGAGTAACGCGTGAGGAACCTGCCTCAAAGAGGGGGACAACAGTTGGAAACGACTGCTAATACCGCATAAGCCCACGACCCGGCATCGGGAAGAGGGAAAAGGAGCAATCCGCTTTGAGATGGCCTCGCGTCCGATTAGCTGGTTGGTGAGGTAACGGCCCACCAAGGCAACGATCGGTAGCCGGACTGAGAGGTTGAACGGCCACATTGGGACTGAGACACGGCCCAGACTCCTACGGGAGGCAGCAGTGGGGAATATTGCACAATGGGGGAAACCCTGATGCAGCGACGCCGCGTGGAGGAAGAAGGTCTTCGGA…	0	0	0	45.2351	0	45.2351	Bacteria	Bacillota	Clostridia	Eubacteriales	Oscillospiraceae	NA	Oscillospiraceae bacterium	GenBank(Complete Genome)	2485925
sq464;size=162;	Oscillospiraceae bacterium	GCA_025757845.1	99.651	GACGAACGCTGGCGGCGCGCCTAACACATGCAAGTCGAACGAGAGAGAGGGAGCTTGCTTCCTTGATCGAGTGGCGAACGGGTGAGTAACGCGTGAGGAACCTGCCTCAAAGAGGGGGACAACAGTTGGAAACGACTGCTAATACCGCATAAGCCCACGACCCGGCATCGGGTTGAGGGAAAAGGAGCAATCCGCTTTGAGATGGCCTCGCGTCCGATTAGCTAGTTGGCGAGGTAACGGCCCACCAAGGCAACGATCGGTAGCCGGACTGAGAGGTTGAACGGCCACATTGGGACTGAGACACGGCCCAGACTCCTACGGGAGGCAGCAGTGGGGAATATTGCACAATGGGGGAAACCCTGATGCAGCGACGCCGCGTGGAGGAAGAAGGTCTTCGGA…	0	0	0	44.9575	0	44.9575	Bacteria	Bacillota	Clostridia	Eubacteriales	Oscillospiraceae	NA	Oscillospiraceae bacterium	GenBank(Complete Genome)	2485925
sq465;size=162;	Clostridiales bacterium	GCA_025993475.1	99.725	GACGAACGCTGGCGGCGTGCTTAACACATGCAAGTCGAACGAGAATCTGCTGAAGGAGGATTCGTCCAACGGAAGTAGAGGAAAGTGGCGGACGGGTGAGTAACGCGTGAGGAACCTGCCTTGAAGAGGGGGACAACAGTTGGAAACGACTGCTAATACCGCATGACGCATAGGGGTCGCATGATCTTTATGCCAAAGATTTATCGCTTCAAGATGGCCTCGCGTCTGATTAGCTGGTTGGCGGGGTAACGGCCCACCAAGGCGACGATCAGTAGCCGGACTGAGAGGTTGAACGGCCACATTGGGACTGAGATACGGCCCAGACTCCTACGGGAGGCAGCAGTGGGGAATATTGGGCAATGGGCGCAAGCCTGACCCAGCAACGCCGCGTGAAGGAAG…	0	0	0	0	59.6202	59.6202	Bacteria	Bacillota	Clostridia	Eubacteriales	NA	NA	Clostridiales bacterium	GenBank(Contig)	1898207
sq466;size=161;	Blautia sp.	GCA_008680665.1	99.931	GATGAACGCTGGCGGCGTGCTTAACACATGCAAGTCGAGCGAAGCAGTTAAGAAGATTCTTCGGATGATTCTTGATTGACTGAGCGGCGGACGGGTGAGTAACGCGTGGGTGACCTGCCCCATACCGGGGGATAACAGCTGGAAACGGCTGCTAATACCGCATAAGCGCACAGAGCTGCATGGCTCGGTGTGAAAAACTCCGGTGGTATGGGATGGGCCCGCGTCTGATTAGGCAGTTGGCGGGGTAACGGCCCACCAAACCGACGATCAGTAGCCGGCCTGAGAGGGCGACCGGCCACATTGGGACTGAGACACGGCCCAAACTCCTACGGGAGGCAGCAGTGGGGAATATTGCACAATGGGGGAAACCCTGATGCAGCGACGCCGCGTGAGCGAAGA…	37.5914	0	0	0	0	37.5914	Bacteria	Bacillota	Clostridia	Eubacteriales	Lachnospiraceae	Blautia	Blautia sp.	GenBank(Contig)	1969167
sq467;size=161;	uncultured Collinsella	GCA_938043925.1	100	GATGAACGCTGGCGGCGCGCCTAACACATGCAAGTCGAACGGCACCCCTCTCCGGAGGGAAGCGAGTGGCGAACGGCTGAGTAACACGTGGAGAACCTGCCCCCTCCCCCGGGATAGCCGCCCGAAAGGACGGGTAATACCGGATACCCCGGGGTGCCGCATGGCACCCCGGCTAAAGCCCCGACGGGAGGGGATGGCTCCGCGGCCCATCAGGTAGACGGCGGGGTGACGGCCCACCGTGCCGACAACGGGTAGCCGGGTTGAGAGACCGACCGGCCAGATTGGGACTGAGACACGGCCCAGACTCCTACGGGAGGCAGCAGTGGGGAATCTTGCGCAATGGGGGGAACCCTGACGCAGCGACGCCGCGTGCGGGACGGAGGCCTTCGGGTCGTAAAC…	19.6129	0	0	21.3687	0	40.9816	Bacteria	Actinomycetota	Coriobacteriia	Coriobacteriales	Coriobacteriaceae	Collinsella	uncultured Collinsella	GenBank(Contig)	165190
sq468;size=161;	uncultured Lachnospira	GCA_928721535.1	99.862	GATGAACGCTGGCGGCGTGCTTAACACATGCAAGTCGAACGAAGCATTTGCGACAGATTTCTTCGGATTGAAGTTGCTTATGACTGAGTGGCGGACGGGTGAGTAACGCGTGGGTAACCTGCCTCACACAGGGGGATAGCAGTTGGAAACGGCTGATAATACCGCATAAGCGCACAGTACCGCATGGTACAGTGTGAAAAACTCCGGTGGTGTGAGATGGACCCGCGTCTGATTAGCTTGTTGGCAGGGTAACGGCCTACCAAGGCAACGATCAGTAGCCGACCTGAGAGGGTGACCGGCCACATTGGGACTGAGACACGGCCCAGACTCCTACGGGAGGCAGCAGTGGGGAATATTGCACAATGGAGGAAACTCTGATGCAGCGACGCCGCGTGAGTG…	0	0	33.5082	0	0	33.5082	Bacteria	Bacillota	Clostridia	Eubacteriales	Lachnospiraceae	Lachnospira	uncultured Lachnospira	GenBank(Contig)	446043
sq469;size=161;	Bacteroides eggerthii	GCA_015555985.1	99.931	GATGAACGCTAGCTACAGGCTTAACACATGCAAGTCGAGGGGCAGCATGATTGAAGCTTGCTTCAATCGATGGCGACCGGCGCACGGGTGAGTAACACGTATCCAACCTGCCGATAACTCGGGGATAGCCTTTCGAAAGAAAGATTAATACCCGATAGTATAGTATTTCCGCATGGTTTCACTATTAAAGAACTTCGGTTATCGATGGGGATGCGTTCCATTAGATAGTTGGCGGGGTAACGGCCCACCAAGTCAACGATGGATAGGGGTTCTGAGAGGAAGGTCCCCCACATTGGAACTGAGACACGGTCCAAACTCCTACGGGAGGCAGCAGTGAGGAATATTGGTCAATGGACGAGAGTCTGAACCAGCCAAGTAGCGTGAAGGATGACTGCCCTA…	0	0	0	44.68	0	44.68	Bacteria	Bacteroidota	Bacteroidia	Bacteroidales	Bacteroidaceae	Bacteroides	Bacteroides eggerthii	GenBank(Scaffold)	28111
sq470;size=160;	Eubacterium ramulus	GCA_902385375.1	100	GATGAACGCTGGCGGCGTGCTTAACACATGCAAGTCGAACGAAGCACTTTACTTGATCTCCTTCGGGATTGATTGTTCTGTGACTGAGTGGCGGACGGGTGAGTAACGCGTGGATAACCTGCCTCACACAGGGGGATAACAGTTGGAAACGGCTGCTAATACCGCATAAGCGCACAGCACCGCATGGTGCAGTGTGAAAAACTCCGGTGGTGTGAGATGGATCCGCGTCTGATTAGCTGGTTGGCGGGGTAACGGCCCACCAAGGCGACGATCAGTAGCCGGCCTGAGAGGGCGACCGGCCACATTGGGACTGAGACACGGCCCAGACTCCTACGGGAGGCAGCAGTGGGGAATATTGCACAATGGGGGAAACCCTGATGCAGCGACGCCGCGTGAGCG…	9.10598	0	0	33.5794	0	42.6854	Bacteria	Bacillota	Clostridia	Eubacteriales	Eubacteriaceae	Eubacterium	Eubacterium ramulus	GenBank(Scaffold)	39490
sq52;size=25165;	Enterocloster bolteae	GCA_003464745.1	100	GATGAACGCTGGCGGCGTGCCTAACACATGCAAGTCGAACGAAGCAATTAAAATGAAGTTTTCGGATGGATTTTTAATTGACTGAGTGGCGGACGGGTGAGTAACGCGTGGATAACCTGCCTCACACTGGGGGATAACAGTTAGAAATGACTGCTAATACCGCATAAGCGCACAGTACCGCATGGTACGGTGTGAAAAACTCCGGTGGTGTGAGATGGATCCGCGTCTGATTAGCCAGTTGGCGGGGTAACGGCCCACCAAAGCGACGATCAGTAGCCGACCTGAGAGGGTGACCGGCCACATTGGGACTGAGACACGGCCCAAACTCCTACGGGAGGCAGCAGTGGGGAATATTGCACAATGGGCGAAAGCCTGATGCAGCGACGCCGCGTGAGTGAA…	0	34.8074	0	0	0	34.8074	Bacteria	Bacillota	Clostridia	Eubacteriales	Lachnospiraceae	Enterocloster	Enterocloster bolteae	GenBank(Scaffold)	208479
sq471;size=159;	Megasphaera elsdenii	GCA_001304715.1	99.866	GACGAACGCTGGCGGCGTGCTTAACACATGCAAGTCGAACGAGAAGAGATGAGAAGCTTGCTTCTTATTGATTCGAGTGGCAAACGGGTGAGTAACGCGTAAGCAACCTGCCCTTCAGATGGGGACAACAGCTGGAAACGGCTGCTAATACCGAATACGTTCTTTTTGTCGCATGGCAGAGGGAAGAAAGGGAGGCTCTTCGGAGCTTTCGCTGAAGGAGGGGCTTGCGTCTGATTAGCTAGTTGGAGGGGTAACGGCCCACCAAGGCGACGATCAGTAGCCGGTCTGAGAGGATGAACGGCCACATTGGGACTGAGACACGGCCCAGACTCCTACGGGAGGCAGCAGTGGGGAATCTTCCGCAATGGACGAAAGTCTGACGGAGCAACGCCGCGTGAA…	0	0	33.0919	0	0	33.0919	Bacteria	Bacillota	Negativicutes	Veillonellales	Veillonellaceae	Megasphaera	Megasphaera elsdenii	GenBank(Complete Genome)	1458465
sq472;size=159;	uncultured Blautia	GCA_900066335.1	98.624	GATGAACGCTGGCGGCGTGCTTAACACATGCAAGTCGAACGGGGATTATTTCATTGAAGCTTCGGCAGATTTGGCTTAATCCTAGTGGCGGACGGGTGAGTAACGCGTGGGTAACCTGCCTTGTACAGGGGGGATAACAGTCAGAAATGACTGCTAATACCGCATAAGCGCACAGGACCGCATGGTCCGGTGTGAAAAACTCCGGTGGTATAAGATGGACCCGCGTTGGATTAGCTAGTTGGCAGGGTAACGGCCTACCAAGGCGACGATCCATAGCCGGCCTGAGAGGGTGAACGGCCACATTGGGACTGAGACACGGCCCAGACTCCTACGGGAGGCAGCAGTGGGGAATATTGCACAATGGGGGAAACCCTGATGCAGCGACGCCGCGTGAAGGAA…	0	0	33.0919	0	0	33.0919	Bacteria	Bacillota	Clostridia	Eubacteriales	Lachnospiraceae	Blautia	uncultured Blautia	GenBank(Scaffold)	765821
sq473;size=159;	Dysosmobacter welbionis	GCA_005121165.3	100	GACGAACGCTGGCGGCGTGCTTAACACATGCAAGTCGAACGGAGCACCCTTGACTGAGGTTTCGGCCAAATGATAGGAATGCTTAGTGGCGGACTGGTGAGTAACGCGTGAGGAACCTGCCTTCCAGAGGGGGACAACAGTTGGAAACGACTGCTAATACCGCATGACGCATGACCGGGGCATCCCGGGCATGTCAAAGATTTTATCGCTGGAAGATGGCCTCGCGTCTGATTAGCTAGATGGTGGGGTAACGGCCCACCATGGCGACGATCAGTAGCCGGACTGAGAGGTTGACCGGCCACATTGGGACTGAGATACGGCCCAGACTCCTACGGGAGGCAGCAGTGGGGAATATTGGGCAATGGACGCAAGTCTGACCCAGCAACGCCGCGTGAAGGA…	0	0	10.4063	14.9858	20.2414	45.6335	Bacteria	Bacillota	Clostridia	Eubacteriales	Oscillospiraceae	Dysosmobacter	Dysosmobacter welbionis	GenBank(Complete Genome)	2093857
sq474;size=159;	Bacteroides ovatus	GCA_918297905.1	99.862	GATGAACGCTAGCTACAGGCTTAACACATGCAAGTCGAGGGGCAGCATTTTAGTTTGCTTGCAAACTGAAGATGGCGACCGGCGCACGGGTGAGTAACACGTATCCAACCTGCCGATAACTCCGGAATAGCCTTTCGAAAGAAAGATTAATACCGGATGGCATACGAATATCGCATGATATTTTTATTAAAGAATTTCGGTTATCGATGGGGATGCGTTCCATTAGTTTGTTGGCGGGGTAACGGCCCACCAAGACAACGATGGATAGGGGTTCTGAGAGGAAGGTCCCCCACATTGGAACTGAGACACGGTCCAAACTCCTACGGGAGGCAGCAGTGAGGAATATTGGTCAATGGGCGCGAGCCTGAACCAGCCAAGTAGCGTGAAGGATGAAGGCTC…	0	0	0	44.125	0	44.125	Bacteria	Bacteroidota	Bacteroidia	Bacteroidales	Bacteroidaceae	Bacteroides	Bacteroides ovatus	GenBank(Contig)	28116
sq475;size=159;	[Ruminococcus] lactaris	GCA_020539435.1	100	GATGAACGCTGGCGGCGTGCTTAACACATGCAAGTCGAGCGAAGCACTTAGGAAAGATTCTTCGGAGGATTTCCTATTTGACTGAGCGGCGGACGGGTGAGTAACGCGTGGGTAACCTGCCTCATACAGGGGGATAACAGTTAGAAATGACTGCTAATACCGCATAAGACCACAGCACCGCATGGTGCAGGGGTAAAAACTCCGGTGGTATGAGATGGACCCGCGTCTGATTAGTTAGTTGGTGGGGTAACGGCCTACCAAGGCGACGATCAGTAGCCGACCTGAGAGGGTGACCGGCCACATTGGGACTGAGACACGGCCCAAACTCCTACGGGAGGCAGCAGTGGGGAATATTGCACAATGGGGGAAACCCTGATGCAGCGACGCCGCGTGAGCGAA…	0	0	0	44.125	0	44.125	Bacteria	Bacillota	Clostridia	Eubacteriales	Lachnospiraceae	Mediterraneibacter	[Ruminococcus] lactaris	GenBank(Contig)	46228
sq476;size=158;	Eubacterium ventriosum	GCA_018784655.1	99.863	GATGAACGCTGGCGGCGTGCTTAATACATGCAAGTCGAACGAAGCACCTTGGACAGAATCCTTCGGGAGGAAGACCATTGTGACTGAGTGGCGGACGGGTGAGTAACGCGTGGGTAACCTGCCTTGTACAGGGGGATAACAGTTGGAAACGACTGCTAATACCGCATAAGCGCACAGTACCGCATGGTACGGTGTGAAAAACTCCGGTGGTACAAGATGGACCCGCGTCTGATTAGCTTGTTGGTGAGGTAACGGCCCACCAAGGCGACGATCAGTAGCCGACTTGAGAGAGTGATCGGCCACATTGGGACTGAGACACGGCCCAAACTCCTACGGGAGGCAGCAGTAGGGAATATTGCACAATGGGGGAAACCCTGATGCAGCGACGCCGCGTGAAGG…	36.8909	0	0	0	0	36.8909	Bacteria	Bacillota	Clostridia	Eubacteriales	Eubacteriaceae	Eubacterium	Eubacterium ventriosum	GenBank(Scaffold)	39496
sq478;size=157;	[Eubacterium] rectale	GCA_003459595.1	99.931	GATGAACGCTGGCGGCGTGCTTAACACATGCAAGTCGAACGAAGCACTTTATTTGATTTCCTTCGGGACTGATTATTTTGTGACTGAGTGGCGGACGGGTGAGTAACGCGTGGGTAACCTGCCTTGTACAGGGGGATAACAGTTGGAAACGGCTGCTAATACCGCATAAGCGCACAGCATCGCATGATGCAGTGTGAAAAACTCCGGTGGTATAAGATGGACCCGCGTTGGATTAGCTAGTTGGTGAGGTAACGGCCCACCAAGGCGACGATCCATAGCCGACCTGAGAGGGTGACCGGCCACATTGGGACTGAGACACGGCCCAAACTCCTACGGGAGGCAGCAGTGGGGAATATTGCACAATGGGCGAAAGCCTGATGCAGCGACGCCGCGTGAGCG…	36.6574	0	0	0	0	36.6574	Bacteria	Bacillota	Clostridia	Eubacteriales	Lachnospiraceae	NA	[Eubacterium] rectale	GenBank(Scaffold)	39491
sq479;size=156;	Dialister sp.	GCA_022734095.1	100	ATTGAACGCTGGCGGCATGCTTTACACATGCAAGTCGAACGGCAGCACAGGGAGCTTGCTCCCGGGTGGCGAGTGGCGCACGGGTGAGTAATACATCGGAACGTGTCCTGTTGTGGGGGATAACTGCTCGAAAGGGTGGCTAATACCGCATGAGACCTGAGGGTGAAAGCGGGGGATCGCAAGACCTCGCGCAATTGGAGCGGCCGATGCCCGATTAGCTAGTTGGTGAGGTAAAGGCTCACCAAGGCGACGATCGGTAGCTGGTCTGAGAGGACGACCAGCCACACTGGGACTGAGACACGGCCCAGACTCCTACGGGAGGCAGCAGTGGGGAATTTTGGACAATGGGGGCAACCCTGATCCAGCCATGCCGCGTGCAGGATGAAGGCCTTCGGGTTG…	36.4239	0	0	0	0	36.4239	Bacteria	Bacillota	Negativicutes	Veillonellales	Veillonellaceae	Dialister	Dialister sp.	GenBank(Contig)	1955814
sq480;size=155;	Faecalibacterium prausnitzii	GCA_019967955.1	99.791	GACGAACGCTGGCGGCGCGCCTAACACATGCAAGTCGAACGAGCGAGAGAGAGCTTGCTTTCTCAAGCGAGTGGCGAACGGGTGAGTAACGCGTGAGGAACCTGCCTCAAAGAGGGGGACAACAGTTGGAAACGACTGCTAATACCGCATAAGCCCATGGCTCGGCATCGAGCAGAGGGAAAAGGAGCAATCCGCTTTGAGATGGCCTCGCGTCCGATTAGCTAGTTGGTGAGGTAACGGCCCACCAAGGCGACGATCGGTAGCCGGACTGAGAGGTTGAACGGCCACATTGGGACTGAGACACGGCCCAGACTCCTACGGGAGGCAGCAGTGGGGAATATTGCACAATGGGGGAAACCCTGATGCAGCGACGCCGCGTGGAGGAAGAAGGTCTTCGGA…	0	0	32.2594	0	0	32.2594	Bacteria	Bacillota	Clostridia	Eubacteriales	Oscillospiraceae	Faecalibacterium	Faecalibacterium prausnitzii	GenBank(Complete Genome)	853
sq481;size=153;	Dorea longicatena	GCA_003473465.1	99.725	GATGAACGCTGGCGGCGTGCTTAACACATGCAAGTCGAGCGAAGCGCTTAAGTTTGATTCTTCGGATGAAGATTTTTGTGACTGAGCGGCGGACGGGTGAGTAACGCGTGGGTAACCTGCCTCATACAGGGGGATAACAGTTAGAAATGACTGCTAATACCGCATAAGACCACGGTACCGCATGATACCGTGGTAAAAACTCCGGTGGTATGAGATGGACCCGCGTCTGATTAGGTAGTTGGTGGGGTAACGGCCTACCAAGCCGACGATCAGTAGCCGACCTGAGAGGGTGACCGGCCACATTGGGACTGAGACACGGCCCAGACTCCTACGGGAGGCAGCAGTGGGGAATATTGCACAATGGAGGAAACTCTGATGCAGCGACGCCGCGTGAAGGAT…	35.7235	0	0	0	0	35.7235	Bacteria	Bacillota	Clostridia	Eubacteriales	Lachnospiraceae	Dorea	Dorea longicatena	GenBank(Scaffold)	88431
sq482;size=153;	uncultured Blautia	GCA_900066335.1	99.518	GATGAACGCTGGCGGCGTGCTTAACACATGCAAGTCGAACGGGGATTATTTCATTGAAGCTTCGGCAGATTTGGCTTAATCCTAGTGGCGGACGGGTGAGTAACGCGTGGGTAACCTGCCTTGTACAGGGGGATAACAGTCAGAAATGACTGCTAATACCGCATAAGCACACAGGACCGCATGGTCCGGTGTGAAAAACTCCGGTGGTATAAGATGGACCCGCGTTGGATTAGCTTGTTGGTGGGGTAACGGCCCACCAAGGCGACGATCCATAGCCGGCCTGAGAGGGTGAACGGCCACATTGGGACTGAGACACGGCCCAGACTCCTACGGGAGGCAGCAGTGGGGAATATTGCACAATGGGGGAAACCCTGATGCAGCGACGCCGCGTGAAGGAAG…	0	0	31.8432	0	0	31.8432	Bacteria	Bacillota	Clostridia	Eubacteriales	Lachnospiraceae	Blautia	uncultured Blautia	GenBank(Scaffold)	765821
sq483;size=152;	Eubacterium sp.	GCA_017850765.1	99.725	GATGAACGCTGGCGGCGTGCTTAACACATGCAAGTCGAACGAAGCATTTGCGACAGATTTCTTCGGATTGAAGTTGCTTATGACTGAGTGGCGGACGGGTGAGTAACGCGTGGGTAACCTGCCTCACACAGGGGGATAGCAGTTGGAAACGGCTGATAATACCGCATAAGCGCACAGTACCGCATGGTACAGTGTGAAAAACTCCGGTGGTGTGAGATGGACCCGCGTCTGATTAGCTTGTTGGCGGGGTAACGGCCCACCAAGGCAACGATCAGTAGCCGACCTGAGAGGGTGACCGGCCACATTGGGACTGAGACACGGCCCAGACTCCTACGGGAGGCAGCAGTGGGGAATATTGCACAATGGAGGAAACTCTGATGCAGCGACGCCGCGTGAGTG…	0	0	31.635	0	0	31.635	Bacteria	Bacillota	Clostridia	Eubacteriales	Eubacteriaceae	Eubacterium	Eubacterium sp.	GenBank(Contig)	142586
sq484;size=152;	Gemmiger formicilis	GCA_027677485.1	99.721	GACGAACGCTGGCGGCGCGCCTAACACATGCAAGTCGAACGGAGCTGAGAGAAGCTTGCTTTTCTCAGCTTAGTGGCGAACGGGTGAGTAACGCGTGAGTAACCTGCCCTGGAGTGGGGGACAACAGTTGGAAACGACTGCTAATACCGCATAAGCCCACGGATCCGCATGGATCTGCGGGAAAAGGATTTATTCGCTTCAGGATGGACTCGCGTCCAATTAGCTAGTTGGTGAGGTAACGGCCCACCAAGGCGACGATTGGTAGCCGGACTGAGAGGTTGAACGGCCACATTGGGACTGAGACACGGCCCAGACTCCTACGGGAGGCAGCAGTGGGGGATATTGCACAATGGGGGAAACCCTGATGCAGCGACGCCGCGTGGAGGAAGAAGGTTTTCG…	0	0	0	42.1824	0	42.1824	Bacteria	Bacillota	Clostridia	Eubacteriales	NA	Gemmiger	Gemmiger formicilis	GenBank(Scaffold)	745368
sq485;size=151;	Blautia wexlerae	GCA_025148125.1	99.862	GATGAACGCTGGCGGCGTGCTTAACACATGCAAGTCGAACGGGAATTACTTTATTGAAACTTCGGTCGATTTAATTTAATTCTAGTGGCGGACGGGTGAGTAACGCGTGGGTAACCTGCCTTATACAGGGGGATAACAGTCAGAAATGGCTGCTAATACCGCATAAGCGCACAGAGCTGCATGGCTCGGTGTGAAAAACTCCGGTGGTATAAGATGGACCCGCGTTGGATTAGCTAGTTGGTGGGGTAACGGCCCACCAAGGCGACGATCCATAGCCGGCCTGAGAGGGTGAACGGCCACATTGGGACTGAGACACGGCCCAGACTCCTACGGGAGGCAGCAGTGGGGAATATTGCACAATGGGGGAAACCCTGATGCAGCGACGCCGCGTGAAGGAAG…	35.2565	0	0	0	0	35.2565	Bacteria	Bacillota	Clostridia	Eubacteriales	Lachnospiraceae	Blautia	Blautia wexlerae	GenBank(Complete Genome)	1121115
sq486;size=151;	Dorea amylophila	GCA_027695625.1	99.794	GATGAACGCTGGCGGCGTGCTTAACACATGCAAGTCGAGCGAAGCGCTTAAGTTTGATTCTTCGGATGAAGATTTTTGTGACTGAGCGGCGGACGGGTGAGTAACGCGTGGGTAACCTGCCTCATACAGGGGGATAACAGTTAGAAATGACTGCTAATACCGCATAAGACCACGGTACCGCATGGTACCGTGGTAAAAACTCCGGTGGTATGAGATGGACCCGCGTCTGATTAGGTAGTTGGTGGGGTAACGGCCTACCAAGCCGACGATCAGTAGCCGACCTGAGAGGGTGACCGGCCACATTGGGACTGAGACACGGCCCAGACTCCTACGGGAGGCAGCAGTGGGGAATATTGCACAATGGAGGAAACTCTGATGCAGCGACGCCGCGTGAAGGAT…	35.2565	0	0	0	0	35.2565	Bacteria	Bacillota	Clostridia	Eubacteriales	Lachnospiraceae	Dorea	Dorea amylophila	GenBank(Scaffold)	2981789
sq487;size=149;	Lachnospiraceae bacterium	GCA_015669005.1	99.794	GATGAACGCTGGCGGCGTGCTTAACACATGCAAGTCGAGCGAAGCGCTTACGACAGAACCTTCGGGGGAAGATGTAAGGGACTGAGCGGCGGACGGGTGAGTAACGCGTGGGTAACCTGCCTCATACAGGGGGATAACAGTTGGAAACGGCTGCTAATACCGCATAAGCGCACAGTACCGCATGGTACGGTGTGAAAAACTCCGGTGGTATGAGATGGACCCGCGTCTGATTAGCTAGTTGGAGGGGTAACGGCCCACCAAGGCGACGATCAGTAGCCGGCCTGAGAGGGTGAACGGCCACATTGGGACTGAGACACGGCCCAGACTCCTACGGGAGGCAGCAGTGGGGAATATTGCACAATGGGGGAAACCCTGATGCAGCGACGCCGCGTGAAGGAA…	34.7895	0	0	0	0	34.7895	Bacteria	Bacillota	Clostridia	Eubacteriales	Lachnospiraceae	NA	Lachnospiraceae bacterium	GenBank(Scaffold)	2787124
sq488;size=148;	Blautia wexlerae	GCA_015561285.1	99.862	GATGAACGCTGGCGGCGTGCTTAACACATGCAAGTCGAACGGGAAATATTTCATTGAGACTTCGGTGGATTTGATCTATTTCTAGTGGCGGACGGGTGAGTAACGCGTGGGTAACCTGCCTTATACAGGGGGATAACAGTCAGAAATGGCTGCTAATACCGCATAAGCGCACAGAGCTGCATGGCTCAGTGTGAAAAACTCCGGTGGTATAAGATGGACCCGCGTTGGATTAGCTTGTTGGTGGGGTAACGGCCCACCAAGGCGACGATCCATAGCCGGCCTGAGAGGGTGAACGGCCACATTGGGACTGAGACACGGCCCAGACTCCTACGGGAGGCAGCAGTGGGGAATATTGCACAATGGGGGAAACCCTGATGCAGCGACGCCGCGTGAAGGAAG…	34.556	0	0	0	0	34.556	Bacteria	Bacillota	Clostridia	Eubacteriales	Lachnospiraceae	Blautia	Blautia wexlerae	GenBank(Scaffold)	418240
sq489;size=148;	Acidaminococcus intestini	GCA_008679575.1	100	GACGAACGCTGGCGGCGTGCTTAACACATGCAAGTCGAACGGAGAACTTATTTCGGTAAGTTCTTAGTGGCGAACGGGTGAGTAACGCGTGGGCAACCTGCCCTCCAGTTGGGGACAACATTCCGAAAGGGATGCTAATACCGAATGTGCTCCCTCCTCCGCATGGAGGAGGGAGGAAAGATGGCCTCTGCTTGCAAGCTATCGCTGGAAGATGGGCCCGCGTCTGATTAGCTAGTTGGTGGGGTAACGGCTCACCAAGGCGATGATCAGTAGCCGGTCTGAGAGGATGAACGGCCACATTGGGACTGAGACACGGCCCAAACTCCTACGGGAGGCAGCAGTGGGGAATCTTCCGCAATGGACGAAAGTCTGACGGAGCAACGCCGCGTGAGTGATGAA…	0	0	19.98	14.4308	0	34.4108	Bacteria	Bacillota	Negativicutes	Acidaminococcales	Acidaminococcaceae	Acidaminococcus	Acidaminococcus intestini	GenBank(Contig)	187327
sq490;size=148;	uncultured Lachnospira	GCA_928721575.1	99.243	GATGAACGCTGGCGGCGTGCTTAACACATGCAAGTCGAACGAAGCATTTACGACAGATTTCTTCGGATTGAAGTTGTTTATGACTGAGTGGCGGACGGGTGAGTAACGCGTGGGTAACCTGCCTCATACAGGGGGATAGCAGCTGGAAACGGCTAGTAATACCGCATAAGCGCACGGTATCGCATGATACAGTGTGAAAAACTCCGGTGGTATGAGATGGACCCGCGTCTGATTAGCTAGTTGGTGAGGTAACGGCCCACCAAGGCGACGATCAGTAGCCGACCTGAGAGGGTGACCGGCCACATTGGGACTGAGACACGGCCCAGACTCCTACGGGAGGCAGCAGTGGGGAATATTGCACAATGGAGGAAACTCTGATGCAGCGACGCCGCGTGAGTG…	0	0	0	0	54.4678	54.4678	Bacteria	Bacillota	Clostridia	Eubacteriales	Lachnospiraceae	Lachnospira	uncultured Lachnospira	GenBank(Contig)	446043
sq491;size=147;	Faecalibacterium prausnitzii	GCA_019967975.1	99.86	GACGAACGCTGGCGGCGCGCCTAACACATGCAAGTCGAACGAGAGATGAAGAGCTTGCTCTTCAGATCGAGTGGCGAACGGGTGAGTAACGCGTGAGGAACCTGCCTCAAAGAGGGGGACAACAGTTGGAAACGACTGCTAATACCGCATAAGCCCACGGCTCGGCATCGAGCAGAGGGAAAAGGAGCAATCCGCTTTGAGATGGCCTCGCGTCCGATTAGCTAGTTGGTGAGGTAACGGCCCACCAAGGCGACGATCGGTAGCCGGACTGAGAGGTTGAACGGCCACATTGGGACTGAGACACGGCCCAGACTCCTACGGGAGGCAGCAGTGGGGAATATTGCACAATGGGGGGAACCCTGATGCAGCGACGCCGCGTGGAGGAAGAAGGTCTTCGGA…	0	0	0	40.7948	0	40.7948	Bacteria	Bacillota	Clostridia	Eubacteriales	Oscillospiraceae	Faecalibacterium	Faecalibacterium prausnitzii	GenBank(Complete Genome)	853
sq492;size=146;	Megamonas rupellensis	GCA_008680755.1	99.864	GACGAACGCTGGCGGCGTGCTTAACACATGCAAGTCGAACGGGGTGTTTATTTCGGTAAACACCAAGTGGCGAACGGGTGAGTAACGCGTAAGCAATCTACCTTCAAGATGGGGACAACACTTCGAAAGGGGTGCTAATACCGAATGAATGTAAGAGTATCGCATGAGACACTTACTAAAGGAGGCCTCTGAAAATGCTTCCGCTTGAAGATGAGCTTGCGTCTGATTAGCTAGTTGGTGAGGGTAAGGGCCCACCAAGGCGACGATCAGTAGCCGGTCTGAGAGGATGAACGGCCACATTGGGACTGAGACACGGCCCAGACTCCTACGGGAGGCAGCAGTGGGGAATCTTCCGCAATGGGCGAAAGCCTGACGGAGCAACGCCGCGTGAACGATGAA…	0	0	0	40.5173	0	40.5173	Bacteria	Bacillota	Negativicutes	Selenomonadales	Selenomonadaceae	Megamonas	Megamonas rupellensis	GenBank(Contig)	491921
sq493;size=145;	Eubacterium sp.	GCA_008680545.1	99.863	GATGAACGCTGGCGGCATGCCTAATACATGCAAGTCGAACGAGAGGAAGGAAAGCTTGCTTTCCTGAATCTAGTGGCGAACGGGTGAGTAACACGTAGGTAACCTGCCCATGTGCCCGGGATAACTTCTGGAAACGGATGCTAAAACCGGATAGGTAGCAGACAAGCATTTGACTGCTATTAAAGTGGCCTTGGCCATGAACATGGATGGACCTGCGGTGCATTAGCTGGTTGGTGAGGTAACGGCCCACCAAGGCGACGATGCATAGCCGGCCTGAGAGGGTGGACGGCCACATTGGGACTGAGACACGGCCCAAACTCCTACGGGAGGCAGCAGTAGGGAATTTTCGTCAATGGGGGGAACCCTGAACGAGCAATGCCGCGTGAGTGAGGAAGGTCT…	0	0	0	40.2398	0	40.2398	Bacteria	Bacillota	Clostridia	Eubacteriales	Eubacteriaceae	Eubacterium	Eubacterium sp.	GenBank(Contig)	1969561
sq494;size=142;	Blautia wexlerae	GCA_025148125.1	99.862	GATGAACGCTGGCGGCGTGCTTAACACATGCAAGTCGAACGGGGATTACTTTATTGAAACTTCGGTCGATTTAATTTAATTCTAGTGGCGGACGGGTGAGTAACGCGTGGGTAACCTGCCTTATACAGGGGGATAACAGTCAGAAATGGCTGCTAATACCGCATAAGCGCACAGAGCTGCATGGCTCAGTGTGAAAAACTCCGGTGGTATAAGATGGACCCGCGTTGGATTAGCTAGTTGGTGGGGTAACGGCCCACCAAGGCGACGATCCATAGCCGGCCTGAGAGGGTGAACGGCCACATTGGGACTGAGACACGGCCCAGACTCCTACGGGAGGCAGCAGTGGGGAATATTGCACAATGGGGGAAACCCTGATGCAGCGACGCCGCGTGAAGGAAG…	33.1551	0	0	0	0	33.1551	Bacteria	Bacillota	Clostridia	Eubacteriales	Lachnospiraceae	Blautia	Blautia wexlerae	GenBank(Complete Genome)	1121115
sq495;size=142;	Bifidobacterium adolescentis	GCA_003856735.1	99.862	GATGAACGCTGGCGGCGTGCTTAACACATGCAAGTCGAACGGGATCCCAGGAGCTTGCTCCTGGGTGAGAGTGGCGAACGGGTGAGTAATGCGTGACCGACCTGCCCCATACACCGGAATAGCTCCTGGAAACGGGTGGTAATGCCGGATGCTCCGACATGACGCATGTCGTGTCGGGAAAGATTCATCGGTATGGGATGGGGTCGCGTCCTATCAGCTTGATGGCGGGGTAACGGCCCACCATGGCTTCGACGGGTAGCCGGCCTGAGAGGGCGACCGGCCACATTGGGACTGAGATACGGCCCAGACTCCTACGGGAGGCAGCAGTGGGGAATATTGCACAATGGGCGCAAGCCTGATGCAGCGACGCCGCGTGCGGGATGACGGCCTTCGGGTTGT…	0	0	0	39.4072	0	39.4072	Bacteria	Actinomycetota	Actinomycetes	Bifidobacteriales	Bifidobacteriaceae	Bifidobacterium	Bifidobacterium adolescentis	GenBank(Complete Genome)	1680
sq496;size=141;	Coprococcus comes	GCA_015553595.1	99.725	GATGAACGCTGGCGGCGTGCTTAACACATGCAAGTCGAACGAAGCACTTATCTTTGATTCTTCGGATGAAGAGGTTTGTGACTGAGTGGCGGACGGGTGAGTAACGCGTGGGTAACCTGCCTCATACAGGGGGATAACAGTTAGAAATGACTGCTAATACCGCATAAGACCACAGAGCCGCATGGCTCAGTGGGAAAAACTCCGGTGGTATGAGATGGACCCGCGTCTGATTAGGTAGTTGGTGGGGTAACGGCCTACCAAGCCGACGATCAGTAGCCGACCTGAGAGGGTGACCGGCCACATTGGGACTGAGACACGGCCCAAACTCCTACGGGAGGCAGCAGTGGGGAATATTGCACAATGGGGGAAACCCTGATGCAGCGACGCCGCGTGAGCGAA…	32.9216	0	0	0	0	32.9216	Bacteria	Bacillota	Clostridia	Eubacteriales	Lachnospiraceae	Coprococcus	Coprococcus comes	GenBank(Scaffold)	410072
sq497;size=141;	Phocaeicola massiliensis	GCA_027688255.1	99.931	GATGAACGCTAGCTACAGGCTTAACACATGCAAGTCGAGGGGCAGCATGGTCTTAGCTTGCTAAGGCCGATGGCGACCGGCGCACGGGTGAGTAACGCGTATCCAACCTGCCTTACACTCTTGGACAGCCTTCTGAAAGGGAGATTAATACAAGATGTTATCATGAGTAAGCATTTTCGCATGATTAAAGGTTTACCGGTGTAAGATGGGGATGCGTTCCATTAGATAGTAGGCGGGGTAACGGCCCACCTAGTCTTCGATGGATAGGGGTTCTGAGAGGAAGGTCCCCCACATTGGAACTGAGACACGGTCCAAACTCCTACGGGAGGCAGCAGTGAGGAATATTGGTCAATGGACGAGAGTCTGAACCAGCCAAGTAGCGTGAAGGATGAAGGTTCT…	32.9216	0	0	0	0	32.9216	Bacteria	Bacteroidota	Bacteroidia	Bacteroidales	Bacteroidaceae	Phocaeicola	Phocaeicola massiliensis	GenBank(Scaffold)	204516
sq498;size=141;	Phocaeicola massiliensis	GCA_015557855.1	99.931	GATGAACGCTAGCTACAGGCTTAACACATGCAAGTCGAGGGGCAGCATGGTCTTAGCTTGCTAAGGCCGATGGCGACCGGCGCACGGGTGAGTAACGCGTATCCAACCTGCCTTACACTCTTGGACAGCCTTCTGAAAGGGAGATTAATACAAGATGTTATCATGAGTAAGCATTTTCGCATGATTAAAGGTTTACCGGTGTAAGATGGGGATGCGTTCCATTAGATAGTAGGCGGGGTAACGGCCCACCTAGTCTTCGATGGATAGGGGTTCTGAGAGGAAGGTCCCCCACATTGGAACTGAGACACGGTCCAAACTCCTACGGGAGGCAGCAGTGAGGAATATTGGTCAATGGACGAGAGTCTGAACCAGCCAAGTAGCGTGAAGGATGAAGGTTCT…	32.9216	0	0	0	0	32.9216	Bacteria	Bacteroidota	Bacteroidia	Bacteroidales	Bacteroidaceae	Phocaeicola	Phocaeicola massiliensis	GenBank(Scaffold)	204516
sq500;size=140;	Gemmiger formicilis	GCA_902363055.1	99.652	GACGAACGCTGGCGGCGCGCCTAACACATGCAAGTCGAACGGAGCTGAGAGGAGCTTGCTTTTCTTAGCTTAGTGGCGAACGGGTGAGTAACGCGTGAGTAACCTGCCCTGGAGTGGGGGACAACAGTTGGAAACGACTGCTAATACCGCATAAGCCCACGATCCGGCATCGGATTGAGGGAAAAGGATTTATTCGCTTCAGGATGGACTCGCGTCCAATTAGCTAGTTGGTGAGGTAACGGCCCACCAAGGCGACGATTGGTAGCCGGACTGAGAGGTTGAACGGCCACATTGGGACTGAGACACGGCCCAGACTCCTACGGGAGGCAGCAGTGGGGGATATTGCACAATGGGGGAAACCCTGATGCAGCGACGCCGCGTGGAGGAAGAAGGTTTTCG…	32.6881	0	0	0	0	32.6881	Bacteria	Bacillota	Clostridia	Eubacteriales	NA	Gemmiger	Gemmiger formicilis	GenBank(Scaffold)	745368
sq501;size=140;	Gemmiger formicilis	GCA_902363055.1	99.095	GACGAACGCTGGCGGCGCGCCTAACACATGCAAGTCGAACGGAGCATTGAGAGCTTGCTTTTAATGCTTAGTGGCGAACGGGTGAGTAACGCGTGAGTAACCTGCCCTGGAGTGGGGGACAACAGTTGGAAACGACTGCTAATACCGCATAAGCCCACGATCCGGCATCGGATTGAGGGAAAAGGATTTATTCGCTTCAGGATGGACTCGCGTCCAATTAGCTAGTTGGTGAGGTAACGGCCCACCAAGGCGACGATTGGTAGCCGGACTGAGAGGTTGAACGGCCACATTGGGACTGAGACACGGCCCAGACTCCTACGGGAGGCAGCAGTGGGGGATATTGCACAATGGGGGAAACCCTGATGCAGCGACGCCGCGTGGAGGAAGAAGGCTTTCGGA…	32.6881	0	0	0	0	32.6881	Bacteria	Bacillota	Clostridia	Eubacteriales	NA	Gemmiger	Gemmiger formicilis	GenBank(Scaffold)	745368
sq502;size=140;	Roseburia sp.	GCA_003462365.1	99.794	GATGAACGCTGGCGGCGTGCTTAACACATGCAAGTCGAACGAAGCACTCTATTTGATTTTCTTCGGAAATGAAGATTTTGTGACTGAGTGGCGGACGGGTGAGTAACGCGTGGGTAACCTGCCTCATACAGGGGGATAACAGTTGGAAACGACTGCTAATACCGCATAAGCGCACAGGACCGCATGGTCCGGTGTGAAAAACTCCGGTGGTATGGGATGGACCCGCGTCTGATTAGCCAGTTGGCAGGGTAACGGCCTACCAAAGCGACGATCAGTAGCCGACCTGAGAGGGTGACCGGCCACATTGGGACTGAGACACGGCCCAAACTCCTACGGGAGGCAGCAGTGGGGAATATTGCACAATGGGGGAAACCCTGATGCAGCGACGCCGCGTGAGCG…	0	0	0	38.8522	0	38.8522	Bacteria	Bacillota	Clostridia	Eubacteriales	Lachnospiraceae	Roseburia	Roseburia sp.	GenBank(Scaffold)	2293144
sq503;size=140;	Dorea longicatena	GCA_003473465.1	99.862	GATGAACGCTGGCGGCGTGCTTAACACATGCAAGTCGAGCGAAGCACTTAAGTCTGATTCTTCGGATGAAGATTTTTGTGACTGAGCGGCGGACGGGTGAGTAACGCGTGGGTAACCTGCCTCATACAGGGGGATAACAGTTAGAAATGACTGCTAATACCGCATAAGACCACGGTACCGCATGGTACAGTGGTAAAAACTCCGGTGGTATGAGATGGACCCGCGTCTGATTAGGTAGTTGGTGGGGTAACGGCCTACCAAGCCGACGATCAGTAGCCGACCTGAGAGGGTGACCGGCCACATTGGGACTGAGACACGGCCCAGACTCCTACGGGAGGCAGCAGTGGGGAATATTGCACAATGGAGGAAACTCTGATGCAGCGACGCCGCGTGAAGGAT…	0	0	0	38.8522	0	38.8522	Bacteria	Bacillota	Clostridia	Eubacteriales	Lachnospiraceae	Dorea	Dorea longicatena	GenBank(Scaffold)	88431
sq504;size=140;	Faecalibacterium prausnitzii	GCA_019967975.1	99.93	GACGAACGCTGGCGGCGCGCCTAACACATGCAAGTCGAACGAGAGATGAAGAGCTTGCTCTTCAAATCGAGTGGCGAACGGGTGAGTAACGCGTGAGGAACCTGCCTCAAAGAGGGGGACAACAGTTGGAAACGACTGCTAATACCGCATAAGCCCACGGCTCGGCATCGAGCGGAGGGAAAAGGAGCAATCCGCTTTGAGATGGCCTCGCGTCCGATTAGCTAGTTGGTGAGGTAACGGCCCACCAAGGCGACGATCGGTAGCCGGACTGAGAGGTTGAACGGCCACATTGGGACTGAGACACGGCCCAGACTCCTACGGGAGGCAGCAGTGGGGAATATTGCACAATGGGGGAAACCCTGATGCAGCGACGCCGCGTGGAGGAAGAAGGTCTTCGGA…	0	0	0	38.8522	0	38.8522	Bacteria	Bacillota	Clostridia	Eubacteriales	Oscillospiraceae	Faecalibacterium	Faecalibacterium prausnitzii	GenBank(Complete Genome)	853
sq505;size=139;	Blautia sp.	GCA_008680535.1	98.899	GATGAACGCTGGCGGCGTGCTTAACACATGCAAGTCGAACGGGAAACCTTTTATTGAAGCTTCGGCAGATTTAACTGGTTTCTAGTGGCGGACGGGTGAGTAACGCGTGGGTAACCTGCCTTGTACAGGGGGATAACAGTCAGAAATGACTGCTAATACCGCATAAGCGCACAGGACCGCATGGTCCGGTGTGAAAAACTCCGGTGGTATAAGATGGACCCGCGTTGGATTAGCTTGTTGGTGGGGTAACGGCCCACCAAGGCGACGATCCATAGCCGGCCTGAGAGGGTGAACGGCCACATTGGGACTGAGACACGGCCCAGACTCCTACGGGAGGCAGCAGTGGGGAATATTGCACAATGGGGGAAACCCTGATGCAGCGACGCCGCGTGAAGGAAG…	0	0	28.9294	0	0	28.9294	Bacteria	Bacillota	Clostridia	Eubacteriales	Lachnospiraceae	Blautia	Blautia sp.	GenBank(Contig)	1969168
sq506;size=139;	Oscillospiraceae bacterium	GCA_025757805.1	99.86	GACGAACGCTGGCGGCGCGCCTAACACATGCAAGTCGAACGAGCAAGAGAAAGCTTGCTTTCTCGAGCGAGTGGCGAACGGGTGAGTAACGCGTGAGGAACCTGCCTCAAAGAGGGGGACAACAGTTGGAAACGACTGCTAATACCGCATAAGCCCACGGGTCGGCATCGACCAGAGGGAAAAGGAGCAATCCGCTTTGAGATGGCCTCGCGTCCGATTAGCTAGTTGGTGAGGTAATGGCCCACCAAGGCGACGATCGGTAGCCGGACTGAGAGGTTGAACGGCCACATTGGGACTGAGACACGGCCCAGACTCCTACGGGAGGCAGCAGTGGGGAATATTGCACAATGGGGGAAACCCTGATGCAGCGACGCCGCGTGGAGGAAGAAGGTCTTCGGA…	0	0	0	0	51.1556	51.1556	Bacteria	Bacillota	Clostridia	Eubacteriales	Oscillospiraceae	NA	Oscillospiraceae bacterium	GenBank(Complete Genome)	2485925
sq507;size=138;	Blautia obeum	GCA_003459025.1	99.931	GATGAACGCTGGCGGCGTGCTTAACACATGCAAGTCGAACGGGAAACTTTTCATTGAAGCTTCGGCAGATTTGGTCTGTTTCTAGTGGCGGACGGGTGAGTAACGCGTGGGTAACCTGCCTTATACAGGGGGATAACAACCAGAAATGGTTGCTAATACCGCATAAGCGCACAGGACCGCATGGTCCGGTGTGAAAAACTCCGGTGGTATAAGATGGACCCGCGTTGGATTAGCTAGTTGGCAGGGTAACGGCCTACCAAGGCGACGATCCATAGCCGGCCTGAGAGGGTGAACGGCCACATTGGGACTGAGACACGGCCCAGACTCCTACGGGAGGCAGCAGTGGGGGATATTGCACAATGGGGGAAACCCTGATGCAGCGACGCCGCGTGAAGGAAG…	0	0	0	0	50.7876	50.7876	Bacteria	Bacillota	Clostridia	Eubacteriales	Lachnospiraceae	Blautia	Blautia obeum	GenBank(Scaffold)	40520
sq509;size=137;	Coprococcus comes	GCA_015554275.1	99.931	GATGAACGCTGGCGGCGTGCTTAACACATGCAAGTCGAACGAAGCACTTTAACCTGATTCTTCGGATGAAGGTTTTTGTGACTGAGTGGCGGACGGGTGAGTAACGCGTGGGTAACCTGCCTCATACAGGGGGATAACAGTTAGAAATGACTGCTAATACCGCATAAGACCACGGAGCCGCATGGCTCAGTGGGAAAAACTCCGGTGGTATGAGATGGACCCGCGTCTGATTAGGTAGTTGGTGGGGTAACGGCCTACCAAGCCGACGATCAGTAGCCGACCTGAGAGGGTGACCGGCCACATTGGGACTGAGACACGGCCCAAACTCCTACGGGAGGCAGCAGTGGGGAATATTGCACAATGGGGGAAACCCTGATGCAGCGACGCCGCGTGAGCGAA…	31.9877	0	0	0	0	31.9877	Bacteria	Bacillota	Clostridia	Eubacteriales	Lachnospiraceae	Coprococcus	Coprococcus comes	GenBank(Scaffold)	410072
sq510;size=137;	Blautia sp.	GCA_008680535.1	100	GATGAACGCTGGCGGCGTGCTTAACACATGCAAGTCGAACGGGAAACCTTTTATTGAAGCTTCGGCAGATTTAGATTGTTTCTAGTGGCGGACGGGTGAGTAACGCGTGGGTAACCTGCCTTATACAGGGGGATAACAGTCAGAAATGACTGCTAATACCGCATAAGCGCACAGAGCTGCATGGCTCGGTGTGAAAAACTCCGGTGGTATAAGATGGACCCGCGTTGGATTAGCTAGTTGGTGAGGTAACGGCCCACCAAGGCGACGATCCATAGCCGGCCTGAGAGGGTGAACGGCCACATTGGGACTGAGACACGGCCCAGACTCCTACGGGAGGCAGCAGTGGGGAATATTGCACAATGGGGGAAACCCTGATGCAGCGACGCCGCGTGAAGGAAG…	31.9877	0	0	0	0	31.9877	Bacteria	Bacillota	Clostridia	Eubacteriales	Lachnospiraceae	Blautia	Blautia sp.	GenBank(Contig)	1969168
sq511;size=137;	Lachnospira pectinoschiza	GCA_020564355.1	99.794	GATGAACGCTGGCGGCGTGCTTAACACATGCAAGTCGAACGAAGCATTTAAGACGGATTCTTTCGGGATGAAGACTTTTATGACTGAGTGGCGGACGGGTGAGTAACGCGTGGGTAACCTGCCTCACACAGGGGGATAGCAGTTGGAAACGGCTGATAATACCGCATAAGCGCACAGTGCCGCATGGTACAGTGTGAAAAACTCCGGTGGTGTGAGATGGACCCGCGTCTGATTAGCTTGTTGGCAGGGTAACGGCCTACCAAGGCAACGATCAGTAGCCGACCTGAGAGGGTGACCGGCCACATTGGGACTGAGACACGGCCCAGACTCCTACGGGAGGCAGCAGTGGGGAATATTGCACAATGGAGGAAACTCTGATGCAGCGACGCCGCGTGAGTG…	0	0	28.5132	0	0	28.5132	Bacteria	Bacillota	Clostridia	Eubacteriales	Lachnospiraceae	Lachnospira	Lachnospira pectinoschiza	GenBank(Contig)	28052
sq512;size=137;	Bifidobacterium longum	GCA_009158395.1	100	GATGAACGCTGGCGGCGTGCTTAACACATGCAAGTCGAACGGGATCCATCGGGCTTTGCTTGGTGGTGAGAGTGGCGAACGGGTGAGTAATGCGTGACCGACCTGCCCCATACACCGGAATAGCTCCTGGAAACGGGTGGTAATGCCGGATGCTCCAGTTGATCGCATGGTCTTCTGGGAAAGCTTTCGCGGTATGGGATGGGGTCGCGTCCTATCAGCTTGACGGCGGGGTAACGGCCCACCGTGGCTTCGACGGGTAGCCGGCCTGAGAGGGCGACCGGCCACATTGGGACTGAGATACGGCCCAGACTCCTACGGGAGGCAGCAGTGGGGAATATTGCACAATGGGCGCAAGCCTGATGCAGCGACGCCGCGTGAGGGATGGAGGCCTTCGGGTTG…	0	0	28.5132	0	0	28.5132	Bacteria	Actinomycetota	Actinomycetes	Bifidobacteriales	Bifidobacteriaceae	Bifidobacterium	Bifidobacterium longum	GenBank(Scaffold)	216816
sq514;size=136;	Dorea longicatena	GCA_003473465.1	99.794	GATGAACGCTGGCGGCGTGCTTAACACATGCAAGTCGAGCGAAGCACTTAAGTCTGATTCTTCGGATGAAGACTTTTGTGACTGAGCGGCGGACGGGTGAGTAACGCGTGGGTAACCTGCCTCATACAGGGGGATAACAGTTAGAAATGACTGCTAATACCGCATAAGACCACGGTACCGCATGGTACAGTGGTAAAAACTCCGGTGGTATGAGATGGACCCGCGTCTGATTAGGTAGTTGGTGGGGTAACGGCCTACCAAGCCGACGATCAGTAGCCGGCCTGAGAGGGTGACCGGCCACATTGGGACTGAGACACGGCCCAGACTCCTACGGGAGGCAGCAGTGGGGAATATTGCACAATGGAGGAAACTCTGATGCAGCGACGCCGCGTGAAGGAT…	0	0	0	37.7421	0	37.7421	Bacteria	Bacillota	Clostridia	Eubacteriales	Lachnospiraceae	Dorea	Dorea longicatena	GenBank(Scaffold)	88431
sq515;size=135;	Lachnospiraceae bacterium	GCA_015669005.1	99.45	GATGAACGCTGGCGGCGTGCTTAACACATGCAAGTCGAGCGAAGCGCTTACGACAGAACCTTCGGGGGAAGATGTAAGGGACTGAGCGGCGGACGGGTGAGTAACGCGTGGGTAACCTGCCTCATACAGGGGGATAACAGTTGGAAACGGCTGCTAATACCGCATAAGCGCACGGTATCGCATGATACGGTGTGAAAAACTTCGGTGGTATGAGATGGACCCGCGTCTGATTAGCTAGTTGGAGGGGTAACGGCCCACCAAGGCGACGATCAGTAGCCGGCCTGAGAGGGTGAACGGCCACATTGGGACTGAGACACGGCCCAGACTCCTACGGGAGGCAGCAGTGGGGAATATTGCACAATGGGGGAAACCCTGATGCAGCGACGCCGCGTGAAGGAA…	31.5207	0	0	0	0	31.5207	Bacteria	Bacillota	Clostridia	Eubacteriales	Lachnospiraceae	NA	Lachnospiraceae bacterium	GenBank(Scaffold)	2787124
sq516;size=134;	Oscillospiraceae bacterium	GCA_021730695.1	99.93	GACGAACGCTGGCGGCGCGCCTAACACATGCAAGTCGAACGGAGCTTAAAGAGCTTGCTTTTTAAGCTTAGTGGCGAACGGGTGAGTAACGCGTGAGTAACCTGCCCTAGAGTGGGGGACAACAGTTGGAAACGACTGCTAATACCGCATAAGCCCACGGTACCGCATGGTACTGAGGGAAAAGGATTTATTCGCTTTAGGATGGACTCGCGTCCAATTAGCTAGTTGGTGAGGTAACGGCCCACCAAGGCGACGATTGGTAGCCGGACTGAGAGGTTGAACGGCCACATTGGGACTGAGACACGGCCCAGACTCCTACGGGAGGCAGCAGTGGGGGATATTGCACAATGGGGGAAACCCTGATGCAGCGACGCCGCGTGGAGGAAGAAGGTTTTCGGA…	31.2872	0	0	0	0	31.2872	Bacteria	Bacillota	Clostridia	Eubacteriales	Oscillospiraceae	NA	Oscillospiraceae bacterium	GenBank(Scaffold)	2911882
sq517;size=134;	Phocaeicola vulgatus	GCA_009017655.1	100	GATGAACGCTAGCTACAGGCTTAACACATGCAAGTCGAGGGGCAGCATGGTCTTAGCTTGCTAAGGCCGATGGCGACCGGCGCACGGGTGAGTAACACGTATCCAACCTGCCGTCTACTCTTGGACAGCCTTCTGAAAGGAAGATTAATACAAGATGGCATCATGAGTCCGCATGTTCACATGATTAAAGGTATTCCGGTAGACGATGGGGATGCGTTCCATTAGATAGTAGGCGGGGTAACGGCCCACCTAGTCTTCGATGGATAGGGGTTCTGAGAGGAAGGTCCCCCACATTGGAACTGAGACACGGTCCAAACTCCTACGGGAGGCAGCAGTGAGGAATATTGGTCAATGGGCGAGAGCCTGAACCAGCCAAGTAGCGTGAAGGATGACTGCCCT…	0	0	27.8888	0	0	27.8888	Bacteria	Bacteroidota	Bacteroidia	Bacteroidales	Bacteroidaceae	Phocaeicola	Phocaeicola vulgatus	GenBank(Contig)	821
sq519;size=133;	Blautia sp.	GCA_025147905.1	99.656	GATGAACGCTGGCGGCGTGCTTAACACATGCAAGTCGAACGGGAAACCTTTTATTGAAGCTTCGGCAGATTTAGATTGTTTCTAGTGGCGGACGGGTGAGTAACGCGTGGGTAACCTGCCTTATACAGGGGGATAACAGTCAGAAATGACTGCTAATACCGCATAAGCGCACAGAGCTGCATGGCTCGGTGTGAAAAACTCCGGTGGTATAAGATGGACCCGCGTTGGATTAGCTAGTTGGTGAGGTAACGGCCCACCAAGGCGACGATCCATAGCCGGCCTGAGAGGGTGAACGGCCACATTGGGACTGAGACACGGCCCAGACTCCTACGGGAGGCAGCAGTGGGGAATATTGCACAATGGGGGAAACCCTGATGCAGCGACGCCGCGTGAAGGAAG…	31.0537	0	0	0	0	31.0537	Bacteria	Bacillota	Clostridia	Eubacteriales	Lachnospiraceae	Blautia	Blautia sp.	GenBank(Complete Genome)	2860051
sq520;size=131;	[Ruminococcus] lactaris	GCA_000155205.1	100	GATGAACGCTGGCGGCGTGCTTAACACATGCAAGTCGAGCGAAGCACTTTGCTTTGATTTCTTCGGGATGAAGAGCTTAGTGACTGAGCGGCGGACGGGTGAGTAACGCGTGGGTAACCTGCCTCATACAGGGGGATAACAGTTAGAAATGACTGCTAATACCGCATAAGACCACAGCACCGCATGGTGCAGGGGTAAAAACTCCGGTGGTATGAGATGGACCCGCGTCTGATTAGTTAGTTGGTGGGGTAACGGCCTACCAAGGCGACGATCAGTAGCCGACCTGAGAGGGTGACCGGCCACATTGGGACTGAGACACGGCCCAAACTCCTACGGGAGGCAGCAGTGGGGAATATTGCACAATGGGGGAAACCCTGATGCAGCGACGCCGCGTGAGCG…	0	0	0	36.3546	0	36.3546	Bacteria	Bacillota	Clostridia	Eubacteriales	Lachnospiraceae	Mediterraneibacter	[Ruminococcus] lactaris	GenBank(Scaffold)	471875
sq521;size=130;	Vescimonas coprocola	GCA_018408575.1	99.862	GACGAACGCTGGCGGCGTGCTTAACACATGCAAGTCGAACGAGAATCTACGGATCGAGGATTCGTCCAAGTGAAGTAGAGGACAGTGGCGGACGGGTGAGTAACGCGTGAGGAACCTGCCTTTCAGAGGGGGACAACAGTTGGAAACGACTGCTAATACCGCATGACACATTGGGGTCGCATGGCTCTGATGTCAAAGATTTATCGCTGAAAGATGGCCTCGCGTCTGATTAGCTAGTTGGTGAGGTAACGGCCCACCAAGGCGACGATCAGTAGCCGGACTGAGAGGTTGACCGGCCACATTGGGACTGAGATACGGCCCAGACTCCTACGGGAGGCAGCAGTGGGGAATATTGGGCAATGGGCGCAAGCCTGACCCAGCAACGCCGCGTGAAGGAAG…	0	0	0	36.077	0	36.077	Bacteria	Bacillota	Clostridia	Eubacteriales	Oscillospiraceae	Vescimonas	Vescimonas coprocola	GenBank(Complete Genome)	2714355
sq522;size=129;	Bacillota bacterium	GCA_008681165.1	99.931	GACGAACGCTGGCGGCGTGCCTAACACATGCAAGTCGAACGAGAATCTTTGGAATGATTCTTTCGAGATGAATTCCAAAGAGGAAAGTGGCGGACGGGCGAGTAACGCGTGAGTAACCTGCCCATAAGAGGGGGATAATCCATGGAAACGTGGACTAATACCGCATATTGTAGTTAAGTTGCATGACTTGATTATGAAAGATTTATCGCTTATGGATGGACTCGCGTCAGATTAGATAGTTGGTGAGGTAACGGCTCACCAAGTCAACGATCTGTAGCCGAACTGAGAGGTTGATCGGCCGCATTGGGACTGAGACACGGCCCAGACTCCTACGGGAGGCAGCAGTGGGGAATATTGCGCAATGGGGGCAACCCTGACGCAGCAACGCCGCGTGCAGGA…	0	0	26.8482	0	0	26.8482	Bacteria	Bacillota	NA	NA	NA	NA	Bacillota bacterium	GenBank(Contig)	1879010
sq523;size=129;	uncultured Lachnospira	GCA_900066985.1	99.861	GATAAACGCTGGCGGCGTGCTTAACACATGCAAGTCGAACGAAGTTTTTCTTTCGGGAGGAACTTAGTGGCGGACGGGTGAGTAACGCGTGGGTAACCTGCCCTGTACAGGGGGACAACAGCTGGAAACGGCTGCTAATACCGCATAAGCCCTTAGCACTGCATGGTGCATAGGGAAAAGGAGCAATCCGGTACAGGATGGACCCGCGTCTGATTAGCCAGTTGGCAGGGTAACGGCCTACCAAAGCGACGATCAGTAGCCGATCTGAGAGGATGTACGGCCACATTGGGACTGAGACACGGCCCAGACTCCTACGGGAGGCAGCAGTGGGGAATATTGCACAATGGAGGAAACTCTGATGCAGCGACGCCGCGTGAGTGAAGAAGTATTTCGGTATGT…	0	0	13.1119	18.316	0	31.4279	Bacteria	Bacillota	Clostridia	Eubacteriales	Lachnospiraceae	Lachnospira	uncultured Lachnospira	GenBank(Scaffold)	446043
sq524;size=128;	Coprococcus comes	GCA_015553595.1	99.725	GATGAACGCTGGCGGCGTGCTTAACACATGCAAGTCGAACGAAGCACTTATCTTTGATTCTTCGGATGAAGAGGTTTGTGACTGAGTGGCGGACGGGTGAGTAACGCGTGGGTAACCTGCCTCATACAGGGGGATAACAGTTAGAAATGACTGCTAATACCGCATAAGACCACAGAGCCGCATGGCTCAGTGGGAAAAACTCCGGTGGTATGAGATGGACCCGCGTCTGATTAGGTAGTTGGTGGGGTAACGGCCTACCAAGCCAACGATCAGTAGCCGACCTGAGAGGGTGACCGGCCACATTGGGACTGAGACACGGCCCAAACTCCTACGGGAGGCAGCAGTGGGGAATATTGCACAATGGGGGAAACCCTGATGCAGCGACGCCGCGTGAGCGAA…	29.8863	0	0	0	0	29.8863	Bacteria	Bacillota	Clostridia	Eubacteriales	Lachnospiraceae	Coprococcus	Coprococcus comes	GenBank(Scaffold)	410072
sq525;size=128;	Blautia sp.	GCA_003481425.1	99.931	GATGAACGCTGGCGGCGTGCTTAACACATGCAAGTCGAGCGAAGCGGTTAAGTTGATTTCTTCGGATTGATTCTTGACTGACTGAGCGGCGGACGGGTGAGTAACGCGTGGGTGACCTGCCCCATACCGGGGGATAACAGCTGGAAACGGCTGCTAATACCGCATAAGCGCACAGAGCTGCATGGCTCGGTGTGAAAAACTCCGGTGGTATGGGATGGGCCCGCGTCTGATTAGGCAGTTGGCGGGGTAACGGCCCACCAAACCGACGATCAGTAGCCGGCCTGAGAGGGCGACCGGCCACATTGGGACTGAGACACGGCCCAAACTCCTACGGGAGGCAGCAGTGGGGAATATTGCACAATGGGGGAAACCCTGATGCAGCGACGCCGCGTGAGCGAA…	29.8863	0	0	0	0	29.8863	Bacteria	Bacillota	Clostridia	Eubacteriales	Lachnospiraceae	Blautia	Blautia sp.	GenBank(Scaffold)	2292984
sq528;size=127;	Eubacterium ventriosum	GCA_003467015.1	100	GATGAACGCTGGCGGCGTGCTTAATACATGCAAGTCGAACGAAGCACCTTGGACAGAATCCTTCGGGAGGAAGACCATTGTGACTGAGTGGCGGACGGGTGAGTAACGCGTGGGTAACCTGCCTTGTACAGGGGGATAACAGTTGGAAACGACTGCTAATACCGCATAAGCGCACAGTACCGCATGGTACGGTGTGAAAAACTCCGGTGGTACAAGATGGACCCGCGTCTGATTAGCTAGTTGGTGAGGTAACGGCCCACCAAGGCGACGATCAGTAGCCGACTTGAGAGAGTGATCGGCCACATTGGGACTGAGACACGGCCCAAACTCCTACGGGAGGCAGCAGTAGGGAATATTGCACAATGGGGGAAACCCTGATGCAGCGACGCCGCGTGAAGG…	29.6528	0	0	0	0	29.6528	Bacteria	Bacillota	Clostridia	Eubacteriales	Eubacteriaceae	Eubacterium	Eubacterium ventriosum	GenBank(Scaffold)	39496
sq529;size=127;	Faecalibacterium prausnitzii	GCA_019967975.1	100	GACGAACGCTGGCGGCGCGCCTAACACATGCAAGTCGAACGAGAGATGAAGAGCTTGCTCTTCAAATCGAGTGGCGAACGGGTGAGTAACGCGTGAGGAACCTGCCTCAAAGAGGGGGACAACAGTTGGAAACGACTGCTAATACCGCATAAGCCCACGGCTCGGCATCGAGCAGAGGGAAAAGGAGCAATCCGCTTTGAGATGGCCTCGCGTCCGATTAGCTAGTTGGTGAGGTAACGGCCCACCAAGGCGACGATCGGTAGCCGGACTGAGAGGTTGAACGGCCACATTGGGACTGAGACACGGCCCAGACTCCTACGGGAGGCAGCAGTGGGGAATATTGCACAATGGGGGAAACCCTGATGCAGCGACGCCGCGTGGAGGAAGAAGGTCTTCGGA…	0	0	0	35.2445	0	35.2445	Bacteria	Bacillota	Clostridia	Eubacteriales	Oscillospiraceae	Faecalibacterium	Faecalibacterium prausnitzii	GenBank(Complete Genome)	853
sq530;size=127;	Phocaeicola massiliensis	GCA_015557855.1	99.725	GATGAACGCTAGCTACAGGCTTAACACATGCAAGTCGAGGGGCAGCATGGTCTTAGCTTGCTAAGGCCGATGGCGACCGGCGCACGGGTGAGTAACGCGTATCCAACCTGCCTTACACTCTTGGACAGCCTTCTGAAAGGGAGATTAATACAAGATGTTATCATGGGTAAGCATTTTCGCATGATTAAAGGTTTACCGGTGTAAGATGGGGATGCGTTCCATTAGATAGTAGGCGGGGTAACGGCCCACCTAGTCTTCGATGGATAGGGGCTCTGAGAGGAAGGTCCCCCACATTGGAACTGAGACACGGTCCAAACTCCTACGGGAGGCAGCAGTGAGGAATATTGGTCAATGGACGAGAGTCTGAACCAGCCAAGTAGCGTGAAGGATGAAGGTTCT…	0	0	0	35.2445	0	35.2445	Bacteria	Bacteroidota	Bacteroidia	Bacteroidales	Bacteroidaceae	Phocaeicola	Phocaeicola massiliensis	GenBank(Scaffold)	204516
sq531;size=127;	Phocaeicola plebeius	GCA_023336975.1	99.862	GATGAACGCTAGCTACAGGCTTAACACATGCAAGTCGAGGGGCAGCGGGATTGAAGCTTGCTTCAATTGCCGGCGACCGGCGCACGGGTGAGTAACGCGTATCCAACCTTCCGTACACTCAGGGATAGCCTTTCGAAAGAAAGATTAATACCTGATGGTATGATGAGATTGCATGATATCATCATTAAAGATTTATCGGTGTACGATGGGGATGCGTTCCATTAGGTAGTAGGCGGGGTAACGGCCCACCTAGCCGACGATGGATAGGGGTTCTGAGAGGAAGGTCCCCCACATTGGAACTGAGACACGGTCCAAACTCCTACGGGAGGCAGCAGTGAGGAATATTGGTCAATGGACGAGAGTCTGAACCAGCCAAGTAGCGTGAAGGATGAAGGTCCT…	0	0	0	0	46.7393	46.7393	Bacteria	Bacteroidota	Bacteroidia	Bacteroidales	Bacteroidaceae	Phocaeicola	Phocaeicola plebeius	GenBank(Contig)	310297
sq532;size=126;	Faecalibacterium prausnitzii	GCA_902497395.1	99.93	GACGAACGCTGGCGGCGCGCCTAACACATGCAAGTCGAACGAGCGAGAGAGAGCTTGCTTTCTCAAGCGAGTGGCGAACGGGTGAGTAACGCGTGAGGAACCTGCCTCAAAGAGGGGGACAACAGTTGGAAACGACTGCTAATACCGCATAAGCCCACGGGTCGGCATCGACCAGAGGGAAAAGGAGTAATCCGCTTTGAGATGGCCTCGCGTCCGATTAGCTAGTTGGTGAGGTAATGGCCCACCAAGGCGACGATCGGTAGCCGGACTGAGAGGTTGAACGGCCACATTGGGACTGAGACACGGCCCAGACTCCTACGGGAGGCAGCAGTGGGGAATATTGCACAATGGGGGAAACCCTGATGCAGCGACGCCGCGTGGAGGAAGAAGGTCTTCGGA…	0	0	0	34.967	0	34.967	Bacteria	Bacillota	Clostridia	Eubacteriales	Oscillospiraceae	Faecalibacterium	Faecalibacterium prausnitzii	GenBank(Contig)	853
sq533;size=125;	Blautia wexlerae	GCA_028309985.1	99.862	GATGAACGCTGGCGGCGTGCTTAACACATGCAAGTCGAACGGGAAATATTTCATTGAGACTTCGGTGGATTTGATTTATTTCTAGTGGCGGACGGGTGAGTAACGCGTGGGTAACCTGCCTTATACAGGGGGATAACAGTCAGAAATGGCTGCTAATACCGCATAAGCGCACAGAGCTGCATGGCTCAGTGTGAAAAACTCCGGTGGTATAAGATGGACCCGCGTTGGATTAGCTTGTTGGTGGGGTAACGGCCCACCAAGGCGACGATCCATAGCCGGCCTGAGAGGGTGAACGGCCACATTGGGACTGAGACACGGCCCAGACTCCTACGGGAGGCAGCAGTGGGGAATATTGCACAATGGGGGAAACCCTGATGCAGCGACGCCGCGTGAAGGAAG…	29.1858	0	0	0	0	29.1858	Bacteria	Bacillota	Clostridia	Eubacteriales	Lachnospiraceae	Blautia	Blautia wexlerae	GenBank(Scaffold)	418240
sq534;size=125;	Blautia sp.	GCA_008680535.1	99.105	GATGAACGCTGGCGGCGTGCTTAACACATGCAAGTCGAACGGGAAACCTTTTATTGAAGCTTCGGCAGATTTAGCTGGTTTCTAGTGGCGGACGGGTGAGTAACGCGTGGGTAACCTGCCTTGTACAGGGGGATAACAGTCAGAAATGACTGCTAATACCGCATAAGCGCACAGGACCGCATGGTCCGGTGTGAAAAACTCCGGTGGTATAAGATGGACCCGCGTTGGATTAGCTAGTTGGCAGGGTAACGGCCTACCAAGGCGACGATCCATAGCCGGCCTGAGAGGGTGAACGGCCACATTGGGACTGAGACACGGCCCAGACTCCTACGGGAGGCAGCAGTGGGGAATATTGCACAATGGGGGAAACCCTGATGCAGCGACGCCGCGTGAAGGAAG…	0	0	26.0157	0	0	26.0157	Bacteria	Bacillota	Clostridia	Eubacteriales	Lachnospiraceae	Blautia	Blautia sp.	GenBank(Contig)	1969168
sq535;size=124;	Bacillota bacterium	GCA_008681115.1	100	GATGAACGCTGGCGGCGTGCCTAACACATGCAAGTCGAACGGAGCTGCTTTGATGAAGTTTTCGGATGGATTTAAAACAGCTTAGTGGCGGACGGGTGAGTAACGCGTGGGTAACCTGCCTCACACTGGGGGATAACAGTTAGAAATAGCTGCTAATACCGCATAAGCGCACGGTTCCGCATGGAACAGTGTGAAAAACTCCGGTGGTGTGAGATGGACCCGCGTCTGATTAGCCAGTTGGCGGGGTAACGGCCCACCAAAGCGACGATCAGTAGCCGGCCTGAGAGGGTGAACGGCCACATTGGGACTGAGACACGGCCCAAACTCCTACGGGAGGCAGCAGTGGGGAATATTGCACAATGGGGGAAACCCTGATGCAGCGACGCCGCGTGAGTGAAG…	0	0	4.995	14.9858	16.9292	36.91	Bacteria	Bacillota	NA	NA	NA	NA	Bacillota bacterium	GenBank(Contig)	1879010
sq57;size=21986;	Enterocloster bolteae	GCA_020563055.1	99.931	GATGAACGCTGGCGGCGTGCCTAACACATGCAAGTCGAACGAAGCAATTAAAATGAAATTTTCGGATGGATTTTTGATTGACTGAGTGGCGGACGGGTGAGTAACGCGTGGATAACCTGCCTCACACTGGGGGATAACAGTTAGAAATGACTGCTAATACCGCATAAGCGCACAGTACCGCATGGTACGGTGTGAAAAACTCCGGTGGTGTGAGATGGATCCGCGTCTGATTAGCCAGTTGGCGGGGTAACGGCCCACCAAAGCGACGATCAGTAGCCGACCTGAGAGGGTGACCGGCCACATTGGGACTGAGACACGGCCCAAACTCCTACGGGAGGCAGCAGTGGGGAATATTGCACAATGGGCGAAAGCCTGATGCAGCGACGCCGCGTGAGTGAA…	0	26.7075	0	0	0	26.7075	Bacteria	Bacillota	Clostridia	Eubacteriales	Lachnospiraceae	Enterocloster	Enterocloster bolteae	GenBank(Contig)	208479
sq536;size=121;	Bacillota bacterium	GCA_008681165.1	100	GACGAACGCTGGCGGCGTGCCTAACACATGCAAGTCGAACGAGAATCTTTGGAATGATTCTTTCGGGATGAATTCCAAAGAGGAAAGTGGCGGACGGGCGAGTAACGCGTGAGTAACCTGCCCATAAGAGGGGGATAATCCATGGAAACGTGGACTAATACCGCATATTGTAGTTAAGTTGCATGACTTGATTATGAAAGATTTATCGCTTATGGATGGACTCGCGTCAGATTAGATAGTTGGTGAGGTAACGGCTCACCAAGTCAACGATCTGTAGCCGAACTGAGAGGTTGATCGGCCGCATTGGGACTGAGACACGGCCCAGACTCCTACGGGAGGCAGCAGTGGGGAATATTGCGCAATGGGGGCAACCCTGACGCAGCAACGCCGCGTGCAGGA…	0	0	25.1832	0	0	25.1832	Bacteria	Bacillota	NA	NA	NA	NA	Bacillota bacterium	GenBank(Contig)	1879010
sq537;size=121;	Gemmiger formicilis	GCA_027662265.1	99.582	GACGAACGCTGGCGGCGCGCCTAACACATGCAAGTCGAACGGAGCTGAGAGGAGCTTGCTTTTCTTAGCTTAGTGGCGAACGGGTGAGTAACGCGTGAGTAACCTGCCCTGGAGTGGGGGACAACAGTTGGAAACGACTGCTAATACCGCATAAGCCCACGGCCCGGCATCGGGCTGAGGGAAAAGGATTTATTCGCTTCAGGATGGACTCGCGTCCAATTAGCTAGTTGGTGAGGTAACGGCCCACCAAGGCGACGATTGGTAGCCGGACTGAGAGGTTGAACGGCCACATTGGGACTGAGACACGGCCCAGACTCCTACGGGAGGCAGCAGTGGGGGATATTGCACAATGGGGGAAACCCTGATGCAGCGACGCCGCGTGGAGGAAGAAGGTTTTCG…	0	0	0	33.5794	0	33.5794	Bacteria	Bacillota	Clostridia	Eubacteriales	NA	Gemmiger	Gemmiger formicilis	GenBank(Scaffold)	745368
sq538;size=120;	Sutterella wadsworthensis	GCA_011320285.1	100	ATTGAACGCTGGCGGCATGCTTTACACATGCAAGTCGAACGGCAGCGCGGGGAGCTTGCTCCCTGGCGGCGAGTGGCGCACGGGTGAGTAATACATCGGAACGTGTCTTCTAGTGGGGGATAACTGCCCGAAAGGGCAGCTAATACCGCATGAGACCTGAGGGTGAAAGCGGGGGATCGCAAGACCTCGCGCTGGAAGAGCGGCCGATGTCCGATTAGCTAGTTGGTGAGGTAAAGGCTCACCAAGGCGACGATCGGTAGCTGGTCTGAGAGGACGACCAGCCACACTGGGACTGAGACACGGCCCAGACTCCTACGGGAGGCAGCAGTGGGGAATTTTGGACAATGGGGGCAACCCTGATCCAGCCATGCCGCGTGCAGGATGAAGGTCTTCGGATTG…	0	0	24.975	0	0	24.975	Bacteria	Pseudomonadota	Betaproteobacteria	Burkholderiales	Sutterellaceae	Sutterella	Sutterella wadsworthensis	GenBank(Contig)	40545
sq539;size=120;	Roseburia faecis	GCA_928721815.1	99.931	GATGAACGCTGGCGGCGTGCTTAACACATGCAAGTCGAACGAAGCACTCTATTTGATTTTCTTCGGAAATGAAGATTTTGTGACTGAGTGGCGGACGGGTGAGTAACGCGTGGGTAACCTGCCTCATACAGGGGGATAACAGTTGGAAACGACTGCTAATACCGCATAAGCGCACAGGATCGCATGATCTGGTGTGAAAAACTCCGGTGGTATGGGATGGACCCGCGTCTGATTAGCCAGTTGGCAGGGTAACGGCCTACCAAAGCGACGATCAGTAGCCGACCTGAGAGGGTGACCGGCCACATTGGGACTGAGACACGGCCCAAACTCCTACGGGAGGCAGCAGTGGGGAATATTGCACAATGGGGGAAACCCTGATGCAGCGACGCCGCGTGAGCG…	0	0	24.975	0	0	24.975	Bacteria	Bacillota	Clostridia	Eubacteriales	Lachnospiraceae	Roseburia	Roseburia faecis	GenBank(Contig)	301302
sq540;size=119;	Blautia wexlerae	GCA_028309985.1	100	GATGAACGCTGGCGGCGTGCTTAACACATGCAAGTCGAACGGGAAATATTTCATTGAGACTTCGGTGGATTTGATCTATTTCTAGTGGCGGACGGGTGAGTAACGCGTGGGTAACCTGCCTTATACAGGGGGATAACAGTCAGAAATGGCTGCTAATACCGCATAAGCGCACAGAGCTGCATGGCTCAGTGTGAAAAACTCCGGTGGTATAAGATGGACCCGCGTTGGATTAGCTTGTTGGTGGGGTAACGGCCCACCAAGGCGACGATCCATAGCCGGCCTGAGAGGGTGAACGGCCACATTGGGACTGAGACACGGCCCAGACTCCTACGGGAGGCAGCAGTGGGGAATATTGCACAATGGGGGAAACCCTGATGCAGCGACGCCGCGTGAAGGAAG…	27.7849	0	0	0	0	27.7849	Bacteria	Bacillota	Clostridia	Eubacteriales	Lachnospiraceae	Blautia	Blautia wexlerae	GenBank(Scaffold)	418240
sq541;size=119;	Bifidobacterium pseudocatenulatum	GCA_022738255.1	99.597	GACGAACGCTGGCGGCGTGCTTAACACATGCAAGTTGAACGAGAGGAGAAGGAAGCTTGCTTCTTTCAAATCTAGTGGCAAACGGGTGAGTAACACGTAAACAACCTGCCTTCAGGATGGGGACAACAGACGGAAACGACTGCTAATACCGAATACGTTCCTTAGGTCGCATGACTTTAGGAAGAAAGGGTGGCCTCTACTTGTAAGCTATCGCCTGAAGAGGGGTTTGCGTCTGATTAGGTAGTTGGTGAGGTAACGGCCCACCAAGCCGACGATCAGTAGCCGGTCTGAGAGGATGAACGGCCACACTGGAACTGAGACACGGTCCAGACTCCTACGGGAGGCAGCAGTGGGGAATCTTCCGCAATGGGCGAAAGCCTGACGGAGCAACGCCGCGTG…	0	0	24.7669	0	0	24.7669	Bacteria	Actinomycetota	Actinomycetes	Bifidobacteriales	Bifidobacteriaceae	Bifidobacterium	Bifidobacterium pseudocatenulatum	GenBank(Contig)	28026
sq542;size=119;	[Eubacterium] rectale	GCA_015553565.1	99.931	GATGAACGCTGGCGGCGTGCTTAACACATGCAAGTCGAACGAAGCACTTTATTTGATTTCCTTCGGGATTGATTATTTTGTGACTGAGTGGCGGACGGGTGAGTAACGCGTGGGTAACCTGCCTTGTACAGGGGGATAACAGTTGGAAACGGCTGCTAATACCGCATAAGCGCACAGCATCGCATGATGCAGTGTGAAAAACTCCGGTGGTATAAGATGGACCCGCGTTGGATTAGCTAGTTGGTGAGGTAACGGCCCACCAAGGCGACGATCCATAGCCGACCTGAGAGGGTGACCGGCCACATTGGGACTGAGACACGGCCCAAACTCCTACGGGAGGCAGCAGTGGGGAATATTGCACAATGGGCGAAAGCCTGATGCAGCGACGCCGCGTGAGCG…	0	0	0	33.0244	0	33.0244	Bacteria	Bacillota	Clostridia	Eubacteriales	Lachnospiraceae	NA	[Eubacterium] rectale	GenBank(Scaffold)	39491
sq544;size=118;	Phocaeicola vulgatus	GCA_009017815.1	99.931	GATGAACGCTAGCTACAGGCTTAACACATGCAAGTCGAGGGGCAGCATGGTCTTAGCTTGCTAAGGCCGATGGCGACCGGCGCACGGGTGAGTAACACGTATCCAACCTGCCGTCTACTCTTGGACAGCCTTCTGAAAGGAAGATTAATACAAGATGGCATCATGAGTCCGCATGTTCACATGATTAAAGGTATTCCGGTAGACGATGGGGATGCGTTCCATTAGATAGTAGGCGGGGTAACGGCCCACCTAGTCTTCGATGGATAGGGGTTCTGAGAGGAAGGTCCCCCACATTGGAACTGAGACACGGTCCAAACTCCTACGGGAGGCAGCAGTGAGGAATATTGGTCAATGGGCGAGAGCCTGAACCAGCCAAGTAGCGTGAAGGATGACTGCCCT…	0	0	24.5588	0	0	24.5588	Bacteria	Bacteroidota	Bacteroidia	Bacteroidales	Bacteroidaceae	Phocaeicola	Phocaeicola vulgatus	GenBank(Scaffold)	821
sq545;size=118;	Dorea longicatena	GCA_017850855.1	99.862	GATGAACGCTGGCGGCGTGCTTAACACATGCAAGTCGAGCGAAGCACTTAAGTCTGATTCTTCGGATGAAGACTTTTGTGACTGAGCGGCGGACGGGTGAGTAACGCGTGGGTAACCTGCCTCATACAGGGGGATAACAGTTAGAAATGACTGCTAATACCGCATAAGACCACGGTACCGCATGGTACAGTGGTAAAAACTCCGGTGGTATGAGATGGACCCGCGTCTGATTAGGTAGTTGGTGGGGTAACGGCCTACCAAGCCGACGATCAGTAGCCGACCTGAGAGGGTGACCGGCCACATTGGGACTGAGACACGGCCCAGACTCCTACGGGAGGCAGCAGTGGGGAATATTGCACAATGGAGGAAACTCTGATGCAGCGACGCCGCGTGAAGGAT…	0	0	0	32.7469	0	32.7469	Bacteria	Bacillota	Clostridia	Eubacteriales	Lachnospiraceae	Dorea	Dorea longicatena	GenBank(Contig)	88431
sq546;size=117;	Blautia sp.	GCA_003480905.1	99.931	GATGAACGCTGGCGGCGTGCTTAACACATGCAAGTCGAGCGAAGCAGTTAAGTTGATTTCTTCGGATTGATTCTTAACTGACTGAGCGGCGGACGGGTGAGTAACGCGTGGGTGACCTGCCCCATACCGGGGGATAACAGCTGGAAACGGCTGCTAATACCGCATAAGCGCACAGAGCTGCATGGCTCGGTGTGAAAAACTCCGGTGGTATGGGATGGGCCCGCGTCTGATTAGGCAGTTGGCGGGGTAACGGCCCACCAAACCGACGATCAGTAGCCGGCCTGAGAGGGCGACCGGCCACATTGGGACTGAGACACGGCCCAAACTCCTACGGGAGGCAGCAGTGGGGAATATTGCACAATGGGGGAAACCCTGATGCAGCGACGCCGCGTGAGCGAA…	27.3179	0	0	0	0	27.3179	Bacteria	Bacillota	Clostridia	Eubacteriales	Lachnospiraceae	Blautia	Blautia sp.	GenBank(Scaffold)	2292973
sq547;size=117;	Bacteroides fragilis	GCA_026966595.1	99.655	GATGAACGCTAGCTACAGGCTTAACACATGCAAGTCGAGGGGCATCAGGAAGAAAGCTTGCTTTCTTTGCTGGCGACCGGCGCACGGGTGAGTAACACGTATCCAACCTGCCCTTTACTCGGGGATAGCCTTTCGAAAGAAAGATTAATACCCGATGGTATAATTATTCCGCATGGTTTGATTATTAAAGGATTCCGGTAAAGGATGGGGATGCGTTCCATTAGGTTGTTGGTGAGGTAACGGCTCACCAAGCCTTCGATGGATAGGGGTTCTGAGAGGAAGGTCCCCCACATTGGAACTGAGACACGGTCCAAACTCCTACGGGAGGCAGCAGTGAGGAATATTGGTCAATGGGCGATGGCCTGAACCAGCCAAGTAGCGTGAAGGATGAAGGCTCTA…	0	25.613	0	0	0	25.613	Bacteria	Bacteroidota	Bacteroidia	Bacteroidales	Bacteroidaceae	Bacteroides	Bacteroides fragilis	GenBank(Contig)	817
sq548;size=117;	Dorea longicatena	GCA_017850855.1	99.725	GATGAACGCTGGCGGCGTGCTTAACACATGCAAGTCGAGCGAAGCACTTTGGTTTGATTCTTCGGATGAAGACCTTTGTGACTGAGCGGCGGACGGGTGAGTAACGCGTGGGTAACCTGCCTCATACAGGGGGATAACAGTTAGAAATGACTGCTAATACCGCATAAGACCACGGTACCGCATGGTACAGTGGTAAAAACTCCGGTGGTATGAGATGGACCCGCGTCTGATTAGGTAGTTGGTGGGGTAACGGCCTACCAAGCCGACGATCAGTAGCCGACCTGAGAGGGTGACCGGCCACATTGGGACTGAGACACGGCCCAGACTCCTACGGGAGGCAGCAGTGGGGAATATTGCACAATGGAGGAAACTCTGATGCAGCGACGCCGCGTGAAGGAT…	0	0	0	32.4693	0	32.4693	Bacteria	Bacillota	Clostridia	Eubacteriales	Lachnospiraceae	Dorea	Dorea longicatena	GenBank(Contig)	88431
sq549;size=117;	Bacteroides stercoris	GCA_009025135.1	99.931	GATGAACGCTAGCTACAGGCTTAACACATGCAAGTCGAGGGGCAGCATCATCAAAGCTTGCTTTGATGGATGGCGACCGGCGCACGGGTGAGTAACACGTATCCAACCTGCCGACAACACTGGGATAGCCTTTCGAAAGAAAGATTAATACCGGATGGCATAGTTTTCCCGCATGGGATAATTATTAAAGAATTTCGGTTGTCGATGGGGATGCGTTCCATTAGGCAGTTGGCGGGGTAACGGCCCACCAAACCAACGATGGATAGGGGTTCTGAGAGGAAGGTCCCCCACATTGGAACTGAGACACGGTCCAAACTCCTACGGGAGGCAGCAGTGAGGAATATTGGTCAATGGACGAGAGTCTGAACCAGCCAAGTAGCGTGAAGGATGACTGCCCTA…	0	0	0	0	43.059	43.059	Bacteria	Bacteroidota	Bacteroidia	Bacteroidales	Bacteroidaceae	Bacteroides	Bacteroides stercoris	GenBank(Contig)	46506
sq550;size=116;	Faecalibacterium prausnitzii	GCA_008680155.1	99.86	GACGAACGCTGGCGGCGCGCCTAACACATGCAAGTCGAACGAGCGAGAGAGAGCTTGCTTTCTCGAGCGAGTGGCGAACGGGTGAGTAACGCGTGAGGAACCTGCCTCAAAGAGGGGGACAACAGTTGGAAACGACTGCTAATACCGCATAAGCCCACGGGTCGGCATCGACCAGAGGGAAAAGGAGTAATCCGCTTTGAGATGGCCTCGCGTCCGATTAGCTAGTTGGTGAGGTAACGGCCCACCAAGGCGACGATCGGTAGCCGGACTGAGAGGTTGAACGGCCACATTGGGACTGAGACACGGCCCAGACTCCTACGGGAGGCAGCAGTGGGGAATATTGCACAATGGGGGAAACCCTGATGCAGCGACGCCGCGTGGAGGAAGAAGGTCTTCGGA…	0	0	24.1425	0	0	24.1425	Bacteria	Bacillota	Clostridia	Eubacteriales	Oscillospiraceae	Faecalibacterium	Faecalibacterium prausnitzii	GenBank(Contig)	853
sq54;size=22822;	Enterocloster bolteae	GCA_020563055.1	100	GATGAACGCTGGCGGCGTGCCTAACACATGCAAGTCGAACGAAGCAATTAAAATGAAGTTTTCGGATGGATTTTTGATTGACTGAGTGGCGGACGGGTGAGTAACGCGTGGATAACCTGCCTCACACTGGGGGATAACAGTTAGAAATGACTGCTAATACCGCATAAGCGCACAGTACCGCATGGTACGGTGTGAAAAACTCCGGTGGTGTGAGATGGATCCGCGTCTGATTAGCCAGTTGGCGGGGTAACGGCCCACCAAAGCGACGATCAGTAGCCGACCTGAGAGGGTGACCGGCCACATTGGGACTGAGACACGGCCCAAACTCCTACGGGAGGCAGCAGTGGGGAATATTGCACAATGGGCGAAAGCCTGATGCAGCGACGCCGCGTGAGTGAA…	0	25.1751	0	0	0	25.1751	Bacteria	Bacillota	Clostridia	Eubacteriales	Lachnospiraceae	Enterocloster	Enterocloster bolteae	GenBank(Contig)	208479
sq551;size=115;	Bifidobacterium pseudocatenulatum	GCA_020526555.1	100	GATGAACGCTGGCGGCGTGCTTAACACATGCAAGTCGAACGGGATCCATCAGGCTTTGCTTGGTGGTGAGAGTGGCGAACGGGTGAGTAATGCGTGACCGACCTGCCCCATACACCGGAATAGCTCCTGGAAACGGGTGGTAATGCCGGATGCTCCGACTCCTCGCATGGGGTGTCGGGAAAGATTTCATCGGTATGGGATGGGGTCGCGTCCTATCAGGTAGTCGGCGGGGTAACGGCCCACCGAGCCTACGACGGGTAGCCGGCCTGAGAGGGCGACCGGCCACATTGGGACTGAGATACGGCCCAGACTCCTACGGGAGGCAGCAGTGGGGAATATTGCACAATGGGCGCAAGCCTGATGCAGCGACGCCGCGTGCGGGATGACGGCCTTCGGGTT…	0	0	9.78188	0	25.0258	34.8076	Bacteria	Actinomycetota	Actinomycetes	Bifidobacteriales	Bifidobacteriaceae	Bifidobacterium	Bifidobacterium pseudocatenulatum	GenBank(Contig)	28026
sq552;size=115;	Gemmiger formicilis	GCA_027662265.1	99.861	GACGAACGCTGGCGGCGCGCCTAACACATGCAAGTCGAACGGAGCTGAGAGGAGCTTGCTTTTCTTAGCTTAGTGGCGAACGGGTGAGTAACGCGTGAGTAACCTGCCCTGGAGTGGGGGACAACAGTTGGAAACGACTGCTAATACCGCATAAGCCCACGATCCGGCATCGGATTGAGGGAAAAGGATTTATTCGCTTCAGGATGGACTCGCGTCCAATTAGCTAGTTGGTGAGGTAACGGCCCACCAAGGCGACGATTGGTAGCCGGACTGAGAGGTTGAACGGCCACATTGGGACTGAGACACGGCCCAGACTCCTACGGGAGGCAGCAGTGGGGGATATTGCACAATGGGGGAAACCCTGATGCAGCGACGCCGCGTGGAGGAAGAAGGTTTTCG…	0	0	0	31.9143	0	31.9143	Bacteria	Bacillota	Clostridia	Eubacteriales	NA	Gemmiger	Gemmiger formicilis	GenBank(Scaffold)	745368
sq553;size=115;	Bacteroides stercoris	GCA_003458365.1	99.931	GATGAACGCTAGCTACAGGCTTAACACATGCAAGTCGAGGGGCAGCATCATCAAAGCTTGCTTTGATGGATGGCGACCGGCGCACGGGTGAGTAACACGTATCCAACCTGCCGACAACACTGGGATAGCCTTTCGAAAGAAAGATTAATACCGGATGGCATAGTTTTCCCGCATGGGATAATTATTAAAGAATTTCGGTTGTCGATGGGGATGCGTTCCATTAGGCAGTTGGCGGGGTAACGGCCCACCAAACCAACGATGGATAGGGGTTCTGAGAGGAAGGTCCCCCACATTGGAACTGAGACACGGTCCAAACTCCTACGGGAGGCAGCAGTGAGGAATATTGGTCAATGGACGAGAGTCTGAACCAGCCAAGTAGCGTGAAGGATGACTGCCCTA…	0	0	0	0	42.323	42.323	Bacteria	Bacteroidota	Bacteroidia	Bacteroidales	Bacteroidaceae	Bacteroides	Bacteroides stercoris	GenBank(Scaffold)	46506
sq169;size=1353;	Parabacteroides goldsteinii	GCA_015557085.1	100	GATGAACGCTAGCGACAGGCTTAACACATGCAAGTCGAGGGGCAGCACGATGTAGCAATACATTGGTGGCGACCGGCGCACGGGTGAGTAACGCGTATGCAACCTACCTATCAGAGGGGAATAACCCGGCGAAAGTCGGACTAATACCGCATAAAACAGGGGTTCCACATGGAAATATTTGTTAAAGAATTATCGCTGATAGATGGGCATGCGTTCCATTAGATAGTTGGTGAGGTAACGGCTCACCAAGTCCACGATGGATAGGGGTTCTGAGAGGAAGGTCCCCCACACTGGTACTGAGACACGGACCAGACTCCTACGGGAGGCAGCAGTGAGGAATATTGGTCAATGGGCGAGAGCCTGAACCAGCCAAGTCGCGTGAAGGATGAAGGATCTATG…	0	24.9562	0	0	0	24.9562	Bacteria	Bacteroidota	Bacteroidia	Bacteroidales	Tannerellaceae	Parabacteroides	Parabacteroides goldsteinii	GenBank(Scaffold)	328812
sq554;size=114;	Bacillota bacterium	GCA_017850835.1	99.931	GACGAACGCTGGCGGCGTGCCTAACACATGCAAGTCGAACGAGAATCTTTGGAATGATTCTTTCGAGATGAATTCCAAAGAGGAAAGTGGCGGACGGGCGAGTAACGCGTGAGTAACCTGCCCATAAGAGGGGGATAATCCATGGAAACGTGGACTAATACCGCATATTGTAATTAAGTTGCATGACTTGATTATGAAAGATTTATCGCTTATGGATGGACTCGCGTCAGATTAGATAGTTGGTGAGGTAACGGCTCACCAAGTCAACGATCTGTAGCCGAACTGAGAGGTTGATCGGCCGCATTGGGACTGAGACACGGCCCAGACTCCTACGGGAGGCAGCAGTGGGGAATATTGCGCAATGGGGGCAACCCTGACGCAGCAACGCCGCGTGCAGGA…	0	0	0	0	41.955	41.955	Bacteria	Bacillota	NA	NA	NA	NA	Bacillota bacterium	GenBank(Contig)	1879010
sq555;size=114;	Oscillospiraceae bacterium	GCA_025757985.1	99.29	GACGAACGCTGGCGGCGCGCCTAACACATGCAAGTCGAACGGAGTTATTTTCTTCACTCCGAGCTTTTTGCCAGTTAGTCGGAGCGGCAATCGGCTTTGCCAAGTATAAAAAGCAAAACCGATTTAGGCTCATAAAGTAAGACTAACACAGAGGGCAGAGAGTTGGGAGTGAAGAAAATAACTTAGTGGCGAACGGGTGAGTAACGCGTGAGTAACCTGCCCTGGAGTGGGGGACAACAGTTGGAAACGACTGCTAATACCGCATAAGCCCACGGCCCGGCATCGGGCTGCGGGAAAAGGATTTATTCGCTTCAGGATGGACTCGCGTCCAATTAGCTAGTTGGTGAGGTAACGGCCCACCAAGGCGACGATTGGTAGCCGGACTGAGAGGTTGAACGG…	0	0	0	0	41.955	41.955	Bacteria	Bacillota	Clostridia	Eubacteriales	Oscillospiraceae	NA	Oscillospiraceae bacterium	GenBank(Complete Genome)	2485925
sq64;size=17702;	Fusobacterium ulcerans	GCA_020590195.1	100	GATGAACGCTGACAGAATGCTTAACACATGCAAGTCTACTTGATCCTTCGGGTGAAGGTGGCGGACGGGTGAGTAACGCGTAAAGAACTTGCCTTACAGACTGGGACAACATTTGGAAACGAATGCTAATACCGGATATTATGATTGGGTCGCATGATCTGGTTATGAAAGCTATATGCGCTGTGAGAGAGCTTTGCGTCCCATTAGTTAGTTGGTGAGGTAACGGCTCACCAAGACGATGATGGGTAGCCGGCCTGAGAGGGTGAACGGCCACAAGGGGACTGAGACACGGCCCTTACTCCTACGGGAGGCAGCAGTGGGGAATATTGGACAATGGACCAAAAGTCTGATCCAGCAATTCTGTGTGCACGATGAAGTTTTTCGGAATGTAAAGTGCTT…	0	24.7373	0	0	0	24.7373	Bacteria	Fusobacteriota	Fusobacteriia	Fusobacteriales	Fusobacteriaceae	Fusobacterium	Fusobacterium ulcerans	GenBank(Contig)	861
sq556;size=113;	Roseburia faecis	GCA_928721815.1	99.863	GATGAACGCTGGCGGCGTGCTTAACACATGCAAGTCGAACGAAGCACTCTATTTGATTTTCTTCGGAAATGAAGATTTTGTGACTGAGTGGCGGACGGGTGAGTAACGCGTGGGTAACCTGCCTCATACAGGGGGATAACAGTTGGAAACGACTGCTAATACCGCATAAGCGCACAGGATCGCATGATCCGGTGTGAAAAACTCCGGTGGTATGGGATGGACCCGCGTCTGATTAGCCAGTTGGCAGGGTAACGGCCTACCAAAGCGACGATCAGTAGCCGACCTGAGAGGGTGACCGGCCACATTGGGACTGAGACACGGCCCAAACTCCTACGGGAGGCAGCAGTGGGGAATATTGCACAATGGGGGAAACCCTGATGCAGCGACGCCGCGTGAGCG…	0	0	23.5181	0	0	23.5181	Bacteria	Bacillota	Clostridia	Eubacteriales	Lachnospiraceae	Roseburia	Roseburia faecis	GenBank(Contig)	301302
sq557;size=113;	Eubacterium sp.	GCA_008680545.1	99.863	GATGAACGCTGGCGGCATGCCTAATACATGCAAGTCGAACGAGAGGAAGGAAAGCTTGCTTTTCTGAATCTAGTGGCGAACGGGTGAGTAACACGTAGGTAACCTGCCCATGTGCCCGGGATAACTTCTGGAAACGGATGCTAAAACCGGATAGGTAGCAGACAAGCATTTGACTGCTATTAAAGTGGCCTTGGCCATGAACATGGATGGACCTGCGGTGCATTAGCTGGTTGGTGAGGTAACGGCCCACCAAGGCGACGATGCATAGCCGGCCTGAGAGGGCGGACGGCCACATTGGGACTGAGACACGGCCCAAACTCCTACGGGAGGCAGCAGTAGGGAATTTTCGTCAATGGGGGGAACCTTGAACGAGCAATGCCGCGTGAGTGAGGAAGGTCT…	0	0	0	31.3593	0	31.3593	Bacteria	Bacillota	Clostridia	Eubacteriales	Eubacteriaceae	Eubacterium	Eubacterium sp.	GenBank(Contig)	1969561
sq558;size=113;	Bacillota bacterium	GCA_008681165.1	99.931	GACGAACGCTGGCGGCGTGCCTAACACATGCAAGTCGAACGAGAATCTTTGGAATGATTCTTTCGGGATGAATTCCAAAGAGGAAAGTGGCGGACGGGCGAGTAACGCGTGAGTAACCTGCCCATAAGAGGGGGATAATCCATGGAAACGTGGACTAATACCGCATATTGTAATTAAGTTGCATGACTTGATTATGAAAGATTTATCGCTTATGGATGGACTCGCGTCAGATTAGATAGTTGGTGAGGTAACGGCTCACCAAGTCAACGATCTGTAGCCGAACTGAGAGGTTGATCGGCCGCATTGGGACTGAGACACGGCCCAGACTCCTACGGGAGGCAGCAGTGGGGAATATTGCGCAATGGGGGCAACCCTGACGCAGCAACGCCGCGTGCAGGA…	0	0	0	0	41.5869	41.5869	Bacteria	Bacillota	NA	NA	NA	NA	Bacillota bacterium	GenBank(Contig)	1879010
sq559;size=112;	Oscillospiraceae bacterium	GCA_928722135.1	99.794	GACGAACGCTGGCGGCGTGCTTAACACATGCAAGTCGAACGAGAATCTACTGAAGGAGGATTCGTCCAACGGAAGTAGAGGAAAGTGGCGGACGGGTGAGTAACGCGTGAGGAACCTGCCTTGAAGAGGGGGACAACAGTTGGAAACGACTGCTAATACCGCATGAAGCATAGGGGTCGCATGATCTTTATGCCAAAGATTTATCGCTTCAAGATGGCCTCGCGTCTGATTAGCTGGTTGGCGGGGTAACGGCCCACCAAGGCGACGATCAGTAGCCGGACTGAGAGGTTGAACGGCCACATTGGGACTGAGATACGGCCCAGACTCCTACGGGAGGCAGCAGTGGGGAATATTGGGCAATGGGCGCAAGCCTGACCCAGCAACGCCGCGTGAAGGAAG…	0	0	0	31.0818	0	31.0818	Bacteria	Bacillota	Clostridia	Eubacteriales	Oscillospiraceae	NA	Oscillospiraceae bacterium	GenBank(Contig)	2485925
sq560;size=112;	Odoribacter splanchnicus	GCA_028329945.1	100	GATGAACGCTAGCGACAGGCTTAACACATGCAAGTCGAGGGGCATCATGAGGTAGCAATACCTTGATGGCGACCGGCGCACGGGTGAGTAACGCGTATGCAACCTGCCTGATACCGGGGTATAGCCCATGGAAACGTGGATTAACACCCCATAGTACTTTTATCCTGCATGGGATGTGAGTTAAATGTTTAAGGTATCGGATGGGCATGCGTCCTATTAGTTAGTTGGCGGGGTAACAGCCCACCAAGACGATGATAGGTAGGGGTTCTGAGAGGAAGGTCCCCCACATTGGAACTGAGACACGGTCCAAACTCCTACGGGAGGCAGCAGTGAGGAATATTGGTCAATGGACGAGAGTCTGAACCAGCCAAGTCGCGTGAGGGAAGACTGCCCTATGGG…	0	0	0	26.0865	6.62447	32.7109	Bacteria	Bacteroidota	Bacteroidia	Bacteroidales	Odoribacteraceae	Odoribacter	Odoribacter splanchnicus	GenBank(Scaffold)	28118
sq316;size=310;	Bacteroides thetaiotaomicron	GCA_009022925.1	100	GATGAACGCTAGCTACAGGCTTAACACATGCAAGTCGAGGGGCAGCATTTCAGTTTGCTTGCAAACTGGAGATGGCGACCGGCGCACGGGTGAGTAACACGTATCCAACCTGCCGATAACTCGGGGATAGCCTTTCGAAAGAAAGATTAATACCCGATGGTATAATCAGACCGCATGGTCTTGTTATTAAAGAATTTCGGTTATCGATGGGGATGCGTTCCATTAGGCAGTTGGTGAGGTAACGGCTCACCAAACCTTCGATGGATAGGGGTTCTGAGAGGAAGGTCCCCCACATTGGAACTGAGACACGGTCCAAACTCCTACGGGAGGCAGCAGTGAGGAATATTGGTCAATGGGCGCAGGCCTGAACCAGCCAAGTAGCGTGAAGGATGACTGCCC…	0	24.2995	0	0	0	24.2995	Bacteria	Bacteroidota	Bacteroidia	Bacteroidales	Bacteroidaceae	Bacteroides	Bacteroides thetaiotaomicron	GenBank(Contig)	818
sq561;size=111;	Roseburia sp.	GCA_003462365.1	99.588	GATGAACGCTGGCGGCGTGCTTAACACATGCAAGTCGAACGAAGCACTCTATTTGATTTTCTTCGGAAATGAAGATTTTGTGACTGAGTGGCGGACGGGTGAGTAACGCGTGGGTAACCTGCCTCATACAGGGGGATAACAGTTGGAAACGACTGCTAATACCGCATAAGCGCACAGGACCGCATGGTCCGGTGTGAAAAACTCCGGTGGTATGGGATGGACCCGCGTCTGATTAGCCAGTTGGCAGGGTAACGGCCTACCAAAGCGACGATCAGTAGCCGACCTGAGAGGGTGACCGGCCACATTGGGACTGAGACACGGCCCAAACTCCTACGGGAGGCAGCAGTGGGGAATATTGCACAATGGGGGAAACCCTGATGCAGCGACGCCGCGTGAGCG…	0	0	23.1019	0	0	23.1019	Bacteria	Bacillota	Clostridia	Eubacteriales	Lachnospiraceae	Roseburia	Roseburia sp.	GenBank(Scaffold)	2293144
sq562;size=111;	Phocaeicola vulgatus	GCA_021891415.1	99.724	GATGAACGCTAGCTACAGGCTTGACACATGCAAGTCGAGGGGCAGCATGGTCTTAGCTTGCTAAGACTGATGGCGACCGGCGCACGGGTGAGTAACACGTATCCAACCTGCCGTCTACTCTTGGACAGCCTTCTGAAAGGAAGATTAATACAAGATGGCATCATGAGTCCGCATGTTCACATGATTAAAGGTATTCCGGTAGACGATGGGGATGCGTTCCATTAGATAGTAGGCGGGGTAACGGCCCACCTAGTCTTCGATGGATAGGGGTTCTGAGAGGAAGGTCCCCCACATTGGAACTGAGACACGGTCCAAACTCCTACGGGAGGCAGCAGTGAGGAATATTGGTCAATGGGCGAGAGCCTGAACCAGCCAAGTAGCGTGAAGGATGACTGCCCT…	0	0	0	30.8042	0	30.8042	Bacteria	Bacteroidota	Bacteroidia	Bacteroidales	Bacteroidaceae	Phocaeicola	Phocaeicola vulgatus	GenBank(Contig)	821
sq563;size=111;	Bacteroides stercoris	GCA_009025135.1	100	GATGAACGCTAGCTACAGGCTTAACACATGCAAGTCGAGGGGCAGCATCATCAAAGCTTGCTTTGATGGATGGCGACCGGCGCACGGGTGAGTAACACGTATCCAACCTGCCGACAACACTGGGATAGCCTTTCGAAAGAAAGATTAATACCGGATGGCATAGTTTTCCCGCATGGGATAATTATTAAAGAATTTCGGTTGTCGATGGGGATGCGTTCCATTAGGCAGTTGGCGGGGTAACGGCCCACCAAACCAACGATGGATAGGGGTTCTGAGAGGAAGGTCCCCCACATTGGAACTGAGACACGGTCCAAACTCCTACGGGAGGCAGCAGTGAGGAATATTGGTCAATGGACGAGAGTCTGAACCAGCCAAGTAGCGTGAAGGATGACTGCCCTA…	0	0	0	0	40.8509	40.8509	Bacteria	Bacteroidota	Bacteroidia	Bacteroidales	Bacteroidaceae	Bacteroides	Bacteroides stercoris	GenBank(Contig)	46506
sq564;size=110;	Bacteroides salyersiae	GCA_000381365.1	100	GATGAACGCTAGCTACAGGCTTAACACATGCAAGTCGAGGGGCATCAGGGTGTAGCAATACACCGCTGGCGACCGGCGCACGGGTGAGTAACACGTATCCAACCTGCCCTTTACTCGGGGATAGCCTTTCGAAAGAAAGATTAATACCCGATGGTATAACATGACCTCCTGGTTTTGTTATTAAAGAATTTCGGTAGAGGATGGGGATGCGTTCCATTAGGCAGTTGGCGGGGTAACGGCCCACCAAACCTTCGATGGATAGGGGTTCTGAGAGGAAGGTCCCCCACATTGGAACTGAGACACGGTCCAAACTCCTACGGGAGGCAGCAGTGAGGAATATTGGTCAATGGGCGAGAGCCTGAACCAGCCAAGTAGCGTGAAGGATGACCGCCCTATGGG…	25.6835	0	0	0	0	25.6835	Bacteria	Bacteroidota	Bacteroidia	Bacteroidales	Bacteroidaceae	Bacteroides	Bacteroides salyersiae	GenBank(Scaffold)	1121101
sq565;size=110;	Phocaeicola massiliensis	GCA_019127875.1	99.931	GATGAACGCTAGCTACAGGCTTAACACATGCAAGTCGAGGGGCAGCATGGTCTTAGCTTGCTAAGGCCGATGGCGACCGGCGCACGGGTGAGTAACGCGTATCCAACCTGCCTTACACTCTTGGACAGCCTTCTGAAAGGGAGATTAATACAAGATGTTATCATGGGTAAGCATTTTCGCATGATTAAAGGTTTACCGGTGTAAGATGGGGATGCGTTCCATTAGATAGTAGGCGGGGTAACGGCCCACCTAGTCTTCGATGGATAGGGGTTCTGAGAGGAAGGTCCCCCACATTGGAACTGAGACACGGTCCAAACTCCTACGGGAGGCAGCAGTGAGGAATATTGGTCAATGGACGAGAGTCTGAACCAGCCAAGTAGCGTGAAGGATGAAGGTTCT…	0	0	0	30.5267	0	30.5267	Bacteria	Bacteroidota	Bacteroidia	Bacteroidales	Bacteroidaceae	Phocaeicola	Phocaeicola massiliensis	GenBank(Contig)	204516
sq566;size=110;	Holdemanella sp.	GCA_024460475.1	99.795	GATGAACGCTGGCGGCATGCCTAATACATGCAAGTCGAACGAGATGAGAAGAAGCTTGCTTCTTTGAATCTAGTGGCGAACGGGTGAGTAACACGTAGGTAACCTGCCCATGTGCCCGGGATAACTTCTGGAAACGGATGCTAAAACCGGATAGGTAGCAGACAAGCATTTGACTGCTATTAAAGTGGCTTTGGCCATGAACATGGATGGACCTGCGGTGCATTAGCTGGTTGGTGAGGTAACGGCCCACCAAGGCGACGATGCATAGCCGGCCTGAGAGGGCGGACGGCCACATTGGGACTGAGACACGGCCCAAACTCCTACGGGAGGCAGCAGTAGGGAATTTTCGTCAATGGGGGGAACCCTGAACGAGCAATGCCGCGTGAGTGAGGAAGGTCT…	0	0	0	30.5267	0	30.5267	Bacteria	Bacillota	Erysipelotrichia	Erysipelotrichales	Erysipelotrichaceae	Holdemanella	Holdemanella sp.	GenBank(Contig)	2965273
sq567;size=109;	Roseburia lenta	GCA_014287435.1	99.863	GATGAACGCTGGCGGCGTGCTTAACACATGCAAGTCGAACGAAGCACTTTATTACGATTTCTTCGGAATGACGATTTAGTGACTGAGTGGCGGACGGGTGAGTAACGCGTGGGTAACCTGCCTCATACAGGGGGATAACAGTTGGAAACGACTGCTAATACCGCATAAGCGCACGGTATCGCATGATACAGTGTGAAAAACTCCGGTGGTATGAGATGGACCCGCGTCTGATTAGCTAGTTGGCGAGGTAACGGCCCACCAAGGCAACGATCAGTAGCCGACCTGAGAGGGTGACCGGCCACATTGGGACTGAGACACGGCCCAAACTCCTACGGGAGGCAGCAGTGGGGAATATTGCACAATGGGCGAAAGCCTGATGCAGCGACGCCGCGTGAACGA…	24.7496	0	0	0	1.10408	25.8537	Bacteria	Bacillota	Clostridia	Eubacteriales	Lachnospiraceae	Roseburia	Roseburia lenta	GenBank(Contig)	2763061
sq568;size=109;	Dorea formicigenerans	GCA_003459735.1	99.862	GATGAACGCTGGCGGCGTGCTTAACACATGCAAGTCGAGCGAAGCACTTAAGTTCGATTCTTCGGATGAGGACTTTTGTGACTGAGCGGCGGACGGGTGAGTAACGCGTGGGTAACCTGCCTCATACAGGGGGATAACAGTTAGAAATGGCTGCTAATACCGCATAAGACCACAGTACTGCATGGTACAGTGGTAAAAACTCCGGTGGTATGAGATGGACCCGCGTCTGATTAGGTAGTTGGTGAGGTAACGGCCCACCAAGCCGACGATCAGTAGCCGACCTGAGAGGGTGACCGGCCACATTGGGACTGAGACACGGCCCAGACTCCTACGGGAGGCAGCAGTGGGGAATATTGCACAATGGGCGAAAGCCTGATGCAGCGACGCCGCGTGAAGGAT…	25.45	0	0	0	0	25.45	Bacteria	Bacillota	Clostridia	Eubacteriales	Lachnospiraceae	Dorea	Dorea formicigenerans	GenBank(Scaffold)	39486
sq569;size=109;	Faecalibacterium prausnitzii	GCA_019967975.1	99.442	GACGAACGCTGGCGGCGCGCCTAACACATGCAAGTCGAACGAGAAAGAGGGAGCTTGCTCCCTTGATCGAGTGGCGAACGGGTGAGTAACGCGTGAGGAACCTGCCTCAAAGAGGGGGACAACAGTTGGAAACGGCTGCTAATACCGCATAAGCCCACGGCTCGGCATCGAGCAGAGGGAAAAGGAGTGATCCGCTTTGAGATGGCCTCGCGTCCGATTAGCTAGTTGGTGAGGTAACGGCCCACCAAGGCAACGATCGGTAGCCGGACTGAGAGGTTGAACGGCCACATTGGGACTGAGACACGGCCCAGACTCCTACGGGAGGCAGCAGTGGGGAATATTGCACAATGGGGGAAACCCTGATGCAGCGACGCCGCGTGGAGGAAGAAGGTCTTCGGA…	0	0	0	30.2492	0	30.2492	Bacteria	Bacillota	Clostridia	Eubacteriales	Oscillospiraceae	Faecalibacterium	Faecalibacterium prausnitzii	GenBank(Complete Genome)	853
sq570;size=109;	Faecalibacterium sp.	GCA_009679705.1	100	GACGAACGCTGGCGGCGCGCCTAACACATGCAAGTCGAACGAGCGAGAGAGAGCTTGCTTTCTCGAGCGAGTGGCGAACGGGTGAGTAACGCGTGAGGAACCTGCCTCAAAGAGGGGGACAACAGTTGGAAACGACTGCTAATACCGCATAAGCCCACGGCTCGGCATCGAGCAGAGGGAAAAGGAGCAATCCGCTTTGAGATGGCCTCGCGTCCGATTAGCTAGTTGGTGAGGTAACGGCCCACCAAGGCAACGATCGGTAGCCGGACTGAGAGGTTGAACGGCCACATTGGGACTGAGACACGGCCCAGACTCCTACGGGAGGCAGCAGTGGGGAATATTGCACAATGGGGGAAACCCTGATGCAGCGACGCCGCGTGGAGGAAGAAGGTCTTCGGA…	0	0	0	0	40.1148	40.1148	Bacteria	Bacillota	Clostridia	Eubacteriales	Oscillospiraceae	Faecalibacterium	Faecalibacterium sp.	GenBank(Contig)	2584646
sq97;size=7498;	Clostridia bacterium	GCA_023008385.1	99.931	GATGAACGCTGGCGGCGTGCTTAACACATGCAAGTCGAGCGAAGCACTTAAGTGGATCTCTTCGGATTGAAGCTTATTTGACTGAGCGGCGGACGGGTGAGTAACGCGTGGGTAACCTGCCTCATACAGGGGGATAACAGTTAGAAATGGCTGCTAATACCGCATAAGCGCACAGGACCGCATGGTCTGGTGTGAAAAACTCCGGTGGTATGAGATGGACCCGCGTCTGATTAGCTAGTTGGAGGGGTAACGGCCCACCAAGGCGACGATCAGTAGCCGGCCTGAGAGGGTGAACGGCCACATTGGGACTGAGACACGGCCCAGACTCCTACGGGAGGCAGCAGTGGGGAATATTGCACAATGGGGGAAACCCTGATGCAGCGACGCCGCGTGAAGGAA…	0	23.6427	0	0	0	23.6427	Bacteria	Bacillota	Clostridia	NA	NA	NA	Clostridia bacterium	GenBank(Complete Genome)	1697784
sq118;size=4593;	Faecalibacterium sp.	GCA_022735035.1	99.931	GATGAACGCTGGCGGCGTGCTTAACACATGCAAGTCGAACGGGGTGCTCATGACGGAGGATTCGTCCAACGGATTGAGTTACCTAGTGGCGGACGGGTGAGTAACGCGTGAGGAACCTGCCTTGGAGAGGGGAATAACACTCCGAAAGGAGTGCTAATACCGCATAATGCAGTTGGGTCGCATGGCTCTGACTGCCAAAGATTTATCGCTCTGAGATGGCCTCGCGTCTGATTAGCTAGTAGGCGGGGTAACGGCCCACCTAGGCGACGATCAGTAGCCGGACTGAGAGGTTGACCGGCCACATTGGGACTGAGACACGGCCCAGACTCCTACGGGAGGCAGCAGTGGGGAATATTGGGCAATGGGCGCAAGCCTGACCCAGCAACGCCGCGTGAAGGA…	0	23.6427	0	0	0	23.6427	Bacteria	Bacillota	Clostridia	Eubacteriales	Oscillospiraceae	Faecalibacterium	Faecalibacterium sp.	GenBank(Contig)	1971605
sq571;size=108;	Roseburia sp.	GCA_003462365.1	99.794	GATGAACGCTGGCGGCGTGCTTAACACATGCAAGTCGAACGAAGCACTCTATTTGATTTTCTTCGGAAATGAAGATTTTGTGACTGAGTGGCGGACGGGTGAGTAACGCGTGGGTAACCTGCCTCATACAGGGGGATAACAGTTGGAAACGACTGCTAATACCGCATAAGCGCACAGGATCGCATGATCCGGTGTGAAAAACTCCGGTGGTATGGGATGGACCCGCGTCTGATTAGCCAGTTGGCAGGGTAACGGCCTACCAAAGCGACGATCAGTAGCCGACCTGAGAGGGTGACCGGCCACATTGGGACTGAGACACGGCCCAAACTCCTACGGGAGGCAGCAGTGGGGAATATTGCACAATGGGGGAAACCCTGATGCAGCGACGCCGCGTGAGCG…	0	0	22.4775	0	0	22.4775	Bacteria	Bacillota	Clostridia	Eubacteriales	Lachnospiraceae	Roseburia	Roseburia sp.	GenBank(Scaffold)	2293144
sq572;size=108;	Oscillospiraceae bacterium	GCA_025757985.1	99.29	GACGAACGCTGGCGGCGCGCCTAACACATGCAAGTCGAACGGAGTTATTTTCTTCACTCCGAGCTTTTTGCCGGTTAGCCGGAGCGGCAATCGGTTTTGCCCAGCATAAAAAGCAAAACCGATTTAGGCTCATAAAGTAAGACTAACACAGAGGGCAGAGAGTTGGGAGTGAAGAAAATAACTTAGTGGCGAACGGGTGAGTAACGCGTGAGTAACCTGCCCTGGAGTGGGGGACAACAGTTGGAAACGACTGCTAATACCGCATAAGCCCACGGCCCGGCATCGGGCTGAGGGAAAAGGATTTATTCGCTTCAGGATGGACTCGCGTCCAATTAGCTGGTTGGTGAGGTAACGGCCCACCAAGGCGACGATTGGTAGCCGGACTGAGAGGTTGAACGG…	0	0	0	29.9717	0	29.9717	Bacteria	Bacillota	Clostridia	Eubacteriales	Oscillospiraceae	NA	Oscillospiraceae bacterium	GenBank(Complete Genome)	2485925
sq573;size=107;	Faecalibacillus intestinalis	GCA_027669605.1	99.931	GATGAACGCTGGCGGCGTGCCTAATACATGCAAGTCGAACGCTTCACTTCGGTGAAGAGTGGCGAACGGGTGAGTAATACATAAGTAACCTGGCATCTACAGGGGGATAACTGATGGAAACGTCAGCTAAGACCGCATAGGTGTAGAGATCGCATGAACTCTATATGAAAAGTGCTACGGGACTGGTAGATGATGGACTTATGGCGCATTAGCTGGTTGGTAGGGTAACGGCCTACCAAGGCGACGATGCGTAGCCGACCTGAGAGGGTGACCGGCCACACTGGGACTGAGACACGGCCCAGACTCCTACGGGAGGCAGCAGTAGGGAATTTTCGGCAATGGGGGAAACTCTGACCGAGCAACGCCGCGTGAAGGAAGAAGTAATTCGTTATGTAAACT…	24.9831	0	0	0	0	24.9831	Bacteria	Bacillota	Erysipelotrichia	Erysipelotrichales	Erysipelotrichaceae	Faecalibacillus	Faecalibacillus intestinalis	GenBank(Scaffold)	1982626
sq574;size=107;	[Ruminococcus] lactaris	GCA_000507785.1	99.313	GATGAACGCTGGCGGCGTGCTTAACACATGCAAGTCGAGCGAAGCACTTTGCTTTGATTTCTTCGGGATGAAGAGCTTAGTGACTGAGCGGCGGACGGGTGAGTAACGCGTGGGTAACCTGCCTCATACAGGGGGATAACAGTTAGAAATGACTGCTAATACCGCATAAGGCCACAGCACCGCATGGTGCAGGGGTAAAAACTCCGGTGGTATGAGATGGACCCGCGTCTGATTAGGTAGTTGGCGGGGTAACGGCCCACCAAGCCGACGATCAGTAGCCGACCTGAGAGGGTGACCGGCCACATTGGGACTGAGACACGGCCCAAACTCCTACGGGAGGCAGCAGTGGGGAATATTGCACAATGGGGGAAACCCTGATGCAGCGACGCCGCGTGAGCG…	0	0	0	29.6942	0	29.6942	Bacteria	Bacillota	Clostridia	Eubacteriales	Lachnospiraceae	Mediterraneibacter	[Ruminococcus] lactaris	GenBank(Scaffold)	1073376
sq575;size=107;	uncultured Collinsella	GCA_902461165.1	99.93	GATGAACGCTGGCGGCGCGCCTAACACATGCAAGTCGAACGGCACCCCTCTCCGGAGGGAAGCGAGTGGCGAACGGCTGAGTAACACGTGGAGAACCTGCCCCCTCCCCCGGGATAGCCGCCCGAAAGGACGGGTAATACCGGATATCCCGGGGTGCCGCATGGCACCCCGGCTAAAGCCCCGACGGGAGGGGATGGCTCCGCGGCCCATCAGGTAGACGGCGGGGTGACGGCCCACCGTGCCGACAACGGGTAGCCGGGTTGAGAGACCGACCGGCCAGATTGGGACTGAGACACGGCCCAGACTCCTACGGGAGGCAGCAGTGGGGAATCTTGCGCAATGGGGGGAACCCTGACGCAGCGACGCCGCGTGCGGGACGGAGGCCTTCGGGTCGTAAAC…	0	0	0	0	39.3788	39.3788	Bacteria	Actinomycetota	Coriobacteriia	Coriobacteriales	Coriobacteriaceae	Collinsella	uncultured Collinsella	GenBank(Contig)	165190
sq576;size=106;	Rubneribacter badeniensis	GCA_002899695.1	100	GATGAACGCTGGCGGCGTGCCTAACACATGCAAGTCGAACGGTTAAACCGCCCTCGGGCGGACATAGAGTGGCGAACGGGTGAGTAACACGTGGCCAACCTGCCCCCCTCTCCGGGACAGCCGCGGGAAACCGCGATTAATACCGGATGACGCCCGGGCCCCGCATGGGGCCCGGGCCAAAGCCCAGGCGGAGGGGGATGGGGCCGCGGCCCATCAGGCAGACGGCGGGGTGACGGCCCACCGTGCTTTCGACGGGTAGCCGGGTTGAGAGACCGACCGGCCACATTGGGACTGAGATACGGCCCAGACTCCTACGGGAGGCAGCAGTGGGGAATTTTGCGCAATGGGGGCAACCCTGACGCAGCAACGCCGCGTGCGGGACGAAGGCCTTCGGGTCGT…	0	23.2049	0	0	0	23.2049	Bacteria	Actinomycetota	Coriobacteriia	Eggerthellales	Eggerthellaceae	Rubneribacter	Rubneribacter badeniensis	GenBank(Contig)	2070688
sq577;size=106;	Megasphaera sp.	GCA_000417525.1	99.798	GACGAACGCTGGCGGCGTGCTTAACACATGCAAGTCGAACGAGAAGAGATGAGAAGCTTGCTTCTTATCGATTCGAGTGGCAAACGGGTGAGTAACGCGTAAGCAACCTGCCCTCTAGATGGGGACAACAGCTGGAAACGGCTGCTAATACCGAATACGTTCTTTCTGTCGCATGGCAGAGGGAAGAAAGGGAGGCTCTTCGGAGCTTTCGCTGGAGGAGGGGCTTGCGTCTGATTAGCTAGTTGGAGGGGTAACGGCCCACCAAGGCGACGATCAGTAGCCGGTCTGAGAGGATGAACGGCCACATTGGGACTGAGACACGGCCCAGACTCCTACGGGAGGCAGCAGTGGGGAATCTTCCGCAATGGACGAAAGTCTGACGGAGCAACGCCGCGTGAA…	0	0	0	29.4167	0	29.4167	Bacteria	Bacillota	Negativicutes	Veillonellales	Veillonellaceae	Megasphaera	Megasphaera sp.	GenBank(Contig)	1285585
sq578;size=106;	uncultured Clostridium	GCA_900066215.1	99.863	GACGAACGCTGGCGGCGTGCCTAACACATGCAAGTCGAACGAGAATCTTTGAACAGATCTTTTCGGAGTGACGTTCAAAGAGGAAAGTGGCGGACGGGCGAGTAATGCGTGAGTAACCTGCCCATAAGAGGGGGATAATCCATGGAAACGTGGACTAATACCGCATATTGTAGTTAAGTTGCATGACTTGATTATGAAAGATTTATCGCTTATGGATGGACTCGCGTCAGATTAGATAGTTGGTGAGGTAACGGCTCACCAAGTCAACGATCTGTAGCCGAACTGAGAGGTTGATCGGCCGCATTGGGACTGAGACACGGCCCAGACTCCTACGGGAGGCAGCAGTGGGGAATATTGCGCAATGGGGGCAACCCTGACGCAGCAACGCCGCGTGCAGGA…	0	0	0	0	39.0107	39.0107	Bacteria	Bacillota	Clostridia	Eubacteriales	Clostridiaceae	Clostridium	uncultured Clostridium	GenBank(Scaffold)	59620
sq579;size=105;	Phocaeicola massiliensis	GCA_027672335.1	99.725	GATGAACGCTAGCTACAGGCTTAACACATGCAAGTCGAGGGGCAGCATGGTCTTAGCTTGCTAAGACCGATGGCGACCGGCGCACGGGTGAGTAACGCGTATCCAACCTGCCTTACACTCTTGGACAGCCTTCTGAAAGGGAGATTAATACAAGATGTTATCATGAGTAAGCATTTTCGCATGATTAAAGGTTTACCGGTGTAAGATGGGGATGCGTTCCATTAGATAGTAGGCGGGGTAACGGCCCACCTAGTCTTCGATGGATAGGGGTTCTGAGAGGAAGGTCCCCCACATTGGAACTGAGACACGGTCCAAACTCCTACGGGAGGCAGCAGTGAGGAATATTGGTCAATGGACGAGAGTCTGAACCAGCCAAGTAGCGTGAAGGATGAAGGTTCT…	24.5161	0	0	0	0	24.5161	Bacteria	Bacteroidota	Bacteroidia	Bacteroidales	Bacteroidaceae	Phocaeicola	Phocaeicola massiliensis	GenBank(Scaffold)	204516
sq580;size=105;	Eubacterium sp.	GCA_008680595.1	100	GATGAACGCTGGCGGCGTGCCTAACACATGCAAGTCGAACGAGCAAATACATTTGATTTCTTCGGAATGAAGATGTAGGCGCGAGTGGCGGACGGGTGAGTAACGCGTGAGTAATCTGCCTCATACAGGAGAATAACACTAAGAAATTGGTGCTAATACTCCATAAGCTCACATTATGACATCATAGAGTGAGAAAAGATTTATCGGTATGAGAGGAGCTCGCGTCTGATTAGCTAGTTGGTGGGGTAACGGCCTACCAAGGCGACGATCAGTAGCCGACCTGAGAGGGTGATCGGCCACATTGGAACTGAGACACGGTCCAAACTCCTACGGGAGGCAGCAGTGGGGAATATTGCACAATGGGGGAAACCCTGATGCAGCAACGCCGCGTGAAGGAAG…	24.5161	0	0	0	0	24.5161	Bacteria	Bacillota	Clostridia	Eubacteriales	Eubacteriaceae	Eubacterium	Eubacterium sp.	GenBank(Contig)	1969560
sq581;size=105;	Alistipes onderdonkii	GCA_025757545.1	100	GATGAACGCTAGCGGCAGGCCTAACACATGCAAGTCGAGGGGCATCACGAGGTAGCAATACTTTGGTGGCGACCGGCGCACGGGTGCGTAACGCGTATGTAACCTACCTATAACAGGGGCATAACACTGAGAAATTGGTACTAATTCCCCATAATATTCGGAGAGGCATCTCTCCGGGTTGAAAACTCCGGTGGTTATAGATGGACATGCGTTGTATTAGCTAGTTGGTGAGGTAACGGCTCACCAAGGCAACGATACATAGGGGGACTGAGAGGTTAACCCCCCACACTGGTACTGAGACACGGACCAGACTCCTACGGGAGGCAGCAGTGAGGAATATTGGTCAATGGACGCAAGTCTGAACCAGCCATGCCGCGTGCAGGAAGACGGCTCTATGAG…	10.2734	0	6.03563	8.8805	0	25.1895	Bacteria	Bacteroidota	Bacteroidia	Bacteroidales	Rikenellaceae	Alistipes	Alistipes onderdonkii	GenBank(Complete Genome)	328813
sq582;size=105;	Oscillospiraceae bacterium	GCA_025993275.1	100	GACGAACGCTGGCGGCGCGCCTAACACATGCAAGTCGAACGAGTGAGAGAGAGCTTGCTTTCTCGAGCGAGTGGCGAACGGGTGAGTAACGCGTGAGGAACCTGCCTCAAAGAGGGGGACAACAGTTGGAAACGACTGCTAATACCGCATAAGCCCACGGCTCGGCATCGAGCAGAGGGAAAAGGAGCAATCCGCTTTGAGATGGCCTCGCGTCCGATTAGCTAGTTGGTGAGGTAACGGCCCACCAAGGCGACGATCGGTAGCCGGACTGAGAGGTTGAACGGCCACATTGGGACTGAGACACGGCCCAGACTCCTACGGGAGGCAGCAGTGGGGAATATTGCACAATGGGGGAAACCCTGATGCAGCGACGCCGCGTGGAGGAAGAAGGTCTTCGGA…	0	0	0	29.1391	0	29.1391	Bacteria	Bacillota	Clostridia	Eubacteriales	Oscillospiraceae	NA	Oscillospiraceae bacterium	GenBank(Contig)	2485925
sq583;size=104;	Eubacterium ventriosum	GCA_018784655.1	99.931	GATGAACGCTGGCGGCGTGCTTAATACATGCAAGTCGAACGAAGCACCTTGGACAGAATCCTTCGGGAGGAAGACCATTGTGACTGAGTGGCGGACGGGTGAGTAACGCGTGGGTAACCTGCCTTGTACAGGGGGATAACAGTTGGAAACGACTGCTAATACCGCATAAGCGCACAGTACCGCATGGTACGGTGTGAAAAACTCCGGTGGTACAAGATGGACCCGCGTCTGATTAGCTGGTTGGTGAGGTAACGGCCCACCAAGGCGACGATCAGTAGCCGACTTGAGAGAGTGATCGGCCACATTGGGACTGAGACACGGCCCAAACTCCTACGGGAGGCAGCAGTAGGGAATATTGCACAATGGGGGAAACCCTGATGCAGCGACGCCGCGTGAAGG…	24.2826	0	0	0	0	24.2826	Bacteria	Bacillota	Clostridia	Eubacteriales	Eubacteriaceae	Eubacterium	Eubacterium ventriosum	GenBank(Scaffold)	39496
sq584;size=104;	Phocaeicola vulgatus	GCA_020563555.1	99.931	GATGAACGCTAGCTACAGGCTTAACACATGCAAGTCGAGGGGCAGCATGGTCTTAGCTTGCTAAGGCCGATGGCGACCGGCGCACGGGTGAGTAACACGTATCCAACCTGCCGTCTACTCTTGGACAGCCTTCTGAAAGGAAGATTAATACAAGATGGCATCATGAGTCCGCATGTTCACATGATTAAAGGTATTCCGGTAGACGATGGGGATGCGTTCCATTAGATAGTAGGCGGGGTAACGGCCCACCTAGTCTTCGATGGATAGGGGTTCTGAGAGGAAGGTCCCCCACATTGGAACTGAGACACGGTCCAAACTCCTACGGGAGGCAGCAGTGAGGAATATTGGTCAATGGGCGCAGGCCTGAACCAGCCAAGTAGCGTGAAGGATGACTGCCCT…	0	0	0	0	38.2747	38.2747	Bacteria	Bacteroidota	Bacteroidia	Bacteroidales	Bacteroidaceae	Phocaeicola	Phocaeicola vulgatus	GenBank(Contig)	821
sq65;size=17601;	Enterocloster bolteae	GCA_022137355.1	99.863	GATGAACGCTGGCGGCGTGCCTAACACATGCAAGTCGAACGAAGCAATTAAAATGAAGTTTTCGGATGGATTTTTGATTGACTGAGTGGCGGACGGGTGAGTAACGCGTGGATAACCTGCCTCACACTGGGGGATAACAGTTAGAAATGACTGCTAATACCGCATAAGCGCACAGTACCGCATGGTATGGTGTGAAAAACTCCGGTGGTGTGAGATGGATCCGCGTCTGATTAGCCAGTTGGCGGGGTAACGGCCCACCAAAGCGACGATCAGTAGCCGACCTGAGAGGGTGACCGGCCACATTGGGACTGAGACACGGCCCAAACTCCTACGGGAGGCAGCAGTGGGGAATATTGCACAATGGGCGAAAGCCTGATGCAGCGACGCCGCGTGAGTGAA…	0	22.5482	0	0	0	22.5482	Bacteria	Bacillota	Clostridia	Eubacteriales	Lachnospiraceae	Enterocloster	Enterocloster bolteae	GenBank(Contig)	208479
sq585;size=103;	Dorea formicigenerans	GCA_027663945.1	100	GATGAACGCTGGCGGCGTGCTTAACACATGCAAGTCGAGCGAAGCACTTAAGTTTGATTCTTCGGATGAAGACTTTTGTGACTGAGCGGCGGACGGGTGAGTAACGCGTGGGTAACCTGCCTCATACAGGGGGATAACAGTTAGAAATGGCTGCTAATACCGCATAAGACCACAGTACTGCATGGTACAGTGGTAAAAACTCCGGTGGTATGAGATGGACCCGCGTCTGATTAGGTAGTTGGTGAGGTAACGGCCCACCAAGCCGACGATCAGTAGCCGACCTGAGAGGGTGACCGGCCACATTGGGACTGAGACACGGCCCAGACTCCTACGGGAGGCAGCAGTGGGGAATATTGCACAATGGGCGAAAGCCTGATGCAGCGACGCCGCGTGAAGGAT…	24.0491	0	0	0	0	24.0491	Bacteria	Bacillota	Clostridia	Eubacteriales	Lachnospiraceae	Dorea	Dorea formicigenerans	GenBank(Scaffold)	39486
sq586;size=103;	Blautia sp.	GCA_008680535.1	99.587	GATGAACGCTGGCGGCGTGCTTAACACATGCAAGTCGAACGGGAATTACTTTATTGAAACTTCGGTCGATTTAATTTAATTCTAGTGGCGGACGGGTGAGTAACGCGTGGGTAACCTGCCTTATACAGGGGGATAACAGTCAGAAATGACTGCTAATACCGCATAAGCGCACAGAGCTGCATGGCTCGGTGTGAAAAACTCCGGTGGTATAAGATGGACCCGCGTTGGATTAGCTAGTTGGTGAGGTAACGGCCCACCAAGGCGACGATCCATAGCCGGCCTGAGAGGGTGAACGGCCACATTGGGACTGAGACACGGCCCAGACTCCTACGGGAGGCAGCAGTGGGGAATATTGCACAATGGGGGAAACCCTGATGCAGCGACGCCGCGTGAAGGAAG…	0	0	0	28.5841	0	28.5841	Bacteria	Bacillota	Clostridia	Eubacteriales	Lachnospiraceae	Blautia	Blautia sp.	GenBank(Contig)	1969168
sq587;size=103;	Faecalibacterium prausnitzii	GCA_022718505.1	99.932	GATGAACGCTGGCGGCATGCCTAATACATGCAAGTCGAACGAGAGGAAGGAAAGCTTGCTTTTCTGAATCTAGTGGCGAACGGGTGAGTAACACGTAGGTAACCTGCCCATGTGCCCGGGATAACTTCTGGAAACGGATGCTAAAACCGGATAGGTAGCAGACAAGCATTTGACTGCTATTAAAGTGGCCTTGGCCATGAACATGGATGGACCTGCGGTGCATTAGCTGGTTGGTGAGGTAACGGCCCACCAAGGCGACGATGCATAGCCGGCCTGAGAGGGCGGACGGCCACATTGGGACTGAGACACGGCCCAAACTCCTACGGGAGGCAGCAGTAGGGAATTTTCGTCAATGGGGGGAACCCTGAACGAGCAATGCCGCGTGAGTGAGGAAGGTCT…	0	0	0	28.5841	0	28.5841	Bacteria	Bacillota	Clostridia	Eubacteriales	Oscillospiraceae	Faecalibacterium	Faecalibacterium prausnitzii	GenBank(Contig)	853
sq589;size=102;	Blautia sp.	GCA_008680535.1	99.656	GATGAACGCTGGCGGCGTGCTTAACACATGCAAGTCGAACGGGAATTACTTTATTGAAACTTCGGTCGATATGATTTAATTCTAGTGGCGGACGGGTGAGTAACGCGTGGGTAACCTGCCTTATACAGGGGGATAACAGTCAGAAATGACTGCTAATACCGCATAAGCGCACAGAGCTGCATGGCTCGGTGTGAAAAACTCCGGTGGTATAAGATGGACCCGCGTTGGATTAGCTGGTTGGTGAGGTAACGGCCCACCAAGGCGACGATCCATAGCCGGCCTGAGAGGGTGAACGGCCACATTGGGACTGAGACACGGCCCAGACTCCTACGGGAGGCAGCAGTGGGGAATATTGCACAATGGGGGAAACCCTGATGCAGCGACGCCGCGTGAAGGAAG…	0	0	0	28.3066	0	28.3066	Bacteria	Bacillota	Clostridia	Eubacteriales	Lachnospiraceae	Blautia	Blautia sp.	GenBank(Contig)	1969168
sq590;size=102;	Oscillospiraceae bacterium	GCA_025993275.1	99.86	GACGAACGCTGGCGGCGCGCCTAACACATGCAAGTCGAACGAGCGAGAGAGAGCTTGCTTTCTCGAGCGAGTGGCGAACGGGTGAGTAACGCGTGAGGAACCTGCCTCAAAGAGGGGGACAACAGTTGGAAACGACTGCTAATACCGCATAAGCCCACGGCTCGGCATCGAGCAGAGGGAAAAGGAGCAATCCGCTTTGAGATGGCCTCGCGTCCGATTAGCTAGTTGGTGAGGTAACGGCCCACCAAGGCGACGATCGGTAGCCGGACTGAGAGGTTGAACGGCCACATTGGGACTGAGACACGGCCCAGACTCCTACGGGAGGCAGCAGTGGGGAATATTGCACAATGGGGGAAACCCTGATGCAGCGACGCCGCGTGGAGGAAGAAGGTCTTCGGA…	0	0	0	28.3066	0	28.3066	Bacteria	Bacillota	Clostridia	Eubacteriales	Oscillospiraceae	NA	Oscillospiraceae bacterium	GenBank(Contig)	2485925
sq591;size=101;	Eubacterium sp.	GCA_008680545.1	99.932	GATGAACGCTGGCGGCATGCCTAATACATGCAAGTCGAACGAGAGGAAGGAAAGCTTGCTTTCCTGAATCTAGTGGCGAACGGGTGAGTAACACGTAGGTAACCTGCCCATGTGCCCGGGATAACTTCTGGAAACGGATGCTAAAACCGGATAGGTAGCAGACAAGCATTTGACTGCTATTAAAGTGGCCTTGGCCATGAACATGGATGGACCTGCGGTGCATTAGCTGGTTGGTGAGGTAACGGCCCACCAAGGCGACGATGCATAGCCGGCCTGAGAGGGCGGACGGCCACATTGGGACTGAGACACGGCCCAAACTCCTACGGGAGGCAGCAGTAGGGAATTTTCGTCAATGGGGGGAACCCTGAACGAGCAATGCCGCGTGAGTGAGGAAGGTCT…	0	0	0	28.0291	0	28.0291	Bacteria	Bacillota	Clostridia	Eubacteriales	Eubacteriaceae	Eubacterium	Eubacterium sp.	GenBank(Contig)	1969561
sq592;size=101;	Oscillospiraceae bacterium	GCA_025757805.1	99.791	GACGAACGCTGGCGGCGCGCCTAACACATGCAAGTCGAACGAGCAAGAGAAAGCTTGCTTTCTCGAGCGAGTGGCGAACGGGTGAGTAACGCGTGAGGAACCTGCCTCAAAGAGGGGGACAACAGTTGGAAACGACTGCTAATACCGCATAAGCCCACGGGTCGGCATCGACCAGAGGGAAAAGGAGCAATCCGCTTTGAGATGGCCTCGCGTCCGATTAGCTAGTTGGTGAGGTAATGGCCCACCAAGGCGACGATCGGTAGCCGGACTGAGAGGTTGAACGGCCACATTGGGACTGAGACACGGCCCAGACTCCTACGGGAGGCAGCAGTGGGGAATATTGCACAATGGGGGAAACCCTGATGCAGCGACGCCGCGTGGAGGAAGAAGGTCTTCGGA…	0	0	0	0	37.1706	37.1706	Bacteria	Bacillota	Clostridia	Eubacteriales	Oscillospiraceae	NA	Oscillospiraceae bacterium	GenBank(Complete Genome)	2485925
sq593;size=100;	Bacteroides fragilis	GCA_026966595.1	99.586	GATGAACGCTAGCTACAGGCTTAACACATGCAAGTCGAGGGGCATCAGGAAGAAAGCTTGCTTTCTTTGCTGGCGACCGGCGCACGGGTGAGTAACACGTATCCAACCTGCCCTTTACTCGGGGATAGCCTTTCGAAAGAAAGATTAATACCCGATGGTATAATTATTCCGCATGGTTTGATTATTAAAGGATTCCGGTAAAGGATGGGGATGCGTTCCATTAGGTTGTTGGTGAGGTAACGGCTCACCAAGCCTTCGATGGATAGGGGTTCTGAGAGGAAGGTCCCCCACATTGGAACTGAGACACGGTCCAAACTCCTACGGGAGGCAGCAGTGAGGAATATTGGTCAATGGGCGATGGCCTGAACCAGCCAAGTAGCGTGAAGGATGAAGGCTCTA…	0	21.8914	0	0	0	21.8914	Bacteria	Bacteroidota	Bacteroidia	Bacteroidales	Bacteroidaceae	Bacteroides	Bacteroides fragilis	GenBank(Contig)	817
sq594;size=100;	Bacteroides clarus	GCA_000195615.1	99.862	GATGAACGCTAGCTACAGGCTTAACACATGCAAGTCGAGGGGCAGCGGGGTTGAAGCTTGCTTCAACCGCCGGCGACCGGCGCACGGGTGAGTAACACGTATCCAACCTGCCGATAACTCTGGGATAGCCTTTCGAAAGAAAGATTAATACCGGATGGCATAGTTTTCCCGCATGGAATAACTATTAAAGAATTTCGGTTATCGATGGGGATGCGTTCCATTAGGCAGTTGGCGGGGTAACGGCCCACCAAACCGACGATGGATAGGGGTTCTGAGAGGAAGGTCCCCCACATTGGAACTGAGACACGGTCCAAACTCCTACGGGAGGCAGCAGTGAGGAATATTGGTCAATGGACGAGAGTCTGAACCAGCCAAGTAGCGTGAAGGATGACTGCCCTA…	0	0	0	27.7516	0	27.7516	Bacteria	Bacteroidota	Bacteroidia	Bacteroidales	Bacteroidaceae	Bacteroides	Bacteroides clarus	GenBank(Scaffold)	762984
sq79;size=10914;	Mediterraneibacter glycyrrhizinilyticus	GCA_015560805.1	99.931	GATGAACGCTGGCGGCGTGCTTAACACATGCAAGTCGAACGAAGCACTTTACCGGATTTCTTCGGGATGAAAGTTTTGTGACTGAGTGGCGGACGGGTGAGTAACGCGTGGGTAACCTGCCTCATACAGGGGGATAACAGTTAGAAATGACTGCTAATACCGCATAAGACCACAGGATTGCATGATCCGGTGGTAAAAACTCCGGTGGTATGAGATGGACCCGCGTCTGATTAGGTAGTTGGTGGGGTAACGGCTCACCAAGCCGACGATCAGTAGCCGACCTGAGAGGGTGACCGGCCACATTGGGACTGAGACACGGCCCAAACTCCTACGGGAGGCAGCAGTGGGGAATATTGCACAATGGGGGAAACCCTGATGCAGCGACGCCGCGTGAGCGAT…	0	21.6725	0	0	0	21.6725	Bacteria	Bacillota	Clostridia	Eubacteriales	Lachnospiraceae	Mediterraneibacter	Mediterraneibacter glycyrrhizinilyticus	GenBank(Scaffold)	342942
sq595;size=99;	Clostridiales bacterium	GCA_025757645.1	99.862	GATGAACGCTGGCGGCGTGCCTAACACATGCAAGTCGAACGGAGTTACTTTGGTGAAGTTTTCGGATGGATCTGATTTAACTTAGTGGCGGACGGGTGAGTAATGCGTGAGCAACCTGCCCTTCAGAGGGGGACAACAGTTGGAAACGACTGCTAATACCGCATAATGTATTCGGAAGGCATCTTCTGGATACCAAAGGAGAAATCCGCTGATGGATGGGCTCACGTCTGATTAGCTAGTTGGTGAGGTAACGGCTCACCAAGGCTGCGATCAGTAGCCGGACTGAGAGGTTGAACGGCCACATTGGGACTGAGATACGGCCCAGACTCCTACGGGAGGCAGCAGTGGGGAATATTGGGCAATGGGCGAAAGCCTGACCCAGCAACGCCGCGTGAAGGA…	0	0	0	21.6462	7.72854	29.3748	Bacteria	Bacillota	Clostridia	Eubacteriales	NA	NA	Clostridiales bacterium	GenBank(Complete Genome)	1898207
sq596;size=99;	Phocaeicola plebeius	GCA_023336975.1	99.724	GATGAACGCTAGCTACAGGCTTAACACATGCAAGTCGAGGGGCAGCGGGATTGAAGCTTGCTTCAATTGCCGGCGACCGGCGCACGGGTGAGTAACGCGTATCCAACCTTCCGTACACTCAGGGATAGCCTTTCGAAAGAAAGATTAATACCTGATGGTATGATGAGATTGCATGATAGCATCATTAAAGATTTATCGGTGTACGATGGGGATGCGTTCCATTAGGTAGTAGGCGGGGTAACGGCCCACCTAGCCGACGATGGATAGGGGTTCTGAGAGGAAGGTCCCCCACATTGGAACTGAGACACGGTCCAAACTCCTACGGGAGGCAGCAGTGAGGAATATTGGTCAATGGACGAGAGTCTGAACCAGCCAAGTAGCGTGAAGGATGAAGGTCCT…	0	0	0	0	36.4346	36.4346	Bacteria	Bacteroidota	Bacteroidia	Bacteroidales	Bacteroidaceae	Phocaeicola	Phocaeicola plebeius	GenBank(Contig)	310297
sq597;size=98;	Dorea formicigenerans	GCA_003459735.1	99.794	GATGAACGCTGGCGGCGTGCTTAACACATGCAAGTCGAGCGAAGCGCTTAAGTTCGATTCTTCGGATGAAGACTTTTGTGACTGAGCGGCGGACGGGTGAGTAACGCGTGGGTAACCTGCCTCATACAGGGGGATAACAGTTAGAAATGGCTGCTAATACCGCATAAGACCACAGTACTGCATGGTACAGTGGTAAAAACTCCGGTGGTATGAGATGGACCCGCGTCTGATTAGGTAGTTGGTGAGGTAACGGCCCACCAAGCCGACGATCAGTAGCCGACCTGAGAGGGTGACCGGCCACATTGGGACTGAGACACGGCCCAGACTCCTACGGGAGGCAGCAGTGGGGAATATTGCACAATGGGCGAAAGCCTGATGCAGCGACGCCGCGTGAAGGAT…	22.8817	0	0	0	0	22.8817	Bacteria	Bacillota	Clostridia	Eubacteriales	Lachnospiraceae	Dorea	Dorea formicigenerans	GenBank(Scaffold)	39486
sq598;size=98;	bacterium	GCA_004561655.1	99.937	GACGAACGCTGGCGGCATGCCTAACACATGCAAGTCGAACGGAGAAAGTTCAACACCAAGTATTTCATCCGCTGAAGTGTAGCGGTAAAAATTACGAAGCAATTTTTACTACGCATTAAAAGCATGAACTAACACGGTGGTTGAAGTATTAGGTGTTGAACTTTCTTAGTGGCGAACGGGTGAGTAACGCGTGGGCAACCTGCCCTCTAGATGGGGACAACATCCCGAAAGGGGTGCTAATACCGAATGTGACAGCAATCTCGCATGAGGATGCTGTGAAAGATGGCCTCTATTTATAAGCTATCGCTAGAGGATGGGCCTGCGTCTGATTAGCTAGTTGGTGGGGTAACGGCCTACCAAGGCGATGATCAGTAGCCGGTCTGAGAGGATGAACGGCCA…	22.8817	0	0	0	0	22.8817	Bacteria	NA	NA	NA	NA	NA	bacterium	GenBank(Contig)	1869227
sq599;size=98;	Phocaeicola vulgatus	GCA_012976785.1	99.931	GATGAACGCTAGCTACAGGCTTAACACATGCAAGTCGAGGGGCAGCATGGTCTTAGCTTGCTAAGGCCGATGGCGACCGGCGCACGGGTGAGTAACACGTATCCAACCTGCCGTCTACTCTTGGACAGCCTTCTGAAAGGAAGATTAATACAAGATGGCATCATGAGTCCGCATGTTCACATGATTAAAGGTATTCCGGTAGACGATGGGGATGCGTTCCATTAGATAGTAGGCGGGGTAACGGCCCACCTAGTCTTCGATGGATAGGGGTTCTGAGAGGAAGGTCCCCCACATTGGAACTGAGACACGGTCCAAACTCCTACGGGAGGCAGCAGTGAGGAATATTGGTCAATGGGCGCAGGCCTGAACCAGCCAAGTAGCGTGAAGGATGACTGCCCT…	0	0	0	0	36.0665	36.0665	Bacteria	Bacteroidota	Bacteroidia	Bacteroidales	Bacteroidaceae	Phocaeicola	Phocaeicola vulgatus	GenBank(Contig)	821
sq156;size=1896;	Bacteroides sp.	GCA_024791585.1	98.209	GATGAACGCTAGCTACAGGCTTAACACATGCAAGTCGAGGGGCAGCATTTCAGTTTGCTTGCAAACTGGAGATGGCGACCGGCGCACGGGTGAGTAACACGTATCCAACCTGCCGATAACTCGGGGATAGCCTTTCGAAAGAAAGATTAATATCCGATGGTATATTTCTCCCGCATGAGAGAGATATTAAAGAATTTCGGTTATCGATGGGGATGCGTTCCATTAGTTTGTTGGCGGGGTAACGGCCCACCAAGACAACGATGGATAGGGGTTCTGAGAGGAAGGTCCCCCACATTGGAACTGAGACACGGTCCAAACTCCTACGGGAGGCAGCAGTGAGGAATATTGGTCAATGGACGAGAGTCTGAACCAGCCAAGTAGCGTGAAGGATGACTGCCC…	0	21.2347	0	0	0	21.2347	Bacteria	Bacteroidota	Bacteroidia	Bacteroidales	Bacteroidaceae	Bacteroides	Bacteroides sp.	GenBank(Contig)	2972765
sq600;size=97;	[Ruminococcus] lactaris	GCA_020540435.1	100	GATGAACGCTGGCGGCGTGCTTAACACATGCAAGTCGAGCGAAGCACTTAGGAAAGATTCTTCGGATGATTTCCTATTTGACTGAGCGGCGGACGGGTGAGTAACGCGTGGGTAACCTGCCTCATACAGGGGGATAACAGTTAGAAATGACTGCTAATACCGCATAAGACCACAGCACCGCATGGTGCAGGGGTAAAAACTCCGGTGGTATGAGATGGACCCGCGTCTGATTAGTTAGTTGGTGGGGTAACGGCCTACCAAGGCGACGATCAGTAGCCGACCTGAGAGGGTGACCGGCCACATTGGGACTGAGACACGGCCCAAACTCCTACGGGAGGCAGCAGTGGGGAATATTGCACAATGGGGGAAACCCTGATGCAGCGACGCCGCGTGAGCGAA…	0	0	0	26.919	0	26.919	Bacteria	Bacillota	Clostridia	Eubacteriales	Lachnospiraceae	Mediterraneibacter	[Ruminococcus] lactaris	GenBank(Contig)	46228
sq98;size=7497;	Clostridium sp.	GCA_018223625.1	99.931	GATGAACGCTGGCGGCGTGCCTAATACATGCAAGTCGGACGCAATGCTTCGGCATTGAGTGGCGAACGGGTGATTAAGACATAAGCAACCTGCCCCTGTGAGGGGGATAACTGCTGGAAACGGCAGCTAAGACCGCATAGGCATAGAGGACGCATGTCGACTATGTTAAATATCCCACGGGATAGCACAGGGATGGGCTTATGACGCATTAGCCAGCTGGTGAGGTAACGGCTCACCAGGGCGACGATGCGTAGCCGGCCTGAGAGGGTGGACGGCCACACTGGGACTGAGACACGGCCCAGACTCCTACGGGAGGCAGCAGTAGGGAATTTTCGGCAATGGGCGAAAGCCTGACCGAGCAACGCCGCGTGAAGGAAGAAGTCATTCGTGATGTAAACT…	0	21.0158	0	0	0	21.0158	Bacteria	Bacillota	Clostridia	Eubacteriales	Clostridiaceae	Clostridium	Clostridium sp.	GenBank(Complete Genome)	1155388
sq601;size=96;	[Eubacterium] rectale	GCA_008679515.1	99.931	GATGAACGCTGGCGGCGTGCTTAACACATGCAAGTCGAACGAAGCACTTTATTTGATTTCCTTCGGGACTGATTATTTTGTGACTGAGTGGCGGACGGGTGAGTAACGCGTGGGTAACCTACCTTGTACAGGGGGATAACAGTTGGAAACGGCTGCTAATACCGCATAAGCGCACAGCATCGCATGATGCAGTGTGAAAAACTCCGGTGGTATAAGATGGACCCGCGTTGGATTAGCTAGTTGGTGAGGTAACGGCCCACCAAGGCGACGATCCATAGCCGACCTGAGAGGGTGACCGGCCACATTGGGACTGAGACACGGCCCAAACTCCTACGGGAGGCAGCAGTGGGGAATATTGCACAATGGGCGAAAGCCTGATGCAGCGACGCCGCGTGAGCG…	0	0	0	0	35.3305	35.3305	Bacteria	Bacillota	Clostridia	Eubacteriales	Lachnospiraceae	NA	[Eubacterium] rectale	GenBank(Contig)	39491
sq602;size=95;	Bacillota bacterium	GCA_008681165.1	99.931	GACGAACGCTGGCGGCGTGCCTAACACATGCAAGTCGAACGAGAATCTTTGGAATGATTCTTTCGAGATGAATTCCAAAGAGGAAAGTGGCGGACGGGCGAGTAACGCGTGAGTAACCTGCCCATAAGAGGGGGATAATCCATGGAAACGTGGACTAATACCGCATATTGTAGTTAAGTTGCATGACTTGATTATGAAAGATTTATCGCTTATGGATGGACTCGCGTCAGATTAGATAGTTGGTGAGGTAACGGCTCACCAAGTCAACGATCTGTAGCCGAACTGAGAGGTTGATCGGCCGCATTGGGACTGAGACACGGCCCAGACTCCTACGGGAGGCAGCAGTGGGGAATATTGCGCAATGGGGGCAACCCTGACGCAGCAACGCCGCGTGCAGGA…	0	0	19.7719	0	0	19.7719	Bacteria	Bacillota	NA	NA	NA	NA	Bacillota bacterium	GenBank(Contig)	1879010
sq603;size=95;	Lachnospiraceae bacterium	GCA_027684195.1	99.861	GATGAACGCTGGCGGCGTGCTTAACACATGCAAGTCGAACGAGAGAAGATCGGTGCTTGCACTGATCCGATCGAGTGGCGGACGGGTGAGTAACGCGTGGGTAACCTGCCTCATACAGGGGAATAACAGTTGGAAACGGCTGCTAAAACCGCATAAGCGCACAGTATCGCATGATACAGTGTGAAAAACTCCGGTGGTATGAGATGGACCCGCGTCTGATTAGCTAGTTGGTGAGGTAACGGCCCACCAAGGCAACGATCAGTAGCCGGCCTGAGAGGGTGAACGGCCACATTGGGACTGAGACACGGCCCAAACTCCTACGGGAGGCAGCAGTGGGGAATATTGCACAATGGGGGAAACCCTGATGCAGCGACGCCGCGTGAGTGATGAAGTATTTCG…	0	0	0	26.364	0	26.364	Bacteria	Bacillota	Clostridia	Eubacteriales	Lachnospiraceae	NA	Lachnospiraceae bacterium	GenBank(Scaffold)	2998003
sq604;size=95;	Eubacterium ventriosum	GCA_003466845.1	99.863	GATGAACGCTGGCGGCGTGCTTAATACATGCAAGTCGAACGAAGCACCTTGGACAGAATCCTTCGGGAGGAAGACCATTGTGACTGAGTGGCGGACGGGTGAGTAACGCGTGGGTAACCTGCCTTGTACAGGGGGATAACAGTTGGAAACGACTGCTAATACCGCATAAGCGCACAGTACCGCATGGTACGGTGTGAAAAACTCCGGTGGTACAAGATGGACCCGCGTCTGATTAGCTTGTTGGTGAGGTAACGGCCCACCAAGGCGACGATCAGTAGCCGACTTGAGAGAGTGATCGGCCACATTGGGACTGAGACACGGCCCAAACTCCTACGGGAGGCAGCAGTAGGGAATATTGCACAATGGGGGAAACCCTGATGCAGCGACGCCGCGTGAAGG…	0	0	0	16.0959	13.617	29.7129	Bacteria	Bacillota	Clostridia	Eubacteriales	Eubacteriaceae	Eubacterium	Eubacterium ventriosum	GenBank(Scaffold)	39496
sq605;size=94;	Anaerostipes hadrus	GCA_025757705.1	100	GATGAACGCTGGCGGCGTGCTTAACACATGCAAGTCGAACGAAACACCTTATTTGATTTTCTTCGGAACTGAAGATTTGGTGATTGAGTGGCGGACGGGTGAGTAACGCGTGGGTAACCTACCCTGTACAGGGGGATAACAGTCAGAAATGACTGCTAATACCGCATAAGACCACAGCACCGCATGGTGCAGGGGTAAAAACTCCGGTGGTACAGGATGGACCCGCGTCTGATTAGCTGGTTGGTGAGGTAACGGCTCACCAAGGCGACGATCAGTAGCCGGCTTGAGAGAGTGAACGGCCACATTGGGACTGAGACACGGCCCAAACTCCTACGGGAGGCAGCAGTGGGGAATATTGCACAATGGGGGAAACCCTGATGCAGCGACGCCGCGTGAGTG…	21.9477	0	0	0	0	21.9477	Bacteria	Bacillota	Clostridia	Eubacteriales	Lachnospiraceae	Anaerostipes	Anaerostipes hadrus	GenBank(Complete Genome)	649756
sq606;size=94;	Clostridia bacterium	GCA_928721655.1	100	GACGAACGCTGGCGGCGTGCCTAACACATGCAAGTCGAACGAGAATCTTTGGAATGATTCTTTCGGGATGAATTCCAAAGAGGAAAGTGGCGGACGGGCGAGTAACGCGTGAGTAACCTGCCCATAAGAGGGGGATAATCCATGGAAACGTGGACTAATACCGCATATTGTAGTTAAGTTGCATGACTTGATTATGAAAGATTTATCGCTTATGGATGGACTCGCGTCAGATTAGATAGTTGGTGAGGTAACGGCTCACCAAGTCAACGATCTGTAGCCGAACTGAGAGGTTGATCGGCCGCATTGGGACTGAGACACGGCCCAGACTCCTACGGGAGGCAGCAGTGGGGAATATTGCGCAATGGGGGCAACCCTGACGCAGCAACGCCGCGTGCAGGA…	6.07065	0	0	18.8711	0	24.9417	Bacteria	Bacillota	Clostridia	NA	NA	NA	Clostridia bacterium	GenBank(Contig)	2044939
sq607;size=93;	Bacteroides fragilis	GCA_019633885.1	100	GATGAACGCTAGCTACAGGCTTAACACATGCAAGTCGAGGGGCATCAGGAAGAAAGCTTGCTTTCTTTGCTGGCGACCGGCGCACGGGTGAGTAACACGTATCCAACCTGCCCTTTACTCGGGGATAGCCTTTCGAAAGAAAGATTAATACCCGATAGTATAATGATTCCGCATGGTTTCATTATTAAAGGATTCCGGTAAAGGATGGGGATGCGTTCCATTAGGTTGTTGGTGAGGTAACGGCCCACCAAGCCTTCGATGGATAGGGGTTCTGAGAGGAAGGTCCCCCACATTGGAACTGAGACACGGTCCAAACTCCTACGGGAGGCAGCAGTGAGGAATATTGGTCAATGGGCGATGGCCTGAACCAGCCAAGTAGCGTGAAGGATGACTGCCCTA…	0	20.359	0	0	0	20.359	Bacteria	Bacteroidota	Bacteroidia	Bacteroidales	Bacteroidaceae	Bacteroides	Bacteroides fragilis	GenBank(Contig)	817
sq608;size=93;	Phocaeicola plebeius	GCA_023336975.1	99.586	GATGAACGCTAGCTACAGGCTTAACACATGCAAGTCGAGGGGCAGCGGGATTGAAGCTTGCTTCAATTGCCGGCGACCGGCGCACGGGTGAGTAACGCGTATCCAACCTTCCGTACACTCAGGGATAGCCTTTCGAAAGAAAGATTAATACCTGATGGTATGATGAGATTGCATGATGGCATCATTAAAGATTTATTGGTGTACGATGGGGATGCGTTCCATTAGGTAGTAGGCGGGGTAACGGCCCACCTAGCCGACGATGGATAGGGGTTCTGAGAGGAAGGTCCCCCACATTGGAACTGAGACACGGTCCAAACTCCTACGGGAGGCAGCAGTGAGGAATATTGGTCAATGGACGAGAGTCTGAACCAGCCAAGTAGCGTGAAGGATGAAGGTCCT…	0	0	0	0	34.2264	34.2264	Bacteria	Bacteroidota	Bacteroidia	Bacteroidales	Bacteroidaceae	Phocaeicola	Phocaeicola plebeius	GenBank(Contig)	310297
sq609;size=92;	Bacteroides ovatus	GCA_024791065.1	100	GATGAACGCTAGCTACAGGCTTAACACATGCAAGTCGAGGGGCAGCATTTTAGTTTGCTTGCAAACTGAAGATGGCGACCGGCGCACGGGTGAGTAACACGTATCCAACCTGCCGATAACTCCGGAATAGCCTTTCGAAAGAAAGATTAATACCGGATAGCATACGAATATCGCATGATATTTTTATTAAAGAATTTCGGTTATCGATGGGGATGCGTTCCATTAGTTTGTTGGCGGGGTAACGGCCCACCAAGACTACGATGGATAGGGGTTCTGAGAGGAAGGTCCCCCACATTGGAACTGAGACACGGTCCAAACTCCTACGGGAGGCAGCAGTGAGGAATATTGGTCAATGGGCGAGAGCCTGAACCAGCCAAGTAGCGTGAAGGATGAAGGCTC…	0	0	19.1475	0	0	19.1475	Bacteria	Bacteroidota	Bacteroidia	Bacteroidales	Bacteroidaceae	Bacteroides	Bacteroides ovatus	GenBank(Contig)	28116
sq610;size=92;	Oscillospiraceae bacterium	GCA_025993275.1	99.93	GACGAACGCTGGCGGCGCGCCTAACACATGCAAGTCGAACGAGCGAGAGAGAGCTTGCTTTCTCGAGCGAGTGGCGAACGGGTGAGTAACGCGTGAGGAACCTGCCTCAAAGAGGGGGACAACAGTTGGAAACGACTGCTAATACCGCATAAGCCCACGGTGCCGCATGGCACAGAGGGAAAAGGAGCAATCCGCTTTGAGATGGCCTCGCGTCCGATTAGCTAGTTGGTGAGGTAACGGCCCACCAAGGCGACGATCGGTAGCCGGACTGAGAGGTTGAACGGCCACATTGGGACTGAGACACGGCCCAGACTCCTACGGGAGGCAGCAGTGGGGAATATTGCACAATGGGGGAAACCCTGATGCAGCGACGCCGCGTGGAGGAAGAAGGTCTTCGGA…	0	0	19.1475	0	0	19.1475	Bacteria	Bacillota	Clostridia	Eubacteriales	Oscillospiraceae	NA	Oscillospiraceae bacterium	GenBank(Contig)	2485925
sq611;size=92;	Bifidobacterium longum	GCA_028201535.1	100	GATGAACGCTGGCGGCGTGCTTAACACATGCAAGTCGAACGGGATCCATCGGGCTTTGCTTGGTGGTGAGAGTGGCGAACGGGTGAGTAATGCGTGACCGACCTGCCCCATACACCGGAATAGCTCCTGGAAACGGGTGGTAATGCCGGATGCTCCAGTTGATCGCATGGTCTTCTGGGAAAGCTTTCGCGGTATGGGATGGGGTCGCGTCCTATCAGCTTGACGGCGGGGTAACGGCCCACCGTGGCTTCGACGGGTAGCCGGCCTGAGAGGGCGACCGGCCACATTGGGACTGAGATACGGCCCAGACTCCTACGGGAGGCAGCAGTGGGGAATATTGCACAATGGGCGCAAGCCTGATGCAGCGACGCCGCGTGAGGGATGGAGGCCTTCGGGTTG…	0	0	19.1475	0	0	19.1475	Bacteria	Actinomycetota	Actinomycetes	Bifidobacteriales	Bifidobacteriaceae	Bifidobacterium	Bifidobacterium longum	GenBank(Complete Genome)	216816
sq101;size=7015;	Blautia sp.	GCA_020215665.1	100	GATGAACGCTGGCGGCGTGCTTAACACATGCAAGTCGAGCGAAGCGCTTAAACGGATTTCTTCGGATTGAAGTTTTTGTGACTGAGCGGCGGACGGGTGAGTAACGCGTGGGTAACCTGCCTCATACAGGGGGATAACAGTTAGAAATGGCTGCTAATACCGCATAAGCGCACAGGACCGCATGGTCTGGTGTGAAAAACTCCGGTGGTATGAGATGGACCCGCGTCTGATTAGCTAGTTGGAGGGGTAACGGCCCACCAAGGCGACGATCAGTAGCCGGCCTGAGAGGGTGAACGGCCACATTGGGACTGAGACACGGCCCAGACTCCTACGGGAGGCAGCAGTGGGGAATATTGCACAATGGGGGAAACCCTGATGCAGCGACGCCGCGTGAAGGAA…	0	19.9212	0	0	0	19.9212	Bacteria	Bacillota	Clostridia	Eubacteriales	Lachnospiraceae	Blautia	Blautia sp.	GenBank(Complete Genome)	2877527
sq612;size=91;	Blautia sp.	GCA_025147905.1	99.518	GATGAACGCTGGCGGCGTGCTTAACACATGCAAGTCGAACGGGAAACCTTTTATTGAAGCTTCGGCAGATTTAGATTGTTTCTAGTGGCGGACGGGTGAGTAACGCGTGGGTAACCTGCCTTATACAGGGGGATAACAGTCAGAAATGACTGCTAATACCGCATAAGCGCACAGAGCTGCATGGCTCAGTGTGAAAAACTCCGGTGGTATAAGATGGACCCGCGTTGGATTAGCTGGTTGGTGAGGTAACGGCCCACCAAGGCGACGATCCATAGCCGGCCTGAGAGGGTGAACGGCCACATTGGGACTGAGACACGGCCCAGACTCCTACGGGAGGCAGCAGTGGGGAATATTGCACAATGGGGGAAACCCTGATGCAGCGACGCCGCGTGAAGGAAG…	21.2473	0	0	0	0	21.2473	Bacteria	Bacillota	Clostridia	Eubacteriales	Lachnospiraceae	Blautia	Blautia sp.	GenBank(Complete Genome)	2860051
sq613;size=91;	Phocaeicola massiliensis	GCA_015557855.1	99.725	GATGAACGCTAGCTACAGGCTTAACACATGCAAGTCGAGGGGCAGCATGGCCTTAGCTTGCTAAGGCCGATGGCGACCGGCGCACGGGTGAGTAACGCGTATCCAACCTGCCTTACACTCTTGGACAGCCTTCTGAAAGGGAGATTAATACAAGATGTTATCATGGGTAAGCATTTTCGCATGATTAAAGGTTTACCGGTGTAAGATGGGGATGCGTTCCATTAGATAGTAGGCGGGGTAACGGCCCACCTAGTCTTCGATGGATAGGGGTTCTGAGAGGAAGGTCCCCCACATTGGAACTGAGACACGGTCCAAACTCCTACGGGAGGCAGCAGTGAGGAATATTGGTCAATGGACGAGAGTCTGAACCAGCCAAGTAGCGTGAAGGATGAAGGTTCT…	0	0	0	25.2539	0	25.2539	Bacteria	Bacteroidota	Bacteroidia	Bacteroidales	Bacteroidaceae	Phocaeicola	Phocaeicola massiliensis	GenBank(Scaffold)	204516
sq614;size=91;	Blautia obeum	GCA_025147765.1	99.725	GATGAACGCTGGCGGCGTGCTTAACACATGCAAGTCGAACGGGAAACCTTTTGTTGAAGCTTCGGCAGATTTAGCTGGTTTCTAGTGGCGGACGGGTGAGTAACGCGTGGGTAACCTGCCTTATACAGGGGGATAACAACCAGAAATGGTTGCTAATACCGCATAAGCGCACAGGGCCGCATGGCCCGGTGTGAAAAACTCCGGTGGTATAAGATGGACCCGCGTTGGATTAGCTAGTTGGCAGGGTAACGGCCTACCAAGGCGACGATCCATAGCCGGCCTGAGAGGGTGAACGGCCACATTGGGACTGAGACACGGCCCAGACTCCTACGGGAGGCAGCAGTGGGGAATATTGCACAATGGGGGAAACCCTGATGCAGCGACGCCGCGTGAAGGAAG…	0	0	0	0	33.4904	33.4904	Bacteria	Bacillota	Clostridia	Eubacteriales	Lachnospiraceae	Blautia	Blautia obeum	GenBank(Complete Genome)	411459
sq615;size=90;	Bilophila wadsworthia	GCA_022135045.1	100	ATTGAACGCTGGCGGCGTGCTTAACACATGCAAGTCGAACGTGAAAGTCCTTCGGGGCGAGTAAAGTGGCGCACGGGTGAGTAACGCGTGGATAATCTACCCTTAAGATGGGGATAACGGCTGGAAACGGTCGCTAATACCGAATACGCTCCCGATTTTATCGTTGGGGGGAAAGATGGCCTCTGCTTGCAAGCTATCGCTTAAGGATGAGTCCGCGTCCCATTAGCTAGTTGGCGGGGTAACGGCCCACCAAGGCGACGATGGGTAGCCGGTCTGAGAGGATGACCGGCCACACTGGAACTGGAACACGGTCCAGACTCCTACGGGAGGCAGCAGTGGGGAATATTGCGCAATGGGCGAAAGCCTGACGCAGCGACGCCGCGTGAGGGATGAAGGTTC…	0	0	18.7313	0	0	18.7313	Bacteria	Thermodesulfobacteriota	Desulfovibrionia	Desulfovibrionales	Desulfovibrionaceae	Bilophila	Bilophila wadsworthia	GenBank(Contig)	35833
sq616;size=89;	Blautia faecis	GCA_022136135.1	99.725	GATGAACGCTGGCGGCGTGCTTAACACATGCAAGTCGAACGGGAAACATTTTATTGAAGCTTCGGCAGATTTAGCTTGTTTCTAGTGGCGGACGGGTGAGTAACGCGTGGGTAACCTGCCTTATACTGGGGGATAACAGCCAGAAATGACTGCTAATACCGCATAAGCGCACAGAACCGCATGGTTCGGTGTGAAAAACTCCGGTGGTATAAGATGGACCCGCGTTGGATTAGCTAGTTGGCAGGGCAGCGGCCTACCAAGGCGACGATCCATAGCCGGCCTGAGAGGGTGAACGGCCACATTGGGACTGAGACACGGCCCAGACTCCTACGGGAGGCAGCAGTGGGGAATATTGCACAATGGGGGAAACCCTGATGCAGCGACGCCGCGTGAAGGAAG…	13.3087	0	6.66001	0	0	19.9687	Bacteria	Bacillota	Clostridia	Eubacteriales	Lachnospiraceae	Blautia	Blautia faecis	GenBank(Contig)	871665
sq617;size=89;	[Eubacterium] rectale	GCA_008679845.1	100	GATGAACGCTGGCGGCGTGCTTAACACATGCAAGTCGAACGAAGCACTTTATTTGATTTCCTTCGGGACTGATTATTTTGTGACTGAGTGGCGGACGGGTGAGTAACGCGTGGGTAACCTGCCTTGTACAGGGGGATAACAGTTGGAAACGGCTGCTAATACCGCATAAGCGCACGGCATCGCATGATGCAGTGTGAAAAACTCCGGTGGTATAAGATGGACCCGCGTTGGATTAGCTAGTTGGTGAGGTAACGGCCCACCAAGGCGACGATCCATAGCCGACCTGAGAGGGTGACCGGCCACATTGGGACTGAGACACGGCCCAAACTCCTACGGGAGGCAGCAGTGGGGAATATTGCACAATGGGCGAAAGCCTGATGCAGCGACGCCGCGTGAGCG…	0	0	0	0	32.7543	32.7543	Bacteria	Bacillota	Clostridia	Eubacteriales	Lachnospiraceae	NA	[Eubacterium] rectale	GenBank(Contig)	39491
sq618;size=88;	Sutterella wadsworthensis	GCA_011320285.1	99.931	ATTGAACGCTGGCGGCATGCTTTACACATGCAAGTCGAACGGCAGCGCGGGGAGCTTGCTCCCTGGCGGCGAGTGGCGCACGGGTGAGTAATACATCGGAACGTGTCTTCTAGTGGGGGATAACTGCCCGAAAGGGCAGCTAATACCGCATGAGACCTGAGGGTGAAAGCGGGGGATCGCAAGACCTCGCGCTGGAAGAGCGGCCGATGTCCGATTAGCTAGTTGGTGAGGTAAAGGCTCACCAAGGCGACGATCGGTAGCTGGTCTGAGAGGACGACCAGCCACACTGGGACTGAGACACGGCCCAGACTCCTACGGGAGGCAGCAGTGGGGAATTTTGGACAATGGGGGCAACCCTGATCCAGCCATGCCGCGTGCAGGATGAAGGTCTTCGGATTG…	0	0	18.315	0	0	18.315	Bacteria	Pseudomonadota	Betaproteobacteria	Burkholderiales	Sutterellaceae	Sutterella	Sutterella wadsworthensis	GenBank(Contig)	40545
sq619;size=88;	uncultured Coprococcus	GCA_900066115.1	99.861	GATGAACGCTGGCGGCGTGCTTAACACATGCAAGTCGAACGAGAGAAGATTGGTGCTTGCACTGATCCGATCGAGTGGCGGACGGGTGAGTAACGCGTGGGTAACCTGCCTCATACAGGGGAATAACAGTTGGAAACGGCTGCTAAAACCGCATAAGCGCACGGTATCGCATGATACAGTGTGAAAAACTCCGGTGGTATGAGATGGACCCGCGTCTGATTAGCTAGTTGGTGAGGTAACGGCCCACCAAGGCAACGATCAGTAGCCGGCCTGAGAGGGTGAACGGCCACATTGGGACTGAGACACGGCCCAAACTCCTACGGGAGGCAGCAGTGGGGAATATTGCACAATGGGGGAAACCCTGATGCAGCGACGCCGCGTGAGTGATGAAGTATTTCG…	0	0	0	24.4214	0	24.4214	Bacteria	Bacillota	Clostridia	Eubacteriales	Lachnospiraceae	Coprococcus	uncultured Coprococcus	GenBank(Scaffold)	458253
sq620;size=88;	Blautia wexlerae	GCA_008680935.1	99.793	GATGAACGCTGGCGGCGTGCTTAACACATGCAAGTCGAACGGGAATTACTTTATTGAAACTTCGGTCGATTTAATTTAATTCTAGTGGCGGACGGGTGAGTAACGCGTGGGTAACCTGCCTTATACAGGGGGATAACAGTCAGAAATGGCTGCTAATACCGCATAAGCGCACAGAGCTGCATGGCTCAGTGTGAAAAACTCCGGTGGTATAAGATGGACCCGCGTTGGATTAGCTTGTTGGTGGGGTAACGGCCTACCAAGGCGACGATCCATAGCCGGCCTGAGAGGGTGAACGGCCACATTGGGACTGAGACACGGCCCAGACTCCTACGGGAGGCAGCAGTGGGGAATATTGCACAATGGGGGAAACCCTGATGCAGCGACGCCGCGTGAAGGAAG…	0	0	0	24.4214	0	24.4214	Bacteria	Bacillota	Clostridia	Eubacteriales	Lachnospiraceae	Blautia	Blautia wexlerae	GenBank(Contig)	418240
sq621;size=87;	Ruminococcus sp.	GCA_015669355.1	100	GATGAACGCTGGCGGCGTGCTTAACACATGCAAGTCGAACGGGAAATACTTTATTGAAACTTCGGTGGATTTAATTTATTTCTAGTGGCGGACGGGTGAGTAACGCGTGGGTAACCTGCCTTATACTGGGGGATAACAGCCAGAAATGACTGCTAATACCGCATAAGCGCACAGAACCGCATGGTTCGGTGTGAAAAACTCCGGTGGTATAAGATGGACCCGCGTTGGATTAGCTAGTTGGCAGGGCAGCGGCCTACCAAGGCGACGATCCATAGCCGGCCTGAGAGGGTGAACGGCCACATTGGGACTGAGACACGGCCCAGACTCCTACGGGAGGCAGCAGTGGGGAATATTGCACAATGGGGGAAACCCTGATGCAGCGACGCCGCGTGAAGGAAG…	14.7097	0	4.995	0	0	19.7047	Bacteria	Bacillota	Clostridia	Eubacteriales	Oscillospiraceae	Ruminococcus	Ruminococcus sp.	GenBank(Scaffold)	2787131
sq622;size=87;	Dorea formicigenerans	GCA_027662145.1	100	GATGAACGCTGGCGGCGTGCTTAACACATGCAAGTCGAGCGAAGCACTTAAGTTTGATTCTTCGGATGAAGACTTTTGTGACTGAGCGGCGGACGGGTGAGTAACGCGTGGGTAACCTGCCTCATACAGGGGGATAACAGTTAGAAATGGCTGCTAATACCGCATAAGACCACAGTACTGCATGGTACAGTGGTAAAAACTCCGGTGGTATGAGATGGACCCGCGTCTGATTAGGTAGTTGGTGAGGTAACGGCCCACCAAGCCGACGATCAGTAGCCGACCTGAGAGGGTGACCGGCCACATTGGGACTGAGACACGGCCCAGACTCCTACGGGAGGCAGCAGTGGGGAATATTGCACAATGGGCGAAAGCCTGATGCAGCGACGCCGCGTGAAGGAT…	20.3133	0	0	0	0	20.3133	Bacteria	Bacillota	Clostridia	Eubacteriales	Lachnospiraceae	Dorea	Dorea formicigenerans	GenBank(Scaffold)	39486
sq623;size=87;	Faecalibacterium prausnitzii	GCA_019967955.1	99.721	GACGAACGCTGGCGGCGCGCCTAACACATGCAAGTCGAACGAGCGAGAGAGAGCTTGCTTTCTCAAGCGAGTGGCGAACGGGTGAGTAACGCGTGAGGAACCTGCCTCAAAGAGGGGGACAACAGTTGGAAACGACTGCTAATACCGCATAAGCCCATGGCTCGGCATCGAGCAGAGGGAAAAGGAGCAATCCGCTTTGAGATGGCCTCGCGTCCGATTAGCTAGTTGGTGAGGTAACGGCCCACCAAGGCGACGATCGGTAGCCGGACTGAGAGGTTGAACGGCCACATTGGGACTGAGACACGGCCCAGACTCCTACGGGAGGCAGCAGTGGGGAATATTGCACAATGGGGGAAACCCTGATGCAGCGACGCCGCGTGGAGGAAGAAGGTCTTCGGA…	0	0	18.1069	0	0	18.1069	Bacteria	Bacillota	Clostridia	Eubacteriales	Oscillospiraceae	Faecalibacterium	Faecalibacterium prausnitzii	GenBank(Complete Genome)	853
sq624;size=87;	Oscillibacter sp.	GCA_000765235.1	99.862	GACGAACGCTGGCGGCGTGCTTAACACATGCAAGTCGAACGAGAATCTACTGAAAGAGTTTTCGGACAATGGATGTAGAGGAAAGTGGCGGACGGGTGAGTAACGCGTGAGGAACCTGCCTTGAAGAGGGGGACAACAGTTGGAAACGACTGCTAATACCGCATGACGCATAGAGGTCGCATGATCTTTATGCCAAAGATTTATCGCTTCAAGATGGCCTCGCGTCTGATTAGCTAGTTGGCGGGGTAACGGCCCACCAAGGCGACGATCAGTAGCCGGACTGAGAGGTTGAACGGCCACATTGGGACTGAGATACGGCCCAGACTCCTACGGGAGGCAGCAGTGGGGAATATTGGGCAATGGGCGCAAGCCTGACCCAGCAACGCCGCGTGAAGGAAG…	0	0	0	0	32.0183	32.0183	Bacteria	Bacillota	Clostridia	Eubacteriales	Oscillospiraceae	Oscillibacter	Oscillibacter sp.	GenBank(Contig)	1519439
sq625;size=86;	Bacteroides eggerthii	GCA_015555985.1	100	GATGAACGCTAGCTACAGGCTTAACACATGCAAGTCGAGGGGCAGCATGATTGAAGCTTGCTTCAATCGATGGCGACCGGCGCACGGGTGAGTAACACGTATCCAACCTGCCGATAACTCGGGGATAGCCTTTCGAAAGAAAGATTAATACCCGATAGTATAGTATTTCCGCATGGTTTCACTATTAAAGAATTTCGGTTATCGATGGGGATGCGTTCCATTAGATAGTTGGCGGGGTAACGGCCCACCAAGTCAACGATGGATAGGGGTTCTGAGAGGAAGGTCCCCCACATTGGAACTGAGACACGGTCCAAACTCCTACGGGAGGCAGCAGTGAGGAATATTGGTCAATGGACGAGAGTCTGAACCAGCCAAGTAGCGTGAAGGATGACTGCCCTA…	20.0799	0	0	0	0	20.0799	Bacteria	Bacteroidota	Bacteroidia	Bacteroidales	Bacteroidaceae	Bacteroides	Bacteroides eggerthii	GenBank(Scaffold)	28111
sq626;size=86;	Lachnospiraceae bacterium	GCA_018223435.1	100	GATGAACGCTGGCGGCGTGCTTAACACATGCAAGTCGAGCGAAGCACTTATGATGATTCTTCGGATGAATCATTTGTGACTGAGCGGCGGACGGGTGAGTAACGCGTGAGTAACCTGCCTCATACAGGGGAATAACAGTTAGAAATGACTGCTAATGCCGCATAAGCGCACAGGGCCGCATGGCCCGGTGTGAAAAACTCCGGTGGTATGAGATGGACTCGCGTCTGATTAGCTAGTTGGCAGGGTAACGGCCTACCAAGGCGACGATCAGTAGCCGGCCTGAGAGGGTGAACGGCCACATTGGGACTGAGACACGGCCCAAACTCCTACGGGAGGCAGCAGTGGGGAATATTGCACAATGGGGGAAACCCTGATGCAGCGACGCCGCGTGAGTGAAGA…	0	0	6.66001	0	19.8734	26.5334	Bacteria	Bacillota	Clostridia	Eubacteriales	Lachnospiraceae	NA	Lachnospiraceae bacterium	GenBank(Contig)	2830660
sq627;size=85;	Blautia obeum	GCA_025147765.1	100	GATGAACGCTGGCGGCGTGCTTAACACATGCAAGTCGAACGGGAAACTTTTCATTGAAGCTTCGGCAGATTTGGTCTGTTTCTAGTGGCGGACGGGTGAGTAACGCGTGGGTAACCTGCCTTATACAGGGGGATAACAACCAGAAATGGTTGCTAATACCGCATAAGCGCACAGGACCGCATGGTCCGGTGTGAAAAACTCCGGTGGTATAAGATGGACCCGCGTTGGATTAGCTAGTTGGCAGGGTAACGGCCTACCAAGGCGACGATCCATAGCCGGCCTGAGAGGGTGAACGGCCACATTGGGACTGAGACACGGCCCAGACTCCTACGGGAGGCAGCAGTGGGGAATATTGCACAATGGGGGAAACCCTGATGCAGCGACGCCGCGTGAAGGAAG…	10.5069	0	0	11.1006	0	21.6075	Bacteria	Bacillota	Clostridia	Eubacteriales	Lachnospiraceae	Blautia	Blautia obeum	GenBank(Complete Genome)	411459
sq628;size=85;	Clostridium phoceensis	GCA_902375485.1	100	GATGAACGCTGGCGGCGTGCTTAACACATGCAAGTCGAACGGAGTGCCTTAGAAAGAGGATTCGTCCAATTGATAAGGTTACTTAGTGGCGGACGGGTGAGTAACGCGTGAGGAACCTGCCTCGGAGTGGGGAATAACAGACCGAAAGGCCTGCTAATACCGCATGATGCAGTTGGACCGCATGGTCCTGACTGCCAAAGATTTATCGCTCTGAGATGGCCTCGCGTCTGATTAGCTTGTTGGCGGGGTAATGGCCCACCAAGGCGACGATCAGTAGCCGGACTGAGAGGTTGGCCGGCCACATTGGGACTGAGACACGGCCCAGACTCCTACGGGAGGCAGCAGTGGGGAATATTGGGCAATGGGCGCAAGCCTGACCCAGCAACGCCGCGTGAAGGA…	0	0	9.78188	4.16274	8.4646	22.4092	Bacteria	Bacillota	Clostridia	Eubacteriales	Clostridiaceae	Clostridium	Clostridium phoceensis	GenBank(Scaffold)	1650661
sq629;size=85;	Fusicatenibacter saccharivorans	GCA_025993655.1	99.862	GATGAACGCTGGCGGCGTGCTTAACACATGCAAGTCGAGCGAAGCGGCTGAATTGATTCTTCGGATGATTTTCAGTTGACTGAGCGGCGGACGGGTGAGTAACGCGTGGGTGACCTGCCCCATACCGGGGGATAACAGCTGGAAACGGCTGCTAATACCGCATAAGCGCACAGAGCTGCATGGCTCGGTGTGAAAAACTCCGGTGGTATGGGATGGGCCCGCGTCTGATTAGGCAGTTGGCGGGGTAACGGCCCACCAAACCGACGATCAGTAGCCGGCCTGAGAGGGCGACCGGCCACATTGGGACTGAGACACGGCCCAAACTCCTACGGGAGGCAGCAGTGGGGAATATTGCACAATGGGGGAAACCCTGATGCAGCGACGCCGCGTGAGCGAAGA…	0	0	0	0	31.2822	31.2822	Bacteria	Bacillota	Clostridia	Eubacteriales	Lachnospiraceae	Fusicatenibacter	Fusicatenibacter saccharivorans	GenBank(Contig)	1150298
sq630;size=84;	Faecalibacterium prausnitzii	GCA_008680155.1	99.93	GACGAACGCTGGCGGCGCGCCTAACACATGCAAGTCGAACGAGCGAGAGAGAGCTTGCTTTCTCGAGCGAGTGGCGAACGGGTGAGTAACGCGTGAGGAACCTGCCTCAAAGAGGGGGACAACAGTTGGAAACGACTGCTAATACCGCATAAGCCCACGGGTCGGCATCGACCAGAGGGAAAAGGAGCAATCCGCTTTGAGATGGCCTCGCGTCCGATTAGCTAGTTGGTGAGGTAACGGCCCACCAAGGCGACGATCGGTAGCCGGACTGAGAGGTTGAACGGCCACATTGGGACTGAGACACGGCCCAGACTCCTACGGGAGGCAGCAGTGGGGAATATTGCACAATGGGGGAAACCCTGATGCAGCGACGCCGCGTGGAGGAAGAAGGTCTTCGGA…	0	0	17.4825	0	0	17.4825	Bacteria	Bacillota	Clostridia	Eubacteriales	Oscillospiraceae	Faecalibacterium	Faecalibacterium prausnitzii	GenBank(Contig)	853
sq631;size=84;	Faecalibacterium prausnitzii	GCA_902385265.1	99.86	GACGAACGCTGGCGGCGCGCCTAACACATGCAAGTCGAACGAGCGAGAGAGAGCTTGCTTTCTCGAGCGAGTGGCGAACGGGTGAGTAACGCGTGAGGAACCTGCCTCAAAGAGGGGGACAACAGTTGGAAACGACTGCTAATACCGCATAAGCCCACGGCTCGGCATCGAGCAGAGGGAAAAGGAGTGATCCGCTTTGAGATGGCCTCGCGTCCGATTAGCTAGTTGGTGAGGTAATGGCCCACCAAGGCGACGATCGGTAGCCGGACTGAGAGGTTGAACGGCCACATTGGGACTGAGACACGGCCCAGACTCCTACGGGAGGCAGCAGTGGGGAATATTGCACAATGGGGGAAACCCTGATGCAGCGACGCCGCGTGGAGGAAGAAGGTCTTCGGA…	0	0	0	23.3113	0	23.3113	Bacteria	Bacillota	Clostridia	Eubacteriales	Oscillospiraceae	Faecalibacterium	Faecalibacterium prausnitzii	GenBank(Scaffold)	853
sq632;size=84;	Bifidobacterium bifidum	GCA_022720505.1	99.791	GACGAACGCTGGCGGCGCGCCTAACACATGCAAGTCGAACGAGAGATGAGGAGCTTGCTCTTCAGATCGAGTGGCGAACGGGTGAGTAACGCGTGAGGAACCTGCCTCAAAGAGGGGGACAACAGTTGGAAACGACTGCTAATACCGCATAAGCCCACGGCTCGGCATCGAGCAGAGGGAAAAGGAGAGATCCGCTTTGAGATGGCCTCGCGTCCGATTAGCTAGTTGGTGAGGTAACGGCCCACCAAGGCGACGATCGGTAGCCGGACTGAGAGGTTGAACGGCCACATTGGGACTGAGACACGGCCCAGACTCCTACGGGAGGCAGCAGTGGGGAATATTGCACAATGGGGGAAACCCTGATGCAGCGACGCCGCGTGGAGGAAGAAGGTCTTCGGA…	0	0	0	0	30.9142	30.9142	Bacteria	Actinomycetota	Actinomycetes	Bifidobacteriales	Bifidobacteriaceae	Bifidobacterium	Bifidobacterium bifidum	GenBank(Contig)	1681
sq633;size=84;	Blautia obeum	GCA_025147765.1	99.793	GATGAACGCTGGCGGCGTGCTTAACACATGCAAGTCGAACGGGAAACTTTTCATTGAAGCTTCGGCAGATTTGGTCTGTTTCTAGTGGCGGACGGGTGAGTAACGCGTGGGTAACCTGCCTTATACAGGGGGATAACAACCAGAAATGGTTGCTAATACCGCATAAGCGCACAGGACCGCATGGTCCGGTGTGAAAAACTCCGGTGGTATAAGATGGACCCGCGTTGGATTAGCTAGTTGGCAGGGCAACGGCCTACCAAGGCGACGATCCATAGCCGGCCTGAGAGGGTGAACGGCCACATTGGGACTGAGACACGGCCCAGACTCCTACGGGAGGCAGCAGTGGGGAATATTGCACAATGGGGGGAACCCTGATGCAGCGACGCCGCGTGAAGGAAG…	0	0	0	0	30.9142	30.9142	Bacteria	Bacillota	Clostridia	Eubacteriales	Lachnospiraceae	Blautia	Blautia obeum	GenBank(Complete Genome)	411459
sq4;size=152335;	Blautia hansenii	GCA_017851555.1	99.45	GATGAACGCTGGCGGCGTGCTTAACACATGCAAGTCGAACGGGGATTATTTTGACAGAGACTTCGGTTGAAGTCGTTATAATCCTAGTGGCGGACGGGTGAGTAACGCGTGGGTAACCTGCCTCACACTGGGGGATAACAGTCAGAAATGACTGCTAATACCGCATAAGCGCACAGAGCTGCATGGCTCCGTGTGAAAAACTCCGGTGGTGTGAGATGGACCCGCGTTGGATTAGCCAGTTGGCAGGGTAACGGCCTACCAAAGCGACGATCCATAGCCGGCCTGAGAGGGTGGACGGCCACATTGGGACTGAGACACGGCCCAGACTCCTACGGGAGGCAGCAGTGGGGAATATTGCACAATGGGGGAAACCCTGATGCAGCGACGCCGCGTGAAGGA…	0	18.1699	0	0	0	18.1699	Bacteria	Bacillota	Clostridia	Eubacteriales	Lachnospiraceae	Blautia	Blautia hansenii	GenBank(Contig)	1322
sq634;size=82;	Anaerostipes hadrus	GCA_001998765.1	100	GATGAACGCTGGCGGCGTGCTTAACACATGCAAGTCGAACGAAACACCTTATTTGATTTTCTTCGGAACTGAAGATTTGGTGATTGAGTGGCGGACGGGTGAGTAACGCGTGGGTAACCTACCCTGTACAGGGGGATAACAGTCAGAAATGACTGCTAATACCGCATAAGACCACAGCACCGCATGGTGCAGGGGTAAAAACTCCGGTGGTACAGGATGGACCCGCGTCTGATTAGCTGGTTGGTGAGGTAACGGCTCACCAAGGCGACGATCAGTAGCCGGCTTGAGAGAGTGAACGGCCACATTGGGACTGAGACACGGCCCAAACTCCTACGGGAGGCAGCAGTGGGGAATATTGCACAATGGGGGAAACCCTGATGCAGCGACGCCGCGTGAGTG…	19.1459	0	0	0	0	19.1459	Bacteria	Bacillota	Clostridia	Eubacteriales	Lachnospiraceae	Anaerostipes	Anaerostipes hadrus	GenBank(Complete Genome)	649756
sq635;size=82;	Roseburia intestinalis	GCA_902362885.1	100	GATGAACGCTGGCGGCGTGCTTAACACATGCAAGTCGAACGAAGCACTTTATTTGATTTCTTCGGAATGAAGATTTTGTGACTGAGTGGCGGACGGGTGAGTAACGCGTGGGTAACCTGCCTCATACAGGGGGATAACAGTTGGAAACGACTGCTAATACCGCATAAGCGCACAGGGTCGCATGACCTGGTGTGAAAAACTCCGGTGGTATGAGATGGACCCGCGTCTGATTAGCCAGTTGGTGGGGTAACGGCCTACCAAAGCGACGATCAGTAGCCGACCTGAGAGGGTGACCGGCCACATTGGGACTGAGACACGGCCCAAACTCCTACGGGAGGCAGCAGTGGGGAATATTGCACAATGGGGGAAACCCTGATGCAGCGACGCCGCGTGAGCGAA…	0	0	0	22.7563	0	22.7563	Bacteria	Bacillota	Clostridia	Eubacteriales	Lachnospiraceae	Roseburia	Roseburia intestinalis	GenBank(Scaffold)	166486
sq637;size=81;	Blautia sp.	GCA_008680665.1	99.656	GATGAACGCTGGCGGCGTGCTTAACACATGCAAGTCGAGCGAAGCAGTTAAGAAGATTCTTCGGATGAAACTTGATTGACTGAGCGGCGGACGGGTGAGTAACGCGTGGGTGACCTGCCCCATACCGGGGGATAACAGCTGGAAACGGCTGCTAATACCGCATAAGCGCACAGAGCTGCATGGCTCAGTGTGAAAAACTCCGGTGGTATGGGATGGGCCCGCGTCTGATTAGGCAGTTGGCGGGGTAACGGCCCACCAAACCGACGATCAGTAGCCGGCCTGAGAGGGCGACCGGCCACATTGGGACTGAGACACGGCCCAAACTCCTACGGGAGGCAGCAGTGGGGAATATTGCACAATGGGGGAAACCCTGATGCAGCGACGCCGCGTGAGCGAAGA…	18.9124	0	0	0	0	18.9124	Bacteria	Bacillota	Clostridia	Eubacteriales	Lachnospiraceae	Blautia	Blautia sp.	GenBank(Contig)	1969167
sq638;size=81;	Anaerostipes hadrus	GCA_008680515.1	99.931	GATGAACGCTGGCGGCGTGCTTAACACATGCAAGTCGAACGAAACACCTTATTTGATTTTCTTCGGAACTGAAGATTTGGTGATTGAGTGGCGGACGGGTGAGTAACGCGTGGGTAACCTGCCCTGTACAGGGGGATAACAGTCAGAAATGACTGCTAATACCGCATAAGACCACAGCACCGCATGGTGCAGGGGTAAAAACTCCGGTGGTACAGGATGGACCCGCGTCTGATTAGCTGGTTGGTGAGGTAACGGCTCACCAAGGCGACGATCAGTAGCCGGCTTGAGAGAGTGAACGGCCACATTGGGACTGAGACACGGCCCAAACTCCTACGGGAGGCAGCAGTGGGGAATATTGCACAATGGGGGAAACCCTGATGCAGCGACGCCGCGTGAGTG…	0	0	16.8581	0	0	16.8581	Bacteria	Bacillota	Clostridia	Eubacteriales	Lachnospiraceae	Anaerostipes	Anaerostipes hadrus	GenBank(Contig)	649756
sq639;size=81;	[Ruminococcus] gnavus	GCA_008672535.1	100	GACGAACGCTGGCGGCGTGCCTAACACATGCAAGTCGAACGAGAATCTTTGAACAGATCTTTTCGGAGTGACGTTCAAAGAGGAAAGTGGCGGACGGGCGAGTAACGCGTGAGTAACCTGCCCATAAGAGGGGGATAATCCATGGAAACGTGGACTAATACCGCATATTGTAGTTAAGTTGCATGACTTGATTATGAAAGATTTATCGCTTATGGATGGACTCGCGTCAGATTAGATAGTTGGTGAGGTAACGGCTCACCAAGTCAACGATCTGTAGCCGAACTGAGAGGTTGATCGGCCGCATTGGGACTGAGACACGGCCCAGACTCCTACGGGAGGCAGCAGTGGGGAATATTGCGCAATGGGGGCAACCCTGACGCAGCAACGCCGCGTGCAGGA…	0	0	0	0	29.8101	29.8101	Bacteria	Bacillota	Clostridia	Eubacteriales	Lachnospiraceae	Mediterraneibacter	[Ruminococcus] gnavus	GenBank(Contig)	33038
sq640;size=80;	Escherichia coli	GCA_021626745.1	99.931	ATTGAACGCTGGCGGCATGCTTTACACATGCAAGTCGAACGGCAGCACAGGGAGCTTGCTCCCGGGTGGCGAGTGGCGCACGGGTGAGTAATACATCGGAACGTGTCCTGTTGTGGGGGATAACTGCTCGAAAGGGTGGCTAATACCGCATGAGACCTGAGGGTGAAAGCGGGGGATCGCAAGACCTCGCGCAATTGGAGCGGCCGATGCCCGATTAGCTAGTTGGTGAGGTAAAGGCTCACCAAGGCGACGATCGGTAGCTGGTCTGAGAGGACGACCAGCCACACTGGGACTGAGACACGGCCCAGACTCCTACGGGAGGCAGCAGTGGGGAATTTTGGACAATGGGGGCAACCCTGATCCAGCCATGCCGCGTGCAGGATGAAGGCCTTCGGGTTG…	18.6789	0	0	0	0	18.6789	Bacteria	Pseudomonadota	Gammaproteobacteria	Enterobacterales	Enterobacteriaceae	Escherichia	Escherichia coli	GenBank(Scaffold)	562
sq641;size=80;	Lachnospiraceae bacterium	GCA_027691465.1	100	GATGAACGCTGGCGGCGTGCTTAACACATGCAAGTCGAACGAGAGAAGATCGGTGCTTGCACTGATCCGATCGAGTGGCGGACGGGTGAGTAACGCGTGGGTAACCTGCCTCATACAGGGGAATAACAGTTGGAAACGGCTGCTAAAACCGCATAAGCGCACGGTATCGCATGATACAGTGTGAAAAACTCCGGTGGTATGAGATGGACCCGCGTCTGATTAGCTAGTTGGTGAGGTAACGGCCCACCAAGGCGACGATCAGTAGCCGGCCTGAGAGGGTGAACGGCCACATTGGGACTGAGACACGGCCCAAACTCCTACGGGAGGCAGCAGTGGGGAATATTGCACAATGGGGGAAACCCTGATGCAGCGACGCCGCGTGAGTGATGAAGTATTTCG…	0	0	0	22.2013	0	22.2013	Bacteria	Bacillota	Clostridia	Eubacteriales	Lachnospiraceae	NA	Lachnospiraceae bacterium	GenBank(Scaffold)	2998048
sq642;size=80;	Collinsella aerofaciens	GCA_009876265.1	100	GATGAACGCTGGCGGCGCGCCTAACACATGCAAGTCGAACGGCACCTATCTTCGGATAGAAGCGAGTGGCGAACGGCTGAGTAACACGTGGAGAACCTGCCCCCTCCCCCGGGATAGCCGCCCGAAAGGACGGGTAATACCGGATACCCCCGGGCGCCGCATGGCGCCCGGGCTAAAGCCCCGACGGGAGGGGATGGCTCCGCGGCCCATCAGGTAGACGGCGGGGTGACGGCCCACCGTGCCGACAACGGGTAGCCGGGTTGAGAGACCGACCGGCCAGATTGGGACTGAGACACGGCCCAGACTCCTACGGGAGGCAGCAGTGGGGAATCTTGCGCAATGGGGGGAACCCTGACGCAGCGACGCCGCGTGCGGGACGGAGGCCTTCGGGTCGTAAAC…	0	0	0	22.2013	0	22.2013	Bacteria	Actinomycetota	Coriobacteriia	Coriobacteriales	Coriobacteriaceae	Collinsella	Collinsella aerofaciens	GenBank(Scaffold)	74426
sq643;size=80;	Faecalibacterium prausnitzii	GCA_027663405.1	99.791	GACGAACGCTGGCGGCGCGCCTAACACATGCAAGTCGAACGAGAGATGAGGAGCTTGCTCTTCAAATCGAGTGGCGAACGGGTGAGTAACGCGTGAGGAACCTGCCTCAAAGAGGGGGACAACAGTTGGAAACGACTGCTAATACCGCATAAGCCCACAGCTCGGCATCGAGCAGAGGGAAAAGGAGTGATCCGCTTTGAGATGGCCTCGCGTCCGATTAGCTAGTTGGTGAGGTAATGGCCCACCAAGGCGACGATCGGTAGCCGGACTGAGAGGTTGAACGGCCACATTGGGACTGAGACACGGCCCAGACTCCTACGGGAGGCAGCAGTGGGGAATATTGCACAATGGGGGAAACCCTGATGCAGCGACGCCGCGTGGAGGAAGAAGGTCTTCGGA…	0	0	0	0	29.4421	29.4421	Bacteria	Bacillota	Clostridia	Eubacteriales	Oscillospiraceae	Faecalibacterium	Faecalibacterium prausnitzii	GenBank(Scaffold)	853
sq644;size=80;	Phocaeicola vulgatus	GCA_020827675.1	100	GATGAACGCTAGCTACAGGCTTAACACATGCAAGTCGAGGGGCAGCATGGTCTTAGCTTGCTAAGGCCGATGGCGACCGGCGCACGGGTGAGTAACACGTATCCAACCTGCCGTCTACTCTTGGACAGCCTTCTGAAAGGAAGATTAATACAAGATGGCATCATGAGTCCGCATGTTCACATGATTAAAGGTATTCCGGTAGACGATGGGGATGCGTTCCATTAGATAGTAGGCGGGGTAACGGCCCACCTAGTCTTCGATGGATAGGGGTTCTGAGAGGAAGGTCCCCCACATTGGAACTGAGACACGGTCCAAACTCCTACGGGAGGCAGCAGTGAGGAATATTGGTCAATGGGCGAGAGCCTGAACCAGCCAAGTAGCGTGAAGGATGACTGCCCT…	0	0	0	0	29.4421	29.4421	Bacteria	Bacteroidota	Bacteroidia	Bacteroidales	Bacteroidaceae	Phocaeicola	Phocaeicola vulgatus	GenBank(Scaffold)	821
sq104;size=6664;	Blautia marasmi	GCA_020564415.1	100	GATGAACGCTGGCGGCGTGCTTAACACATGCAAGTCGAGCGAAGCACTTAAGTGGATCTCTTCGGATTGAAACTTATTTGACTGAGCGGCGGACGGGTGAGTAACGCGTGGGTAACCTGCCTCATACAGGGGGATAACAGTTAGAAATGGCTGCTAATACCGCATAAGCGCACAGGACCGCATGGTCTGGTGTGAAAAACTCCGGTGGTATGAGATGGACCCGCGTCTGATTAGCTAGTTGGAGGGGTAACGGCCCACCAAGGCGACGATCAGTAGCCGGCCTGAGAGGGTGAACGGCCACATTGGGACTGAGACACGGCCCAGACTCCTACGGGAGGCAGCAGTGGGGAATATTGCACAATGGGGGAAACCCTGATGCAGCGACGCCGCGTGAAGGAA…	0	17.2942	0	0	0	17.2942	Bacteria	Bacillota	Clostridia	Eubacteriales	Lachnospiraceae	Blautia	Blautia marasmi	GenBank(Contig)	1917868
sq645;size=79;	Blautia sp.	GCA_014287855.1	99.174	GATGAACGCTGGCGGCGTGCTTAACACATGCAAGTCGAACGGGAATCACTTCATTGAGACTTCGGTGGATTTGATTTGATTCTAGTGGCGGACGGGTGAGTAACGCGTGGGTAACCTGCCTTATACAGGGGGATAACAGTCAGAAATGACTGCTAATACCGCATAAGCGCACAGGACCGCATGGTCCGGTGTGAAAAACTCCGGTGGTATAAGATGGACCCGCGTTGGATTAGCTTGTTGGTGGGGTAACGGCCCACCAAGGCGACGATCCATAGCCGGCCTGAGAGGGTGAACGGCCACATTGGGACTGAGACACGGCCCAGACTCCTACGGGAGGCAGCAGTGGGGAATATTGCACAATGGGGGAAACCCTGATGCAGCGACGCCGCGTGAAGGAAG…	18.4454	0	0	0	0	18.4454	Bacteria	Bacillota	Clostridia	Eubacteriales	Lachnospiraceae	Blautia	Blautia sp.	GenBank(Contig)	2763029
sq646;size=79;	Blautia wexlerae	GCA_025148125.1	99.931	GATGAACGCTGGCGGCGTGCTTAACACATGCAAGTCGAACGGGAATTACTTTATTGAAACTTCGGTCGATTTAATTTAATTCTAGTGGCGGACGGGTGAGTAACGCGTGGGTAACCTGCCTTATACAGGGGGATAACAGTCAGAAATGGCTGCTAATACCGCATAAGCGCACAGAGCTGCATGGCTCAGTGTGAAAAACTCCGGTGGTATAAGATGGACCCGCGTTGGATTAGCTGGTTGGTGGGGTAACGGCCCACCAAGGCGACGATCCATAGCCGGCCTGAGAGGGTGAACGGCCACATTGGGACTGAGACACGGCCCAGACTCCTACGGGAGGCAGCAGTGGGGAATATTGCACAATGGGGGAAACCCTGATGCAGCGACGCCGCGTGAAGGAAG…	0	0	0	21.9237	0	21.9237	Bacteria	Bacillota	Clostridia	Eubacteriales	Lachnospiraceae	Blautia	Blautia wexlerae	GenBank(Complete Genome)	1121115
sq647;size=79;	Oscillospiraceae bacterium	GCA_928722135.1	99.725	GACGAACGCTGGCGGCGTGCTTAACACATGCAAGTCGAACGAGAATCTGCTGAAGGAGGATTCGTCCAACGGATGTAGAGGAAAGTGGCGGACGGGTGAGTAACGCGTGAGGAACCTGCCTTGAAGAGGGGGACAACAGTTGGAAACGACTGCTAATACCGCATGATGCATAGGGGTCGCATGATCTTTATGCCAAAGATTTATCGCTTCAAGATGGCCTCGCGTCTGATTAGCTAGTTGGCGGGGTAACGGCCCACCAAGGCGACGATCAGTAGCCGGACTGAGAGGTTGAACGGCCACATTGGGACTGAGATACGGCCCAGACTCCTACGGGAGGCAGCAGTGGGGAATATTGGGCAATGGGCGCAAGCCTGACCCAGCAACGCCGCGTGAAGGAAG…	0	0	0	0	29.074	29.074	Bacteria	Bacillota	Clostridia	Eubacteriales	Oscillospiraceae	NA	Oscillospiraceae bacterium	GenBank(Contig)	2485925
sq648;size=78;	Blautia massiliensis	GCA_020735365.1	99.862	GATGAACGCTGGCGGCGTGCTTAACACATGCAAGTCGAACGGGAAACCTTTTATTGAAGCTTCGGCAGATTTAGATTGTTTCTAGTGGCGGACGGGTGAGTAACGCGTGGGTAACCTGCCTTATACAGGGGGATAACAGTCAGAAATGACTGCTAATACCGCATAAGCGCACAGAGCTGCATGGCTCAGTGTGAAAAACTCCGGTGGTATAAGATGGACCCGCGTTGGATTAGCTGGTTGGTGAGGTAACGGCCCACCAAGGCGACGATCCATAGCCGGCCTGAGAGGGTGAACGGCCACATTGGGACTGAGACACGGCCCAGACTCCTACGGGAGGCAGCAGTGGGGAATATTGCACAATGGGGGAAACCCTGATGCAGCGACGCCGCGTGAAGGAAG…	18.212	0	0	0	0	18.212	Bacteria	Bacillota	Clostridia	Eubacteriales	Lachnospiraceae	Blautia	Blautia massiliensis	GenBank(Complete Genome)	1737424
sq387;size=215;	[Ruminococcus] gnavus	GCA_017850315.1	99.931	GATGAACGCTGGCGGCGTGCTTAACACATGCAAGTCGAGCGAAGCACTTTTGCGGATTTCTTCGGATTGAAGCAATTGTGACTGAGCGGCGGACGGGTGAGTAACGCGTGGGTAACCTGCCTCATACAGGGGGATAACAGTTGGAAACGGCTGCTAATACCGCATAAGCGCACAGTACCGCATGGTACCGTGTGAAAAACTCCGGTGGTATGAGATGGACCCGCGTCTGATTAGCTAGTTGGTGGGGTAACGGCCTACCAAGGCGACGATCAGTAGCCGACCTGAGAGGGTGACCGGCCACATTGGGACTGAGACACGGCCCAAACTCCTACGGGAGGCAGCAGTGGGGAATATTGCACAATGGGGGAAACCCTGATGCAGCGACGCCGCGTGAGCGAT…	0	16.8564	0	0	0	16.8564	Bacteria	Bacillota	Clostridia	Eubacteriales	Lachnospiraceae	Mediterraneibacter	[Ruminococcus] gnavus	GenBank(Contig)	33038
sq649;size=77;	Anaerostipes hadrus	GCA_001405635.1	100	GATGAACGCTGGCGGCGTGCTTAACACATGCAAGTCGAACGAAACACCTTATTTGATTTTCTTCGGAACTGAAGATTTGGTGATTGAGTGGCGGACGGGTGAGTAACGCGTGGGTAACCTGCCCTGTACAGGGGGATAACAGTCAGAAATGACTGCTAATACCGCATAAGACCACAGCACCGCATGGTGCAGGGGTAAAAACTCCGGTGGTACAGGATGGACCCGCGTCTGATTAGCTGGTTGGTGAGGTAACGGCTCACCAAGGCGACGATCAGTAGCCGGCTTGAGAGAGTGAACGGCCACATTGGGACTGAGACACGGCCCAAACTCCTACGGGAGGCAGCAGTGGGGAATATTGCACAATGGGGGAAACCCTGATGCAGCGACGCCGCGTGAGTG…	6.30414	0	10.4063	0	0	16.7104	Bacteria	Bacillota	Clostridia	Eubacteriales	Lachnospiraceae	Anaerostipes	Anaerostipes hadrus	GenBank(Scaffold)	649756
sq650;size=77;	Blautia obeum	GCA_003459025.1	100	GATGAACGCTGGCGGCGTGCTTAACACATGCAAGTCGAACGGGAAACTTTTCATTGAAGCTTCGGCAGATTTGGTCTGTTTCTAGTGGCGGACGGGTGAGTAACGCGTGGGTAACCTGCCTTATACAGGGGGATAACAACCAGAAATGGTTGCTAATACCGCATAAGCGCACAGGACCGCATGGTCCGGTGTGAAAAACTCCGGTGGTATAAGATGGACCCGCGTTGGATTAGCTAGTTGGCAGGGTAACGGCCTACCAAGGCGACGATCCATAGCCGGCCTGAGAGGGTGAACGGCCACATTGGGACTGAGACACGGCCCAGACTCCTACGGGAGGCAGCAGTGGGGAATATTGCACAATGGGGGAAACCCTGATGCAGCGACGCCGCGTGAAGGAAG…	0	0	16.0256	0	0	16.0256	Bacteria	Bacillota	Clostridia	Eubacteriales	Lachnospiraceae	Blautia	Blautia obeum	GenBank(Scaffold)	40520
sq651;size=77;	Lachnospiraceae bacterium	GCA_027684195.1	99.931	GATGAACGCTGGCGGCGTGCTTAACACATGCAAGTCGAACGAGAGAAGATCGGTGCTTGCACTGATCCGATCGAGTGGCGGACGGGTGAGTAACGCGTGGGTAACCTGCCTCATACAGGGGAATAACAGTTGGAAACGGCTGCTAAAACCGCATAAGCGCACAGTATCGCATGATACAGTGTGAAAAACTCCGGTGGTATGAGATGGACCCGCGTCTGATTAGCTAGTTGGTGAGGTAACGGCCCACCAAGGCAACGATCAGTAGCCGGCCTGAGAGGGTGAACGGCCACATTGGGACTGAGACACGGCCCAAACTCCTACGGGAGGCAGCAGTGGGGAATATTGCACAATGGGGGAAACCCTGATGCAGCGACGCCGCGTGAGTGATGAAGTATTTCG…	0	0	0	21.3687	0	21.3687	Bacteria	Bacillota	Clostridia	Eubacteriales	Lachnospiraceae	NA	Lachnospiraceae bacterium	GenBank(Scaffold)	2998003
sq652;size=77;	Faecalibacterium sp.	GCA_902497445.1	99.791	GACGAACGCTGGCGGCGCGCCTAACACATGCAAGTCGAACGAGAGATGAGGAGCTTGCTCTTCAAATCGAGTGGCGAACGGGTGAGTAACGCGTGAGGAACCTGCCTCAAAGAGGGGGACAACAGTTGGAAACGACTGCTAATACCGCATAAGCCCACGGCTCGGCATCGAGCAGAGGGAAAAGGAGAGATCCGCTTTGAGATGGCCTCGCGTCCGATTAGCTAGTTGGTGAGGTAACGGCCCACCAAGGCGACGATCGGTAGCCGGACTGAGAGGTTGAACGGCCACATTGGGACTGAGACACGGCCCAGACTCCTACGGGAGGCAGCAGTGGGGAATATTGCACAATGGGGGAAACCCTGATGCAGCGACGCCGCGTGGAGGAAGAAGGTCTTCGGA…	0	0	0	0	28.338	28.338	Bacteria	Bacillota	Clostridia	Eubacteriales	Oscillospiraceae	Faecalibacterium	Faecalibacterium sp.	GenBank(Contig)	2580425
sq653;size=77;	Phocaeicola plebeius	GCA_027681905.1	99.655	GATGAACGCTAGCTACAGGCTTAACACATGCAAGTCGAGGGGCAGCGGGATTGAAGCTTGCTTCAATTGCCGGCGACCGGCGCACGGGTGAGTAACGCGTATCCAACCTTCCGTACACTCAGGGATAGCCTTTCGAAAGAAAGATTAATACCTGATGGTATGATGAGATTGCATGATATCATCATTAAAGATTTATCGGTGTACGATGGGGATGCGTTCCATTAGGTAGTAGGCGGGGTAACGGCCCACCTAGCCGACGATGGATAGGGGTTCTGAGAGGAAGGTCCCCCACATTGGAACTGAGACACGGTCCAAACTCCTACGGGAGGCAGCAGTGAGGAATATTGGTCAATGGACGAGAGTCTGAACCAGCCAAGTAGCGTGAAGGATGAAGGTCCT…	0	0	0	0	28.338	28.338	Bacteria	Bacteroidota	Bacteroidia	Bacteroidales	Bacteroidaceae	Phocaeicola	Phocaeicola plebeius	GenBank(Scaffold)	310297
sq654;size=77;	Anaerostipes hadrus	GCA_008679275.1	99.863	GATGAACGCTGGCGGCGTGCTTAACACATGCAAGTCGAACGAAACACCTTATTTGATTTTCTTCGGAACTGAAGATTTGGTGATTGAGTGGCGGACGGGTGAGTAACGCGTGGGTAACCTGCCCTGTACAGGGGGATAACAGTCAGAAATGACTGCTAATACCGCATAAGACCACAGCACCGCATGGTGCAGGGGTAAAAAACTCCGGTGGTACAGGATGGACCCGCGTCTGATTAGCTGGTTGGTGAGGTAACGGCTCACCAAGGCGACGATCAGTAGCCGGCTTGAGAGAGTGAACGGCCACATTGGGACTGAGACACGGCCCAAACTCCTACGGGAGGCAGCAGTGGGGAATATTGCACAATGGGGGGAACCCTGATGCAGCGACGCCGCGTGAGT…	0	0	0	0	28.338	28.338	Bacteria	Bacillota	Clostridia	Eubacteriales	Lachnospiraceae	Anaerostipes	Anaerostipes hadrus	GenBank(Contig)	649756
sq655;size=76;	Clostridiales bacterium	GCA_019410715.1	100	ATTGAACGCTGGCGGCGTGCTTAACACATGCAAGTCGAACGTGAAAGTCCTTCGGGACGAGTAAAGTGGCGCACGGGTGAGTAACGCGTGGATAATCTACCCTTAAGATGGGGATAACGGCTGGAAACGGTCGCTAATACCGAATACGCTCCCGATTTTATCATTGGGGGGAAAGATGGCCTCTGCTTGCAAGCTATCGCTTAAGGATGAGTCCGCGTCCCATTAGCTAGTTGGCGGGGTAACGGCCCACCAAGGCAACGATGGGTAGCCGGTCTGAGAGGATGACCGGCCACACTGGAACTGGAACACGGTCCAGACTCCTACGGGAGGCAGCAGTGGGGAATATTGCGCAATGGGCGAAAGCCTGACGCAGCGACGCCGCGTGAGGGATGAAGGTTC…	0	16.6375	0	0	0	16.6375	Bacteria	Bacillota	Clostridia	Eubacteriales	NA	NA	Clostridiales bacterium	GenBank(Scaffold)	1898207
sq656;size=76;	Oliverpabstia intestinalis	GCA_009696065.1	99.657	GATGAACGCTGGCGGCGTGCTTAACACATGCAAGTCGAACGAAGCACTTTGGACAGAATCTTCGGATGAAGTCCTTAGTGACTGAGTGGCGGACGGGTGAGTAACGCGTGGGTAACCTGCCTCATACAGGGGGATAACAGTTAGAAATGGCTGCTAATACCGCATAAGCGCACGGTACTGCATGGTACAGTGTGAAAAACTCCGGTGGTATGAGATGGACCCGCGTTGGATTAGCTAGTTGGCAGGGTAACGGCCTACCAAGGCGACGATCCATAGCCGGCCTGAGAGGGTGGACGGCCACATTGGGACTGAGACACGGCCCAGACTCCTACGGGAGGCAGCAGTGGGGAATATTGCACAATGGGGGAAACCCTGATGCAGCGACGCCGCGTGAGCGAA…	0	0	15.8175	0	0	15.8175	Bacteria	Bacillota	Clostridia	Eubacteriales	Lachnospiraceae	Oliverpabstia	Oliverpabstia intestinalis	GenBank(Contig)	2606633
sq657;size=75;	Blautia sp.	GCA_014287855.1	99.656	GATGAACGCTGGCGGCGTGCTTAACACATGCAAGTCGAACGGGAATCACTTCATTGAGACTTCGGTGGATTTGATTTGATTCTAGTGGCGGACGGGTGAGTAACGCGTGGGTAACCTGCCTTATACAGGGGGATAACAGTTAGAAATGACTGCTAATACCGCATAAGCGCACAGGACCGCATGGTCCGGTGTGAAAAACTCCGGTGGTATAAGATGGACCCGCGTTGGATTAGCTTGTTGGTGGGGCAACGGCCCACCAAGGCGACGATCCATAGCCGGCCTGAGAGGGTGAACGGCCACATTGGGACTGAGACACGGCCCAGACTCCTACGGGAGGCAGCAGTGGGGAATATTGCACAATGGGGGAAACCCTGATGCAGCGACGCCGCGTGAAGGAAG…	17.5115	0	0	0	0	17.5115	Bacteria	Bacillota	Clostridia	Eubacteriales	Lachnospiraceae	Blautia	Blautia sp.	GenBank(Contig)	2763029
sq658;size=75;	Clostridium sp.	GCA_015667935.1	99.93	GATGAACGCTGGCGGCGTGCCTAACACATGCAAGTCGAGCGATTCTCTTCGGAGAAGAGCGGCGGACGGGTGAGTAACGCGTGGGTAACCTGCCCTGTACACACGGATAACATACCGAAAGGTATGCTAATACGGGATAACATAAGAAATTCGCATGTTTTTCTTATCAAAGCTCCGGCGGTACAGGATGGACCCGCGTCTGATTAGCTAGTTGGTGAGGTAATGGCTCACCAAGGCGACGATCAGTAGCCGACCTGAGAGGGTGATCGGCCACATTGGAACTGAGACACGGTCCAAACTCCTACGGGAGGCAGCAGTGGGGAATATTGCACAATGGGCGAAAGCCTGATGCAGCAACGCCGCGTGAGCGATGAAGGCCTTCGGGTCGTAAAGCTCTGT…	10.2734	6.78634	0	0	0	17.0598	Bacteria	Bacillota	Clostridia	Eubacteriales	Clostridiaceae	Clostridium	Clostridium sp.	GenBank(Scaffold)	2787103
sq659;size=75;	Bacteroidales bacterium	GCA_022009815.1	92.429	GATGAACGCTAGCGACAGGCTTAACACATGCAAGTCGAGGGGCAGCGGGGATGTAGCAATACATCTGCCGGCGACCGGCGCACGGGTGAGTAACGCGTATGCAACCTGCCCTTCACTGGGGGATAACCGGGAGAAATTCCGACTAATACCGCATATGATGCCTGAACGAATGTTCGGGTTTTGAAAGATTTATCGGTGAAGGATGGGCATGCGTGATATTAGGTAGTTGGCGGGGTAACGGCCCACCAAGCCGACGATATCTAGGGGTTCTGAGAGGAAGGTCCCCCACACTGGTACTGAGACACGGACCAGACTCCTACGGGAGGCAGCAGTGAGGAATATTGGTCAATGGACGTAAGTCTGAACCAGCCAAGTCGCGTGAAGGATGACGGCCCTACG…	0	0	15.6094	0	0	15.6094	Bacteria	Bacteroidota	Bacteroidia	Bacteroidales	NA	NA	Bacteroidales bacterium	GenBank(Complete Genome)	2030927
sq660;size=75;	Faecalibacterium prausnitzii	GCA_008681055.1	99.86	GACGAACGCTGGCGGCGCGCCTAACACATGCAAGTCGAACGAGCGAGAGAGAGCTTGCTTTCTCGAGCGAGTGGCGAACGGGTGAGTAACGCGTGAGGAACCTGCCTCAAAGAGGGGGACAACAGTTGGAAACGACTGCTAATACCGCATAAGCCCACGGTGCCGCATGGCACAGAGGGAAAAGGAGCAATCCGCTTTGAGATGGCCTCGCGTCCGATTAGCTAGTTGGTGAGGTAACGGCCCACCAAGGCAACGATCGGTAGCCGGACTGAGAGGTTGAACGGCCACATTGGGACTGAGACACGGCCCAGACTCCTACGGGAGGCAGCAGTGGGGAATATTGCACAATGGGGGAAACCCTGATGCAGCGACGCCGCGTGGAGGAAGAAGGTCTTCGGA…	0	0	0	20.8137	0	20.8137	Bacteria	Bacillota	Clostridia	Eubacteriales	Oscillospiraceae	Faecalibacterium	Faecalibacterium prausnitzii	GenBank(Contig)	853
sq662;size=74;	Bacteroides uniformis	GCA_003470495.1	99.931	GATGAACGCTAGCTACAGGCTTAACACATGCAAGTCGAGGGGCAGCATGAACTTAGCTTGCTAAGTTTGATGGCGACCGGCGCACGGGTGAGTAACACGTATCCAACCTGCCGATGACTCGGGGATAGCCTTTCGAAAGAAAGATTAATACCCGATGGCATAATTCTTCCGCATGGTAGAATTATTAAAGAATTTCGGTCATCGATGGGGATGCGTTCCATTAGGTTGTTGGCGGGGTAACGGCCCACCAAGCCTTCGATGGATAGGGGTTCTGAGAGGAAGGTCCCCCACATTGGAACTGAGACACGGTCCAAACTCCTACGGGAGGCAGCAGTGAGGAATATTGGTCAATGGACGAGAGTCTGAACCAGCCAAGTAGCGTGAAGGATGACTGCCCTA…	17.278	0	0	0	0	17.278	Bacteria	Bacteroidota	Bacteroidia	Bacteroidales	Bacteroidaceae	Bacteroides	Bacteroides uniformis	GenBank(Scaffold)	820
sq663;size=74;	Bacillota bacterium	GCA_008681155.1	100	GACGAACGCTGGCGGCGTGCCTAACACATGCAAGTCGAACGGAGTTGAAAGGAGCTTGCTTTTTTCAACTCAGTGGCGGACGGGTGAGTAACGCGTGAGTAACCTGCCTTTCAGAGGGGGATAACGTTCTGAAAAGAACGCTAATACCGCATAAGATTGTAGTTTCGCATGGAGCAGCAATCAAAGGAGCAATCCGCTGAAAGATGGACTCGCGTCCGATTAGATAGTTGGCGGGGTAACGGCCCACCAAGTCGACGATCGGTAGCCGGACTGAGAGGTTGATCGGCCACATTGGGACTGAGACACGGCCCAGACTCCTACGGGAGGCAGCAGTGAGGGATATTGGGCAATGGGGGAAACCCTGACCCAGCAACGCCGCGTGAGGGATGACGGTTTTCG…	17.278	0	0	0	0	17.278	Bacteria	Bacillota	NA	NA	NA	NA	Bacillota bacterium	GenBank(Contig)	1879010
sq664;size=74;	Blautia wexlerae	GCA_023674505.1	99.312	GATGAACGCTGGCGGCGTGCTTAACACATGCAAGTCGAACGGGAATTATTTTATTGAAACTTCGGTTGATTTAATTTAATTCTAGTGGCGGACGGGTGAGTAACGCGTGGGTAACCTGCCTTATACAGGGGGATAACAGTCAGAAATGACTGCTAATACCGCATAAGCGCACAGGACCGCATGGTCCGGTGTGAAAAACTCCGGTGGTATAAGATGGACCCGCGTTGGATTAGCTGGTTGGTGGGGTAACGGCCCACCAAGGCGACGATCCATAGCCGGCCTGAGAGGGTGAACGGCCACATTGGGACTGAGACACGGCCCAGACTCCTACGGGAGGCAGCAGTGGGGAATATTGCACAATGGGGGAAACCCTGATGCAGCGACGCCGCGTGAAGGAAG…	0	0	0	20.5362	0	20.5362	Bacteria	Bacillota	Clostridia	Eubacteriales	Lachnospiraceae	Blautia	Blautia wexlerae	GenBank(Chromosome)	418240
sq665;size=74;	Parabacteroides distasonis	GCA_024758245.1	99.931	GATGAACGCTAGCGACAGGCTTAACACATGCAAGTCGAGGGGCAGCACAGGTAGCAATACCGGGTGGCGACCGGCGCACGGGTGAGTAACGCGTATGCAACTTACCTATCAGAGGGGGATAACCCGGCGAAAGTCGGACTAATACCGCATGAAGCAGGGGCCCCGCATGGGGATATTTGCTAAAGATTCATCGCTGATAGATAGGCATGCGTTCCATTAGGCAGTTGGCGGGGTAACGGCCCACCAAACCGACGATGGATAGGGGTTCTGAGAGGAAGGTCCCCCACATTGGTACTGAGACACGGACCAAACTCCTACGGGAGGCAGCAGTGAGGAATATTGGTCAATGGGCGTAAGCCTGAACCAGCCAAGTCGCGTGAGGGATGAAGGTTCTATGGA…	0	0	0	20.5362	0	20.5362	Bacteria	Bacteroidota	Bacteroidia	Bacteroidales	Tannerellaceae	Parabacteroides	Parabacteroides distasonis	GenBank(Complete Genome)	823
sq666;size=74;	Bifidobacterium longum	GCA_009155205.1	100	GATGAACGCTGGCGGCGTGCTTAACACATGCAAGTCGAACGGGATCCACCGGGCTTTGCTTGGTGGTGAGAGTGGCGAACGGGTGAGTAATGCGTGACCGACCTGCCCCATACACCGGAATAGCTCCTGGAAACGGGTGGTAATGCCGGATGCTCCAGTTGATCGCATGGTCTTCTGGGAAAGCTTTCGCGGTATGGGATGGGGTCGCGTCCTATCAGCTTGACGGCGGGGTAACGGCCCACCGTGGCTTCGACGGGTAGCCGGCCTGAGAGGGCGACCGGCCACATTGGGACTGAGATACGGCCCAGACTCCTACGGGAGGCAGCAGTGGGGAATATTGCACAATGGGCGCAAGCCTGATGCAGCGACGCCGCGTGAGGGATGGAGGCCTTCGGGTTG…	0	0	0	13.5983	9.20065	22.7989	Bacteria	Actinomycetota	Actinomycetes	Bifidobacteriales	Bifidobacteriaceae	Bifidobacterium	Bifidobacterium longum	GenBank(Contig)	216816
sq667;size=74;	Faecalibacterium prausnitzii	GCA_025757765.1	99.86	GACGAACGCTGGCGGCGCGCCTAACACATGCAAGTCGAACGAGAGATGAGGAGCTTGCTCTTCAGATCGAGTGGCGAACGGGTGAGTAACGCGTGAGGAACCTGCCTCAAAGAGGGGGACAACAGTTGGAAACGACTGCTAATACCGCATAAGCCCACGGCTCGGCATCGAGCAGAGGGAAAAGGAGTGATCCGCTTTGAGATGGCCTCGCGTCCGATTAGCTAGTTGGTGAGGTAACGGCCCACCAAGGCGACGATCGGTAGCCGGACTGAGAGGTTGAACGGCCACATTGGGACTGAGACACGGCCCAGACTCCTACGGGAGGCAGCAGTGGGGAATATTGCACAATGGGGGAAACCCTGATGCAGCGACGCCGCGTGGAGGAAGAAGGTCTTCGGA…	0	0	0	0	27.2339	27.2339	Bacteria	Bacillota	Clostridia	Eubacteriales	Oscillospiraceae	Faecalibacterium	Faecalibacterium prausnitzii	GenBank(Complete Genome)	853
sq668;size=73;	Bacteroides uniformis	GCA_023708545.1	97.405	AACGAACGCTGGCGGCAGGCTTAACACATGCAAGTTGAACGGGATTTGTGTGGTGCTTGCACCATATAATGAGAGTAGCGCACTGGTGAGTAACACGTGGGAACGTGCCTTTTAGTGGGGGATAACATCTGGAAACGGATGCTAATACCGCATACGCCCTGAGGGGGAAAGATTTATTGCTAAGAGGTCGGCCCGCGGTAGATTAGGCAGTTGGTGGGGTAAAGGCCTACCAAACCTACGATCTATAGCTGGTCTGAGAGGACGATCAGCCACATTGGAACTGAGACACGGTCCAGACTCCTACGGGAGGCAGCAGTGAGGAATATTGGGCAATGGAGGCAACTCTGACCCAGCCATGCCGCGTGAGTGAGAAGGTTTTCGAATTGTAAAGCTCTTTCG…	17.0445	0	0	0	0	17.0445	Bacteria	Bacteroidota	Bacteroidia	Bacteroidales	Bacteroidaceae	Bacteroides	Bacteroides uniformis	GenBank(Contig)	820
sq669;size=73;	Anaerostipes hadrus	GCA_013303185.1	99.863	GATGAACGCTGGCGGCGTGCTTAACACATGCAAGTCGAACGAAACACCTTATCTGATTTTCTTCGGAACTGAAGATTTGGTGATTGAGTGGCGGACGGGTGAGTAACGCGTGGGTAACCTGCCCTGTACAGGGGGATAACAGTCAGAAATGACTGCTAATACCGCATAAGACCACAGCACCGCATGGTGCAGGGGTAAAAACTCCGGTGGTACAGGATGGACCCGCGTCTGATTAGCTGGTTGGTGAGGTAACGGCTCACCAAGGCGACGATCAGTAGCCGGCTTGAGAGAGTGAACGGCCACATTGGGACTGAGACACGGCCCAAACTCCTACGGGAGGCAGCAGTGGGGAATATTGCACAATGGGGGAAACCCTGATGCAGCGACGCCGCGTGAGTG…	17.0445	0	0	0	0	17.0445	Bacteria	Bacillota	Clostridia	Eubacteriales	Lachnospiraceae	Anaerostipes	Anaerostipes hadrus	GenBank(Contig)	649756
sq670;size=73;	bacterium	GCA_004561655.1	99.937	GACGAACGCTGGCGGCATGCCTAACACATGCAAGTCGAACGGAGAAAGTTCAACACCAAGTATTTCATCCGCTGAAGTGTAGCGGTAAAAATTGCGAAGCAATTTTTACTACGCATTAAAAGCATGAACTAACACGGTGGTTGAAGTATTAGGTGTTGAACTTTCTTAGTGGCGAACGGGTGAGTAACGCGTGGGCAACCTGCCCTCTAGATGGGGACAACATCCCGAAAGGGGTGCTAATACCGAATGTGACAGCAATCTCGCATGAGGATGCTGTGAAAGATGGCCTCTATTTATAAGCTATCGCTAGAGGATGGGCCTGCGTCTGATTAGCTAGTTGGTGGGGTAATGGCCTACCAAGGCGATGATCAGTAGCCGGTCTGAGAGGATGAACGGCCA…	17.0445	0	0	0	0	17.0445	Bacteria	NA	NA	NA	NA	NA	bacterium	GenBank(Contig)	1869227
sq671;size=73;	Escherichia coli	GCA_021626745.1	99.931	ATTGAACGCTGGCGGCATGCTTTACACATGCAAGTCGAACGGCAGCACAGGGAGCTTGCTCCCGGGTGGCGAGTGGCGCACGGGTGAGTAATACATCGGAACGTGTCCTGTTGCGGGGGATAACTGCTCGAAAGGGTGGCTAATACCGCATGAGACCTGAGGGTGAAAGCGGGGGATCGCAAGACCTCGCGCAATTGGAGCGGCCGATGCCCGATTAGCTAGTTGGTGAGGTAAAGGCTCACCAAGGCGACGATCGGTAGCTGGTCTGAGAGGACGACCAGCCACACTGGGACTGAGACACGGCCCAGACTCCTACGGGAGGCAGCAGTGGGGAATTTTGGACAATGGGGGCAACCCTGATCCAGCCATGCCGCGTGCAGGATGAAGGCCTTCGGGTTG…	17.0445	0	0	0	0	17.0445	Bacteria	Pseudomonadota	Gammaproteobacteria	Enterobacterales	Enterobacteriaceae	Escherichia	Escherichia coli	GenBank(Scaffold)	562
sq672;size=73;	Paraeggerthella hominis	GCA_021044775.1	100	GATGAACGCTGGCGGCGTGCCTAACACATGCAAGTCGAACGGTTAAGCCACCTTCGGGTGGGCATACAGTGGCGAACGGGTGAGTAACACGTGACCAACCTGCCCCTTGCTCCGGGACAACCTCGGGAAACCGAGGCTAATACCGGATGCTCCGGCCCCTCCGCATGGAGGGGCCGGGAAAGCCTGGCGCGGCAAGGGATGGGGTCGCGGCCCATCAGGTAGACGGCGGGGTAGCGGCCCACCGTGCTTTCGACGGGTAGCCGGGTTGAGAGACCGACCGGCCACATTGGGACTGAGATACGGCCCAGACTCCTACGGGAGGCAGCAGTGGGGAATTTTGCGCAATGGGGGCAACCCTGACGCAGCAACGCCGCGTGCGGGATGACGGCCTTCGGGTTG…	0	15.9807	0	0	0	15.9807	Bacteria	Actinomycetota	Coriobacteriia	Eggerthellales	Eggerthellaceae	Paraeggerthella	Paraeggerthella hominis	GenBank(Contig)	2897351
sq673;size=73;	Anaerostipes hadrus	GCA_001405635.1	99.931	GATGAACGCTGGCGGCGTGCTTAACACATGCAAGTCGAACGAAACACCTTATTTGATTTTCTTCGGAACTGAAGATTTGGTGATTGAGTGGCGGACGGGTGAGTAACGCGTGGGTAACCTGCCCTGTACAGGGGGATAACAGTCAGAAATGACTGCTAATACCGCATAAGACCACAGCACCGCATGGTGCAGGGGTAAAAACTCCGGTGGTACAGGATGGACCCGCGTCTGATTAGCTGGTTGGTGAGGTAACGGCTCACCAAGGCGACGATCAGTAGCCGGCTTGAGAGAGTGAACGGCCACATTGGGACTGAGACACGGCCCAAACTCCTACGGGAGGCAGCAGTGGGGAATATTGCACAATGGGGGAAACCCTGATGCAGCGACGCCGCGTGAGTG…	0	0	15.1931	0	0	15.1931	Bacteria	Bacillota	Clostridia	Eubacteriales	Lachnospiraceae	Anaerostipes	Anaerostipes hadrus	GenBank(Scaffold)	649756
sq674;size=73;	uncultured Clostridia	GCA_928721525.1	100	GATAAACGCTGGCGGCGCACATAAGACATGCAAGTCGAACGGAAGTCGTTATAAAAAGGATTGAAGATTTATCTGATTGAGATTTTATAACAATGGCTTTAGTGGCGGACTGGTGAGTAACGCGTGAGCAACCTGCCTACTAGAGGGGAATAACAGTGAGAAATCATTGCTAATACCGCATATGCCATGAACATCACATGATGAAAATGGGAAAAGAGTAATCTGCTAGTAGATGGGCTCGCGTCTGATTAGATAGTTGGTGGGGTAACGGCCTACCAAGTCGACGATCAGTAGCCGGACTGAGAGGTTGAACGGCCACATTGGGACTGAGATACGGCCCAGACTCCTACGGGAGGCAGCAGTCGGGAATATTGCGCAATGGAGGAAACTCTGACGCAG…	0	0	0	20.2586	0	20.2586	Bacteria	Bacillota	Clostridia	NA	NA	NA	uncultured Clostridia	GenBank(Chromosome)	244328
sq675;size=73;	Collinsella aerofaciens	GCA_001406575.1	100	GATGAACGCTGGCGGCGCGCCTAACACATGCAAGTCGAACGGCACCTATCTTCGGATAGAAGCGAGTGGCGAACGGCTGAGTAACACGTGGAGAACCTGCCCCCTCCCCCGGGATAGCCGCCCGAAAGGACGGGTAATACCGGATACCCCCGGGCGCCGCATGGCGCCCGGGCTAAAGCCCCGACGGGAGGGGATGGCTCCGCGGCCCATCAGGTAGACGGCGGGGTGACGGCCCACCGTGCCGACAACGGGTAGCCGGGTTGAGAGACCGACCGGCCAGATTGGGACTGAGACACGGCCCAGACTCCTACGGGAGGCAGCAGTGGGGAATCTTGCGCAATGGGGGGAACCCTGACGCAGCGACGCCGCGTGCGGGACGGAGGCCTTCGGGTCGTAAAC…	0	0	0	20.2586	0	20.2586	Bacteria	Actinomycetota	Coriobacteriia	Coriobacteriales	Coriobacteriaceae	Collinsella	Collinsella aerofaciens	GenBank(Scaffold)	74426
sq676;size=73;	uncultured Collinsella	GCA_937930385.1	99.721	GATGAACGCTGGCGGCGTGCCTAACACATGCAAGTCGAACGATGAAACCGCCCCCGGGCGGACATGAAGTGGCGAACGGGTGAGTAACACGTGACCGACCTGCCCCCCGCCCAGGGACAGCCCCCCGAAAGGGGGATTAATACCTGGTACTCCGGAAGCGGCGCATGCCGCCCCCGGGAAAGCTCAGGCGGCGGGGGATGGGGTCGCGGCCCATCAGGTAGACGGCGGGGCAGAGGCCCACCGTGCCGACGACGGGTAGCCGGGTTGAGAGACCGACCGGCCACATTGGGACTGAGATACGGCCCAGACTCCTACGGGAGGCAGCAGTGGGGAATTTTGCGCAATGGGGGCAACCCTGACGCAGCAACGCCGCGTGCGGGACGAAGGCGTCCGCGTCGT…	0	0	0	20.2586	0	20.2586	Bacteria	Actinomycetota	Coriobacteriia	Coriobacteriales	Coriobacteriaceae	Collinsella	uncultured Collinsella	GenBank(Contig)	165190
sq677;size=73;	Phascolarctobacterium faecium	GCA_009718945.1	100	GACGAACGCTGGCGGCGTGCCTAACACATGCAAGTCGAACGGAGAATTTTATTTCGGTAGAATTCTTAGTGGCGAACGGGTGAGTAACGCGTAGGCAACCTGCCCTTTAGACGGGGACAACATTCCGAAAGGAGTGCTAATACCGGATGTGATCATCGTGCCGCATGGCAGGATGAAGAAAGATGGCCTCTACAAGTAAGCTATCGCTAAAGGATGGGCCTGCGTCTGATTAGCTAGTTGGTAGTGTAACGGACTACCAAGGCGATGATCAGTAGCCGGTCTGAGAGGATGAACGGCCACATTGGGACTGAGACACGGCCCAAACTCCTACGGGAGGCAGCAGTGGGGAATCTTCCGCAATGGACGAAAGTCTGACGGAGCAACGCCGCGTGAGTGATG…	0	0	0	20.2586	0	20.2586	Bacteria	Bacillota	Negativicutes	Acidaminococcales	Acidaminococcaceae	Phascolarctobacterium	Phascolarctobacterium faecium	GenBank(Contig)	33025
sq678;size=73;	[Eubacterium] rectale	GCA_003466795.1	99.863	GATGAACGCTGGCGGCGTGCTTAACACATGCAAGTCGAACGAAGCACTTTATTTGATTTCCTTCGGGACTGATTATTTTGTGACTGAGTGGCGGACGGGTGAGTAACGCGTGGGTAACCTGCCTTGTACAGGGGGATAACAGTTGGAAACGGCTGCTAATACCGCATAAGCGCACAGCATCGCATGATGCAGTGTGAAAAACTCCGGTGGTATAAGATGGACCCGCGTTGGATTAGCCAGTTGGTGAGGTAACGGCCCACCAAGGCGACGATCCATAGCCGACCTGAGAGGGTGACCGGCCACATTGGGACTGAGACACGGCCCAAACTCCTACGGGAGGCAGCAGTGGGGAATATTGCACAATGGGCGAAAGCCTGATGCAGCGACGCCGCGTGAGCG…	0	0	0	0	26.8659	26.8659	Bacteria	Bacillota	Clostridia	Eubacteriales	Lachnospiraceae	NA	[Eubacterium] rectale	GenBank(Scaffold)	39491
sq679;size=72;	Phocaeicola massiliensis	GCA_019127875.1	100	GATGAACGCTAGCTACAGGCTTAACACATGCAAGTCGAGGGGCAGCATGGTCTTAGCTTGCTAAGGCCGATGGCGACCGGCGCACGGGTGAGTAACGCGTATCCAACCTGCCTTACACTCTTGGACAGCCTTCTGAAAGGGAGATTAATACAAGATGTTATCATGAGTAAGCATTTTCGCATGATTAAAGGTTTACCGGTGTAAGATGGGGATGCGTTCCATTAGATAGTAGGCGGGGTAACGGCCCACCTAGTCTTCGATGGATAGGGGTTCTGAGAGGAAGGTCCCCCACATTGGAACTGAGACACGGTCCAAACTCCTACGGGAGGCAGCAGTGAGGAATATTGGTCAATGGACGAGAGTCTGAACCAGCCAAGTAGCGTGAAGGATGAAGGTTCT…	16.811	0	0	0	0	16.811	Bacteria	Bacteroidota	Bacteroidia	Bacteroidales	Bacteroidaceae	Phocaeicola	Phocaeicola massiliensis	GenBank(Contig)	204516
sq680;size=72;	Faecalibacterium prausnitzii	GCA_008681055.1	99.791	GACGAACGCTGGCGGCGCGCCTAACACATGCAAGTCGAACGAGCGAGAGAGAGCTTGCTTTCTCGAGCGAGTGGCGAACGGGTGAGTAACGCGTGAGGAACCTGCCTCAAAGAGGGGGACAACAGTTGGAAACGACTGCTAATACCGCATAAGCCCACGGCTCGGCATCGAGCAGGGGGAAAAGGAGCAATCCGCTTTGAGATGGCCTCGCGTCCGATTAGCTAGTTGGTGAGGTAACGGCCCACCAAGGCGACGATCGGTAGCCGGACTGAGAGGTTGAACGGCCACATTGGGACTGAGACACGGCCCAGACTCCTACGGGAGGCAGCAGTGGGGAATATTGCACAATGGGGGAAACCCTGATGCAGCGACGCCGCGTGGAGGAAGAAGGTCTTCGGA…	0	0	14.985	0	0	14.985	Bacteria	Bacillota	Clostridia	Eubacteriales	Oscillospiraceae	Faecalibacterium	Faecalibacterium prausnitzii	GenBank(Contig)	853
sq681;size=71;	Bacillota bacterium	GCA_008681165.1	99.931	GACGAACGCTGGCGGCGTGCCTAACACATGCAAGTCGAACGAGAATCTTTGGAATGATTCTTTCGGGATGAATTCCAAAGAGGAAAGTGGCGGACGGGCGAGTAACGCGTGAGTAACCTGCCCATAAGAGGGGGATAATCCATGGAAACGTGGACTAATACCGCATATTGTAATTAAGTTGCATGACTTGATTATGAAAGATTTATCGCTTATGGATGGACTCGCGTCAGATTAGATAGTTGGTGAGGTAACGGCTCACCAAGTCAACGATCTGTAGCCGAACTGAGAGGTTGATCGGCCGCATTGGGACTGAGACACGGCCCAGACTCCTACGGGAGGCAGCAGTGGGGAATATTGCGCAATGGGGGCAACCCTGACGCAGCAACGCCGCGTGCAGGA…	16.5776	0	0	0	0	16.5776	Bacteria	Bacillota	NA	NA	NA	NA	Bacillota bacterium	GenBank(Contig)	1879010
sq682;size=71;	Bifidobacterium longum	GCA_019131555.1	100	GATGAACGCTGGCGGCGTGCTTAACACATGCAAGTCGAACGGGATCCATCAGGCTTTGCTTGGTGGTGAGAGTGGCGAACGGGTGAGTAATGCGTGACCGACCTGCCCCATACACCGGAATAGCTCCTGGAAACGGGTGGTAATGCCGGATGCTCCAGTTGATCGCATGGTCTTCTGGGAAAGCTTTCGCGGTATGGGATGGGGTCGCGTCCTATCAGCTTGACGGCGGGGTAACGGCCCACCGTGGCTTCGACGGGTAGCCGGCCTGAGAGGGCGACCGGCCACATTGGGACTGAGATACGGCCCAGACTCCTACGGGAGGCAGCAGTGGGGAATATTGCACAATGGGCGCAAGCCTGATGCAGCGACGCCGCGTGAGGGATGGAGGCCTTCGGGTTG…	16.5776	0	0	0	0	16.5776	Bacteria	Actinomycetota	Actinomycetes	Bifidobacteriales	Bifidobacteriaceae	Bifidobacterium	Bifidobacterium longum	GenBank(Contig)	216816
sq683;size=71;	Dialister sp.	GCA_022734095.1	99.931	ATTGAACGCTGGCGGCATGCTTTACACATGCAAGTCGAACGGCAGCACAGGGAGCTTGCTCCCGGGTGGCGAGTGGCGCACGGGTGAGTAATACATCGGAACGTGTCCTGTTGTGGGGGATAACTGCTCGAAAGGGTGGCTAATACCGCATGAGACCTGAGGGTGAAAGCGGGGGATCGCAAGACCTCGCGCAATTGGAGCGGCCGATGCCCGATTAGCTAGTTGGTGAGGTAAAGGCTCACCAAGGCGACGATCGGTAGCTGGTCTGAGAGGACGACCAGCCACACTGGGACTGAGACACGGCCCAGACTCCTACGGGAGGCAGCAGTGGGGAATTTTGGACAATGGGGGCAACCCTGATCCAGCCATGCCGCGTGCAGGATGAAGGCCTTCGGGTTG…	16.5776	0	0	0	0	16.5776	Bacteria	Bacillota	Negativicutes	Veillonellales	Veillonellaceae	Dialister	Dialister sp.	GenBank(Contig)	1955814
sq684;size=71;	Escherichia coli	GCA_022713205.1	99.794	GATGAACGCTGGCGGCGTGCTTAACACATGCAAGTCGAGCGAAGCACTTTTGCGGATTTCTTCGGATTGAAGCAACTGTGACTGAGCGGCGGACGGGTGAGTAACGCGTGGGTAACCTGCCTCATACAGGGGGATAACAGTTGGAAACGGCTGCTAATACCGCATAAGCGCACAGTACCGCATGGTATCGTGTGAAAAACTCCGGTGGTATGAGATGGACCCGCGTCTGATTAGCTAGTTGGTGGGGTAACGGCCTACCAAGGCGACGATCAGTAGCCGACCTGAGAGGGTGACCGGCCACATTGGGACTGAGACACGGCCCAAACTCCTACGGGAGGCAGCAGTGGGGAATATTGCACAATGGGGGAAACCCTGATGCAGCGACGCCGCGTGAGCGAT…	0	15.5429	0	0	0	15.5429	Bacteria	Pseudomonadota	Gammaproteobacteria	Enterobacterales	Enterobacteriaceae	Escherichia	Escherichia coli	GenBank(Contig)	562
sq685;size=71;	Blautia obeum	GCA_020557905.1	99.862	GATGAACGCTGGCGGCGTGCTTAACACATGCAAGTCGAACGGGAAACCTTTTATTGAAGCTTCGGCAGATTTAGCTGGTTTCTAGTGGCGGACGGGTGAGTAACGCGTGGGTAACCTGCCTTATACAGGGGGATAACAACCAGAAATGGTTGCTAATACCGCATAAGCGCACAGGACCGCATGGTCTAGTGTGAAAAACTCCGGTGGTATAAGATGGACCCGCGTTGGATTAGCTAGTTGGCAGGGTAACGGCCTACCAAGGCGACGATCCATAGCCGGCCTGAGAGGGTGAACGGCCACATTGGGACTGAGACACGGCCCAGACTCCTACGGGAGGCAGCAGTGGGGAATATTGCACAATGGGGGAAACCCTGATGCAGCGACGCCGCGTGAAGGAAG…	0	0	14.7769	0	0	14.7769	Bacteria	Bacillota	Clostridia	Eubacteriales	Lachnospiraceae	Blautia	Blautia obeum	GenBank(Contig)	40520
sq686;size=71;	Blautia massiliensis	GCA_009876855.1	99.449	GATGAACGCTGGCGGCGTGCTTAACACATGCAAGTCGAACGGGAATTACTTTATTGAAACTTCGGTCGATTTAATTTAATTCTAGTGGCGGACGGGTGAGTAACGCGTGGGTAACCTGCCTTATACAGGGGGATAACAGTCAGAAATGACTGCTAATACCGCATAAGCGCACAGGACCGCATGGTCCGGTGTGAAAAACTCCGGTGGTATAAGATGGACCCGCGTTGGATTAGCTAGTTGGTGAGGTAACGGCCCACCAAGGCGACGATCCATAGCCGGCCTGAGAGGGTGAACGGCCACATTGGGACTGAGACACGGCCCAGACTCCTACGGGAGGCAGCAGTGGGGAATATTGCACAATGGGGGAAACCCTGATGCAGCGACGCCGCGTGAAGGAAG…	0	0	0	19.7036	0	19.7036	Bacteria	Bacillota	Clostridia	Eubacteriales	Lachnospiraceae	Blautia	Blautia massiliensis	GenBank(Scaffold)	1737424
sq687;size=71;	Faecalibacterium prausnitzii	GCA_019968055.1	99.86	GACGAACGCTGGCGGCGCGCCTAACACATGCAAGTCGAACGAGCGAGAGAGAGCTTGCTTTCTCGAGCGAGTGGCGAACGGGTGAGTAACGCGTGAGGAACCTGCCTCAAAGAGGGGGACAACAGTTGGAAACGACTGCTAATACCGCATAAGCCCACAGCTCGGCATCGGGTTGAGGGAAAAGGAGCAATCCGCTTTGAGATGGCCTCGCGTCCGATTAGCTAGTTGGTGAGGTAACGGCCCACCAAGGCAACGATCGGTAGCCGGACTGAGAGGTTGAACGGCCACATTGGGACTGAGACACGGCCCAGACTCCTACGGGAGGCAGCAGTGGGGAATATTGCACAATGGGGGGAACCCTGATGCAGCGACGCCGCGTGGAGGAAGAAGGTCTTCGGA…	0	0	0	19.7036	0	19.7036	Bacteria	Bacillota	Clostridia	Eubacteriales	Oscillospiraceae	Faecalibacterium	Faecalibacterium prausnitzii	GenBank(Complete Genome)	853
sq688;size=71;	Blautia wexlerae	GCA_025148125.1	99.862	GATGAACGCTGGCGGCGTGCTTAACACATGCAAGTCGAACGGGAAATATTTCATTGAGACTTCGGTGGATTTGATTTATTTCTAGTGGCGGACGGGTGAGTAACGCGTGGGTAACCTGCCTTATACAGGGGGATAACAGTCAGAAATGGCTGCTAATACCGCATAAGCGCACAGGGCTGCATGGCTCAGTGTGAAAAACTCCGGTGGTATAAGATGGACCCGCGTTGGATTAGCTAGTTGGTGGGGTAACGGCCCACCAAGGCGACGATCCATAGCCGGCCTGAGAGGGTGAACGGCCACATTGGGACTGAGACACGGCCCAGACTCCTACGGGAGGCAGCAGTGGGGAATATTGCACAATGGGGGAAACCCTGATGCAGCGACGCCGCGTGAAGGAAG…	0	0	0	19.7036	0	19.7036	Bacteria	Bacillota	Clostridia	Eubacteriales	Lachnospiraceae	Blautia	Blautia wexlerae	GenBank(Complete Genome)	1121115
sq689;size=70;	Blautia wexlerae	GCA_008680935.1	99.518	GATGAACGCTGGCGGCGTGCTTAACACATGCAAGTCGAACGGGAAATATTTCATTGAGACTTCGGTGGATTTGATCTATTTCTAGTGGCGGACGGGTGAGTAACGCGTGGGTAACCTGCCTTATACAGGGGGATAACAGTCAGAAATGGCTGCTAATACCGCATAAGCGCACAGAGCTGCATGGCTCAGTGTGAAAAACTCCGGTGGTATAAGATGGACCCGCGTTGGATTAGCTTGTTGGTGGGGTAACGGCCCACCAAGGCGACGATCCATAGCCGGCCTGAGAGGGTGAACGGCCACATTGGGACTGAGACACGGCCCAGACTCCTACGGGAGGCAGCAGTGGGGAATATTGCACAATGGGGGAAACCCTGATGCAGCGACGCCGCGTGAAGGAAG…	16.3441	0	0	0	0	16.3441	Bacteria	Bacillota	Clostridia	Eubacteriales	Lachnospiraceae	Blautia	Blautia wexlerae	GenBank(Contig)	418240
sq690;size=70;	uncultured Blautia	GCA_900066745.1	99.245	GATGAACGCTGGCGGCGTGCTTAACACATGCAAGTCGAACGAAGCACTTTGGACGGAATCTTCGGATGAAGTCCTTGGTGACTGAGTGGCGGACGGGTGAGTAACGCGTGGGTAACCTGCCTCATACAGGGGGATAACAGTTAGAAATGGCTGCTAATACCGCATAAGCGCACGGTACCGCATGGTACAGTGTGAAAAACTCCGGTGGTATGAGATGGACCCGCGTTGGATTAGCTAGTTGGTGAGGTAACGGCCCACCAAGGCGACGATCCATAGCCGGCCTGAGAGGGTGGACGGCCACATTGGGACTGAGACACGGCCCAGACTCCTACGGGAGGCAGCAGTGGGGAATATTGCACAATGGGGGAAACCCTGATGCAGCGACGCCGCGTGAGCGAA…	0	0	14.5688	0	0	14.5688	Bacteria	Bacillota	Clostridia	Eubacteriales	Lachnospiraceae	Blautia	uncultured Blautia	GenBank(Scaffold)	765821
sq691;size=70;	Bacteroides intestinalis	GCA_020558475.1	100	GATGAACGCTAGCTACAGGCTTAACACATGCAAGTCGAGGGGCAGCATGACCTAGCAATAGGTTGATGGCGACCGGCGCACGGGTGAGTAACACGTATCCAACCTGCCGATTATTCCGGGATAGCCTTTCGAAAGAAAGATTAATACTGGATAGCATAACGAGAAGGCATCTTCTTGTTATTAAAGAATTTCGATAATCGATGGGGATGCGTTCCATTAGTTTGTTGGCGGGGTAACGGCCCACCAAGACATCGATGGATAGGGGTTCTGAGAGGAAGGTCCCCCACATTGGAACTGAGACACGGTCCAAACTCCTACGGGAGGCAGCAGTGAGGAATATTGGTCAATGGACGAGAGTCTGAACCAGCCAAGTAGCGTGAAGGATGACTGCCCTATGGG…	0	0	0	19.4261	0	19.4261	Bacteria	Bacteroidota	Bacteroidia	Bacteroidales	Bacteroidaceae	Bacteroides	Bacteroides intestinalis	GenBank(Contig)	329854
sq692;size=70;	Blautia sp.	GCA_900078295.2	99.449	GATGAACGCTGGCGGCGTGCTTAACACATGCAAGTCGAACGGGAAATATTTCATTGAGACTTCGGTGGATTTGATCTATTTCTAGTGGCGGACGGGTGAGTAACGCGTGGGTAACCTGCCTTATACAGGGGGATAACAGTCAGAAATGGCTGCTAATACCGCATAAGCGCACAGAGCTGCATGGCTCAGTGTGAAAAACTCCGGTGGTATAAGATGGACCCGCGTTGGATTAGCTAGTTGGTGGGGTAACGGCCCACCAAGGCGACGATCCATAGCCGGCCTGAGAGGGTGAACGGCCACATTGGGACTGAGACACGGCCCAGACTCCTACGGGAGGCAGCAGTGGGGAATATTGCACAATGGGGGAAACCCTGATGCAGCGACGCCGCGTGAAGGAAG…	0	0	0	19.4261	0	19.4261	Bacteria	Bacillota	Clostridia	Eubacteriales	Lachnospiraceae	Blautia	Blautia sp.	GenBank(Scaffold)	1805476
sq693;size=70;	Acutalibacter sp.	GCA_025630755.1	99.715	GACGAACGCTGGCGGCGTGCCTAACACATGCAAGTCGAACGGAGATAAGCGCTGGTGATTTAGCTTGCTAGAGATCCTTGCTTATCTTAGTGGCGGACGGGTGAGTAACGCGTGAGCAACCTGCCTTTCAGAGGGGGATAACGTCTTGAAAAGGACGCTAATACCGCATGACATTACGTTTTCGCATGGAGATGTAATCAAAGGAGCAATCCGCTGAAAGATGGGCTCGCGTCCGATTAGGTAGTTGGCGGGATAGAGGCCCACCAAGCCGACGATCGGTAGCCGGACTGAGAGGTTGAACGGCCACATTGGGACTGAGACACGGCCCAGACTCCTACGGGAGGCAGCAGTGAGGGATATTGGTCAATGGGGGAAACCCTGAACCAGCAACGCCGCGTG…	0	0	0	0	25.7618	25.7618	Bacteria	Bacillota	Clostridia	Eubacteriales	Oscillospiraceae	Acutalibacter	Acutalibacter sp.	GenBank(Contig)	2983399
sq694;size=69;	[Eubacterium] rectale	GCA_022453685.1	99.863	GATGAACGCTGGCGGCGTGCTTAACACATGCAAGTCGAACGAAGCACTTTATTTGATTTCCTTCGGGACTGATTATTTTGTGACTGAGTGGCGGACGGGTGAGTAACGCGTGGGTAACCTGCCTTGTACAGGGGGATAACAGTTGGAAACGGCTGCTAATACCGCATAAGCGCACAGCATCGCATGATGCAGTGTGAAAAACTCCGGTGGTATAAGATGGACCCGCGTTGGATTAGCTAGTTGGTGAGGTAACGGCCCACCAAGGCGACGATCCATAGCCGACCTGAGAGGGTGACCGGCCACATTGGGACTGAGACACGGCCCAAACTCCTACGGGAGGCAGCAGTGGGGAATATTGCACAATGGGCGAAAGCCTGATGCAGCGACGCCGCGTGAGCG…	16.1106	0	0	0	0	16.1106	Bacteria	Bacillota	Clostridia	Eubacteriales	Lachnospiraceae	NA	[Eubacterium] rectale	GenBank(Complete Genome)	39491
sq695;size=69;	[Clostridium] symbiosum	GCA_013304055.1	100	GATGAACGCTGGCGGCGTGCCTAACACATGCAAGTCGAACGAAGCGATTTAACGGAAGTTTTCGGATGGAAGTTGAATTGACTGAGTGGCGGACGGGTGAGTAACGCGTGGGTAACCTGCCTTGTACTGGGGGACAACAGTTAGAAATGACTGCTAATACCGCATAAGCGCACAGTATCGCATGATACAGTGTGAAAAACTCCGGTGGTACAAGATGGACCCGCGTCTGATTAGCTAGTTGGTAAGGTAACGGCTTACCAAGGCGACGATCAGTAGCCGACCTGAGAGGGTGACCGGCCACATTGGGACTGAGACACGGCCCAAACTCCTACGGGAGGCAGCAGTGGGGAATATTGCACAATGGGCGAAAGCCTGATGCAGCGACGCCGCGTGAGTGAA…	0	15.1051	0	0	0	15.1051	Bacteria	Bacillota	Clostridia	Eubacteriales	Lachnospiraceae	Lachnoclostridium	[Clostridium] symbiosum	GenBank(Contig)	1512
sq696;size=69;	uncultured Blautia	GCA_900066745.1	99.588	GATGAACGCTGGCGGCGTGCTTAACACATGCAAGTCGAACGAAGCACTTTGGACGGATTCTTCGGATGAAGTCCTTAGTGACTGAGTGGCGGACGGGTGAGTAACGCGTGGGTAACCTGCCTCATACAGGGGGATAACAGTTAGAAATGGCTGCTAATACCGCATAAGCGCACGGTACCGCATGGTACAGTGTGAAAAACTCCGGTGGTATGAGATGGACCCGCGTTGGATTAGCTAGTTGGCAGGGTAACGGCCTACCAAGGCGACGATCCATAGCCGGCCTGAGAGGGTGGACGGCCACATTGGGACTGAGACACGGCCCAGACTCCTACGGGAGGCAGCAGTGGGGAATATTGCACAATGGGGGAAACCCTGATGCAGCGACGCCGCGTGAGCGAA…	0	0	14.3606	0	0	14.3606	Bacteria	Bacillota	Clostridia	Eubacteriales	Lachnospiraceae	Blautia	uncultured Blautia	GenBank(Scaffold)	765821
sq697;size=69;	Oscillospiraceae bacterium	GCA_020687165.1	99.861	GACGAACGCTGGCGGCGTGCCTAACACATGCAAGTCGAACGGAGTTGAAAGGAGCTTGCTTTTTTCAACTCAGTGGCGGACGGGTGAGTAACGCGTGAGTAACCTGCCTTTCAGAGGGGGATAACGTTCTGAAAAGAACGCTAATACCGCATAAGATTGTAGCTTCGCATGGAGCAGCAATCAAAGGAGCAATCCGCTGAAAGATGGACTCGCGTCCGATTAGATAGTTGGCGGGGTAACGGCCCACCAAGTCGACGATCGGTAGCCGGACTGAGAGGTTGATCGGCCACATTGGGACTGAGACACGGCCCAGACTCCTACGGGAGGCAGCAGTGAGGGATATTGGGCAATGGGGGAAACCCTGACCCAGCAACGCCGCGTGAGGGATGACGGTTTTCG…	0	0	0	19.1486	0	19.1486	Bacteria	Bacillota	Clostridia	Eubacteriales	Oscillospiraceae	NA	Oscillospiraceae bacterium	GenBank(Contig)	2885357
sq698;size=69;	Bacteroides caccae	GCA_008416075.1	100	GACGAACGCTGGCGGCGTGCCTAACACATGCAAGTCGAACGGAGAATTTTATTTCGGTAGAATTCTTAGTGGCGAACGGGTGAGTAACGCGTAGGCAACCTACCCTTTAGACGGGGACAACATTCCGAAAGGAGTGCTAATACCGGATGTGATCATCTTGCCGCATGGCAGGATGAAGAAAGATGGCCTCTACAAGTAAGCTATCGCTAAAGGATGGGCCTGCGTCTGATTAGCTAGTTGGTAGTGTAACGGACTACCAAGGCGATGATCAGTAGCCGGTCTGAGAGGATGAACGGCCACATTGGGACTGAGACACGGCCCAAACTCCTACGGGAGGCAGCAGTGGGGAATCTTCCGCAATGGACGAAAGTCTGACGGAGCAACGCCGCGTGAGTGATG…	0	0	0	19.1486	0	19.1486	Bacteria	Bacteroidota	Bacteroidia	Bacteroidales	Bacteroidaceae	Bacteroides	Bacteroides caccae	GenBank(Contig)	47678
sq699;size=69;	uncultured Clostridia	GCA_928721525.1	99.932	GATAAACGCTGGCGGCGCACATAAGACATGCAAGTCGAACGGAAGTCGTTATAAAAAGGATTGAAGATTTATCTGATTGAGATTTTATAACAATGGCTTTAGTGGCGGACTGGTGAGTAACGCGTGAGCAACCTGCCTACTAGAGGGGAATAACAGTGAGAAATCATTGCTAATACCGCATATGCCATGAACATCACATGATGAAAATGGGAAAAGAGTAATCTGCTAGTAGATGGGCTCGCGTCTGATTAGATAGTTGGTGGGGTAACGGCCTACCAAGTCAACGATCAGTAGCCGGACTGAGAGGTTGAACGGCCACATTGGGACTGAGATACGGCCCAGACTCCTACGGGAGGCAGCAGTCGGGAATATTGCGCAATGGAGGAAACTCTGACGCAG…	0	0	0	19.1486	0	19.1486	Bacteria	Bacillota	Clostridia	NA	NA	NA	uncultured Clostridia	GenBank(Chromosome)	244328
sq700;size=69;	Bacillota bacterium	GCA_008681115.1	99.931	GATGAACGCTGGCGGCGTGCCTAACACATGCAAGTCGAACGGAGCTGCTTTGATGAAGTTTTCGGATGGATTTAAAACAGCTTAGTGGCGGACGGGTGAGTAACGCGTGGGTAACCTGCCTCACACTGGGGGATAACAGTTAGAAATAGCTGCTAATACCGCATAAGCGCACAGTTCCGCATGGAACAGTGTGAAAAACTCCGGTGGTGTGAGATGGACCCGCGTCTGATTAGCCAGTTGGCGGGGTAACGGCCCACCAAAGCGACGATCAGTAGCCGGCCTGAGAGGGTGAACGGCCACATTGGGACTGAGACACGGCCCAAACTCCTACGGGAGGCAGCAGTGGGGAATATTGCACAATGGGGGAAACCCTGATGCAGCGACGCCGCGTGAGTGAAG…	0	0	0	0	25.3938	25.3938	Bacteria	Bacillota	NA	NA	NA	NA	Bacillota bacterium	GenBank(Contig)	1879010
sq701;size=68;	Bacteroides caccae	GCA_004167345.1	100	GATGAACGCTAGCTACAGGCTTAACACATGCAAGTCGAGGGGCATCAGTTTGGTTTGCTTGCAAACCAAAGCTGGCGACCGGCGCACGGGTGAGTAACACGTATCCAACCTGCCTCATACTCGGGGATAGCCTTTCGAAAGAAAGATTAATATCCGATAGCATATATTTCCCGCATGGGTTTTATATTAAAGAAATTCGGTATGAGATGGGGATGCGTTCCATTAGTTTGTTGGGGGGGTAACGGCCCACCAAGACTACGATGGATAGGGGTTCTGAGAGGAAGGTCCCCCACATTGGAACTGAGACACGGTCCAAACTCCTACGGGAGGCAGCAGTGAGGAATATTGGTCAATGGACGCGAGTCTGAACCAGCCAAGTAGCGTGAAGGATGACTGCCC…	0	0	14.1525	0	0	14.1525	Bacteria	Bacteroidota	Bacteroidia	Bacteroidales	Bacteroidaceae	Bacteroides	Bacteroides caccae	GenBank(Contig)	47678
sq702;size=68;	uncultured Blautia	GCA_900066745.1	99.588	GATGAACGCTGGCGGCGTGCTTAACACATGCAAGTCGAACGAAGCACTTTGGACGGATTCTTCGGATGAAGCCCTTAGTGACTGAGTGGCGGACGGGTGAGTAACGCGTGGGTAACCTGCCTCATACAGGGGGATAACAGTTAGAAATGGCTGCTAATACCGCATAAGCGCACGGTACCGCATGGTACAGTGTGAAAAACTCCGGTGGTATGAGATGGACCCGCGTTGGATTAGCTAGTTGGCAGGGTAACGGCCTACCAAGGCGACGATCCATAGCCGGCCTGAGAGGGTGGACGGCCACATTGGGACTGAGACACGGCCCAGACTCCTACGGGAGGCAGCAGTGGGGAATATTGCACAATGGGGGAAACCCTGATGCAGCGACGCCGCGTGAGCGAA…	0	0	14.1525	0	0	14.1525	Bacteria	Bacillota	Clostridia	Eubacteriales	Lachnospiraceae	Blautia	uncultured Blautia	GenBank(Scaffold)	765821
sq703;size=68;	Phascolarctobacterium faecium	GCA_020561445.1	100	GACGAACGCTGGCGGCGTGCCTAACACATGCAAGTCGAACGGAGAATTTTATTTCGGTAGAATTCTTAGTGGCGAACGGGTGAGTAACGCGTAGGCAACCTGCCCTTTAGACGGGGACAACATTCCGAAAGGAGTGCTAATACCGGATGTGATCATCTTGCCGCATGGCAGGATGAAGAAAGATGGCCTCTACAAGTAAGCTATCGCTAAAGGATGGGCCTGCGTCTGATTAGCTAGTTGGTAGTGTAACGGACTACCAAGGCGATGATCAGTAGCCGGTCTGAGAGGATGAACGGCCACATTGGGACTGAGACACGGCCCAAACTCCTACGGGAGGCAGCAGTGGGGAATCTTCCGCAATGGACGAAAGTCTGACGGAGCAACGCCGCGTGAGTGATG…	0	0	0.624376	18.0385	0	18.6629	Bacteria	Bacillota	Negativicutes	Acidaminococcales	Acidaminococcaceae	Phascolarctobacterium	Phascolarctobacterium faecium	GenBank(Contig)	33025
sq704;size=68;	Vescimonas coprocola	GCA_018408575.1	100	GACGAACGCTGGCGGCGTGCTTAACACATGCAAGTCGAACGAGAATCTACGGATCGAGGATTCGTCCAAGTGAAGTAGAGGACAGTGGCGGACGGGTGAGTAACGCGTGAGGAACCTGCCTTTCAGAGGGGGACAACAGTTGGAAACGACTGCTAATACCGCATGACACATTGGGGTCGCATGGCCTTGATGTCAAAGATTTATCGCTGAAAGATGGCCTCGCGTCTGATTAGCTAGTTGGTGAGGTAACGGCCCACCAAGGCGACGATCAGTAGCCGGACTGAGAGGTTGACCGGCCACATTGGGACTGAGATACGGCCCAGACTCCTACGGGAGGCAGCAGTGGGGAATATTGGGCAATGGGCGCAAGCCTGACCCAGCAACGCCGCGTGAAGGAAG…	0	0	0	0	25.0258	25.0258	Bacteria	Bacillota	Clostridia	Eubacteriales	Oscillospiraceae	Vescimonas	Vescimonas coprocola	GenBank(Complete Genome)	2714355
sq705;size=67;	Coprococcus comes	GCA_928721455.1	99.794	GATGAACGCTGGCGGCGTGCTTAACACATGCAAGTCGAACGAAGCACTTATCTTTGATTCTTCGGATGAAGAGGTTTGTGACTGAGTGGCGGACGGGTGAGTAACGCGTGGGTAACCTGCCTCATACAGGGGGATAACAGTTAGAAATGACTGCTAATACCGCATAAGACCACAGAGCCGCATGGCTCAGTGGGAAAAACTCCGGTGGTATGAGATGGACCCGCGTCTGATTAGGTAGTTGGTGGGGTAACGGCCTACCAAGCCGACGATCAGTAGCCGACCTGAGAGGGTGACCGGCCACATTGGGACTGAGACACGGCCCAAACTCCTACGGGAGGCAGCAGTGGGGAATATTGCACAATGGGGGAAACCCTGATGCAGCGACGCCGCGTGAGCGAA…	15.6436	0	0	0	0	15.6436	Bacteria	Bacillota	Clostridia	Eubacteriales	Lachnospiraceae	Coprococcus	Coprococcus comes	GenBank(Contig)	410072
sq706;size=67;	Lentihominibacter faecis	GCA_014306095.1	98.538	GATGAACGCTGGCGGCGTGCCTAACACATGCAAGTCGAGCGAGAAGCTCATAACAGATGCTTCGGTTGAAGTTATGAGTGGAAAGCGGCGGACGGGTGAGTAACGCGTAGGCAACCTGCCCTTTGCAGAGGGATAGCCTCGGGAAACCGGGATTAAAACCTCATAATGCTGAAGGAAGACATCTTTTTTCAGCCAAAGATTTATCGGCAAAGGATGGGCCTGCGTCTGATTAGTTAGTTGGTGGGGTAACGGCCTACCAAGGCGACGATCAGTAGCCGACCTGAGAGGGTGATCGGCCACATTGGAACTGAGACACGGTCCAAACTCCTACGGGAGGCAGCAGTGGGGAATATTGCACAATGGGGGAAACCCTGATGCAGCAACGCCGCGTGAAGGATG…	1.40092	0	3.95438	8.04795	4.78434	18.1876	Bacteria	Bacillota	Clostridia	Eubacteriales	Eubacteriales Family XIII. Incertae Sedis	Lentihominibacter	Lentihominibacter faecis	GenBank(Contig)	2764712
sq707;size=67;	Blautia obeum	GCA_025147765.1	100	GATGAACGCTGGCGGCGTGCTTAACACATGCAAGTCGAACGGGAAACTTTTCATTGAAGCTTCGGCAGATTTGGTCTGTTTCTAGTGGCGGACGGGTGAGTAACGCGTGGGTAACCTGCCTTATACAGGGGGATAACAACCAGAAATGGTTGCTAATACCGCATAAGCGCACAGGACCGCATGGTCCGGTGTGAAAAACTCCGGTGGTATAAGATGGACCCGCGTTGGATTAGCTAGTTGGCAGGGTAACGGCCTACCAAGGCGACGATCCATAGCCGGCCTGAGAGGGTGAACGGCCACATTGGGACTGAGACACGGCCCAGACTCCTACGGGAGGCAGCAGTGGGGAATATTGCACAATGGGGGAAACCCTGATGCAGCGACGCCGCGTGAAGGAAG…	0	0	13.9444	0	0	13.9444	Bacteria	Bacillota	Clostridia	Eubacteriales	Lachnospiraceae	Blautia	Blautia obeum	GenBank(Complete Genome)	411459
sq708;size=67;	Anaerostipes hadrus	GCA_025757705.1	99.931	GATGAACGCTGGCGGCGTGCTTAACACATGCAAGTCGAACGAAGCTGCTTAACTGATTTTCTTCGGAATTGACGTTTTGTAGACTGAGTGGCGGACGGGTGAGTAACGCGTGGGTAACCTGCCCTGTACAGGGGGATAACAGTCAGAAATGACTGCTAATACCGCATAAGACCACAGCACCGCATGGTGCAGGGGTAAAAACTCCGGTGGTACAGGATGGACCCGCGTCTGATTAGCTGGTTGGTGAGGTAACGGCTCACCAAGGCGACGATCAGTAGCCGGCTTGAGAGAGTGAACGGCCACATTGGGACTGAGACACGGCCCAAACTCCTACGGGAGGCAGCAGTGGGGAATATTGCACAATGGGGGAAACCCTGATGCAGCGACGCCGCGTGAGTG…	0	0	13.9444	0	0	13.9444	Bacteria	Bacillota	Clostridia	Eubacteriales	Lachnospiraceae	Anaerostipes	Anaerostipes hadrus	GenBank(Complete Genome)	649756
sq709;size=67;	Blautia massiliensis	GCA_020735365.1	99.449	GATGAACGCTGGCGGCGTGCTTAACACATGCAAGTCGAACGGGAAACCTTTTATTGAAGCTTCGGCAGATTTAGATTGTTTCTAGTGGCGGACGGGTGAGTAACGCGTGGGTAACCTGCCTTGTACAGGGGGATAACAGTCAGAAATGACTGCTAATACCGCATAAGCGCACAGGACCGCATGGTCCGGTGTGAAAAACTCCGGTGGTATAAGATGGACCCGCGTTGGATTAGCTAGTTGGTGAGGTAACGGCCCACCAAGGCGACGATCCATAGCCGGCCTGAGAGGGTGAACGGCCACATTGGGACTGAGACACGGCCCAGACTCCTACGGGAGGCAGCAGTGGGGAATATTGCACAATGGGGGAAACCCTGATGCAGCGACGCCGCGTGAAGGAAG…	0	0	0	18.5936	0	18.5936	Bacteria	Bacillota	Clostridia	Eubacteriales	Lachnospiraceae	Blautia	Blautia massiliensis	GenBank(Complete Genome)	1737424
sq710;size=67;	uncultured Ruminococcus	GCA_900066345.1	99.862	GATGAACGCTGGCGGCGTGCTTAACACATGCAAGTCGAACGGGAAACCTTTTATTGAAGCTTCGGCAGATCTAGCTGGTTTCTAGTGGCGGACGGGTGAGTAACGCGTGGGTAACCTGCCTTATACAGGGGGATAACAACCAGAAATGGTTGCTAATACCGCATAAGCGCACAGGACCGCATGGTCCGGTGTGAAAAACTCCGGTGGTATAAGATGGACCCGCGTTGGATTAGCTAGTTGGCAGGGTAACGGCCTACCAAGGCGACGATCCATAGCCGGCCTGAGAGGGTGAACGGCCACATTGGGACTGAGACACGGCCCAGACTCCTACGGGAGGCAGCAGTGGGGAATATTGCACAATGGGGGAAACCCTGATGCAGCGACGCCGCGTGAAGGAAG…	0	0	0	0	24.6577	24.6577	Bacteria	Bacillota	Clostridia	Eubacteriales	Oscillospiraceae	Ruminococcus	uncultured Ruminococcus	GenBank(Scaffold)	165186
sq711;size=66;	Ruminococcus sp.	GCA_017850295.1	100	GATGAACGCTGGCGGCGTGCTTAACACATGCAAGTCGAACGGGAAATATTTTATTGAAACTTCGGTCGATTTAATTTATTTCTAGTGGCGGACGGGTGAGTAACGCGTGGGTAACCTGCCTTATACTGGGGGATAACAGCCAGAAATGACTGCTAATACCGCATAAGCGCACAGAACCGCATGGTTCGGTGTGAAAAACTCCGGTGGTATAAGATGGACCCGCGTTGGATTAGCTAGTTGGCAGGGCAGCGGCCTACCAAGGCGACGATCCATAGCCGGCCTGAGAGGGTGAACGGCCACATTGGGACTGAGACACGGCCCAGACTCCTACGGGAGGCAGCAGTGGGGAATATTGCACAATGGGGGAAACCCTGATGCAGCGACGCCGCGTGAAGGAAG…	15.4101	0	0	0	0	15.4101	Bacteria	Bacillota	Clostridia	Eubacteriales	Oscillospiraceae	Ruminococcus	Ruminococcus sp.	GenBank(Contig)	41978
sq712;size=66;	Anaerostipes hadrus	GCA_008679275.1	100	GATGAACGCTGGCGGCGTGCTTAACACATGCAAGTCGAACGAAACACCTTATTTGATTTTCTTCGGAACTGAAGATTTGGTGATTGAGTGGCGGACGGGTGAGTAACGCGTGGGTAACCTGCCCTGTACAGGGGGATAACAGTCAGAAATGACTGCTAATACCGCATAAGACCACAGCACCGCATGGTGCAGGGGTAAAAACTCCGGTGGTACAGGATGGACCCGCGTCTGATTAGCTGGTTGGTGAGGTAACGGCTCACCAAGGCGACGATCAGTAGCCGGCTTGAGAGAGTGAACGGCCACATTGGGACTGAGACACGGCCCAAACTCCTACGGGAGGCAGCAGTGGGGAATATTGCACAATGGGGGAAACCCTGATGCAGCGACGCCGCGTGAGTG…	7.23809	0	0	9.71305	0	16.9511	Bacteria	Bacillota	Clostridia	Eubacteriales	Lachnospiraceae	Anaerostipes	Anaerostipes hadrus	GenBank(Contig)	649756
sq713;size=66;	Blautia faecicola	GCA_004123145.1	99.176	GATGAACGCTGGCGGCGTGCTTAACACATGCAAGTCGAACGAAGCACTTGAAACGGATTCTTCGGATGAAGTTTCCTGTGACTGAGTGGCGGACGGGTGAGTAACGCGTGGGTAACCTGCCTCATACAGGGGGATAACAGTTAGAAATGGCTGCTAATACCGCATAAGCGCACGGTACCGCATGGTACAGTGTGAAAAACTCCGGTGGTATGAGATGGACCCGCGTTGGATTAGCTAGTTGGCAGGGTAACGGCCTACCAAGGCGACGATCCATAGCCGGCCTGAGAGGGTGGACGGCCACATTGGGACTGAGACACGGCCCAGACTCCTACGGGAGGCAGCAGTGGGGAATATTGCACAATGGGGGAAACCCTGATGCAGCGACGCCGCGTGAGCGAA…	0	0	13.7363	0	0	13.7363	Bacteria	Bacillota	Clostridia	Eubacteriales	Lachnospiraceae	Blautia	Blautia faecicola	GenBank(Contig)	2509240
sq714;size=66;	Faecalibacterium prausnitzii	GCA_025757765.1	99.791	GACGAACGCTGGCGGCGCGCCTAACACATGCAAGTCGAACGAGAGATGAGGAGCTTGCTCTTCAGATCGAGTGGCGAACGGGTGAGTAACGCGTGAGGAACCTGCCTCAAAGAGGGGGACAACAGTTGGAAACGACTGCTAATACCGCATAAGCCCACGGCTCGGTATCGAGCAGAGGGAAAAGGAGTGATCCGCTTTGAGATGGCCTCGCGTCCGATTAGCTAGTTGGTGAGGTAACGGCCCACCAAGGCGACGATCGGTAGCCGGACTGAGAGGTTGAACGGCCACATTGGGACTGAGACACGGCCCAGACTCCTACGGGAGGCAGCAGTGGGGAATATTGCACAATGGGGGAAACCCTGATGCAGCGACGCCGCGTGGAGGAAGAAGGTCTTCGGA…	0	0	0	0	24.2897	24.2897	Bacteria	Bacillota	Clostridia	Eubacteriales	Oscillospiraceae	Faecalibacterium	Faecalibacterium prausnitzii	GenBank(Complete Genome)	853
sq715;size=65;	uncultured Flavonifractor	GCA_900066825.1	99.931	GATGAACGCTGGCGGCGTGCTTAACACATGCAAGTCGAACGGAGTGCCCATGACAGAGGATTCGTCCAATGGATTGAGTTACTTAGTGGCGGACGGGTGAGTAACGCGTGAGGAACCTGCCTCGGAGTGGGGAATAACACAACGAAAGCTGTGCTAATACCGCATGATACAGTTGGGTCGCATGACTCTGACTGTCAAAGATTTATCGCTCTGAGATGGCCTCGCGTCTGATTAGCTAGTTGGTGGGGTAACGGCCCACCAAGGCGACGATCAGTAGCCGGACTGAGAGGTTGACCGGCCACATTGGGACTGAGACACGGCCCAGACTCCTACGGGAGGCAGCAGTGGGGAATATTGGGCAATGGGCGCAAGCCTGACCCAGCAACGCCGCGTGAAGGA…	15.1766	0	0	0	0	15.1766	Bacteria	Bacillota	Clostridia	Eubacteriales	Oscillospiraceae	Flavonifractor	uncultured Flavonifractor	GenBank(Scaffold)	1193534
sq716;size=65;	Coprococcus comes	GCA_015553595.1	99.656	GATGAACGCTGGCGGCGTGCTTAACACATGCAAGTCGAACGAAGCACTTATCTTTGATTCTTCGGATGAAGAGGTTTGTGACTGAGTGGCGGACGGGTGAGTAACGCGTGGGTAACCTGCCTCATACAGGGGGATAACAGTTAGAAATGACTGCTAATACCGCATAAGACCACAGAGCCGCATGGCTCAGTGGGAAAAACTCCGGTGGTATGAGATGGACCCGCGTCTGATTAGGTAGTTGGTGGGGTAACGGCCTACCAAGCCAACGATCAGTAGCCGACCTGAGAGGGTGACCGGCCACATTGGGACTGAGACACGGCCCAAACTCCTACGGGAGGCAGCAGTGGGGAATATTGCACAATGGGGGAAACCCTGATGCAGCGACGCCGCGTGAGCGAA…	15.1766	0	0	0	0	15.1766	Bacteria	Bacillota	Clostridia	Eubacteriales	Lachnospiraceae	Coprococcus	Coprococcus comes	GenBank(Scaffold)	410072
sq717;size=65;	[Ruminococcus] gnavus	GCA_027671245.1	99.862	GATGAACGCTGGCGGCGTGCTTAACACATGCAAGTCGAGCGAAGCGCTTTTGCGGATTTCTTCGGATTGAAGCAACTGTGACTGAGCGGCGGACGGGTGAGTAACGCGTGGGTAACCTGCCTCATACAGGGGGATAACAGTTGGAAACGGCTGCTAATACCGCATAAGCGCACAGTACCGCATGGTACCGTGTGAAAAACTCCGGTGGTATGAGATGGACCCGCGTCTGATTAGCTAGTTGGTGGGGTAACGGCCTACCAAGGCGACGATCAGTAGCCGACCTGAGAGGGTGACCGGCCACATTGGGACTGAGACACGGCCCAAACTCCTACGGGAGGCAGCAGTGGGGAATATTGCACAATGGGGGAAACCCTGATGCAGCGACGCCGCGTGAGCGAT…	0	14.2294	0	0	0	14.2294	Bacteria	Bacillota	Clostridia	Eubacteriales	Lachnospiraceae	Mediterraneibacter	[Ruminococcus] gnavus	GenBank(Scaffold)	33038
sq718;size=65;	Blautia wexlerae	GCA_020560295.1	99.587	GATGAACGCTGGCGGCGTGCTTAACACATGCAAGTCGAACGGGAATTACTTTATTGAAACTTCGGTCGATTTAATTTAATTCTAGTGGCGGACGGGTGAGTAACGCGTGGGTAACCTGCCTTATACAGGGGGATAACAGTCAGAAATGGCTGCTAATACCGCATAAGCGCACAGAGCTGCATGGCTCAGTGTGAAAAACTCCGGTGGTATAAGATGGACCCGCGTTGGATTAGCTAGTTGGTGGGGTAACGGCCCACCAAGGCGACGATCCATAGCCGGCCTGAGAGGGTGAACGGCCACATTGGGACTGAGACACGGCCCAGACTCCTACGGGAGGCAGCAGTGGGGAATATTGCACAATGGGGGAAACCCTGATGCAGCGACGCCGCGTGAAGGAAG…	0	0	3.53813	0	17.6652	21.2034	Bacteria	Bacillota	Clostridia	Eubacteriales	Lachnospiraceae	Blautia	Blautia wexlerae	GenBank(Contig)	418240
sq109;size=5474;	Blautia sp.	GCA_008679745.1	100	GATGAACGCTGGCGGCGTGCTTAACACATGCAAGTCGAGCGAAGCACTTGAACGGATTTCTTCGGATTGAAGTTTTTGTGACTGAGCGGCGGACGGGTGAGTAACGCGTGGGTAACCTGCCTCATACAGGGGGATAACAGTTAGAAATGGCTGCTAATACCGCATAAGCGCACAGGACCGCATGGTCTGGTGTGAAAAACTCCGGTGGTATGAGATGGACCCGCGTCTGATTAGCTAGTTGGAGGGGTAACGGCCCACCAAGGCGACGATCAGTAGCCGGCCTGAGAGGGTGAACGGCCACATTGGGACTGAGACACGGCCCAGACTCCTACGGGAGGCAGCAGTGGGGAATATTGCACAATGGGGGAAACCCTGATGCAGCGACGCCGCGTGAAGGAA…	0	14.0105	0	0	0	14.0105	Bacteria	Bacillota	Clostridia	Eubacteriales	Lachnospiraceae	Blautia	Blautia sp.	GenBank(Contig)	1969171
sq719;size=64;	Phascolarctobacterium succinatutens	GCA_000188175.1	99.81	GACGAACGCTGGCGGCATGCCTAACACATGCAAGTCGAACGGAGAAAGTTCAACACCAAGTATTTCATCCGCTGAAGTGTAGCGGTAAAAATTGCGAAGCAATTTTTACTACGCATTAAAAGCATGAGCTAACACGGTGGTTGAAGTATTAGGTGTTGAACTTTCTTAGTGGCGAACGGGTGAGTAACGCGTGGGCAACCTGCCCTCTAGATGGGGACAACATCCCGAAAGGGGTGCTAATACCGAATGTGACAGCAATCTCGCATGAGGATGCTGTGAAAGATGGCCTCTATTTATAAGCTATCGCTAGAGGATGGGCCTGCGTCTGATTAGCTAGTTGGTGGGGTAACGGCCTACCAAGGCGATGATCAGTAGCCGGTCTGAGAGGATGAACGGCCA…	14.9431	0	0	0	0	14.9431	Bacteria	Bacillota	Negativicutes	Acidaminococcales	Acidaminococcaceae	Phascolarctobacterium	Phascolarctobacterium succinatutens	GenBank(Scaffold)	626939
sq720;size=64;	Clostridiales bacterium	GCA_025993615.1	95.873	GACGAACGCTGGCGGCGTGCCTAACACATGCAAGTCGAACGGAGTCGGCCCCGCAAGGGACTGACTTAGTGGCGAACGGGTGAGTAACGCGTGAGCAACCTGCCTTTCAGTGGGGGACAACAGTTGGAAACGACTGCTAATACCGCATAATGCATTTTGACCGCATGATCGAGATGCCAAAGATTTATTGCTGAAAGATGGGCTCGCGTCTGATTAGATAGTTGGTGGGGTAACGGCCCACCAAGTCGACGATCAGTAGCCGGACTGAGAGGTTGAACGGCCACATTGGGACTGAGATACGGCCCAGACTCCTACGGGAGGCAGCAGTGGGGAATATTGGGCAATGGGGGAAACCCTGACCCAGCAACGCCGCGTGAAGGAAGAAGGCTTTCGGGTTGT…	0	0	11.655	2.22013	0	13.8751	Bacteria	Bacillota	Clostridia	Eubacteriales	NA	NA	Clostridiales bacterium	GenBank(Contig)	1898207
sq721;size=64;	[Eubacterium] rectale	GCA_008680205.1	99.931	GATGAACGCTGGCGGCGTGCTTAACACATGCAAGTCGAACGAAGCACTTTATTTGATTTCCTTCGGGACTGATTATTTTGTGACTGAGTGGCGGACGGGTGAGTAACGCGTGGGTAACCTGCCTTGTACAGGGGGATAACAGTTGGAAACGGCTGCTAATACCGCATAAGCGCACAGCATCGCATGATGCAGTGTGAAAAACTCCGGTGGTATAAGATGGACCCGCGTTGGATTAGCTAGTTGGTGAGGTAACGGCCCACCAAGGCGACGATCCATAGCCGACCTGAGAGGGTGACCGGCCACATTGGGACTGAGACACGGCCCAAACTCCTACGGGAGGCAGCAGTGGGGAATATTGCACAATGGGCGAAAGCCTGATGCAGCGACGCCGCGTGAGCG…	0	0	0	0	23.5537	23.5537	Bacteria	Bacillota	Clostridia	Eubacteriales	Lachnospiraceae	NA	[Eubacterium] rectale	GenBank(Contig)	39491
sq722;size=63;	Coprococcus comes	GCA_001406395.1	99.656	GATGAACGCTGGCGGCGTGCTTAACACATGCAAGTCGAACGAAGCACTTTAACCTGATTCTTCGGATGAAGGTTTTTGTGACTGAGTGGCGGACGGGTGAGTAACGCGTGGGTAACCTGCCTCATACAGGGGGATAACAGTTAGAAATGACTGCTAATACCGCATAAGACCACGGAGCCGCATGGCTCAGTGGGAAAAACTCCGGTGGTATGAGATGGACCCGCGTCTGATTAGGTAGTTGATGGGGTAACGGCCTACCAAGCCAACGATCAGTAGCCGACCTGAGAGGGTGACCGGCCACATTGGGACTGAGACACGGCCCAAACTCCTACGGGAGGCAGCAGTGGGGAATATTGCACAATGGGGGAAACCCTGATGCAGCGACGCCGCGTGAGCGAA…	14.7097	0	0	0	0	14.7097	Bacteria	Bacillota	Clostridia	Eubacteriales	Lachnospiraceae	Coprococcus	Coprococcus comes	GenBank(Scaffold)	410072
sq723;size=63;	Bacteroidales bacterium	GCA_004558465.1	99.937	GACGAACGCTGGCGGCATGCCTAACACATGCAAGTCGAACGGAGAAAGTTCAACACCAAGTATTTCATCCGCTGAAGTGTAGCAGTAAAAATTGCGAAGCAATTTTTACTACGCATTAAAAGCATGAACTAACACGGCGGTTGAAGTATTAGGTGTTGAACTTTCTTAGTGGCGAACGGGTGAGTAACGCGTGGGCAACCTGCCCTCTAGATGGGGACAACATCCCGAAAGGGGTGCTAATACCGAATGTGACAGCAATCTCGCATGAGGATGCTGTGAAAGATGGCCTCTATTTATAAGCTATCGCTAGAGGATGGGCCTGCGTCTGATTAGCTAGTTGGTGGGGTAACGGCCTACCAAGGCGATGATCAGTAGCCGGTCTGAGAGGATGAACGGCCA…	14.7097	0	0	0	0	14.7097	Bacteria	Bacteroidota	Bacteroidia	Bacteroidales	NA	NA	Bacteroidales bacterium	GenBank(Contig)	2030927
sq724;size=63;	Bacteroides uniformis	GCA_024793825.1	100	GATGAACGCTAGCTACAGGCTTAACACATGCAAGTCGAGGGGCAGCATGAACTTAGCTTGCTAAGTTTGATGGCGACCGGCGCACGGGTGAGTAACACGTATCCAACCTGCCGATGACTCGGGGATAGCCTTTCGAAAGAAAGATTAATACCCGATGGCATAGTTCTTCCGCATGGTAGAACTATTAAAGAACTTCGGTCATCGATGGGGATGCGTTCCATTAGGTTGTTGGCGGGGTAACGGCCCACCAAGCCTTCGATGGATAGGGGTTCTGAGAGGAAGGCCCCCCACATTGGAACTGAGACACGGTCCAAACTCCTACGGGAGGCAGCAGTGAGGAATATTGGTCAATGGACGAGAGTCTGAACCAGCCAAGTAGCGTGAAGGATGACTGCCCTA…	0	0	13.1119	0	0	13.1119	Bacteria	Bacteroidota	Bacteroidia	Bacteroidales	Bacteroidaceae	Bacteroides	Bacteroides uniformis	GenBank(Contig)	820
sq725;size=63;	[Ruminococcus] gnavus	GCA_008681065.1	100	GATGAACGCTGGCGGCGTGCTTAACACATGCAAGTCGAGCGAAGCACTTTTGCGGATTTCTTCGGATTGAAGCAACTGTGACTGAGCGGCGGACGGGTGAGTAACGCGTGGGTAACCTGCCTCATACAGGGGGATAACAGTTGGAAACGGCTGCTAATACCGCATAAGCGCACAGTACCGCATGGTACGGTGTGAAAAACTCCGGTGGTATGAGATGGACCCGCGTCTGATTAGGTAGTTGGTGGGGTAACGGCCTACCAAGCCGACGATCAGTAGCCGACCTGAGAGGGTGACCGGCCACATTGGGACTGAGACACGGCCCAAACTCCTACGGGAGGCAGCAGTGGGGAATATTGCACAATGGGGGAAACCCTGATGCAGCGACGCCGCGTGAGCGAT…	0	0	13.1119	0	0	13.1119	Bacteria	Bacillota	Clostridia	Eubacteriales	Lachnospiraceae	Mediterraneibacter	[Ruminococcus] gnavus	GenBank(Contig)	33038
sq726;size=63;	Faecalibacterium sp.	GCA_902497445.1	99.86	GACGAACGCTGGCGGCGCGCCTAACACATGCAAGTCGAACGAGAGATGAGGAGCTTGCTCTTCAAATCGAGTGGCGAACGGGTGAGTAACGCGTGAGGAACCTGCCTCAAAGAGGGGGACAACAGTTGGAAACGACTGCTAATACCGCATAAGCCCACGGCTCGGCATCGAGCAGAGGGAAAAGGAGTGATCCGCTTTGAGATGGCCTCGCGTCCGATTAGCTAGTTGGTGAGGTAACGGCCCACCAAGGCGACGATCGGTAGCCGGACTGAGAGGTTGAACGGCCACATTGGGACTGAGACACGGCCCAGACTCCTACGGGAGGCAGCAGTGGGGAATATTGCACAATGGGGGAAACCCTGATGCAGCGACGCCGCGTGGAGGAAGAAGGTCTTCGGA…	0	0	9.36563	4.99528	0	14.3609	Bacteria	Bacillota	Clostridia	Eubacteriales	Oscillospiraceae	Faecalibacterium	Faecalibacterium sp.	GenBank(Contig)	2580425
sq727;size=63;	Oscillibacter sp.	GCA_000765235.1	99.794	GACGAACGCTGGCGGCGTGCTTAACACATGCAAGTCGAACGAGAATCTACTGAAAGAGTTTTCGGACAATGGATGTAGAGGAAAGTGGCGGACGGGTGAGTAACGCGTGAGGAACCTGCCTTGAAGAGGGGGACAACAGTTGGAAACGACTGCTAATACCGCATGACGCATAGAGGTCGCATGATCTTTATGCCAAAGATTTATCGCTTCAAGATGGCCTCGCGTCTGATTAGCTGGTTGGCGGGGTAACGGCCCACCAAGGCGACGATCAGTAGCCGGACTGAGAGGTTGAACGGCCACATTGGGACTGAGATACGGCCCAGACTCCTACGGGAGGCAGCAGTGGGGAATATTGGGCAATGGGCGCAAGCCTGACCCAGCAACGCCGCGTGAAGGAAG…	0	0	0	17.4835	0	17.4835	Bacteria	Bacillota	Clostridia	Eubacteriales	Oscillospiraceae	Oscillibacter	Oscillibacter sp.	GenBank(Contig)	1519439
sq728;size=63;	Phocaeicola vulgatus	GCA_000012825.1	99.724	GATGAACGCTAGCTACAGGCTTGACACATGCAAGTCGAGGGGCAGCATGGTCTTAGCTTGCTAAGACTGATGGCGACCGGCGCACGGGTGAGTAACACGTATCCAACCTGCCGTCTACTCTTGGACAGCCTTCTGAAAGGAAGATTAATACAAGATGGCATCATGAGTCCGCATGTTCACATGATTAAAGGTATTCCGGTAGACGATGGGGATGCGTTCCATTAGATAGTAGGCGGGGTAACGGCCCACCTAGTCTTCGATGGATAGGGGTTCTGAGAGGAAGGTCCCCCACATTGGAACTGAGACACGGTCCAAACTCCTACGGGAGGCAGCAGTGAGGAATATTGGTCAATGGGCGAGAGCCTGAACCAGCCAAGTAGCGTGAAGGATGACTGCCCT…	0	0	0	17.4835	0	17.4835	Bacteria	Bacteroidota	Bacteroidia	Bacteroidales	Bacteroidaceae	Phocaeicola	Phocaeicola vulgatus	GenBank(Complete Genome)	435590
sq729;size=62;	Clostridium fessum	GCA_027723425.1	99.656	GATGAACGCTGGCGGCGTGCTTAACACATGCAAGTCGAACGAAGCAATCTAACGGAAGTTTTCGGATGGAAGCTGGATTGACTGAGTGGCGGACGGGTGAGTAACGCGTGGGTAACCTGCCTCACACTGGGGGACAACAGTTAGAAATGACTGCTAATACCGCATAAGCGCACAGGACCGCATGGTCCGGTGTGAAAAACTCCGGTGGTGTGAGATGGACCCGCGTTTGATTAGCTAGTTGGTGGGGTAACGGCCTACCAAGGCGACGATCAATAGCCGACCTGAGAGGGTGACCGGCCACATTGGGACTGAGACACGGCCCAAACTCCTACGGGAGGCAGCAGTGGGGAATATTGCACAATGGGGGAAACCCTGATGCAGCGACGCCGCGTGAGTGAA…	14.4762	0	0	0	0	14.4762	Bacteria	Bacillota	Clostridia	Eubacteriales	Clostridiaceae	Clostridium	Clostridium fessum	GenBank(Scaffold)	2126740
sq730;size=62;	Phocaeicola massiliensis	GCA_015557855.1	99.862	GATGAACGCTAGCTACAGGCTTAACACATGCAAGTCGAGGGGCAGCATGGTCTTAGCTTGCTAAGGCCGATGGCGACCGGCGCACGGGTGAGTAACGCGTATCCAACCTGCCTTACACTCTTGGACAGCCTTCTGAAAGGGAGATTAATACAAGATGTTATCATGAGTAAGCATTTTCGCATGATTAAAGGTTTACCGGTGTAAGATGGGGATGCGTTCCATTAGATAGTAGGCGGGGTAACGGCCCACCTAGTCTTCGATGGATAGGGGTTCTGAGAGGAAGGTCCCCCACATTGGAACTGAGACACGGTCCAAACTCCTACGGGAGGCAGCAGTGAGGAATATTGGTCAATGGACGAGAGTCTGAACCAGCCAAGTAGCGTGAAGGATGAAGGTTTT…	14.4762	0	0	0	0	14.4762	Bacteria	Bacteroidota	Bacteroidia	Bacteroidales	Bacteroidaceae	Phocaeicola	Phocaeicola massiliensis	GenBank(Scaffold)	204516
sq731;size=62;	[Ruminococcus] torques	GCA_003470435.1	100	GATGAACGCTGGCGGCGTGCCTAACACATGCAAGTCGAGCGAAGCACTTTGCTTAGATTCTTCGGATGAAGAGGATTGTGACTGAGCGGCGGACGGGTGAGTAACGCGTGGGTAACCTGCCTCATACAGGGGGATAACAGTTAGAAATGACTGCTAATACCGCATAAGACCACAGCACCGCATGGTGCGGGGGTAAAAACTCCGGTGGTATGAGATGGACCCGCGTCTGATTAGCTGGTTGGTAAGGTAACGGCTTACCAAGGCGACGATCAGTAGCCGACCTGAGAGGGTGACCGGCCACATTGGGACTGAGACACGGCCCAAACTCCTACGGGAGGCAGCAGTGGGGAATATTGCACAATGGGGGAAACCCTGATGCAGCGACGCCGCGTGAGCGAA…	14.4762	0	0	0	0	14.4762	Bacteria	Bacillota	Clostridia	Eubacteriales	Lachnospiraceae	Mediterraneibacter	[Ruminococcus] torques	GenBank(Scaffold)	33039
sq732;size=62;	Blautia obeum	GCA_003458635.1	99.931	GATGAACGCTGGCGGCGTGCTTAACACATGCAAGTCGAACGGGAAACCTTTTATTGAAGCTTCGGCAGATTTAGCTGGTTTCTAGTGGCGGACGGGTGAGTAACGCGTGGGTAACCTGCCTTATACAGGGGGATAACAACCAGAAATGGTTGCTAATACCGCATAAGCGCACAGGACCGCATGGTCCGGTGTGAAAAACTCCGGTGGTATAAGATGGACCCGCGTTGGATTAGCTAGTTGGCAGGGTAACGGCCTACCAAGGCGACGATCCATAGCCGGCCTGAGAGGGTGAACGGCCACATTGGGACTGAGACACGGCCCAGACTCCTACGGGAGGCAGCAGTGGGGAATATTGCACAATGGGGGAAACCCTGATGCAGCGACGCCGCGTGAAGGAAG…	0	0	12.9038	0	0	12.9038	Bacteria	Bacillota	Clostridia	Eubacteriales	Lachnospiraceae	Blautia	Blautia obeum	GenBank(Scaffold)	40520
sq733;size=62;	Faecalibacterium sp.	GCA_003603005.1	99.86	GACGAACGCTGGCGGCGCGCCTAACACATGCAAGTCGAACGAGCGAGAGAGAGCTTGCTTTCTCGAGCGAGTGGCGAACGGGTGAGTAACGCGTGAGGAACCTGCCTCAAAGAGGGGGACAACAGTTGGAAACGACTGCTAATACCGCATAAGCCCACGGGTCGGCATCGACCAGAGGGAAAAGGAGCAATCCGCTTTGAGATGGCCTCGCGTCCGATTAGCTAGTTGGTGAGGTAACGGCCCACCAAGGCAACGATCGGTAGCCGGACTGAGAGGTTGAACGGCCACATTGGGACTGAGACACGGCCCAGACTCCTACGGGAGGCAGCAGTGGGGAATATTGCACAATGGGGGAAACCCTGATGCAGCGACGCCGCGTGGAGGAAGAAGGTCTTCGGA…	0	0	12.9038	0	0	12.9038	Bacteria	Bacillota	Clostridia	Eubacteriales	Oscillospiraceae	Faecalibacterium	Faecalibacterium sp.	GenBank(Scaffold)	2302956
sq734;size=62;	Blautia wexlerae	GCA_028309985.1	99.931	GATGAACGCTGGCGGCGTGCTTAACACATGCAAGTCGAACGGGAAATATTTCATTGAGACTTCGGTGGATTTGATCTATTTCTAGTGGCGGACGGGTGAGTAACGCGTGGGTAACCTGCCTTATACAGGGGGATAACAGTCAGAAATGGCTGCTAATACCGCATAAGCGCACAGAGCTGCATGGCTCGGTGTGAAAAACTCCGGTGGTATAAGATGGACCCGCGTTGGATTAGCTTGTTGGTGGGGTAACGGCCCACCAAGGCGACGATCCATAGCCGGCCTGAGAGGGTGAACGGCCACATTGGGACTGAGACACGGCCCAGACTCCTACGGGAGGCAGCAGTGGGGAATATTGCACAATGGGGGAAACCCTGATGCAGCGACGCCGCGTGAAGGAAG…	0	0	0	17.206	0	17.206	Bacteria	Bacillota	Clostridia	Eubacteriales	Lachnospiraceae	Blautia	Blautia wexlerae	GenBank(Scaffold)	418240
sq735;size=61;	[Eubacterium] rectale	GCA_003474555.1	99.931	GATGAACGCTGGCGGCGTGCTTAACACATGCAAGTCGAACGAAGCACTTTATTTGATTTCCTTCGGGACTGATTATTTTGTGACTGAGTGGCGGACGGGTGAGTAACGCGTGGGTAACCTGCCTTGTACAGGGGGATAACAGTTGGAAACGGCTGCTAATACCGCATAAGCGCACAGCATCGCATGATGCAGTGTGAAAAACTCCGGTGGTATAAGATGGACCCGCGTTGGATTAGCTAGTTGGTGAGGTAACGGCCCACCAAGGCGACGATCCATAGCCGACCTGAGAGGGTGACCGGCCACATTGGGACTGAGACACGGCCCAAACTCCTACGGGAGGCAGCAGTGGGGAATATTGCACAATGGGCGAAAGCCTGATGCAGCGACGCCGCGTGAGCG…	14.2427	0	0	0	0	14.2427	Bacteria	Bacillota	Clostridia	Eubacteriales	Lachnospiraceae	NA	[Eubacterium] rectale	GenBank(Scaffold)	39491
sq736;size=61;	Clostridiales bacterium	GCA_025993615.1	95.942	GACGAACGCTGGCGGCGTGCCTAACACATGCAAGTCGAACGGAGTCGGCCCCGCAAGGGACTGACTTAGTGGCGAACGGGTGAGTAACGCGTGAGCAACCTGCCTTTCAGTGGGGGACAACAGTTGGAAACGACTGCTAATACCGCATAATGCATTTTGACCGCATGATCGAGATGCCAAAGATTTATTGCTGAAAGATGGGCTCGCGTCTGATTAGATAGTTGGTGAGGTAACGGCCCACCAAGTCGACGATCAGTAGCCGGACTGAGAGGTTGAACGGCCACATTGGGACTGAGATACGGCCCAGACTCCTACGGGAGGCAGCAGTGGGGAATATTGGGCAATGGGGGAAACCCTGACCCAGCAACGCCGCGTGAAGGAAGAAGGCTTTCGGGTTGT…	0	0	6.66001	0	10.6728	17.3328	Bacteria	Bacillota	Clostridia	Eubacteriales	NA	NA	Clostridiales bacterium	GenBank(Contig)	1898207
sq737;size=61;	Blautia sp.	GCA_008680535.1	99.862	GATGAACGCTGGCGGCGTGCTTAACACATGCAAGTCGAACGGGAATTACTTTATTGAAACTTCGGTCGATATGATTTAATTCTAGTGGCGGACGGGTGAGTAACGCGTGGGTAACCTGCCTTATACAGGGGGATAACAGTCAGAAATGACTGCTAATACCGCATAAGCACACAGAGCTGCATGGCTCGGTGTGAAAAACTCCGGTGGTATAAGATGGACCCGCGTTGGATTAGCTGGTTGGTGAGGTAACGGCCCACCAAGGCGACGATCCATAGCCGGCCTGAGAGGGTGAACGGCCACATTGGGACTGAGACACGGCCCAGACTCCTACGGGAGGCAGCAGTGGGGAATATTGCACAATGGGGGAAACCCTGATGCAGCGACGCCGCGTGAAGGAAG…	0	0	0	16.9285	0	16.9285	Bacteria	Bacillota	Clostridia	Eubacteriales	Lachnospiraceae	Blautia	Blautia sp.	GenBank(Contig)	1969168
sq738;size=61;	Collinsella aerofaciens	GCA_028210075.1	100	GATGAACGCTGGCGGCGCGCCTAACACATGCAAGTCGAACGGCACCTATCTTCGGATAGAAGCGAGTGGCGAACGGCTGAGTAACACGTGGAGAACCTGCCCCCTCCCCCGGGATAGCCGCCCGAAAGGACGGGTAATACCGGATACCCCGGGGTGCCGCATGGCACCCCGGCTAAAGCCCCGACGGGAGGGGATGGCTCCGCGGCCCATCAGGTAGACGGCGGGGTGACGGCCCACCGTGCCGACAACGGGTAGCCGGGTTGAGAGACCGACCGGCCAGATTGGGACTGAGACACGGCCCAGACTCCTACGGGAGGCAGCAGTGGGGAATCTTGCGCAATGGGGGGAACCCTGACGCAGCGACGCCGCGTGCGGGACGGAGGCCTTCGGGTCGTAAAC…	0	0	0	16.9285	0	16.9285	Bacteria	Actinomycetota	Coriobacteriia	Coriobacteriales	Coriobacteriaceae	Collinsella	Collinsella aerofaciens	GenBank(Scaffold)	74426
sq739;size=61;	Faecalibacterium prausnitzii	GCA_019967975.1	99.791	GACGAACGCTGGCGGCGCGCCTAACACATGCAAGTCGAACGAGAGATGAAGAGCTTGCTCTTCAGATCGAGTGGCGAACGGGTGAGTAACGCGTGAGGAACCTGCCTCAAAGAGGGGGACAACAGTTGGAAACGACTGCTAATACCGCATAAGCCCACGGCTCGGCATCGAGCAGAGGGAAAAGGAGAAATCCGCTTTGAGATGGCCTCGCGTCCGATTAGCTAGTTGGTGAGGTAATGGCCCACCAAGGCGACGATCGGTAGCCGGACTGAGAGGTTGAACGGCCACATTGGGACTGAGACACGGCCCAGACTCCTACGGGAGGCAGCAGTGGGGAATATTGCACAATGGGGGAAACCCTGATGCAGCGACGCCGCGTGGAGGAAGAAGGTCTTCGGA…	0	0	0	0	22.4496	22.4496	Bacteria	Bacillota	Clostridia	Eubacteriales	Oscillospiraceae	Faecalibacterium	Faecalibacterium prausnitzii	GenBank(Complete Genome)	853
sq740;size=61;	Bifidobacterium bifidum	GCA_022720505.1	99.86	GACGAACGCTGGCGGCGCGCCTAACACATGCAAGTCGAACGAGAGATGAGGAGCTTGCTCTTCAAATCGAGTGGCGAACGGGTGAGTAACGCGTGAGGAACCTGCCTCAAAGAGGGGGACAACAGTTGGAAACGACTGCTAATACCGCATAAGCCCACGGCTCGGCATCGAGCAGAGGGAAAAGGAGAGATCCGCTTTGAGATGGCCTCGCGTCCGATTAGCTAGTTGGTGAGGTAACGGCCCACCAAGGCGACGATCGGTAGCCGGACTGAGAGGTTGAACGGCCACATTGGGACTGAGACACGGCCCAGACTCCTACGGGAGGCAGCAGTGGGGAATATTGCACAATGGGGGAAACCCTGATGCAGCGACGCCGCGTGGAGGAAGAAGGTCTTCGGA…	0	0	0	0	22.4496	22.4496	Bacteria	Actinomycetota	Actinomycetes	Bifidobacteriales	Bifidobacteriaceae	Bifidobacterium	Bifidobacterium bifidum	GenBank(Contig)	1681
sq741;size=61;	Butyricicoccus sp.	GCA_003481845.1	99.175	GATGAACGCTGGCGGCGTGCCTAACACATGCAAGTCGAACGGAGTCGTTTTGGAAATCTCTTCGGAGATGGAATTCTCGACTTAGTGGCGGACGGGTGAGTAACGCGTGAGCAATCTGCCTTTAAGAGGGGGATAACAGTCGGAAACGGCTGCTAATACCGCATAAAGCATTAAATTCGCATGTTTTCGATGCCAAAGGAGCAATCCGCTTTTAGATGAGCTCGCGTCTGATTAGCTAGTTGGCGGGGTAACGGCCCACCAAGGCAACGATCAGTAGCCGGACTGAGAGGTTGAACGGCCACATTGGGACTGAGATACGGCCCAGACTCCTACGGGAGGCAGCAGTGGGGAATATTGCGCAATGGGGGAAACCCTGACGCAGCAACGCCGCGTGATTGA…	0	0	0	0	22.4496	22.4496	Bacteria	Bacillota	Clostridia	Eubacteriales	Clostridiaceae	Butyricicoccus	Butyricicoccus sp.	GenBank(Contig)	2292299
sq742;size=61;	Blautia obeum	GCA_008680335.1	99.931	GATGAACGCTGGCGGCGTGCTTAACACATGCAAGTCGAACGGGAAACCTTTTATTGAAGCTTCGGCAGATTTAGCTGGTTTCTAGTGGCGGACGGGTGAGTAACGCGTGGGTAACCTGCCTTATACAGGGGGATAACAACCAGAAATGGTTGCTAATACCGCATAAGCGCACAGGGCCGCATGGCCCGGTGTGAAAAACTCCGGTGGTATAAGATGGACCCGCGTTGGATTAGCTAGTTGGCAGGGTAACGGCCTACCAAGGCGACGATCCATAGCCGGCCTGAGAGGGTGAACGGCCACATTGGGACTGAGACACGGCCCAGACTCCTACGGGAGGCAGCAGTGGGGAATATTGCACAATGGGGGAAACCCTGATGCAGCGACGCCGCGTGAAGGAAG…	0	0	0	0	22.4496	22.4496	Bacteria	Bacillota	Clostridia	Eubacteriales	Lachnospiraceae	Blautia	Blautia obeum	GenBank(Contig)	40520
sq107;size=5786;	Mediterraneibacter glycyrrhizinilyticus	GCA_015560805.1	99.931	GATGAACGCTGGCGGCGTGCTTAACACATGCAAGTCGAACGAAGCACTTTACCGGATTTCTTCGGAATGAAAGTTTTGTGACTGAGTGGCGGACGGGTGAGTAACGCGTGGGTAACCTGCCTCATACAGGGGGATAACAGTTAGAAATGACTGCTAATACCGCATAAGACCACAGGATTGCATGATCCGGTGGTAAAAACTCCGGTGGTATGAGATGGACCCGCGTCTGATTAGGTAGTTGGTGGGGTAACGGCTCACCAAGCCGACGATCAGTAGCCGACCTGAGAGGGTGACCGGCCACATTGGGACTGAGACACGGCCCAAACTCCTACGGGAGGCAGCAGTGGGGAATATTGCACAATGGGGGAAACCCTGATGCAGCGACGCCGCGTGAGCGAT…	0	13.1349	0	0	0	13.1349	Bacteria	Bacillota	Clostridia	Eubacteriales	Lachnospiraceae	Mediterraneibacter	Mediterraneibacter glycyrrhizinilyticus	GenBank(Scaffold)	342942
sq743;size=60;	Bacteroides stercoris	GCA_003465625.1	99.793	GATGAACGCTAGCTACAGGCTTAACACATGCAAGTCGAGGGGCAGCATCATCAAAGCTTGCTTTGATGGATGGCGACCGGCGCACGGGTGAGTAACACGTATCCAACCTGCCGACAACTCTGGGATAGCCTTTCGAAAGAAAGATTAATACCGGATGGTATAGTCTTCCCGCATGGGATGATTATTAAAGAATTTCGGTTGTCGATGGGGATGCGTTCCATTAGGCAGTTGGCGGGGTAACGGCCCACCAAACCAACGATGGATAGGGGTTCTGAGAGGAAGGTCCCCCACATTGGAACTGAGACACGGTCCAAACTCCTACGGGAGGCAGCAGTGAGGAATATTGGTCAATGGACGAGAGTCTGAACCAGCCAAGTAGCGTGAAGGATGACTGCCCTA…	14.0092	0	0	0	0	14.0092	Bacteria	Bacteroidota	Bacteroidia	Bacteroidales	Bacteroidaceae	Bacteroides	Bacteroides stercoris	GenBank(Scaffold)	46506
sq744;size=60;	Bifidobacterium longum	GCA_019131555.1	99.931	GATGAACGCTGGCGGCGTGCTTAACACATGCAAGTCGAACGGGATCCATCAGGCTTTGCTTGGTGGTGAGAGTGGCGAACGGGTGAGTAATGCGTGACCGACCTGCCCCATACACCGGAATAGCTCCTGGAAACGGGTGGTAATGCCGGATGCTCCAGTTGATCGCATGGTCTTCTGGGAAAGCTTTCGCGGTATGGGATGGGGTCGCGTCCTATCAGCTTGACGGCGGGGTAACGGCCCACCGTGGCTTCGACGGGTAGCCGGCCTGAGAGGGCGACCGGCCACATTGGGACTGAGATACGGCCCAGACTCCTACGGGAGGCAGCAGTGGGGAATATTGCACAATGGGCGCAAGCCTGATGCAGCGACGCCGCGTGAGGGATGGAGGCCTTCGGGTTG…	14.0092	0	0	0	0	14.0092	Bacteria	Actinomycetota	Actinomycetes	Bifidobacteriales	Bifidobacteriaceae	Bifidobacterium	Bifidobacterium longum	GenBank(Contig)	216816
sq745;size=60;	Blautia wexlerae	GCA_008679525.1	99.518	GATGAACGCTGGCGGCGTGCTTAACACATGCAAGTCGAACGGGAAATATTTCATTGAGACTTCGGTGGATTTGATCTATTTCTAGTGGCGGACGGGTGAGTAACGCGTGGGTAACCTGCCTTATACAGGGGGATAACAGTCAGAAATGGCTGCTAATACCGCATAAGCGCACAGAGCTGCATGGCTCAGTGTGAAAAACTCCGGTGGTATAAGATGGACCCGCGTTGGATTAGCTAGTTGGTGGGGTAACGGCCCACCAAGGCGACGATCCATAGCCGGCCTGAGAGGGTGAACGGCCACATTGGGACTGAGACACGGCCCAGACTCCTACGGGAGGCAGCAGTGGGGAATATTGCACAATGGGGGAAACCCTGATGCAGCGACGCCGCGTGAAGGAAG…	0	0	0	16.6509	0	16.6509	Bacteria	Bacillota	Clostridia	Eubacteriales	Lachnospiraceae	Blautia	Blautia wexlerae	GenBank(Contig)	418240
sq105;size=6623;	Blautia marasmi	GCA_024460075.1	99.931	GATGAACGCTGGCGGCGTGCTTAACACATGCAAGTCGAGCGAAGCACTTAAGTGGATCTCTTCGGATTGAAACTTATTTGACTGAGCGGCGGACGGGTGAGTAACGCGTGGGTAACCTGCCTCATACAGGGGGATAACAGTTAGAAATGGCTGCTAATACCGCATAAGCGCACAGGACCGCATGGTCTGGTGTGAAAAACTCCGGTGGTATGAGATGGACCCGCGTCTGATTAGCTAGTTGGAGGGGTAACGGCCCACCAAGGCGACGATCAGTAGCCGGCCTGAGAGGGTGAACGGCCACATTGGGACTGAGACACGGCCCAGACTCCTACGGGAGGCAGCAGTGGGGAATATTGCACAATGGGGGAAACCCTGATGCAGCGACGCCGCGTGAAGGAA…	0	12.9159	0	0	0	12.9159	Bacteria	Bacillota	Clostridia	Eubacteriales	Lachnospiraceae	Blautia	Blautia marasmi	GenBank(Contig)	1917868
sq746;size=59;	Parabacteroides distasonis	GCA_022835335.1	99.654	GATGAACGCTAGCGACAGGCTTAACACATGCAAGTCGAGGGGCAGCACAGGTAGCAATACCGGGTGGCGACCGGCGCACGGGTGAGTAACGCGTATGCAACTTGCCTATCAGAGGGGGATAACCCGGCGAAAGTCGGACTAATACCGCATGAAGCAGGGATCCCGCATGGGAATATTTGCTAAAGATTCATCGCTGATAGATAGGCATGCGTTCCATTAGGCAGTTGGCGGGGTAACGGCCCACCAAACCGACGATGGATAGGGGTTCTGAGAGGAAGGTCCCCCACATTGGTACTGAGACACGGACCAAACTCCTACGGGAGGCAGCAGTGAGGAATATTGGTCAATGGGCGCGAGCCTGAACCAGCCAAGTCGCGTGAGGGATGAAGGTTCTATGGA…	13.7757	0	0	0	0	13.7757	Bacteria	Bacteroidota	Bacteroidia	Bacteroidales	Tannerellaceae	Parabacteroides	Parabacteroides distasonis	GenBank(Contig)	823
sq747;size=59;	Lachnospiraceae bacterium	GCA_027683475.1	99.449	GATGAACGCTGGCGGCGTGCTTAACACATGCAAGTCGAACGGGAAATACTTCATTGAGACTTCGGTGGATTTGATTTATTTCTAGTGGCGGACGGGTGAGTAACGCGTGGGTAACCTGCCTTATACAGGGGGATAACAGTCAGAAATGACTGCTAATACCGCATAAGCGCACAGGACCGCATGGTCCGGTGTGAAAAACTCCGGTGGTATAAGATGGACCCGCGTTGGATTAGCTGGTTGGTGGGGTAACGGCCCACCAAGGCGACGATCCATAGCCGGCCTGAGAGGGTGAACGGCCACATTGGGACTGAGACACGGCCCAGACTCCTACGGGAGGCAGCAGTGGGGAATATTGCACAATGGGGGAAACCCTGATGCAGCGACGCCGCGTGAAGGAAG…	13.7757	0	0	0	0	13.7757	Bacteria	Bacillota	Clostridia	Eubacteriales	Lachnospiraceae	NA	Lachnospiraceae bacterium	GenBank(Scaffold)	2997031
sq748;size=59;	Enterocloster bolteae	GCA_023008325.1	100	GATGAACGCTGGCGGCGTGCCTAACACATGCAAGTCGAACGAAGCAATTAAAATGAAGTTTTCGGATGGATTTTTGATTGACTGAGTGGCGGACGGGTGAGTAACGCGTGGATAACCTGCCTCACACTGGGGGATAACAGTTAGAAATGACTGCTAATACCGCATAAGCGCACAGTACCGCATGGTACGGTGTGAAAAACTCCGGTGGTGTGAGATGGATCCGCGTCTGATTAGCCAGTTGGCGGGGTAACGGCCCACCAAAGCGACGATCAGTAGCCGACCTGAGAGGGTGACCGGCCACATTGGGACTGAGACACGGCCCAAACTCCTACGGGAGGCAGCAGTGGGGAATATTGCACAATGGGCGAAAGCCTGATGCAGCGACGCCGCGTGAGTGAA…	0	12.0403	0	0	1.4721	13.5124	Bacteria	Bacillota	Clostridia	Eubacteriales	Lachnospiraceae	Enterocloster	Enterocloster bolteae	GenBank(Complete Genome)	208479
sq749;size=59;	Thomasclavelia ramosa	GCA_023668445.1	99.931	GATGAACGCTGGCGGCGTGCCTAATACATGCAAGTCGAACGCGAGCACTTGTGCTCGAGTGGCGAACGGGTGAGTAATACATAAGTAACCTGCCCTAGACAGGGGGATAACTATTGGAAACGATAGCTAAGACCGCATAGGTACGGACACTGCATGGTGACCGTATTAAAAGTGCCTCAAAGCACTGGTAGAGGATGGACTTATGGCGCATTAGCTGGTTGGCGGGGTAACGGCCCACCAAGGCGACGATGCGTAGCCGACCTGAGAAGGTGACCGGCCACACTGGGACTGAGACACGGCCCAGACTCCTACGGGAGGCAGCAGTAGGGAATTTTCGGCAATGGGGGAAACCCTGACCGAGCAACGCCGCGTGAAGGAAGAAGGTTTTCGGATTGTAAA…	0	12.9159	0	0	0	12.9159	Bacteria	Bacillota	Erysipelotrichia	Erysipelotrichales	Coprobacillaceae	Thomasclavelia	Thomasclavelia ramosa	GenBank(Contig)	1547
sq750;size=59;	Bacillota bacterium	GCA_008681115.1	99.931	GATGAACGCTGGCGGCGTGCCTAACACATGCAAGTCGAACGGAGCTGCTTTGATGAAGTTTTCGGATGGATTTAAAACAGCTTAGTGGCGGACGGGTGAGTAACGCGTGGGTAACCTGCCTCACACTGGGGGATAACAGTTAGAAATAGCTGCTAATACCGCATAAGCGCACGGTTCCGCATGGAACAGTGTGAAAAACTCCGGTGGTGTGAGATGGACCCGCGTCTGATTAGCCAGTTGGCGGGGTAACGGCCCACCAAAGCGACGATCAGTAGCCGGCCTGAGAGGGTGAACGGCCACATTGGGACTGAGACACGGCCCAAACTCCTACGGGAGGCAGCAGTGGGGAATATTGCACAATGGGGGAAACCCTGATGCAGCGACGCCGCGTGAGTGAAG…	0	0	4.995	0	12.8809	17.8759	Bacteria	Bacillota	NA	NA	NA	NA	Bacillota bacterium	GenBank(Contig)	1879010
sq751;size=59;	Blautia massiliensis	GCA_013305005.1	99.518	GATGAACGCTGGCGGCGTGCTTAACACATGCAAGTCGAACGGGAAACCTTTTATTGAAGCTTCGGCAGATTTAGATTGTTTCTAGTGGCGGACGGGTGAGTAACGCGTGGGTAACCTGCCTTGTACAGGGGGATAACAGTCAGAAATGACTGCTAATACCGCATAAGCGCACAGGACCGCATGGTCCGGTGTGAAAAACTCCGGTGGTATAAGATGGACCCGCGTTGGATTAGCTAGTTGGTGAGGTAACGGCCCACCAAGGCGACGATCCATAGCCGGCCTGAGAGGGTGAACGGCCACATTGGGACTGAGACACGGCCCAGACTCCTACGGGAGGCAGCAGTGGGGAATATTGCACAATGGGGGAAACCCTGATGCAGCGACGCCGCGTGAAGGAAG…	0	0	0	16.3734	0	16.3734	Bacteria	Bacillota	Clostridia	Eubacteriales	Lachnospiraceae	Blautia	Blautia massiliensis	GenBank(Contig)	1737424
sq18;size=82350;	Blautia hansenii	GCA_017851555.1	100	GATGAACGCTGGCGGCGTGCTTAACACATGCAAGTCGAACGGGGATTATTTTGACAGAGACTTCGGTTGAAGTCGTTATAATCCTAGTGGCGGACGGGTGAGTAACGCGTGGGTAACCTGCCTCACACTGGGGGATAACAGTCAGAAATGACTGCTAATACCGCATAAGCGCACGGGATTGCATGATCCAGTGTGAAAAACTCCGGTGGTGTGAGATGGACCCGCGTTGGATTAGCCAGTTGGCAGGGTAACGGCCTACCAAAGCGACGATCCATAGCCGGCCTGAGAGGGTGGACGGCCACATTGGGACTGAGACACGGCCCAGACTCCTACGGGAGGCAGCAGTGGGGAATATTGCACAATGGGGGAAACCCTGATGCAGCGACGCCGCGTGAAGGA…	3.26881	9.63222	0	0	0	12.901	Bacteria	Bacillota	Clostridia	Eubacteriales	Lachnospiraceae	Blautia	Blautia hansenii	GenBank(Contig)	1322
sq752;size=58;	[Ruminococcus] gnavus	GCA_028462275.1	99.725	GATGAACGCTGGCGGCGTGCTTAACACATGCAAGTCGAGCGAAGCGCTTTTGTGGATTTCTTCGGATTGAAGCAATTGTGACTGAGCGGCGGACGGGTGAGTAACGCGTGGGTAACCTGCCTCATACAGGGGGATAACAGTTGGAAACGGCTGCTAATACCGCATAAGCGCACAGTACCGCATGGTACCGTGTGAAAAACTCCGGTGGTATGAGATGGACCCGCGTCTGATTAGCTAGTTGGTGGGGTAACGGCCTACCAAGGCGACGATCAGTAGCCGACCTGAGAGGGTGACCGGCCACATTGGGACTGAGACACGGCCCAAACTCCTACGGGAGGCAGCAGTGGGGAATATTGCACAATGGGGGAAACCCTGATGCAGCGACGCCGCGTGAGCGAT…	0	12.697	0	0	0	12.697	Bacteria	Bacillota	Clostridia	Eubacteriales	Lachnospiraceae	Mediterraneibacter	[Ruminococcus] gnavus	GenBank(Contig)	33038
sq753;size=58;	uncultured Clostridia	GCA_928721785.1	96.221	GATAAACGCTGGCGGCGCACATAAGACATGCAAGTCGAACGGACTTAATCGAAATATTTATATTTTGAAGCGGTTAGTGGCGGACTGGTGAGTAACGCGTAAGGAACCTGCCTATTAGAGGGGAATAACAGTGAGAAATCATTGCTAATACCGCATATGCCATAGATATCACATGATAACAGTGGGAAAGGAGCAATCCGCTAATAGATGGCCTTGCGTCTGATTAGATAGTTGGTGGGGTAACGGCCTACCAAGTCGACGATCAGTAGCCGGACTGAGAGGTTGAACGGCCACATTGGGACTGAGATACGGCCCAGACTCCTACGGGAGGCAGCAGTCGGGAATATTGCGCAATGGAGGAAACTCTGACGCAGTGACGCCGCGTATAGGAAGAAGGTT…	0	0	2.70563	12.4882	0	15.1938	Bacteria	Bacillota	Clostridia	NA	NA	NA	uncultured Clostridia	GenBank(Contig)	244328
sq754;size=58;	uncultured Bacteroides	GCA_900761785.1	96.268	GATGAACGCTAGCGACAGGCTTAACACATGCAAGTCGAGGGGCATCATGAGGTAGCAATACCTTGATGGCGACCGGCGCACGGGTGAGTAACGCGTATGTAACCTGCCTGATACAGGGGCATAGCCCATGGAAACGTGGATTAAATCCCCATATGGCTTATATGAGGCATCTTTTATAAGTAAAATCTATAGAGGTATCAGATGGGCATGCGTCCTATTAGTTAGTTGGCGGGGTAACGGCCCACCAAGGCGATGATAGGTAGGGGTTCTGAGAGGAAGGTCCCCCACATTGGAACTGAGACACGGTCCAAACTCCTACGGGAGGCAGCAGTGAGGAATATTGGTCAATGGACGTAAGTCTGAACCAGCCAAGTCGCGTGAGGGAAGACTGCCCTATGG…	0	0	0	16.0959	0	16.0959	Bacteria	Bacteroidota	Bacteroidia	Bacteroidales	Bacteroidaceae	Bacteroides	uncultured Bacteroides	GenBank(Contig)	162156
sq755;size=58;	Faecalibacterium prausnitzii	GCA_019968055.1	99.651	GACGAACGCTGGCGGCGCGCCTAACACATGCAAGTCGAACGAGATTGAGGAAGCTTGCTTCCTCAATCGAGTGGCGAACGGGTGAGTAACGCGTGAGGAACCTGCCTCAAAGAGGGGGACAACAGTTGGAAACGACTGCTAATACCGCATAAGCCCACGACCCGGCATCGGGTTGAGGGAAAAGGAGCAATCCGCTTTGAGATGGCCTCGCGTCCGATTAGCTAGTTGGTGAGGTAATGGCCCACCAAGGCGACGATCGGTAGCCGGACTGAGAGGTTGAACGGCCACATTGGGACTGAGACACGGCCCAGACTCCTACGGGAGGCAGCAGTGGGGAATATTGCACAATGGGGGAAACCCTGATGCAGCGACGCCGCGTGGAGGAAGAAGGTCTTCGGA…	0	0	0	16.0959	0	16.0959	Bacteria	Bacillota	Clostridia	Eubacteriales	Oscillospiraceae	Faecalibacterium	Faecalibacterium prausnitzii	GenBank(Complete Genome)	853
sq756;size=58;	Bacillota bacterium	GCA_008681115.1	99.587	GATGAACGCTGGCGGCGTGCCTAACACATGCAAGTCGAACGGAGCTGCTTTGATGAGATCTTCGGATGGATTTAAAACAGCTTAGTGGCGGACGGGTGAGTAACGCGTGGGTAACCTGCCTCACACTGGGGGATAACAGTTAGAAATAGCTGCTAATACCGCATAAGCGCACAGTTCCGCATGGAACAGTGTGAAAAACTCCGGTGGTGCGAGATGGACCCGCGTCTGATTAGCCAGTTGGCGGGGTAACGGCCCACCAAAGCGACGATCAGTAGCCGGCCTGAGAGGGTGAACGGCCACATTGGGACTGAGACACGGCCCAAACTCCTACGGGAGGCAGCAGTGGGGAATATTGCACAATGGGGGAAACCCTGATGCAGCGACGCCGCGTGAGTGAAG…	0	0	0	0	21.3455	21.3455	Bacteria	Bacillota	NA	NA	NA	NA	Bacillota bacterium	GenBank(Contig)	1879010
sq757;size=57;	Paraprevotella xylaniphila	GCA_900683745.1	100	GATGAACGCTAGCTACAGGCTTAACACATGCAAGTCGAGGGGCAGCATGAACTTAGCTTGCTAAGTTTGATGGCGACCGGCGCACGGGTGAGTAACGCGTATCCAACCTGCCCTTTACCCGGGGATAGCCTTCTGAAAGGAAGTTTAATACCCGATGAATTCGTTTAGTCGCATGGCTTGATGAATAAAGATTAATTGGTAAAGGATGGGGATGCGTCCCATTAGCTTGTTGGCGGGGTAACGGCCCACCAAGGCGACGATGGGTAGGGGTTCTGAGAGGAAGGTCCCCCACATTGGAACTGAGACACGGTCCAAACTCCTACGGGAGGCAGCAGTGAGGAATATTGGTCAATGGGCGCGAGCCTGAACCAGCCAAGTAGCGTGGAGGACGACGGCCCT…	13.3087	0	0	0	0	13.3087	Bacteria	Bacteroidota	Bacteroidia	Bacteroidales	Prevotellaceae	Paraprevotella	Paraprevotella xylaniphila	GenBank(Complete Genome)	762982
sq758;size=57;	Blautia glucerasea	GCA_020559725.1	99.931	GATGAACGCTGGCGGCGTGCTTAACACATGCAAGTCGAACGGGAAACCTTTTATTGAAGCTTCGGCAGATTTAGCTGGTTTCTAGTGGCGGACGGGTGAGTAACGCGTGGGTAACCTGCCCTATACAGGGGGATAACAACCAGAAATGGTTGCTAATACCGCATAAGCGCACAGGACCGCATGGTCCGGTGTGAAAAACTCCGGTGGTATAGGATGGACCCGCGTTGGATTAGCCAGTTGGCAGGGTAACGGCCTACCAAAGCGACGATCCATAGCCGGCCTGAGAGGGTGAACGGCCACATTGGGACTGAGACACGGCCCAGACTCCTACGGGAGGCAGCAGTGGGGAATATTGCACAATGGGGGAAACCCTGATGCAGCGACGCCGCGTGAAGGAAG…	13.3087	0	0	0	0	13.3087	Bacteria	Bacillota	Clostridia	Eubacteriales	Lachnospiraceae	Blautia	Blautia glucerasea	GenBank(Contig)	536633
sq759;size=57;	Coprococcus comes	GCA_025149785.1	99.862	GATGAACGCTGGCGGCGTGCTTAACACATGCAAGTCGAACGAAGCACTTATCTTTGATTCTTCGGATGAAGAGGTTTGTGACTGAGTGGCGGACGGGTGAGTAACGCGTGGGTAACCTGCCTCATACAGGGGGATAACAGTTAGAAATGACTGCTAATACCGCATAAGACCACGGAGCCGCATGGCTCAGTGGGAAAAACTCCGGTGGTATGAGATGGACCCGCGTCTGATTAGGTAGTTGGTGGGGTAACGGCCTACCAAGCCAACGATCAGTAGCCGACCTGAGAGGGTGACCGGCCACATTGGGACTGAGACACGGCCCAAACTCCTACGGGAGGCAGCAGTGGGGAATATTGCACAATGGGGGAAACCCTGATGCAGCGACGCCGCGTGAGCGAA…	13.3087	0	0	0	0	13.3087	Bacteria	Bacillota	Clostridia	Eubacteriales	Lachnospiraceae	Coprococcus	Coprococcus comes	GenBank(Complete Genome)	470146
sq760;size=57;	[Eubacterium] rectale	GCA_022453685.1	99.931	GATGAACGCTGGCGGCGTGCTTAACACATGCAAGTCGAACGAAGCACTTTATTTGATTTCCTTCGGGACTGATTATTTTGTGACTGAGTGGCGGACGGGTGAGTAACGCGTGGGTAACCTGCCTTGTACAGGGGGATAACAGTTGGAAACGGCTGCTAATACCGCATAAGCGCACAGCATCGCATGATGCAGTGTGAAAAACTCCGGTGGTATAAGATGGACCCGCGTTGGATTAGCTAGTTGGTGAGGTAACGGCCCACCAAGGCGACGATCCATAGCCGACCTGAGAGGGTGACCGGCCACATTGGGACTGAGACACGGCCCAAACTCCTACGGGAGGCAGCAGTGGGGAATATTGCACAATGGGCGAAAGCCTGATGCAGCGACGCCGCGTGAGCG…	13.3087	0	0	0	0	13.3087	Bacteria	Bacillota	Clostridia	Eubacteriales	Lachnospiraceae	NA	[Eubacterium] rectale	GenBank(Complete Genome)	39491
sq761;size=57;	Blautia sp.	GCA_003481425.1	99.794	GATGAACGCTGGCGGCGTGCTTAACACATGCAAGTCGAGCGAAGCGGTTAAGTTGATTTCTTCGGATTGATTCTTGACTGACTGAGCGGCGGACGGGTGAGTAACGCGTGGGTGACCTGCCCCATACCGGGGGATAACAGCTGGAAACGGCTGCTAATACCGCATAAGCGCACAGAGCTGCATGGCTCGGTGTGAAAAACTCCGGTGGTATGGGATGGGCCCGCGTCTGATTAGGCAGTTGGCGGGGTAACGGCCCACCAAACCGACGATCAGTAGCCGGCCTGAGAGGGCGACCGGCCACATTGGGACTGAGACACGGCCCAAACTCCTACGGGAGGCAGCAGTGGGGAATATTGCACAATGGGGGAAACCCTGATGCAGCGACGCCGCGTGAGCGAA…	13.3087	0	0	0	0	13.3087	Bacteria	Bacillota	Clostridia	Eubacteriales	Lachnospiraceae	Blautia	Blautia sp.	GenBank(Scaffold)	2292984
sq762;size=57;	Anaerostipes caccae	GCA_020563325.1	100	GATGAACGCTGGCGGCGTGCTTAACACATGCAAGTCGAACGAAGCATTTAGGATTGAAGTTTTCGGATGGATTTCCTATATGACTGAGTGGCGGACGGGTGAGTAACGCGTGGGGAACCTGCCCTATACAGGGGGATAACAGCTGGAAACGGCTGCTAATACCGCATAAGCGCACAGAATCGCATGATTCAGTGTGAAAAGCCCTGGCAGTATAGGATGGTCCCGCGTCTGATTAGCTGGTTGGTGAGGTAACGGCTCACCAAGGCGACGATCAGTAGCCGGCTTGAGAGAGTGAACGGCCACATTGGGACTGAGACACGGCCCAAACTCCTACGGGAGGCAGCAGTGGGGAATATTGCACAATGGGGGAAACCCTGATGCAGCGACGCCGCGTGAGTG…	0	12.4781	0	0	0	12.4781	Bacteria	Bacillota	Clostridia	Eubacteriales	Lachnospiraceae	Anaerostipes	Anaerostipes caccae	GenBank(Contig)	105841
sq763;size=57;	Flintibacter sp.	GCA_014287875.1	99.381	GATGAACGCTGGCGGCGTGCTTAACACATGCAAGTCGAACGGAACTCCTATGATTGAGGTTTCGGCCAAAAGAATAGGACGTTTAGTGGCGGACGGGTGAGTAACGCGTGAGTAACCTGCCTTGGAGTGGGGAATAACACAGTGAAAACTGTGCTAATACCGCATAATGCATTTGGGTCGCATGATCCTGAATGCCAAAGATTTATCGCTCTGAGATGGACTCGCGTCTGATTAGCTGGTTGGCGGGGTAACGGCCCACCAAGGCGACGATCAGTAGCCGGACTGAGAGGTTGGCCGGCCACATTGGGACTGAGACACGGCCCAGACTCCTACGGGAGGCAGCAGTGGGGAATATTGGGCAATGGGCGCAAGCCTGACCCAGCAACGCCGCGTGAAGGA…	0	0	11.8631	0	0	11.8631	Bacteria	Bacillota	Clostridia	Eubacteriales	NA	Flintibacter	Flintibacter sp.	GenBank(Contig)	2763047
sq764;size=56;	Oscillospiraceae bacterium	GCA_025757845.1	99.581	GACGAACGCTGGCGGCGCGCCTAACACATGCAAGTCGAACGAGAGAGAGGGAGCTTGCTTCCTCGATCGAGTGGCGAACGGGTGAGTAACGCGTGAGGAACCTGCCTCAAAGAGGGGGACAACAGTTGGAAACGACTGCTAATACCGCATAAGCCCACGACCTGGCATCGGGTTGAGGGAAAAGGAGCAATCCGCTTTGAGATGGCCTCGCGTCCGATTAGCTAGTTGGTGAGGTAATGGCCCACCAAGGCGACGATCGGTAGCCGGACTGAGAGGTTGAACGGCCACATTGGGACTGAGACACGGCCCAGACTCCTACGGGAGGCAGCAGTGGGGAATATTGCACAATGGGGGAAACCCTGATGCAGCGACGCCGCGTGGAGGAAGAAGGTCTTCGGA…	13.0753	0	0	0	0	13.0753	Bacteria	Bacillota	Clostridia	Eubacteriales	Oscillospiraceae	NA	Oscillospiraceae bacterium	GenBank(Complete Genome)	2485925
sq765;size=56;	Phascolarctobacterium succinatutens	GCA_023497905.1	99.81	GACGAACGCTGGCGGCATGCCTAACACATGCAAGTCGAACGGAGAAAGTTCAACACCAAGTATTTCATCCGCTGAAGTGTAGCGGTAAAAATTGCGAAGCAATTTTTACTACGCATTAAAAGCATGAACTAACACGGTGGTTGAAGTATTAGGTGTTGAACTTTCTTAGTGGCGAACGGGTGAGTAACGCGTGGGCAACCTGCCCTCTAGATGGGGACAACATCCCGAAAGGGGTGCTAATACCGAATGTGACAGCAATCTCGCATGAGGATGCTGTGAAAGATGGCCTCTATTTATAAGCTATCGCTAGAGGATGGGCCTGCGTCTGATTAGCTAGTTGGTGGGGTAACGGCCTACCAAGGCGATGATCAGTAGCCGGTCTGAGAGGATGAACGGCCA…	13.0753	0	0	0	0	13.0753	Bacteria	Bacillota	Negativicutes	Acidaminococcales	Acidaminococcaceae	Phascolarctobacterium	Phascolarctobacterium succinatutens	GenBank(Chromosome)	626940
sq766;size=56;	Oscillospiraceae bacterium	GCA_025757845.1	99.86	GACGAACGCTGGCGGCGCGCCTAACACATGCAAGTCGAACGAGCGAGAGAGAGCTTGCTTTCTCGAGCGAGTGGCGAACGGGTGAGTAACGCGTGAGGAACCTGCCTCAAAGAGGGGGACAACAGTTGGAAACGACTGCTAATACCGCATAAGCCCACGGGTCGGCATCGACCAGAGGGAAAAGGAGCAATCCGCTTTGAGATGGCCTCGCGTCCGATTAGCTAGTTGGTGAGGTAACGGCCCACCAAGGCAACGATCGGTAGCCGGACTGAGAGGTTGAACGGCCACATTGGGACTGAGACACGGCCCAGACTCCTACGGGAGGCAGCAGTGGGGAATATTGCACAATGGGGGAAACCCTGATGCAGCGACGCCGCGTGGAGGAAGAAGGTCTTCGGA…	13.0753	0	0	0	0	13.0753	Bacteria	Bacillota	Clostridia	Eubacteriales	Oscillospiraceae	NA	Oscillospiraceae bacterium	GenBank(Complete Genome)	2485925
sq767;size=56;	Bacteroides stercoris	GCA_009024985.1	99.793	GATGAACGCTAGCTACAGGCTTAACACATGCAAGTCGAGGGGCAGCATCATCAAAGCTTGCTTTGATGGATGGCGACCGGCGCACGGGTGAGTAACACGTATCCAACCTGCCGACAACACTGGGATAGCCTTTCGAAAGAAAGATTAATACCGGATGGCATAGTTTTCCCGCATGGGATAATTATTAAAGAATTTCGGTTGTCGATGGGGATGCGTTCCATTAGGCAGTTGGCGGGGTAACGGCCCACCAAACCTACGATGGATAGGGGTTCTGAGAGGAAGGTCCCCCACATTGGAACTGAGACACGGTCCAAACTCCTACGGGAGGCAGCAGTGAGGAATATTGGTCAATGGACGAGAGTCTGAACCAGCCAAGTAGCGTGAAGGATGACTGCCCTA…	13.0753	0	0	0	0	13.0753	Bacteria	Bacteroidota	Bacteroidia	Bacteroidales	Bacteroidaceae	Bacteroides	Bacteroides stercoris	GenBank(Scaffold)	46506
sq768;size=56;	uncultured Ruminococcus	GCA_900066185.1	99.931	GATGAACGCTGGCGGCGTGCCTAACACATGCAAGTCGAGCGAAGCACTTTGCTTAGATTCTTCGGATGAAGAGGATTGTGACTGAGCGGCGGACGGGTGAGTAACGCGTGGGTAACCTGCCTCATACAGGGGGATAACAGTTAGAAATGACTGCTAATACCGCATAAGACCACAGCACCGCATGGTGCGGGGGTAAAAACTCCGGTGGTATGAGATGGACCCGCGTCTGATTAGCTAGTTGGTAAGGTAACGGCTTACCAAGGCGACGATCAGTAGCCGACCTGAGAGGGTGACCGGCCACATTGGGACTGAGACACGGCCCAAACTCCTACGGGAGGCAGCAGTGGGGAATATTGCACAATGGGGGAAACCCTGATGCAGCGACGCCGCGTGAGCGAA…	13.0753	0	0	0	0	13.0753	Bacteria	Bacillota	Clostridia	Eubacteriales	Oscillospiraceae	Ruminococcus	uncultured Ruminococcus	GenBank(Scaffold)	165186
sq769;size=56;	[Ruminococcus] gnavus	GCA_017850315.1	99.931	GATGAACGCTGGCGGCGTGCTTAACACATGCAAGTCGAGCGAAGCACTTTTGCGGATTTCTTCGGATTGAAGCAATTGTGACTGAGCGGCGGACGGGTGAGTAACGCGTGGGTAACCTGCCTCATACAGGGGGATAACAGTTGGAAACGGCTGCTAATACCGCATAAGCGCACAGTACCGCATGGTACCGTGTGAAAAACTCCGGTGGTATGAGATGGACCCGCGTCTGATTAGCTAGTTGGTGGGGTAACGGCCTACCAAGGCGACGATCAGTAGCCGACCTGAGAGGGTGACCGGCCACATTGGGACTGAGACACGGCCCAAACTCCTACGGGAGGCAGCAGTGGGGAATATTGCACAATGGGGGAAACCCTGATGCAGCGACGCCGCGTGAGCGAT…	0	12.2592	0	0	0	12.2592	Bacteria	Bacillota	Clostridia	Eubacteriales	Lachnospiraceae	Mediterraneibacter	[Ruminococcus] gnavus	GenBank(Contig)	33038
sq770;size=56;	Dorea formicigenerans	GCA_027662145.1	99.931	GATGAACGCTGGCGGCGTGCTTAACACATGCAAGTCGAGCGAAGCACTTAAGTTTGATTCTTCGGATGAAGACTTTTGTGACTGAGCGGCGGACGGGTGAGTAACGCGTGGGTAACCTGCCTCATACAGGGGGATAACAGTTAGAAATGGCTGCTAATACCGCATAAGACCACAGTACTGCATGGTACAGTGGTAAAAACTCCGGTGGTATGAGATGGACCCGCGTCTGATTAGGTAGTTGGTGAGGTAACGGCCCACCAAGCCGACGATCAGTAGCCGACCTGAGAGGGTGACCGGCCACATTGGGACTGAGACACGGCCCAGACTCCTACGGGAGGCAGCAGTGGGGAATATTGCACAATGGGCGAAAGCCTGATGCAGCGACGCCGCGTGAAGGAT…	0	0	11.655	0	0	11.655	Bacteria	Bacillota	Clostridia	Eubacteriales	Lachnospiraceae	Dorea	Dorea formicigenerans	GenBank(Scaffold)	39486
sq771;size=56;	uncultured Lachnospira	GCA_900066985.1	99.861	GATAAACGCTGGCGGCGTGCTTAACACATGCAAGTCGAACGAAGTTTTTCTTTCGGGAGGAACTTAGTGGCGGACGGGTGAGTAACGCGTGGGTAACCTGCCCTGTACAGGGGGACAACAGCTGGAAACGGCTGCTAATACCGCATAAGCCCTTAGCACTGCATGGTGCATAGGGAAAAGGAGTAATCCGGTACAGGATGGACCCGCGTCTGATTAGCCAGTTGGCAGGGTAACGGCCTACCAAAGCGACGATCAGTAGCCGATCTGAGAGGATGTACGGCCACATTGGGACTGAGACACGGCCCAGACTCCTACGGGAGGCAGCAGTGGGGAATATTGCACAATGGAGGAAACTCTGATGCAGCGACGCCGCGTGAGTGAAGAAGTATTTCGGTATGT…	0	0	11.655	0	0	11.655	Bacteria	Bacillota	Clostridia	Eubacteriales	Lachnospiraceae	Lachnospira	uncultured Lachnospira	GenBank(Scaffold)	446043
sq772;size=56;	Bacteroides ovatus	GCA_024792505.1	99.931	GATGAACGCTAGCTACAGGCTTAACACATGCAAGTCGAGGGGCAGCATTTTAGTTTGCTTGCAAACTGAAGATGGCGACCGGCGCACGGGTGAGTAACACGTATCCAACCTGCCGATAACTCCGGAATAGCCTTTCGAAAGAAAGATTAATACCGGATGGCATACGAATATCGCATGATATTTTTATTAAAGAATTTCGGTTATCGATGGGGATGCGTTCCATTAGTTTGTTGGCGGGGTAACGGCCCACCAAGACAACGATGGATAGGGGTTCTGAGAGGAAGGTCCCCCACATTGGAACTGAGACACGGTCCAAACTCCTACGGGAGGCAGCAGTGAGGAATATTGGTCAATGGGCGAGAGCCTGAACCAGCCAAGTAGCGTGAAGGATGAAGGCTC…	0	0	0	15.5409	0	15.5409	Bacteria	Bacteroidota	Bacteroidia	Bacteroidales	Bacteroidaceae	Bacteroides	Bacteroides ovatus	GenBank(Contig)	28116
sq773;size=56;	Faecalibacterium prausnitzii	GCA_002549905.1	99.86	GACGAACGCTGGCGGCGCGCCTAACACATGCAAGTCGAACGAGCGAGAGAGAGCTTGCTTTCTCGAGCGAGTGGCGAACGGGTGAGTAACGCGTGAGGAACCTGCCTCAAAGAGGGGGACAACAGTTGGAAACGACTGCTAATACCGCATAAGCCCACGGCTCGGCATCGAGCAGAGGGAAAAGGAGCAATCCGCTTTGAGATGGCCTCGCGTCCGATTAGCTAGTTGGTGAGGTAACGGCCCACCAAGGCGACGATCGGTAGCCGGACTGAGAGGTTGAACGGCCACATTGGGACTGAGACACGGCCCAGACTCCTACGGGAGGCAGCAGTGGGGAATATTGCACAATGGGGGAAACCCTGATGCAGCGACGCCGCGTGGAGGAAGAAGGTCTTCGGA…	0	0	0	0	20.6095	20.6095	Bacteria	Bacillota	Clostridia	Eubacteriales	Oscillospiraceae	Faecalibacterium	Faecalibacterium prausnitzii	GenBank(Scaffold)	853
sq134;size=3246;	Flavonifractor plautii	GCA_028321365.1	100	GATGAACGCTGGCGGCGTGCTTAACACATGCAAGTCGAACGGGGTGCTCATGACGGAGGATTCGTCCAACGGATTGAGTTACCTAGTGGCGGACGGGTGAGTAACGCGTGAGGAACCTACCTTGGAGAGGGGAATAACACTCCGAAAGGAGTGCTAATACCGCATGATGCAGTTGGGTCGCATGGCTCTGACTGCCAAAGATTTATCGCTCTGAGATGGCCTCGCGTCTGATTAGCTAGTAGGCGGGGTAACGGCCCACCTAGGCGACGATCAGTAGCCGGACTGAGAGGTTGACCGGCCACATTGGGACTGAGACACGGCCCAGACTCCTACGGGAGGCAGCAGTGGGGAATATTGGGCAATGGGCGCAAGCCTGACCCAGCAACGCCGCGTGAAGGA…	0	12.0403	0	0	0	12.0403	Bacteria	Bacillota	Clostridia	Eubacteriales	Oscillospiraceae	Flavonifractor	Flavonifractor plautii	GenBank(Scaffold)	292800
sq774;size=55;	Blautia sp.	GCA_008679995.1	99.862	GATGAACGCTGGCGGCGTGCTTAACACATGCAAGTCGAGCGAAGCAGTTAAGAAGATTCTTCGGATGATTCTTGACTGACTGAGCGGCGGACGGGTGAGTAACGCGTGGGTGACCTGCCCCATACCGGGGGATAACAGCTGGAAACGGCTGCTAATACCGCATAAGCGCACAGAGCTGCATGGCTCGGTGTGAAAAACTCCGGTGGTATGGGATGGGCCCGCGTCTGATTAGGCAGTTGGCGGGGTAACGGCCCACCAAACCGACGATCAGTAGCCGGCCTGAGAGGGCGACCGGCCACATTGGGACTGAGACACGGCCCAAACTCCTACGGGAGGCAGCAGTGGGGAATATTGCACAATGGGGGAAACCCTGATGCAGCGACGCCGCGTGAGCGAAGA…	12.8418	0	0	0	0	12.8418	Bacteria	Bacillota	Clostridia	Eubacteriales	Lachnospiraceae	Blautia	Blautia sp.	GenBank(Contig)	1969169
sq775;size=55;	Alistipes onderdonkii	GCA_015669735.1	99.794	GATGAACGCTGGCGGCGTGCTTAACACATGCAAGTCGAACGGGAAATACTTTATTGAAACTTCGGTCGATTTAATTTATTTCTAGTGGCGGACGGGTGAGTAACGCGTGGGTAACCTGCCTTATACCGGGGGATAACAGCCAGAAATGGCTGCTAATACCGCATAAGCGCACAGAACCGCATGGTTCGGTGTGAAAAACTCCGGTGGTATAAGATGGACCCGCGTTGGATTAGCTAGTTGGCAGGGCAGCGGCCTACCAAGGCGACGATCCATAGCCGGCCTGAGAGGGTGAACGGCCACATTGGGACTGAGACACGGCCCAGACTCCTACGGGAGGCAGCAGTGGGGAATATTGCACAATGGGGGAAACCCTGATGCAGCGACGCCGCGTGAAGGAAG…	12.8418	0	0	0	0	12.8418	Bacteria	Bacteroidota	Bacteroidia	Bacteroidales	Rikenellaceae	Alistipes	Alistipes onderdonkii	GenBank(Scaffold)	328813
sq776;size=55;	Phocaeicola plebeius	GCA_003437535.1	99.034	GATGAACGCTAGCTACAGGCTTAACACATGCAAGTCGAGGGGCAGCGGGATTGAAGCTTGCTTCAATTGCCGGCGACCGGCGCACGGGTGAGTAACGCGTATCCAACCTTCCGCTTACTCGGGGATAGCCTTTCGAAAGAAAGATTAATACCCGATGGTATCTTAAGCACACATGTAATTAAGATTAAAGATTTATCGGTAAGCGATGGGGATGCGTTCCATTAGGTAGTAGGCGGGGTAACGGCCCACCTAGCCTACGATGGATAGGGGTTCTGAGAGGAAGGTCCCCCACATTGGAACTGAGACACGGTCCAAACTCCTACGGGAGGCAGCAGTGAGGAATATTGGTCAATGGACGAGAGTCTGAACCAGCCAAGTAGCGTGAAGGATGAAGGTCCT…	12.8418	0	0	0	0	12.8418	Bacteria	Bacteroidota	Bacteroidia	Bacteroidales	Bacteroidaceae	Phocaeicola	Phocaeicola plebeius	GenBank(Scaffold)	310297
sq777;size=55;	Clostridium sp.	GCA_003481015.1	99.725	GATGAACGCTGGCGGCGTGCTTAACACATGCAAGTCGAGCGAAGCGATTTAAGTGAAGTTTTCGGATGGATCTTAGATTGACTGAGCGGCGGACGGGTGAGTAACGCGTGGATAACCTGCCTCACACAGGGGGATAACAGTTAGAAATGACTGCTAATACCGCATAAGCGCACGGTACCGCATGGTACAGTGTGAAAAACTCCGGTGGTGTGAGATGGATCCGCGTCTGATTAGGTAGTTGGTGAGGTAACGGCCCACCAAGCCGACGATCAGTAGCCGACCTGAGAGGGTGACCGGCCACATTGGGACTGAGACACGGCCCAAACTCCTACGGGAGGCAGCAGTGGGGAATATTGCACAATGGGCGAAAGCCTGATGCAGCAACGCCGCGTGAGTGAA…	12.8418	0	0	0	0	12.8418	Bacteria	Bacillota	Clostridia	Eubacteriales	Clostridiaceae	Clostridium	Clostridium sp.	GenBank(Scaffold)	2293054
sq778;size=55;	Clostridium sp.	GCA_001517625.2	100	GATGAACGCTGGCGGCGTGCCTAACACATGCAAGTCGAGCGAAGCGGTTTTAAGGAAGTTTTCGGATGGAATTAAAACTGACTGAGCGGCGGACGGGTGAGTAACGCGTGGGTAACCTGCCTCATACAGGGGGATAACAGTTAGAAATGGCTGCTAATACCGCATAAGCACACAGCTTCGCATGGAGCAGTGTGAAAAACTCCGGTGGTATGAGATGGACCCGCGTCTGATTAGCTAGTTGGTAAGGTAACGGCTTACCAAGGCGACGATCAGTAGCCGACCTGAGAGGGTGACCGGCCACATTGGGACTGAGACACGGCCCAAACTCCTACGGGAGGCAGCAGTGGGGAATATTGCACAATGGGGGAAACCCTGATGCAGCGACGCCGCGTGAGTGAA…	12.8418	0	0	0	0	12.8418	Bacteria	Bacillota	Clostridia	Eubacteriales	Clostridiaceae	Clostridium	Clostridium sp.	GenBank(Scaffold)	1720194
sq779;size=55;	Alistipes onderdonkii	GCA_025757545.1	100	GATGAACGCTAGCGGCAGGCCTAACACATGCAAGTCGAGGGGCATCACGAGGTAGCAATACTTTGGTGGCGACCGGCGCACGGGTGCGTAACGCGTATGTAACCTACCTATAACAGGGGCATAACACTGAGAAATTGGTACTAATTCCCCATAATATTCGGAGAGGCATCTCTCCGGGTTGAAAACTCCGGTGGTTATAGATGGACATGCGTTGTATTAGCTAGTTGGTGAGGTAACGGCTCACCAAGGCAACGATACATAGGGGGACTGAGAGGTTAACCCCCCACACTGGTACTGAGACACGGACCAGACTCCTACGGGAGGCAGCAGTGAGGAATATTGGTCAATGGACGCAAGTCTGAACCAGCCATGCCGCGTGCAGGAAGACGGCTCTATGAG…	0	0	4.37063	9.43553	0	13.8062	Bacteria	Bacteroidota	Bacteroidia	Bacteroidales	Rikenellaceae	Alistipes	Alistipes onderdonkii	GenBank(Complete Genome)	328813
sq780;size=55;	Limosilactobacillus oris	GCA_022482265.1	99.596	GACGAACGCTGGCGGCGTGCTTAACACATGCAAGTCGAACGAGAAGAGATGAGAAGCTTGCTTCTTATTGATTCGAGTGGCAAACGGGTGAGTAACGCGTAAGCAACCTGCCCTCTAGATGGGGACAACAGCTGGAAACGGCTGCTAATACCGAATACGTTCTTTCTGTCGCATGGCAGAGGGAAGAAAGGGAGGCTCTTCGGAGCTTTCGCTGGAGGAGGGGCTTGCGTCTGATTAGCTAGTTGGAGGGGTAATGGCCCACCAAGGCGACGATCAGTAGCCGGTCTGAGAGGATGAACGGCCACATTGGGACTGAGACACGGCCCAGACTCCTACGGGAGGCAGCAGTGGGGAATCTTCCGCAATGGACGAAAGTCTGACGGAGCAACGCCGCGTGAA…	0	0	0	15.2634	0	15.2634	Bacteria	Bacillota	Bacilli	Lactobacillales	Lactobacillaceae	Limosilactobacillus	Limosilactobacillus oris	GenBank(Contig)	1632
sq781;size=55;	Eubacterium sp.	GCA_008680105.1	99.931	GACGAACGCTGGCGGCGTGCCTAACACATGCAAGTCGAACGAAGCTTGACGAATGATTTCTTCGGAATGAAATCTGATATGACTGAGTGGCGGACGGGTGAGTAACGCGTGAGCAACCTGCCCTTCGGAACGGGATAGTGTCTGGAAACGGACAGTAATACCGTATAACGTATTTTTACCGCATGATAGAAATACCAAAACTGAGGTGCCGAAGGATGGGCTCGCGTCTGATTAGATAGTTGGTGGGGTAACGGCCTACCAAGTCGACGATCAGTAGCCGGACTGAGAGGTTGAACGGCCACATTGGGACTGAGACACGGCCCAGACTCCTACGGGAGGCAGCAGTGGGGAATATTGCACAATGGGGGAAACCCTGATGCAGCAACGCCGCGTGAAGGA…	0	0	0	15.2634	0	15.2634	Bacteria	Bacillota	Clostridia	Eubacteriales	Eubacteriaceae	Eubacterium	Eubacterium sp.	GenBank(Contig)	1969566
sq782;size=55;	Phascolarctobacterium sp.	GCA_017968825.1	99.525	GACGAACGCTGGCGGCATGCCTAACACATGCAAGTCGAACGGAGATTACTTCGGTAATCTTAGTGGCGAACGGGTGAGTAACGCGTGGGCAACCTGCCCTCTAGATGGGGACAACATCCCGAAAGGGGTGCTAATACCGAATGTGACAGCAATCTCGCATGAGGATGCTGTGAAAGATGGCCTCTATTTATAAGCTATCGCTAGAGGATGGGCCTGCGTCTGATTAGCTAGTTGGTGGGGTAACGGCCTACCAAGGCGATGATCAGTAGCCGGTCTGAGAGGATGAACGGCCACATTGGGACTGAGACACGGCCCAGACTCCTACGGGAGGCAGCAGTGGGGAATCTTCCGCAATGGGCAAAAGCCTGACGGAGCAATGCCGCGTGAGTGATGAAGGAA…	0	0	0	0	20.2414	20.2414	Bacteria	Bacillota	Negativicutes	Acidaminococcales	Acidaminococcaceae	Phascolarctobacterium	Phascolarctobacterium sp.	GenBank(Chromosome)	2823317
sq783;size=55;	Bacteroides thetaiotaomicron	GCA_001314975.1	99.931	GATGAACGCTAGCTACAGGCTTAACACATGCAAGTCGAGGGGCAGCATTTTAGTTTGCTTGCAAACTGGAGATGGCGACCGGCGCACGGGTGAGTAACACGTATCCAACCTGCCGATAACTCGGGGATAGCCTTTCGAAAGAAAGATTAATACCCGATGGTATAATTAGACCGCATGGTCTTGTTATTAAAGAATTTCGGTTATCGATGGGGATGCGTTCCATTAGGCAGTTGGTGAGGTAACGGCTCACCAAACCTTCGATGGATAGGGGTTCTGAGAGGAAGGTCCCCCACATTGGAACTGAGACACGGTCCAAACTCCTACGGGAGGCAGCAGTGAGGAATATTGGTCAATGGGCGCAGGCCTGAACCAGCCAAGTAGCGTGAAGGATGACTGCCC…	0	0	0	0	20.2414	20.2414	Bacteria	Bacteroidota	Bacteroidia	Bacteroidales	Bacteroidaceae	Bacteroides	Bacteroides thetaiotaomicron	GenBank(Complete Genome)	818
sq784;size=55;	Clostridium sp.	GCA_003481015.1	99.862	GATGAACGCTGGCGGCGTGCTTAACACATGCAAGTCGAGCGAAGCAATTTAAGTGAAGTTTTCGGATGGATCTTAGATTGACTGAGCGGCGGACGGGTGAGTAACGCGTGGATAACCTGCCTCACACAGGGGGATAACAGTTAGAAATGACTGCTAATACCGCATAAGCGCACGGTACCGCATGGTACAGTGTGAAAAACTCCGGTGGTGTGAGATGGATCCGCGTCTGATTAGGTAGTTGGTGAGGTAACGGCCCACCAAGCCGACGATCAGTAGCCGACCTGAGAGGGTGACCGGCCACATTGGGACTGAGACACGGCCCAAACTCCTACGGGAGGCAGCAGTGGGGAATATTGCACAATGGGCGAAAGCCTGATGCAGCAACGCCGCGTGAGTGAA…	0	0	0	0	20.2414	20.2414	Bacteria	Bacillota	Clostridia	Eubacteriales	Clostridiaceae	Clostridium	Clostridium sp.	GenBank(Scaffold)	2293054
sq785;size=54;	Clostridium fessum	GCA_027664335.1	99.656	GATGAACGCTGGCGGCGTGCTTAACACATGCAAGTCGAACGAAGCAATCTAGCGGAAGTTTTCGGATGGAAGTTAAATTGACTGAGTGGCGGACGGGTGAGTAACGCGTGGGTAACCTGCCTCACACTGGGGGACAACAGTTAGAAATGACTGCTAATACCGCATAAGCGCACAGGACCGCATGGTCCAGTGTGAAAAACTCCGGTGGTGTGAGATGGACCCGCGTTTGATTAGCTAGTTGGTGGGGTAACGGCCTACCAAGGCGACGATCAATAGCCGACCTGAGAGGGTGACCGGCCACATTGGGACTGAGACACGGCCCAAACTCCTACGGGAGGCAGCAGTGGGGAATATTGCACAATGGGGGAAACCCTGATGCAGCGACGCCGCGTGAGTGAA…	12.6083	0	0	0	0	12.6083	Bacteria	Bacillota	Clostridia	Eubacteriales	Clostridiaceae	Clostridium	Clostridium fessum	GenBank(Scaffold)	2126740
sq786;size=54;	Clostridium sp.	GCA_003481505.1	99.656	GATGAACGCTGGCGGCGTGCTTAACACATGCAAGTCGAACGAAGCGATTTAGCGGAAGTTTTCGGATGGAAGCTAGATTGACTGAGTGGCGGACGGGTGAGTAACGCGTGGGTAACCTGCCTCACACTGGGGGACAACAGTTAGAAATGACTGCTAATACCGCATAAGCGCACAGGACCGCATGGTCCGGTGTGAAAAACTCTGGTGGTGTGAGATGGACCCGCGTTTGATTAGCTAGTTGGTGGGGTAACGGCCTACCAAGGCGACGATCAATAGCCGACCTGAGAGGGTGACCGGCCACATTGGGACTGAGACACGGCCCAAACTCCTACGGGAGGCAGCAGTGGGGAATATTGCACAATGGGGGAAACCCTGATGCAGCGACGCCGCGTGAGTGAA…	12.6083	0	0	0	0	12.6083	Bacteria	Bacillota	Clostridia	Eubacteriales	Clostridiaceae	Clostridium	Clostridium sp.	GenBank(Scaffold)	2293043
sq787;size=54;	Anaerostipes hadrus	GCA_008680515.1	99.931	GATGAACGCTGGCGGCGTGCTTAACACATGCAAGTCGAACGAAACACCTTATTTGATTTTCTTCGGAACTGAAGATTTGGTGATTGAGTGGCGGACGGGTGAGTAACGCGTGGGTAACCTGCCCTGTACAGGGGGATAACAGTCAGAAATGACTGCTAATACCGCATAAGACCACAGCACCGCATGGTGCAGGGGTAAAAACTCCGGTGGTACAGGATGGACCCGCGTCTGATTAGCTGGTTGGTGAGGTAACGGCTCACCAAGGCGACGATCAGTAGCCGGCTTGAGAGAGTGAACGGCCACATTGGGACTGAGACACGGCCCAAACTCCTACGGGAGGCAGCAGTGGGGAATATTGCACAATGGGGGAAACCCTGATGCAGCGACGCCGCGTGAGTG…	12.6083	0	0	0	0	12.6083	Bacteria	Bacillota	Clostridia	Eubacteriales	Lachnospiraceae	Anaerostipes	Anaerostipes hadrus	GenBank(Contig)	649756
sq788;size=54;	Bifidobacterium longum	GCA_027698885.1	100	GATGAACGCTGGCGGCGTGCTTAACACATGCAAGTCGAACGGGATCCATCAGGCTTTGCTTGGTGGTGAGAGTGGCGAACGGGTGAGTAATGCGTGACCGACCTGCCCCATACACCGGAATAGCTCCTGGAAACGGGTGGTAATGCCGGATGCTCCAGTTGATCGCATGGTCTTCTGGGAAAGCTTTCGCGGTATGGGATGGGGTCGCGTCCTATCAGCTTGACGGCGGGGTAACGGCCCACCGTGGCTTCGACGGGTAGCCGGCCTGAGAGGGCGACCGGCCACATTGGGACTGAGATACGGCCCAGACTCCTACGGGAGGCAGCAGTGGGGAATATTGCACAATGGGCGCAAGCCTGATGCAGCGACGCCGCGTGAGGGATGGAGGCCTTCGGGTTG…	12.6083	0	0	0	0	12.6083	Bacteria	Actinomycetota	Actinomycetes	Bifidobacteriales	Bifidobacteriaceae	Bifidobacterium	Bifidobacterium longum	GenBank(Scaffold)	216816
sq789;size=54;	uncultured Lachnospira	GCA_900066985.1	99.791	GATAAACGCTGGCGGCGTGCTTAACACATGCAAGTCGAACGAAGTTTTTCTTTCGGGAGGAACTTAGTGGCGGACGGGTGAGTAACGCGTGGGTAACCTGCCCTGTACAGGGGGACAACAGCTGGAAACGGCTGCTAATACCGCATAAGCCCTTAGCACTGCATGGTGCATAGGGAAAAGGAGTAATCCGGTACAGGATGGACCCGCGTCTGATTAGCCAGTTGGCAGGGTAACGGCCTACCAAAGCGACGATCAGTAGCCGATCTGAGAGGATGTACGGCCACATTGGGACTGAGACACGGCCCAGACTCCTACGGGAGGCAGCAGTGGGGAATATTGCACAATGGAGGAAACTCTGATGCAGCGACGCCGCGTGAGTGAAGAAGTATTTCGGTATGT…	0	0	11.2388	0	0	11.2388	Bacteria	Bacillota	Clostridia	Eubacteriales	Lachnospiraceae	Lachnospira	uncultured Lachnospira	GenBank(Scaffold)	446043
sq790;size=54;	uncultured Ruminococcus	GCA_900066815.1	100	GACGAACGCTGGCGGCGTGCCTAACACATGCAAGTCGAACGGAGTTAAATTCGACACCCGAGTATCCGGCCGGGAGGCGGGGTGCTGGGGGTTGGATTTAACTTAGTGGCGGACGGGTGAGTAACGCGTGAGTAACCTGCCTTTCAGAGGGGGATAACGTTCTGAAAAGAACGCTAATACCGCATAACATCAATTTATCGCATGATAGGTTGATCAAAGGAGCAATCCGCTGGAAGATGGACTCGCGTCCGATTAGCCAGTTGGCGGGGTAACGGCCCACCAAAGCGACGATCGGTAGCCGGACTGAGAGGTTGAACGGCCACATTGGGACTGAGACACGGCCCAGACTCCTACGGGAGGCAGCAGTGGGGGATATTGCACAATGGGGGAAACCCTGAT…	0	0	7.70063	0	6.25644	13.9571	Bacteria	Bacillota	Clostridia	Eubacteriales	Oscillospiraceae	Ruminococcus	uncultured Ruminococcus	GenBank(Scaffold)	165186
sq791;size=54;	Bacteroides uniformis	GCA_028396705.1	99.931	GATGAACGCTAGCTACAGGCTTAACACATGCAAGTCGAGGGGCATCAGGAAGAAAGCTTGCTTTCTTTGCTGGCGACCGGCGCACGGGTGAGTAACACGTATCCAACCTGCCGATGACTCGGGGATAGCCTTTCGAAAGAAAGATTAATACCCGATGGTATATCTGAAAGGCATCTTTCAGCTATTAAAGAATTTCGGTCATTGATGGGGATGCGTTCCATTAGGTTGTTGGCGGGGTAACGGCCCACCAAGCCATCGATGGATAGGGGTTCTGAGAGGAAGGTCCCCCACATTGGAACTGAGACACGGTCCAAACTCCTACGGGAGGCAGCAGTGAGGAATATTGGTCAATGGACGAGAGTCTGAACCAGCCAAGTAGCGTGAAGGATGACTGCCCTA…	0	0	11.2388	0	0	11.2388	Bacteria	Bacteroidota	Bacteroidia	Bacteroidales	Bacteroidaceae	Bacteroides	Bacteroides uniformis	GenBank(Contig)	820
sq792;size=54;	Faecalibacterium prausnitzii	GCA_019969385.1	99.791	GACGAACGCTGGCGGCGCGCCTAACACATGCAAGTCGAACGAGCGAGAGAGAGCTTGCTTTCTCAAGCGAGTGGCGAACGGGTGAGTAACGCGTGAGGAACCTGCCTCAAAGAGGGGGACAACAGTTGGAAACGACTGCTAATACCGCATAAGCCCACGACCCGGCATCGGGTTGAGGGAAAAGGAGCAATCCGCTTTGAGATGGCCTCGCGTCCGATTAGCTAGTTGGTGAGGTAACGGCCCACCAAGGCAACGATCGGTAGCCGGACTGAGAGGTTGAACGGCCACATTGGGACTGAGACACGGCCCAGACTCCTACGGGAGGCAGCAGTGGGGAATATTGCACAATGGGGGAAACCCTGATGCAGCGACGCCGCGTGGAGGAAGAAGGTCTTCGGA…	0	0	0	14.9858	0	14.9858	Bacteria	Bacillota	Clostridia	Eubacteriales	Oscillospiraceae	Faecalibacterium	Faecalibacterium prausnitzii	GenBank(Contig)	853
sq793;size=54;	Parabacteroides merdae	GCA_009719625.1	99.931	GATGAACGCTAGCGACAGGCTTAACACATGCAAGTCGAGGGGCAGCACAGGGTAGCAATACTTGGGTGGCGACCGGCGCACGGGTGAGTAACGCGTATGCAACTTACCTATCAGAGGGGGATAGCCCGGCGAAAGTCGGATTAATACCCCATGAAACAGGGATCCCGCATGGGAATATTTGTTAAAGATTCATCGCTGATAGATAGGCATGCGTTCCATTAGGCAGTTGGCGGGGTAACGGCCCACCAAACCGACGATGGATAGGGGTTCTGAGAGGAAGGTCCCCCACATTGGTACTGAGACACGGACCAAACTCCTACGGGAGGCAGCAGTGAGGAATATTGGTCAATGGCCGAGAGGCTGAACCAGCCAAGTCGCGTGAAGGAAGAAGGATCTATG…	0	0	0	14.9858	0	14.9858	Bacteria	Bacteroidota	Bacteroidia	Bacteroidales	Tannerellaceae	Parabacteroides	Parabacteroides merdae	GenBank(Contig)	46503
sq794;size=54;	Oscillospiraceae bacterium	GCA_021730695.1	100	GACGAACGCTGGCGGCGCGCCTAACACATGCAAGTCGAACGGAGCTTAGAGAGCTTGCTTTTTAAGCTTAGTGGCGAACGGGTGAGTAACGCGTGAGTAACCTGCCCTAGAGTGGGGGACAACAGTTGGAAACGACTGCTAATACCGCATAAGCCCACGGTACCGCATGGTACTGAGGGAAAAGGATTTATTCGCTTTAGGATGGACTCGCGTCCAATTAGCTAGTTGGTGAGGTAACGGCCCACCAAGGCGACGATTGGTAGCCGGACTGAGAGGTTGAACGGCCACATTGGGACTGAGACACGGCCCAGACTCCTACGGGAGGCAGCAGTGGGGGATATTGCACAATGGGGGAAACCCTGATGCAGCGACGCCGCGTGGAGGAAGAAGGTTTTCGGA…	0	0	0	14.9858	0	14.9858	Bacteria	Bacillota	Clostridia	Eubacteriales	Oscillospiraceae	NA	Oscillospiraceae bacterium	GenBank(Scaffold)	2911882
sq795;size=54;	Bacillota bacterium	GCA_008681115.1	99.725	GATGAACGCTGGCGGCGTGCCTAACACATGCAAGTCGAACGGAGCTGCTTTGATGAAGTTTTCGGATGGATTTAAAACAGCTTAGTGGCGGACGGGTGAGTAACGCGTGGGTAACCTGCCTCACACTGGGGGATAACAGTTAGAAATAGCTGCTAATACCGCATAAGCGCACGGTTCCGCATGGAACAGTGTGAAAAACTCCAGTGGTGTGAGATGGACCCGCGTCTGATTAGCCAGTTGGCGGGGTAACGGCCCACCAAAGCGACGATCAGTAGCCGGCCTGAGAGGGTGAACGGCCACATTGGGACTGAGACACGGCCCAAACTCCTACGGGAGGCAGCAGTGGGGAATATTGCACAATGGGGGAAACCCTGATGCAGCGACGCCGCGTGAGTGAAG…	0	0	0	0	19.8734	19.8734	Bacteria	Bacillota	NA	NA	NA	NA	Bacillota bacterium	GenBank(Contig)	1879010
sq796;size=54;	Bacillota bacterium	GCA_008681115.1	99.794	GATGAACGCTGGCGGCGTGCCTAACACATGCAAGTCGAACGGAGCTGCTTTGATGAAGTTTTCGGATGGATTTAAAACAGCTTAGTGGCGGACGGGTGAGTAACGCGTGGGTAACCTGCCTCACACTGGGGGATAACAGTTAGAAATAGCTGCTAATACCGCATAAGCGCACAGTTCCGCATGGAACAGTGTGAAAAACTCCGGTGGTGTGAGATGGACCCGCGTCTGATTAGCCAGTTGGCGGGGTAACGGCCCACCAAAGCGACGATCAGTAGCCGGCCTGAGAGGGTGAACGGCCACATTGGGACTGAGACACGGCCCAAACTCCTACGGGAGGCAGCAGTGGGGAATATTGCACAATGGGGGAAACCCTGATGCAGCGACGCCGCGTGAGTGAAG…	0	0	0	0	19.8734	19.8734	Bacteria	Bacillota	NA	NA	NA	NA	Bacillota bacterium	GenBank(Contig)	1879010
sq797;size=53;	Faecalibacterium prausnitzii	GCA_019969385.1	99.86	GACGAACGCTGGCGGCGCGCCTAACACATGCAAGTCGAACGAGCGAGAGAGAGCTTGCTTTCTCAAGCGAGTGGCGAACGGGTGAGTAACGCGTGAGGAACCTGCCTCAAAGAGGGGGACAACAGTTGGAAACGACTGCTAATACCGCATAAGCCCACAGGTCGGCATCGACCAGAGGGAAAAGGAGCAATCCGCTTTGAGATGGCCTCGCGTCCGATTAGCTAGTTGGTGAGGTAATGGCCCACCAAGGCAACGATCGGTAGCCGGACTGAGAGGTTGAACGGCCACATTGGGACTGAGACACGGCCCAGACTCCTACGGGAGGCAGCAGTGGGGAATATTGCACAATGGGGGAAACCCTGATGCAGCGACGCCGCGTGGAGGAAGAAGGTCTTCGGA…	12.3748	0	0	0	0	12.3748	Bacteria	Bacillota	Clostridia	Eubacteriales	Oscillospiraceae	Faecalibacterium	Faecalibacterium prausnitzii	GenBank(Contig)	853
sq798;size=53;	Oscillospiraceae bacterium	GCA_021730695.1	99.861	GACGAACGCTGGCGGCGCGCCTAACACATGCAAGTCGAACGGAGCTTAAAGAGCTTGCTTTTTAAGCTTAGTGGCGAACGGGTGAGTAACGCGTGAGTAACCTGCCCTAGAGTGGGGGACAACAGTTGGAAACGACTGCTAATACCGCATAAGCCCACGGTACCGCATGGTACTGAGGGAAAAGGATTTATTCGCTTTAGGATGGACTCGCGTCCAATTAGCTGGTTGGTGAGGTAACGGCCCACCAAGGCGACGATTGGTAGCCGGACTGAGAGGTTGAACGGCCACATTGGGACTGAGACACGGCCCAGACTCCTACGGGAGGCAGCAGTGGGGGATATTGCACAATGGGGGAAACCCTGATGCAGCGACGCCGCGTGGAGGAAGAAGGTTTTCGGA…	12.3748	0	0	0	0	12.3748	Bacteria	Bacillota	Clostridia	Eubacteriales	Oscillospiraceae	NA	Oscillospiraceae bacterium	GenBank(Scaffold)	2911882
sq799;size=53;	Blautia obeum	GCA_003457595.1	99.931	GATGAACGCTGGCGGCGTGCTTAACACATGCAAGTCGAACGGGAAACCTTTTATTGAAGCTTCGGCAGATTTAGCTGGTTTCTAGTGGCGGACGGGTGAGTAACGCGTGGGTAACCTGCCTTATACAGGGGGATAACAACCAGAAATGGTTGCTAATACCGCATAAGCGCACAGGACCGCATGGTCCGGTGTGAAAAACTTCGGTGGTATAAGATGGACCCGCGTTGGATTAGCTAGTTGGCAGGGTAACGGCCTACCAAGGCGACGATCCATAGCCGGCCTGAGAGGGTGAACGGCCACATTGGGACTGAGACACGGCCCAGACTCCTACGGGAGGCAGCAGTGGGGAATATTGCACAATGGGGGAAACCCTGATGCAGCGACGCCGCGTGAAGGAAG…	0	0	11.0306	0	0	11.0306	Bacteria	Bacillota	Clostridia	Eubacteriales	Lachnospiraceae	Blautia	Blautia obeum	GenBank(Scaffold)	40520
sq800;size=53;	Faecalibacterium sp.	GCA_902497445.1	99.791	GACGAACGCTGGCGGCGCGCCTAACACATGCAAGTCGAACGAGAGATGAGGAGCTTGCTCTTCAAATCGAGTGGCGAACGGGTGAGTAACGCGTGAGGAACCTGCCTCAAAGAGGGGGACAACAGTTGGAAACGACTGCTAATACCGCATAAGCCCACGGCTCGGCATCGAGCAGAGGGAAAAGGAGTGATCCGCTTTGAGATGGCCTCGCGTCCGATTAGCTAGTTGGTGAGGTAACGGCCCACCAAGGCGACGATCGGTAGCCGGACTGAGAGGTTGAACGGCCACATTGGGACTGAGACACGGCCCAGACTCCTACGGGAGGCAGCAGTGGGGAATATTGCACAATGGGGGAAACCCTGATGCAGCGACGCCGCGTGGAGGAAGAAGGTCTTCGGA…	0	0	11.0306	0	0	11.0306	Bacteria	Bacillota	Clostridia	Eubacteriales	Oscillospiraceae	Faecalibacterium	Faecalibacterium sp.	GenBank(Contig)	2580425
sq801;size=53;	Faecalibacterium prausnitzii	GCA_025993375.1	99.442	GACGAACGCTGGCGGCGCGCCTAACACATGCAAGTCGAACGAGAGAGAAGGAGCTTGCTTCTTCGATCGAGTGGCGAACGGGTGAGTAACGCGTGAGGAACCTGCCTCAAAGAGGGGGACAACAGTTGGAAACGACTGCTAATACCGCATAAGCCCACGGGTCGGCATCGACCTGAGGGAAAAGGAGTGATCCGCTTTGAGATGGCCTCGCGTCCGATTAGCTAGTTGGTGAGGTAACGGCCCACCAAGGCGACGATCGGTAGCCGGACTGAGAGGTTGAACGGCCACATTGGGACTGAGACACGGCCCAGACTCCTACGGGAGGCAGCAGTGGGGAATATTGCACAATGGGGGAAACCCTGATGCAGCGACGCCGCGTGGAGGAAGAAGGTCTTCGGA…	0	0	11.0306	0	0	11.0306	Bacteria	Bacillota	Clostridia	Eubacteriales	Oscillospiraceae	Faecalibacterium	Faecalibacterium prausnitzii	GenBank(Contig)	853
sq802;size=53;	Thomasclavelia spiroformis	GCA_003439345.1	100	GATGAACGCTGGCGGCGTGCCTAATACATGCAAGTCGAACGCGAGCAGCAATGCTCGAGTGGCGAACGGGTGAGTAATACATAAGTAACCTGCCCTAGACAGGGGGATAACTGCTGGAAACGGCAGCTAAGACCGCATAGGTATGGACACTGCATGGTGACCATATTAAAAGTGCCAAGGCACTGGTAGAGGATGGACTTATGGCGCATTAGCTGGTTGGTGAGGTAACGGCTCACCAAGGCGACGATGCGTAGCCGACCTGAGAGGGTGACCGGCCACACTGGGACTGAGACACGGCCCAGACTCCTACGGGAGGCAGCAGTAGGGAATTTTCGGCAATGGGGGGAACCCTGACCGAGCAACGCCGCGTGAAGGAAGAAGGAATTCGTTCTGTAAACT…	0	0	3.53813	8.8805	1.4721	13.8907	Bacteria	Bacillota	Erysipelotrichia	Erysipelotrichales	Coprobacillaceae	Thomasclavelia	Thomasclavelia spiroformis	GenBank(Scaffold)	29348
sq803;size=53;	Limosilactobacillus oris	GCA_022482265.1	99.798	GACGAACGCTGGCGGCGTGCTTAACACATGCAAGTCGAACGAGAAGAGATGAGAAGCTTGCTTCTTATCGATTCGAGTGGCAAACGGGTGAGTAACGCGTAAGCAACCTGCCCTCTAGATGGGGACAACAGCTGGAAACGGCTGCTAATACCGAATACGTTCTTTCTGTCGCATGGCAGAGGGAAGAAAGGGAGGCTCTTCGGAGCTTTCGCTGGAGGAGGGGCTTGCGTCTGATTAGCTAGTTGGAGGGGTAACGGCCCACCAAGGCGACGATCAGTAGCCGGTCTGAGAGGATGAACGGCCACATTGGGACTGAGACACGGCCCAGACTCCTACGGGAGGCAGCAGTGGGGAATCTTCCGCAATGGACGAAAGTCTGACGGAGCAACGCCGCGTGAA…	0	0	0	14.7083	0	14.7083	Bacteria	Bacillota	Bacilli	Lactobacillales	Lactobacillaceae	Limosilactobacillus	Limosilactobacillus oris	GenBank(Contig)	1632
sq804;size=53;	Akkermansia muciniphila	GCA_022798535.1	100	AACGAACGCTGGCGGCGTGGATAAGACATGCAAGTCGAACGAGAGAATTGCTAGCTTGCTAATAATTCTCTAGTGGCGCACGGGTGAGTAACACGTGAGTAACCTGCCCCCGAGAGCGGGATAGCCCTGGGAAACTGGGATTAATACCGCATAGTATCGAAAGATTAAAGCAGCAATGCGCTTGGGGATGGGCTCGCGGCCTATTAGTTAGTTGGTGAGGTAACGGCTCACCAAGGCGATGACGGGTAGCCGGTCTGAGAGGATGTCCGGCCACACTGGAACTGAGACACGGTCCAGACACCTACGGGTGGCAGCAGTCGAGAATCATTCACAATGGGGGAAACCCTGATGGTGCGACGCCGCGTGGGGGAATGAAGGTCTTCGGATTGTAAACCCCTG…	0	0	0	14.7083	0	14.7083	Bacteria	Verrucomicrobiota	Verrucomicrobiae	Verrucomicrobiales	Akkermansiaceae	Akkermansia	Akkermansia muciniphila	GenBank(Contig)	239935
sq805;size=53;	Megamonas rupellensis	GCA_008680755.1	99.864	GACGAACGCTGGCGGCGTGCTTAACACATGCAAGTCGAACGGGGTGTTTATTTCGGTAAACACCAAGTGGCGAACGGGTGAGTAACGCGTAAGCAATCTACCTTCAAGATGGGGACAACACTTCGAAAGGGATGCTAATACCGAATGAATGTAAGAGTATCGCATGAGACACTTACTAAAGGAGGCCTCTGAAAATGCTTCCGCTTGAAGATGAGCTTGCGTCTGATTAGCTAGTTGGTGAGGGTAAAGGCCCACCAAGGCGACGATCAGTAGCCGGTCTGAGAGGATGAACGGCCACATTGGGACTGAGACACGGCCCAGACTCCTACGGGAGGCAGCAGTGGGGAATCTTCCGCAATGGGCGAAAGCCTGACGGAGCAACGCCGCGTGAACGATGAA…	0	0	0	14.7083	0	14.7083	Bacteria	Bacillota	Negativicutes	Selenomonadales	Selenomonadaceae	Megamonas	Megamonas rupellensis	GenBank(Contig)	491921
sq806;size=53;	Faecalibacterium prausnitzii	GCA_024463015.1	99.86	GACGAACGCTGGCGGCGCGCCTAACACATGCAAGTCGAACGAGAGATGAGGAGCTTGCTCTTCAAATCGAGTGGCGAACGGGTGAGTAACGCGTGAGGAACCTGCCTCAAAGAGGGGGACAACAGTTGGAAACGACTGCTAATACCGCATAAGCCCACGGCTCGGCATCGAGCAGAGGGAAAAGGAGAGATCCGCTTTGAGATGGCCTCGCGTCCGATTAGCTAGTTGGTGAGGTAACGGCCCACCAAGGCGACGATCGGTAGCCGGACTGAGAGGTTGAACGGCCACATTGGGACTGAGACACGGCCCAGACTCCTACGGGAGGCAGCAGTGGGGAATATTGCACAATGGGGGAAACCCTGATGCAGCGACGCCGCGTGGAGGAAGAAGGTCTTCGGA…	0	0	0	0	19.5054	19.5054	Bacteria	Bacillota	Clostridia	Eubacteriales	Oscillospiraceae	Faecalibacterium	Faecalibacterium prausnitzii	GenBank(Contig)	853
sq808;size=52;	Oscillospiraceae bacterium	GCA_025757845.1	99.581	GACGAACGCTGGCGGCGCGCCTAACACATGCAAGTTGAACGAGCGAGAGAGAGCTTGCTTTCTCGAGCGAGTGGCGAACGGGTGAGTAACGCGTGAGGAACCTGCCTCAAAGAGGGGGACAACAGTTGGAAACGACTGCTAATACCGCATAAGCCCACGGGTCGGCATCGACCAGAGGGAAAAGGAGCAATCCGCTTTGAGATGGCCTCGCGTCCGATTAGCTAGTTGGTGAGGTAACGGCCCACCAAGGCGACGATCGGTAGCCGGACTGAGAGGTTGAACGGCCACATTGGGACTGAGACACGGCCCAGACTCCTACGGGAGGCAGCAGTGGGGAATATTGCACAATGGGGGAAACCCTGATGCAGCGACGCCGCGTGGAGGAAGAAGGTCTTCGGA…	12.1413	0	0	0	0	12.1413	Bacteria	Bacillota	Clostridia	Eubacteriales	Oscillospiraceae	NA	Oscillospiraceae bacterium	GenBank(Complete Genome)	2485925
sq809;size=52;	Oliverpabstia intestinalis	GCA_009696065.1	99.519	GATGAACGCTGGCGGCGTGCTTAACACATGCAAGTCGAACGAAGCACTTCGGACAGATTCTTCGGATGAAGTCCTTAGTGACTGAGTGGCGGACGGGTGAGTAACGCGTGGGTAACCTGCCTCATACAGGGGGATAACAGTTAGAAATGGCTGCTAATACCGCATAAGCGCACGGTACTGCATGGTACAGTGTGAAAAACTCCGGTGGTATGAGATGGACCCGCGTTGGATTAGCTAGTTGGCAGGGTAACGGCCTACCAAGGCGACGATCCATAGCCGGCCTGAGAGGGTGGACGGCCACATTGGGACTGAGACACGGCCCAGACTCCTACGGGAGGCAGCAGTGGGGAATATTGCACAATGGGGGAAACCCTGATGCAGCGACGCCGCGTGAGCGAA…	0	0	10.8225	0	0	10.8225	Bacteria	Bacillota	Clostridia	Eubacteriales	Lachnospiraceae	Oliverpabstia	Oliverpabstia intestinalis	GenBank(Contig)	2606633
sq810;size=52;	Lachnospiraceae bacterium	GCA_928721715.1	99.791	GATAAACGCTGGCGGCGTGCTTAACACATGCAAGTCGAACGAAGTTTTTCTTTCGGGAGAAACTTAGTGGCGGACGGGTGAGTAACGCGTGGGTAACCTGCCCTGTACAGGGGGACAACAGCTGGAAACGGCTGCTAATACCGCATAAGCCCTTAGCACTGCATGGTGCATAGGGAAAAGGAGCAATCCGGTACAGGATGGACCCGCGTCTGATTAGCCAGTTGGCAGGGTAACGGCCTACCAAAGCGACGATCAGTAGCCGATCTGAGAGGATGTACGGCCACATTGGGACTGAGACACGGCCCAGACTCCTACGGGAGGCAGCAGTGGGGAATATTGCACAATGGAGGAAACTCTGATGCAGCGACGCCGCGTGAGTGAAGAAGTATTTCGGTATGT…	0	0	10.8225	0	0	10.8225	Bacteria	Bacillota	Clostridia	Eubacteriales	Lachnospiraceae	NA	Lachnospiraceae bacterium	GenBank(Contig)	1898203
sq811;size=52;	Bacillota bacterium	GCA_008680295.1	99.794	GATGAACGCTGGCGGCGTGCTTAACACATGCAAGTCGAACGAAGCATTTGCGACAGATTTCTTCGGATTGAAGTTGCTTATGACTGAGTGGCGGACGGGTGAGTAACGCGTGGGTAACCTGCCTCATACAGGGGGATAGCAGCTGGAAACGGCTGGTAATACCGCATAAGCGCACAGTACCACATGGTACAGTGTGAAAAACTCCGGTGGTATGAGATGGACCCGCGTCTGATTAGCTAGTTGGTGAGGTAACGGCCCACCAAGGCGACGATCAGTAGCCGACCTGAGAGGGTGACCGGCCACATTGGGACTGAGACACGGCCCAGACTCCTACGGGAGGCAGCAGTGGGGAATATTGCACAATGGAGGAAACTCTGATGCAGCGACGCCGCGTGAGTG…	0	0	0	14.4308	0	14.4308	Bacteria	Bacillota	NA	NA	NA	NA	Bacillota bacterium	GenBank(Contig)	1879010
[truncated: 1,294 more rows]
