# Supplementary material for: Commensal consortia decolonize Enterobacteriaceae via ecological control
Source: Nature. 2024 Sep 18;633(8031):878–86. doi: 10.1038/s41586-024-07960-6 (PMC11424487; doi:10.1038/s41586-024-07960-6)
Supplement: Supplementary file 10 — Source Data Extended Data Fig. 2 [file 41586_2024_7960_MOESM10_ESM.xlsx]

## Sheet: a
Relative abundance
Day	Kp2H7					f01_Bifidobacterium longum					f02_Bacteroides xylanisolvens					f03_Bacteroides fragilis					f04_Bacteroides uniformis					f05_Bacteroides thetaiotaomicron					f07_Bacteroides acidifaciens					f09_Parabacteroides goldsteinii					f10_Ruminococcus gnavus					f11_Ruminococcus gnavus
0	0.623923	0.752321	0.586029	0.882919	0.747723	1e-07	1e-07	1e-07	1e-07	1e-07	1e-07	1e-07	1e-07	1e-07	1e-07	1e-07	1e-07	1e-07	1e-07	1e-07	1e-07	1e-07	1e-07	1e-07	1e-07	1e-07	1e-07	1e-07	1e-07	1e-07	1e-07	1e-07	1e-07	1e-07	1e-07	1e-07	1e-07	1e-07	1e-07	1e-07	1e-07	1e-07	1e-07	1e-07	1e-07	1e-07	1e-07	1e-07	1e-07
1	0.037569	0.069622	0.0591687	0.054706	0.077681	0.003163	0.001494	0.001678	0.00242	0.001849	0.173539	0.231453	0.309352	0.284156	0.22534	0.036129	0.047576	0.041093	0.043296	0.052048	0.07736	0.070682	0.072856	0.073379	0.07573	0.021122	0.022269	0.020682	0.021913	0.026169	0.08299	0.077254	0.094301	0.095841	0.099849	0.004612	0.005126	0.00542	0.004946	0.005191	0.018267	0.013456	0.018229	0.016866	0.020792	1e-07	1e-07	1e-07	1e-07
2	0.028782	0.014418	0.0193995	0.015267	0.020626	0.001141	0.001286	0.001103	0.001249	0.00079	0.526628	0.346601	0.346806	0.31606	0.373289	0.029622	0.025283	0.030773	0.024306	0.028511	0.109166	0.087313	0.111547	0.083908	0.095805	0.029315	0.020082	0.025763	0.022559	0.026407	0.09832	0.07378	0.073553	0.058939	0.069852	0.011356	0.007724	0.011719	0.008503	0.009052	0.000432	0.000527	0.001126	0.000975	0.001346	1e-07	1e-07	1e-07	1e-07
4	0.001138	0.001459	0.0008153	0.00303	0.003142	0.000491	0.000378	0.000408	0.000465	0.000529	0.438722	0.391631	0.328451	0.453299	0.338227	0.022982	0.021326	0.018962	0.019663	0.023156	0.099258	0.094915	0.100254	0.081432	0.090192	0.030499	0.028717	0.027186	0.029735	0.030213	0.045197	0.044106	0.041293	0.038212	0.045195	0.007986	0.009871	0.008894	0.00773	0.008249	0.000326	0.000434	0.000404	0.000547	0.000843	1e-07	1e-07	1e-07	1e-07
7	4.41e-05	5.24e-05	5.546e-05	3.27e-05	2.34e-05	0.000232	0.000163	0.000322	0.000298	0.000291	0.466004	0.405936	0.390991	0.26923	0.317401	0.021051	0.023754	0.015359	0.017713	0.024413	0.103924	0.107673	0.084092	0.072034	0.112011	0.043121	0.040967	0.032424	0.03732	0.041454	0.032004	0.032959	0.02569	0.03284	0.024047	0.008642	0.0072	0.006848	0.005031	0.006497	0.00015	0.000187	0.000268	0.000327	0.000191	1e-07	1e-07	1e-07	1e-07
11	1.23e-05	1.84e-05	2.974e-05	3.36e-05	1.98e-05	0.000423	0.000383	0.000348	0.000247	0.000329	0.33743	0.354057	0.384238	0.352235	0.300881	0.023221	0.026203	0.025766	0.026076	0.024701	0.107227	0.093305	0.096829	0.091286	0.08597	0.030445	0.038336	0.036422	0.035072	0.036698	0.032491	0.033724	0.032061	0.03862	0.03086	0.006819	0.007105	0.007043	0.006753	0.007294	0.000305	0.000279	0.000366	0.000291	0.000242	1e-07	1e-07	1e-07	1e-07
14	2e-05	1.41e-05	1.676e-05	1.77e-05	1.3e-05	0.00013	0.000161	0.000178	0.000176	0.000268	0.352093	0.352556	0.336044	0.350121	0.308232	0.017956	0.018116	0.012702	0.015077	0.014711	0.089475	0.079568	0.067262	0.076411	0.061248	0.03143	0.027158	0.024463	0.024733	0.02074	0.02526	0.02603	0.025161	0.029498	0.021614	0.00637	0.005044	0.00425	0.005973	0.005727	0.000318	0.000216	0.000519	0.000398	0.00043	1e-07	1e-07	1e-07	1e-07
18	8.87e-06	1.47e-05	1.067e-05	2.26e-05	2.3e-05	0.000105	0.000141	0.0001	0.000121	0.000189	0.376914	0.270747	0.324481	0.340661	0.365187	0.018014	0.019894	0.018753	0.020716	0.021068	0.066974	0.092802	0.08739	0.096493	0.087896	0.035018	0.037023	0.037522	0.038657	0.037285	0.021672	0.028122	0.024151	0.034639	0.032403	0.005501	0.007051	0.006426	0.007111	0.008191	0.000212	0.000333	0.000314	0.000413	0.00042	1e-07	1e-07	1e-07	1e-07
21	3.85e-05	1.84e-05	4.106e-06	2.02e-05	1.12e-05	9.86e-05	6.23e-05	6.85e-05	0.000107	7.04e-05	0.348794	0.299964	0.386265	0.375936	0.391908	0.020948	0.018495	0.018112	0.018094	0.018033	0.088531	0.101587	0.094992	0.091284	0.080522	0.047793	0.04898	0.047283	0.040426	0.050088	0.032282	0.028188	0.024457	0.034878	0.035148	0.010755	0.008779	0.007359	0.009787	0.007085	0.000284	0.000223	0.000276	0.00037	0.000358	1e-07	1e-07	1e-07	1e-07
25	1.16e-05	2.81e-06	4.333e-06	9.48e-05	2.12e-05	4.49e-05	4.49e-05	7.04e-05	8.05e-05	7.99e-05	0.338798	0.329883	0.285087	0.351417	0.313401	0.015577	0.015985	0.017461	0.017672	0.021005	0.073874	0.088267	0.076183	0.087839	0.074873	0.039865	0.042256	0.039507	0.04092	0.040957	0.031809	0.027782	0.027837	0.039107	0.033653	0.009981	0.009345	0.006349	0.010096	0.012708	0.000188	0.000168	0.000288	0.000257	0.000218	1e-07	1e-07	1e-07	1e-07
28	2.37e-05	1.31e-05	1.92775e-05	3.59e-05	4.41e-06	4.25e-05	3.44e-05	5.04e-05	8.48e-05	0.000131	0.332139	0.276627	0.264001	0.288975	0.319804	0.016094	0.012228	0.012601	0.011345	0.009785	0.060635	0.068133	0.064592	0.046912	0.060146	0.035566	0.032475	0.028275	0.023998	0.02695	0.029677	0.024114	0.018046	0.023319	0.018441	0.010373	0.008257	0.005478	0.007009	0.006728	0.000206	0.000177	0.00021	0.000287	0.000414	1e-07	1e-07	1e-07	1e-07
32	1.82e-05	1.49e-05	1.342e-05	6.74e-05	1.06e-05	3.44e-05	4.79e-05	5.26e-05	4.54e-05	5.82e-05	0.391968	0.306397	0.346314	0.327306	0.298924	0.018512	0.010921	0.016671	0.015044	0.015454	0.080509	0.077192	0.058835	0.052993	0.057881	0.04611	0.038583	0.039549	0.044521	0.042795	0.034691	0.036354	0.039444	0.048913	0.03898	0.014974	0.012178	0.009559	0.012111	0.009158	0.00018	0.000161	0.000222	0.000226	0.000189	1e-07	1e-07	1e-07	1e-07
33	4.74e-05	0.000226	6.794e-06	9.18e-05	5.92e-05	9.81e-05	7.98e-05	9.5e-05	4e-05	4.6e-05	0.474933	0.336442	0.303968	0.375392	0.340834	0.013712	0.005059	0.011033	0.008982	0.014185	0.045864	0.005168	0.009203	0.009758	0.0155	0.053737	0.071211	0.040745	0.057777	0.076828	0.043075	0.085435	0.045457	0.048775	0.134075	0.005383	0.004948	0.003206	0.004781	0.004456	0.000592	0.000247	0.00049	0.000428	0.000381	1e-07	1e-07	1e-07	1e-07
34	0.002087	0.014912	0.0044193	0.003194	0.006885	6.88e-06	1.28e-05	2.11e-05	9.35e-06	8.04e-06	0.399167	0.544329	0.420736	0.591855	0.344632	0.02232	0.001596	0.005417	0.003846	0.003372	0.036048	0.02695	0.026325	0.018286	0.022912	0.097977	0.108194	0.105803	0.063507	0.103774	0.057943	0.128432	0.08139	0.0786	0.107806	0.003394	0.000759	0.000756	0.001511	0.000465	0.004024	0.010991	0.008774	0.013816	0.009075	1e-07	1e-07	1e-07	1e-07
36	0.003137	0.019378	0.0055719	0.010677	0.018036	5.32e-05	4.66e-05	0.00011	6.28e-05	5.87e-05	0.462693	0.456568	0.342233	0.403499	0.39881	0.010374	0.003978	0.004732	0.001619	0.005076	0.090729	0.085938	0.083212	0.078635	0.081249	0.070455	0.083709	0.061293	0.067318	0.096533	0.052459	0.08823	0.032627	0.050252	0.054053	0.002027	0.001128	0.001622	0.002646	0.001925	0.006405	0.01577	0.006812	0.005552	0.005082	1e-07	1e-07	1e-07	1e-07
39	0.000455	0.005867	0.0016113	0.000947	0.004242	4.35e-05	9.63e-05	5.29e-05	5.57e-05	3.43e-05	0.259979	0.299616	0.216171	0.274805	0.290489	0.012184	0.006503	0.006009	0.002129	0.004186	0.128957	0.134532	0.093806	0.070504	0.107967	0.066573	0.053638	0.047781	0.037777	0.043847	0.041166	0.044235	0.030381	0.02671	0.030312	0.006022	0.004402	0.003572	0.005171	0.00568	0.001863	0.002509	0.001808	0.00105	0.002486	1e-07	1e-07	1e-07	1e-07
43	5.26e-05	6.92e-05	2.071e-05	4.47e-05	7.78e-05	5.77e-05	3.93e-05	2.79e-05	4.66e-05	7.67e-05	0.293315	0.277043	0.240912	0.230324	0.165355	0.007214	0.00324	0.006158	0.003007	0.004032	0.072944	0.062679	0.059946	0.056725	0.090143	0.038926	0.031384	0.031444	0.02886	0.035518	0.031479	0.027799	0.025566	0.020113	0.030668	0.010571	0.006758	0.007286	0.006922	0.009166	0.000955	0.000672	0.000768	0.000619	0.00126	1e-07	1e-07	1e-07	1e-07
46	4.01e-05	1.09e-05	5.68e-06	1.81e-06	1.46225e-05	5.18e-05	4.72e-05	4.19e-05	3.37e-05	3.88e-05	0.245234	0.115433	0.158258	0.265811	0.061134	0.005495	0.005325	0.005102	0.004383	0.005929	0.066527	0.073564	0.064416	0.071041	0.082966	0.0351	0.032166	0.027342	0.036117	0.032655	0.035048	0.022348	0.024223	0.016192	0.00765	0.006307	0.006197	0.006592	0.008699	0.006803	0.000816	0.000507	0.000461	0.000484	0.000543	1e-07	1e-07	1e-07	1e-07
50	1.8e-05	1.36e-05	1.44e-06	2.39e-05	1.78e-05	1.66e-05	2.04e-05	2.2e-05	2.8e-05	1.92e-05	0.450159	0.437322	0.463879	0.485335	0.536566	0.022491	0.019226	0.0179	0.011033	0.016667	0.136263	0.112272	0.078996	0.120907	0.132737	0.101653	0.084245	0.102649	0.107923	0.099043	0.107382	0.075431	0.010977	0.061854	0.025895	0.022992	0.0158	0.022281	0.022498	0.021767	0.000888	0.00114	0.001399	0.001222	0.001273	1e-07	1e-07	1e-07	1e-07
53	2.25e-05	1.89e-05	9.667e-06	2.46e-05	2.17e-05	4.35e-05	3.73e-05	3.28e-05	4.71e-05	3.73e-05	0.442091	0.441514	0.383987	0.455338	0.397526	0.009009	0.009012	0.005481	0.009033	0.009959	0.021665	0.131033	0.155456	0.127063	0.15991	0.070253	0.08635	0.064596	0.078047	0.078244	0.025202	0.062055	0.057812	0.038473	0.045611	0.016692	0.016239	0.01745	0.021613	0.017634	0.001026	0.001758	0.002046	0.0015	0.001797	1e-07	1e-07	1e-07	1e-07
57	1.27e-05	7.3e-06	8.865e-06	3.96e-05	2.18e-05	4.18e-05	6.08e-05	3.6e-05	4.78e-05	4.87e-05	0.447148	0.363311	0.25488	0.389312	0.320912	0.008011	0.006395	0.005858	0.012264	0.008812	0.14439	0.116342	0.151997	0.135214	0.129691	0.079868	0.075095	0.046715	0.081573	0.059995	0.07168	0.065282	0.052345	0.060709	0.054812	0.020246	0.012906	0.013069	0.014901	0.014226	0.001248	0.001349	0.001517	0.002231	0.001575	1e-07	1e-07	1e-07	1e-07
63	2.69e-05	3.79e-05	6.339e-05	6.48e-05	5.54e-05	4.43e-05	6.99e-05	8.8e-05	4.35e-05	5.48e-05	0.418625	0.377679	0.362201	0.486106	0.426836	0.008822	0.00948	0.01877	0.016089	0.014753	0.15991	0.162263	0.174567	0.183518	0.143828	0.077187	0.078755	0.052706	0.072147	0.069529	0.083941	0.070291	0.08836	0.070717	0.052678	0.022952	0.020788	0.026856	0.02338	0.018369	0.000995	0.001122	0.002426	0.000995	0.00151	1e-07	1e-07	1e-07	1e-07
64	5.43e-05	2.74e-05	1.314e-05	8.15e-05	3.85e-05	7.49e-05	4.94e-05	2.94e-05	6.92e-05	2.75e-05	0.639919	0.438451	0.470778	0.484645	0.371615	0.019062	0.012815	0.02079	0.018819	0.016798	0.139596	0.149061	0.16305	0.151705	0.133158	0.066494	0.07092	0.057691	0.064547	0.057664	0.089406	0.075488	0.077077	0.083744	0.07608	0.022153	0.022948	0.024583	0.016856	0.026606	0.001553	0.000897	0.000871	0.001122	0.000892	1e-07	1e-07	1e-07	1e-07
65	1.44e-05	4.2e-05	9.727e-06	0.000161	4.35e-05	7.06e-05	5.91e-05	7.44e-05	5.83e-05	5.55e-05	0.394293	0.482391	0.428313	0.441695	0.450553	0.026864	0.025604	0.030867	0.02599	0.028981	0.123922	0.153036	0.180498	0.201377	0.145795	0.050052	0.066602	0.065237	0.063431	0.062289	0.083526	0.134541	0.091404	0.078669	0.106274	0.023549	0.025852	0.018437	0.025018	0.028313	0.001174	0.00111	0.001532	0.00108	0.00145	1e-07	1e-07	1e-07	1e-07
67	4.99e-06	7.01e-06	8.872e-06	5.27e-05	2.27e-05	6.86e-05	4.83e-05	6.83e-05	4.92e-05	4.92e-05	0.556836	0.452292	0.462225	0.455805	0.392031	0.02736	0.017646	0.023541	0.018418	0.023148	0.197499	0.164816	0.214414	0.119997	0.131937	0.066897	0.06431	0.058153	0.060092	0.071182	0.078595	0.084347	0.074351	0.069841	0.086359	0.022333	0.021291	0.021157	0.027656	0.020902	0.001435	0.00099	0.001147	0.000674	0.000868	1e-07	1e-07	1e-07	1e-07
70	8.95e-05	2.66e-05	1.178e-05	5.21e-05	2.15e-05	6.3e-05	2.85e-05	3.48e-05	6.1e-05	5.99e-05	0.586118	0.338386	0.330016	0.450345	0.490708	0.025291	0.012518	0.021602	0.017638	0.035791	0.169444	0.110969	0.153624	0.147241	0.141903	0.061939	0.053321	0.068895	0.060073	0.076008	0.103825	0.094703	0.07997	0.093482	0.109016	0.019296	0.024361	0.024993	0.02392	0.031886	0.001218	0.000603	0.000714	0.001018	0.000632	1e-07	1e-07	1e-07	1e-07
71	1.03e-05	0.012158	0.000447	2.89e-05	8.36e-06	5.84e-05	1e-07	3.39e-05	4.98e-05	1.7e-06	0.384794	0.397945	0.39968	0.446585	0.325717	0.008676	0.021618	0.039846	0.013868	0.000435	0.12875	0.217306	0.213147	0.104576	0.014617	0.055726	0.075967	0.086826	0.065816	0.006116	0.068014	0.101403	0.09814	0.074875	0.014706	0.025373	0.055074	0.039674	0.036262	0.00183	0.000877	0.000266	0.000469	0.000666	0.00116	1e-07	1e-07	1e-07	1e-07
72	1.86e-05	0.421378	0.0001492	2.46e-05	1.04e-05	7.05e-05	1e-07	1e-07	7.64e-05	7.66e-06	0.577461	0.028628	0.030692	0.457972	0.345542	0.01326	0.001094	0.005791	0.020245	0.022009	0.128666	0.487204	0.123355	0.15583	0.098909	0.053992	0.00499	0.033488	0.058165	0.029526	0.073345	0.068454	0.057777	0.104411	0.112132	0.021215	0.005747	0.011732	0.033438	0.000578	0.001627	3.35e-05	1e-08	0.000606	0.000967	1e-07	1e-07	1e-07	1e-07
74	0.000124	0.047159	0.0001779	0.000202	3.39e-05	3.36e-05	1e-07	1e-07	0.000108	3.55e-05	0.392472	0.663248	1.65059	0.571411	0.33777	0.011839	1e-07	5.54e-05	0.020554	0.02852	0.135853	0.243938	0.001029	0.159396	0.141079	0.059017	0.047094	0.012313	0.063324	0.03435	0.10007	0.327719	0.046601	0.066168	0.093612	0.028904	1e-07	1e-07	0.030793	0.013905	0.000689	5.28e-05	1e-08	0.000589	0.00132	1e-07	1e-07	1e-07	1e-07
76	0.000919	0.009514	0.0013181	0.000186	1.47e-05	6.25e-05	1e-07	1e-07	9.88e-05	1.96e-05	0.639114	0.651479	0.941572	0.483564	0.310891	0.018786	1e-07	1e-07	0.023416	0.025516	0.159616	0.196332	0.2017	0.166129	0.142551	0.06719	0.067006	0.075424	0.085697	0.05267	0.098716	0.172231	0.321981	0.076171	0.11792	0.029807	1e-07	0.049997	0.042279	0.026538	0.001385	0.000635	1e-08	0.000514	0.000543	1e-07	1e-07	1e-07	1e-07
[truncated: 106 more columns]

## Sheet: b
	Strain	Spearman’s rank correlation coefficient
	f20_Clostridium innocuum	-0.634
	f30_Massilimicrobiota timonensis	-0.4507
	f21_Blautia sp. NSJ-34	-0.4167
	f24_Eisenbergiella tayi	-0.4078
	f23_Mediterraneibacter glycyrrhizinilyticus	-0.3933
	f22_Enterocloster asparagiformis	-0.367
	f32_Blautia coccoides	-0.3597
	f31_Clostridiales bacterium VE202-09	-0.3509
	f28_Intestinibacter bartlettii	-0.3128
	f35_Fusobacterium ulcerans	-0.2964
	f09_Parabacteroides goldsteinii	-0.271
	f33_Erysipelatoclostridium ramosum	-0.2701
	f12_Faecalimonas umbilicata	-0.2645
	f26_Flavonifractor plautii	-0.2624
	f18_Enterocloster bolteae	-0.2227
	f17_Blautia caecimuris	-0.1892
	f29_Ruminococcus gnavus	-0.1865
	f03_Bacteroides fragilis	-0.1667
	f34_Veillonella parvula	-0.1563
	f13_Clostridium sp. C5-48	0.0191
	f04_Bacteroides uniformis	0.03269
	f37_Escherichia coli	0.05787
	f01_Bifidobacterium longum	0.1427
	f02_Bacteroides xylanisolvens	0.1947
	f05_Bacteroides thetaiotaomicron	0.2104
	f07_Bacteroides acidifaciens	0.387
	f14_Coprococcus phoceensis	0.5367
	f10_Ruminococcus gnavus	0.6768
	f16_Anaerostipes hadrus	NA
