# Supplementary material for: Commensal consortia decolonize Enterobacteriaceae via ecological control
Source: Nature. 2024 Sep 18;633(8031):878–86. doi: 10.1038/s41586-024-07960-6 (PMC11424487; doi:10.1038/s41586-024-07960-6)
Supplement: Supplementary file 11 — Source Data Extended Data Fig. 3 [file 41586_2024_7960_MOESM11_ESM.xlsx]

## Sheet: a
Klebsiella CFU (/g faeces)
	Day	Kp only				F31-mix				F6-mix (Bacteroidetes)				F25-mix (non-Bacteroidetes)
	-3	8000000000	6960000000	4720000000	6560000000	480000000	880000000	1280000000	216000000	1280000000	2400000000	2480000000	720000000	1760000000	1360000000	960000000	800000000
	0	1840000000	2400000000	80000000	3040000000	1920000000	5680000000	1520000000	2960000000	6800000000	4800000000	6080000000	4800000000	7440000000	7920000000	6720000000	5840000000
	4	1600000000	1440000000	1280000000	640000000	7200000	6400000	11200000	6400000	2400000000	1760000000	2000000000	1760000000	128000000	256000000	120000000	74400000
	7	6480000000	4160000000	2880000000	4400000000	192000	160000	264000	224000	3600000000	2240000000	848000000	480000000	80000	1680000	640000	400000
	10	1200000000	3040000000	6080000000	1040000000	240000	120000	192000	120000	2400000000	2480000000	3280000000	2560000000	208000	288000	168000	88000
	14	3680000000	1040000000	4320000000	1440000000	688000	608000	200000	84800	1680000000	1040000000	1360000000	2000000000	24000	328000	176000	208000
	17	2880000000	2320000000	1680000000	1120000000	904000	96000	360000	440000	1760000000	1600000000	1680000000	2720000000	448000	568000	600000	144000
	21	6480000000	5360000000	1360000000	1440000000	134400	180800	864000	134400	3120000000	2480000000	5120000000	2080000000	616000	784000	512000	312000
	24	1600000000	1680000000	1040000000	880000000	328000	336000	624000	312000	2160000000	880000000	792000000	672000000	312000	184000	360000	256000
	28	6320000000	6880000000	4160000000	2640000000	640000	376000	800000	480000	2320000000	480000000	1680000000	1360000000	200000	144000	256000	208000

## Sheet: b
Group	F31-mix	F31-mix	F31-mix	F31-mix	F31-mix	F31-mix	F31-mix	F31-mix	F31-mix	F31-mix	F31-mix	F31-mix	F31-mix	F31-mix	F31-mix	F31-mix	F31-mix	F31-mix	F13-mix	F13-mix	F13-mix	F13-mix	F13-mix	F13-mix	F13-mix	F13-mix	F13-mix	F13-mix	F13-mix	F13-mix	F13-mix	F13-mix	F13-mix	F13-mix	F13-mix	F13-mix	F18-mix	F18-mix	F18-mix	F18-mix	F18-mix	F18-mix	F18-mix	F18-mix	F18-mix	F18-mix	F18-mix	F18-mix	F18-mix
mouse	mouse01	mouse02	mouse03	mouse01	mouse02	mouse03	mouse01	mouse02	mouse03	mouse01	mouse02	mouse03	mouse01	mouse02	mouse03	mouse01	mouse02	mouse03	mouse04	mouse05	mouse06	mouse04	mouse05	mouse06	mouse04	mouse05	mouse06	mouse04	mouse05	mouse06	mouse04	mouse05	mouse06	mouse04	mouse05	mouse06	mouse07	mouse08	mouse09	mouse07	mouse08	mouse09	mouse07	mouse08	mouse09	mouse07	mouse08	mouse09	mouse07
Day	0	0	0	4	4	4	7	7	7	14	14	14	21	21	21	28	28	28	0	0	0	4	4	4	7	7	7	14	14	14	21	21	21	28	28	28	0	0	0	4	4	4	7	7	7	14	14	14	21
Klebsiella pneumoniae	3999.91	4000	4000	4.65698	5.69618	14.3446	2.45627	0.443041	0.998933	1.15182	0.389727	0	0.821136	0.380076	0	41.1015	34.5432	42.4008	4000	3999.56	3998.73	435.913	612	251.184	172.606	249.695	196.118	127.542	139.284	70.6552	169.716	127.028	96.7596	146.491	137.472	63.0547	3999.31	4000	3999.65	53.7983	50.8268	48.515	7.49795	5.92245	19.8705	1.79031	1.43948	2.02958	4.87633
F13_f02_Bacteroides xylanisolvens	0	0	0	937.346	932.248	856.484	1072.71	872.349	947.897	1044.08	848.591	1010.4	835.67	800.365	870.523	963.465	876.372	818.972	0	0	0	1202.9	1109.79	1056.01	1161.76	1154.19	1148.93	1053.98	1121.5	1024.5	1072.68	941.686	1040.62	980.075	1068.37	1002.09	0	0	0	0.476091	0	0.292847	0	0.408445	0	0.671366	0	0.751696	0.866903
F13_f03_Bacteroides fragilis	0	0	0	143.849	136.147	110.099	141.024	150.634	156.288	116.954	113.021	106.062	104.284	101.252	101.255	101.97	111.032	98.8012	0	0	0	147.806	154.042	99.2483	164.253	154.597	166.265	164.401	176.93	153.505	150.637	138.97	144.147	151.731	125.404	124.868	0	0	0	0	0	0	0	0	0	0	0	0	0
F13_f04_Bacteroides uniformis	0	0	0	353.844	369.369	346.599	399.695	413.284	461.053	325.167	427.92	313.531	412.703	369.282	360.21	414.082	429.907	358.114	0	0	0	358.619	368.941	306.039	447.451	471.928	434.528	468.355	535.112	444.823	526.044	424.327	409.875	506.971	470.283	497.652	0.106556	0	0	0.238046	0	0	0	0	0	0	0.239914	0.300678	0
F13_f05_Bacteroides thetaiotaomicron	0	0	0	149.196	141.843	120.159	228.518	217.238	240.289	212.643	198.683	203.262	216.78	194.599	211.933	203.054	183.17	171.454	0	0	0	231.473	263.159	138.74	381.169	353.031	332.737	289.467	240.173	256.17	294.915	250.975	292.987	357.116	333.043	305.757	0	0	0	0.238046	0	0	0.468622	0	0	0	0	0	0.541815
F13_f07_Bacteroides sp.	0	0	0	180.07	156.525	153.04	161.691	140.075	133.04	126.966	118.477	121.725	144.684	129.682	128.564	160.18	151.743	155.443	0	0	0	221.297	185.443	201.419	147.728	144.833	154.655	172.287	169.368	149.56	178.259	162.951	169.781	213.441	195.184	191.15	0	0	0	0	0	0	0	0	0	0	0	0	0
F13_f09_Parabacteroides goldsteinii	0	0	0	33.5475	27.3577	28.2235	32.2704	25.1057	35.0535	26.0488	15.9009	22.9129	22.8276	25.5411	19.7125	45.7365	35.712	28.9645	0	0	0	53.2429	40.7568	36.8529	55.4774	43.9382	46.6454	45.2034	56.8437	54.2467	52.1108	47.9607	48.4701	91.1953	85.0208	90.5273	0	0	0	0	0	0	0	0	0	0	0	0	0
F13_f10_[Ruminococcus] gnavus	0	0	0	34.6686	33.2143	29.4344	6.52183	5.90722	4.72223	2.21504	2.41631	0.984538	1.88861	3.72475	3.36555	46.2818	49.9318	63.9633	0	0	0	341.145	463.33	432.715	310.074	301.159	297.079	242.521	231.53	292.215	218.22	306.64	312.032	202.335	197.737	189.412	0	0	0	0	0	0	0	0	0	0	0.239914	0	0
F13_f11_Lachnospiraceae bacterium	0	0	0	19.9215	0.962734	0.652027	66.3194	1.55065	0	1.77203	0.155891	4.29617	8.29347	0.760153	2.40396	347.693	364.262	350.471	0	0	0	738.514	486.302	1081.27	789.94	784.479	841.172	987.14	940.081	1007.64	978.809	1082.29	973.193	993.137	1000.68	1145.66	0	0	0	0	0	0	0	0	0	0	0	0	0
F13_f13_Enterocloster alcoholdehydrogenati	0	0	0	23.3711	29.2832	15.6487	27.1884	37.2155	19.0705	4.51867	10.6785	9.84538	10.3463	10.8702	11.1544	38.6477	34.6081	26.3094	0	0	0	30.4245	36.218	36.2874	68.3706	67.8397	63.3341	66.659	77.8692	76.2144	85.8072	76.6601	98.7454	83.6087	59.4913	111.049	0	0	0	0	0	0	0	0	0	0	0	0	0
F13_f14_Coprococcus sp.	0	0	0	49.157	44.6869	35.8615	34.8113	45.781	34.1453	25.8716	38.8168	41.1716	32.5991	32.8386	41.4443	47.7813	45.7113	66.2161	0	0	0	17.6791	19.73	61.2644	55.659	62.0423	53.6941	81.2378	72.135	107.148	66.9182	109.79	90.2609	66.1674	58.2536	53.704	0	0	0	0	0	0	0	0	0	0	0	0	0
F13_f16_Anaerostipes hadrus	0	0	0	0	0	0	0	0	0	0	0	0	0	0	0	11.383	14.4796	20.9188	0	0	0	0	0	0	0	0	0	0	0	0	2.27807	6.74146	0	9.22902	10.5212	16.798	0	0	0	0	0	0	0	0	0	0	0	0	0
F13_f34_Veillonella parvula	0	0	0	0	0	0.838321	0	0	0.363248	0	0	0	0	0	12.2121	63.8675	84.6049	161.075	0	0	0	220.989	259.824	298.405	244.155	210.944	260.178	297.077	231.945	357.401	194.965	318.582	318.801	190.055	243.226	196.611	0	0	0	0	0	0	0	0	0	0	0	0	0
F18_f01_Bifidobacterium longum	0	0	0	2.15601	2.56729	2.70126	1.77868	2.21521	2.17949	0.797413	1.94863	2.41659	0.574795	0.684138	0.865426	0.477132	0.844101	0.321828	0	0	0	0	0	0	0	0	0	0	0	0	0	0	0	0	0	0	0	0	0	43.9194	21.5629	61.4003	106.846	27.8763	60.0344	65.5701	31.6686	74.9441	101.428
F18_f12_Faecalimonas umbilicata	0	0	0	152.559	117.052	87.0922	97.9122	131.805	105.16	55.1987	77.6336	58.5353	78.8291	95.7032	84.9079	40.1472	56.0353	47.2283	0	0	0	0	0	0	0	0	0	0	0	0	0	0.192613	0	0	0	0	0	0	0	257.446	338.417	301.535	344.437	342.583	499.405	863.153	813.867	844.305	1073.33
F18_f17_Blautia hansenii	0	0	0	1102.07	1071.04	1146.64	636.853	536.302	585.829	825.322	766.047	907.655	957.116	987.058	938.987	739.963	699.89	752.595	0	0	0	0	0.463145	0	0	0.305126	0	0	0.16621	0.627648	0	0.481533	0.270783	0	0	0.248247	0	0	0.0995112	2095.63	2061.91	2158.58	1812.16	1871.6	1753.79	807.542	1179.82	1046.14	244.683
F18_f18_Enterocloster bolteae	0	0	0	43.0339	75.4142	171.111	238.767	412.102	422.004	322.598	343.193	217.314	262.025	282.397	258.955	123.1	151.678	112.801	0	0	0	0	0	0	0	0	0	0	0	0	0	0	0	0	0	0	0	0	0	38.5634	32.9433	35.5321	164.33	225.053	47.4567	440.864	365.468	349.313	361.499
F18_f19_Blautia caecimuris	0	0	0	161.873	155.883	168.316	90.0352	79.4521	89.4499	117.574	109.825	135.777	132.449	139.944	144.526	104.901	98.5001	115.617	0	0	0	0	0	0	0	0	0	0	0	0	0.284758	0	0	0	0	0	0	0	0	280.18	284.168	273.226	222.595	264.876	233.267	131.588	180.095	163.644	42.3699
F18_f20_[Clostridium] innocuum	0	0	0	8.88276	34.498	165.708	89.2729	113.049	13.6218	131.307	135.781	134.882	114.056	97.4516	119.621	55.6199	64.4114	66.4575	0	0	0	0	0	0	0	0	0	0	0	0	0	0	0	0	0	0	0	0	0	264.826	177.723	192.108	315.539	192.786	244.788	267.316	78.3718	127.187	257.904
F18_f21_Blautia sp.	0	0	0	69.6822	129.006	131.244	137.636	202.101	162.826	128.915	180.599	136.94	136.555	156.211	152.796	77.159	99.7338	85.204	0	0	0	0	0	0	0	0	0	0	0	0	0	0	0	0	0.154724	0	0	0	0	78.7931	105.504	99.9585	38.2708	49.1155	56.7578	44.3102	45.0238	58.4819	63.7174
F18_f21_Clostridia bacterium	0	0	0	22.595	41.0767	39.5874	37.8605	61.3612	51.7629	42.7059	56.3545	39.3815	39.004	51.4623	44.906	24.0611	29.0241	23.8153	0	0	0	0	0	0	0	0	0	0	0	0	0	0	0	0	0	0	0	0	0	23.2095	31.3175	28.4062	14.8397	14.0913	14.0573	12.8679	11.8357	14.7332	18.3133
F18_f22_Enterocloster asparagiformis	0	0	0	8.45155	15.7247	11.3639	17.0245	24.8103	19.7062	15.8597	20.1099	13.2465	15.6837	20.9042	15.77	7.83859	11.5577	11.0226	0	0	0	0	0	0	0	0	0	0	0	0	0	0	0	0	0	0	0	0	0	4.99896	10.1825	6.44264	13.7462	23.7919	21.8787	41.6247	25.7507	41.3433	45.1873
F18_f23_Mediterraneibacter glycyrrhizinilyticus	0	0	0	43.5514	42.8417	44.8036	52.6828	62.0258	55.8494	67.2485	79.9719	62.2049	62.3242	57.3155	57.9836	34.7625	41.4908	33.2287	0	0	0	0	0	0	0	0	0	0	0	0	0	0	0	0	0	0	0	0	0	118.071	104.734	134.71	108.876	131.621	126.939	107.083	93.4863	108.169	94.8175
F18_f24_Eisenbergiella tayi	0	0	0	139.623	128.445	86.0676	130.267	197.818	186.437	139.636	181.847	137.298	135.898	175.519	154.334	71.4334	97.0716	78.9283	0	0	0	0	0	0	0	0	0	0	0	0	0	0	0	0	0	0	0	0	0	163.537	196.633	136.564	259.46	277.334	286.114	421.842	390.419	366.527	474.088
F18_f26_Flavonifractor plautii	0	0	0	1.03488	9.2262	8.47635	7.03003	14.3988	11.8964	19.3151	22.3703	16.0211	21.0211	21.5123	18.2701	6.95249	9.99935	8.0457	0	0	0	0	0	0	0	0	0	0	0	0	0	0	0	0	0	0	0	0	0	19.7578	22.5041	16.8875	22.6501	22.5666	24.204	32.5613	27.1102	26.8355	35.3263
F18_f28_Intestinibacter bartlettii	0	0	0	142.987	113.924	65.7616	152.797	114.379	109.883	138.661	154.332	177.575	143.206	130.442	145.103	138.096	99.6039	180.948	0	0	0	0	0	0	0	0	0	0	0	0	0	0	0	0	0	0	0	0	0	200.434	129.206	191.815	247.276	192.173	225.446	124.315	129.473	133.576	210.983
F18_f31_Anaerostipes hominis	0	0	0	13.1948	18.9338	0	11.5191	10.7068	0	16.9229	11.458	0	16.0122	15.5071	0	9.26999	10.5837	0	0	0	0	0	0	0	0	0	0	0	0	0	0	0	0	0	0	0	0	0	0	31.422	42.0134	49.0031	27.6487	20.9328	30.6513	26.0714	33.9878	30.7444	45.6208
F18_f32_Blautia coccoides	0	0	0	55.0213	56.5606	50.2061	53.6992	69.779	56.1219	45.7183	50.8204	47.7949	49.5145	48.9538	48.3677	31.2862	27.9852	32.5851	0	0	0	0	0	0	0	0	0	0	0	0	0	0	0	0	0	0	0	0	0	148.898	175.498	121.629	107.783	125.801	131.167	430.681	388.26	499.276	671.742
F18_f33_Thomasclavelia ramosa	0	0	0	37.6008	33.3748	46.7597	9.3169	20.2322	14.0759	3.89846	2.18247	6.44425	17.7365	17.0274	13.1737	10.974	7.92156	13.1145	0	0	0	0	0	0	0	0	0	0	0	0	0	0	0	0	0	0	0	0	0	44.7526	63.4907	70.0881	42.176	23.5877	31.7083	17.6793	51.1816	26.7604	65.0177
F18_f35_Fusobacterium ulcerans	0	0	0	25.3547	36.1828	21.61	27.7813	15.2849	31.6934	29.7701	18.7069	23.5394	10.6748	22.2725	20.9625	8.99734	8.37608	10.379	0	0	0	0	0	0	0	0	0	0	0	0	0	0	0	0	0	0	0	0	0	60.4636	73.5876	30.6513	74.0423	96.5971	106.54	63.4441	53.2608	38.1862	63.0672
F18_f37_Escherichia coli	0	0	0	40.7054	40.2744	40.5188	34.5572	22.5951	48.5845	11.1638	11.7697	48.7794	16.4227	10.3381	17.6932	29.7185	61.2298	25.8267	0	0	0	0	0	0.565518	1.36196	1.01709	4.14626	4.12607	7.06391	5.29018	8.35291	4.14119	4.06174	8.4469	15.1629	11.4194	0	0	0	70.3425	77.7804	42.6581	69.356	91.2874	85.9294	98.8027	99.0044	46.7555	124.617
Turicibacter_sp.	0	0	0	0	0.641823	0.652027	0	0	0	0	0	0	0	0	0	0	7.98649	38.7803	0	0.435505	0.740564	0	0	0	0	0	0.518282	0	0	0	0	0.192613	0	0	0	0	0	0	0	0	0	0	0	0	0	0	0	0	0
Methylobacterium_isbiliense	0	0	0	0	0	0	0	0	0	0	0	0	0	0	0	0	0	0	0	0	0.528975	0	0	0	0	0	0	0	0	0	0	0.192613	0	0	0	0	0.159834	0	0.149267	0	0	0	0	0	0	0.223789	0	0	0
Burkholderia_cenocepacia	0	0	0	0	0	0	0	0	0	0	0	0	0	0	0	0	0	0	0	0	0	0	0	0	0	0	0	0	0	0	0	0	0	0	0	0	0.319668	0	0	0	0	0	0	0	0	0	0	0	0
Burkholderia_territorii	0	0	0	0	0	0	0	0	0	0	0	0	0	0	0	0	0	0	0	0	0	0	0	0	0	0	0	0	0	0	0	0	0	0	0	0	0	0	0	0	0	0	0	0	0	0	0	0	0
Burkholderia_cepacia	0	0	0	0	0	0	0	0	0	0	0	0	0	0	0	0	0	0	0	0	0	0	0	0	0	0	0	0	0	0	0	0	0	0	0	0	0	0	0	0	0	0	0	0	0	0	0	0	0
Streptococcus_pasteurianus	0	0	0	0	0	0	0	0	0	0	0	0	0	0	0	0	0	0	0	0	0	0	0	0	0	0	0	0	0	0	0	0	0	0	0	0	0	0	0	0	0	0	0	0	0	0	0	0	0
[Ruminococcus]_torques	0	0	0	0	0	0	0	0	0	0	0	0	0	0	0	0	0	0	0	0	0	0	0	0	0	0	0	0	0	0	0	0	0	0	0	0	0	0	0	0	0	0	0	0	0	0	0	0	0
Bifidobacterium_animalis	0	0	0	0	0	0	0	0	0	0	0	0	0	0	0	0	0	0	0	0	0	0	0	0	0	0	0	0	0	0	0	0.192613	0	0	0	0	0	0	0	0	0	0	0	0	0	0	0	0	0
Bifidobacterium_breve	0	0	0	0	0	0	0	0	0	0	0	0	0	0	0	0	0	0	0	0	0	0	0	0	0	0	0	0	0	0	0	0	0	0	0	0	0	0	0	0	0	0	0	0	0	0	0	0	0
Phascolarctobacterium_faecium	0	0	0	0	0	0	0	0	0	0	0	0	0	0	0	0	0	0	0	0	0	0	0	0	0	0	0	0	0	0	0	0	0	0	0	0	0	0	0	0	0	0	0	0	0	0	0	0	0
Streptococcus_salivarius	0	0	0	0	0	0	0	0	0	0	0	0	0	0	0	0	0	0	0	0	0	0	0	0	0	0	0	0	0	0	0	0	0	0	0	0	0	0	0	0	0	0	0	0	0	0	0	0	0
Streptococcus_sp.	0	0	0	0	0	0	0	0	0	0	0	0	0	0	0	0	0	0	0	0	0	0	0	0	0	0	0	0	0	0	0	0	0	0	0	0	0.106556	0	0	0	0	0	0	0	0	0	0	0	0
uncultured_Collinsella	0	0	0	0	0	0	0	0	0	0	0	0	0	0	0	0	0	0	0	0	0	0	0	0	0	0	0	0	0	0	0	0	0	0	0	0	0	0	0	0	0	0	0	0	0	0	0	0	0
Weissella_cibaria	0	0	0	0	0	0	0	0	0	0	0	0	0	0	0	0	0	0	0	0	0	0	0	0	0	0	0	0	0	0	0	0	0	0	0	0	0	0	0.0995112	0	0	0	0	0	0	0	0	0	0
Undefined	0.0932194	0	0	0	0	0	0	0	0	0	0	0	0	0	0	0	0	0	0	0	0	0	0	0	0	0	0	0	0	0	0	0	0	0	0	0	0	0	0	0	0	0	0	0	0	0	0	0	0
[truncated: 23 more columns]

## Sheet: c
Klebsiella CFU (/g faeces)
	Day	F18-mix + Kp-2H7				F13-mix + Kp-2H7				Kp-2H7 only
	-7	U.D.L.	U.D.L.	U.D.L.	U.D.L.	U.D.L.	U.D.L.	U.D.L.	U.D.L.	U.D.L.	U.D.L.	U.D.L.	U.D.L.
	-4	U.D.L.	U.D.L.	U.D.L.	U.D.L.	U.D.L.	U.D.L.	U.D.L.	U.D.L.	U.D.L.	U.D.L.	U.D.L.	U.D.L.
	0	U.D.L.	U.D.L.	U.D.L.	U.D.L.	U.D.L.	U.D.L.	U.D.L.	U.D.L.	U.D.L.	U.D.L.	U.D.L.	U.D.L.
	1	U.D.L.	1600	U.D.L.	U.D.L.	2400000	8800000	4800000	16000000	2640000000	560000000	560000000	2560000000
	3	5600	4800	1600	800	7200000	15200000	18400000	15200000	1040000000	1200000000	2160000000	1360000000
	7	40000	64000	24000	5600	16800000	34400000	32800000	12000000	1120000000	960000000	720000000	1360000000
	10	80000	144000	16000	17600	9600000	16000000	24800000	32800000	2000000000	720000000	2400000000	480000000
	14	110400	21600	19200	45600	115200000	40000000	120800000	68000000	1200000000	880000000	3520000000	2000000000
	17	24800	30400	26400	16800	9600000	8000000	32800000	6400000	1200000000	560000000	1200000000	480000000
	21	248000	80000	152000	88000	144000000	168000000	152000000	152000000	2480000000	2160000000	1760000000	2400000000
	24	568000	344000	176000	80000	88800000	52800000	240000000	136000000	1680000000	3680000000	2000000000	3040000000
	28	176000	80000	72000	120000	72000000	15200000	52000000	28800000	800000000	480000000	640000000	1760000000
		U.D.L.: under detection limit

## Sheet: d Pseudomonas
CFU (/g faeces)
P. aeruginosa	F31mix				F18mix				F13mix				mono-colonized					K46mix
0	80000000	40000000	88000000	96000000	80000000	96000000	120000000	104000000	208000000	40000000	48000000	320000000	16000000	32000000	144000000
4	73600000	64000000	96000000	71200000	5360000	5360000	6400000	6400000	55200000	58400000	52800000	32000000	792000000	272000000	528000000
7	31200000	24800000	48000000	36800000	3200000	3280000	4480000	1360000	24000000	31200000	31200000	32800000	216000000	152000000	224000000
11	64000000	85600000	48000000	40000000	12000000	6400000	10400000	7840000	34400000	41600000	39200000	27200000	424000000	568000000	312000000
14	56000000	36800000	61600000	36000000	12960000	13200000	11440000	13840000	44800000	25600000	37600000	29600000	332000000	231200000	272000000
19	39200000	85600000	57600000	40800000	16800000	13600000	24800000	9600000	39200000	40000000	38400000	36800000	1000000000	304000000	656000000
21	47200000	54400000	12800000	28000000	8080000	6240000	8960000	7280000	36000000	24800000	31200000	26400000	448000000	248000000	624000000
25	58400000	43200000	51200000	46400000	8800000	8720000	12000000	11040000	32800000	53600000	51200000	44000000	496000000	328000000	392000000
28	32000000	32800000	28800000	27200000	20800000	20000000	20000000	15200000	36800000	30400000	24000000	24000000	848000000	736000000	360000000

## Sheet: d C up
DNA (μg/g faeces)
C. upsaliensis	F_faece				F31-mix				F18-mix				F13-mix				I42-mix				mono-colonized				K46mix
-4	0.0288297	0.0108247			0.0150448	0.016434			0.0263926	0.0274738			0.0194524	0.0455623			0.0134452	0.0302526			0.00975175	0.0222974
0	0.336428	0.401429	0.194881	0.344631	0.170016	0.155644	0.367494	0.307988	0.336428	0.0908857	0.260199	0.150724	0.223383	0.293503	0.0680707	0.0570485	0.0755601	0.0608332	0.0992782	0.130441	0.0714303	0.0675263	0.133622	0.254006
4	0.344631	0.681957	0.562428	1.05211	0.860762	0.940245	4.68447	0.733063	0.874696	1.48596	7.58379	3.92595	0.874696	7.95809	3.26393	1.24534	0.721385	0.36164	0.20781	0.571533	0.181295	0.122326	0.382548	0.339141
7	1.62317	0.807209	0.649882		0.947825	0.325795	4.15293	1.86056	5.07612	5.50051	1.93678	1.71701	0.665727	9.12199	1.64945	2.36732	0.179845	0.391875	0.170016	0.580785	0.221597	0.840276	0.358748	1.57187
11	1.08645	0.715616	0.903245	1.00262	0.407927	0.60945	1.06059	3.80186	0.604576	1.18677	3.80186	1.25538	6.25455	0.590187	1.17728	1.17728	0.218067	0.312974	0.407927	0.325795	0.212877	0.18423	0.179845	1.29636
14	0.463849	1.05211	1.23539	1.62317	1.62317	0.353033	0.471358	0.681957	1.18677	4.15293	2.67032	1.43899	1.01885	2.31098	0.660403	1.21571	0.199632	0.288827	1.57187	0.242059	0.159438	0.395034	0.315497	0.36164
21	0.903245	1.34946	0.800754	0.750935	0.769243	0.275242	0.344631	0.692997	1.42748	1.39351	3.45264	1.28599	0.277461	0.242059	0.445596	4.76031	0.191777	0.092357	0.0633252	0.150724	0.445596	0.284226	0.373443	0.388741
28	0.963169	0.331069	0.260199	0.424638	0.619316	0.281953	0.333738	0.385632	1.73085	4.68447	1.15853	1.23539	0.140216	0.787998	0.0818773	0.141347	0.202864	0.0725867	0.0526469	0.291155	0.498609	0.201242	0.411216	0.467588

## Sheet: e
Relative abundance
		day-7	day-7	day-7	day-7	day-3	day-3	day-3	day-3	day0	day0	day0	day0	day4	day4	day4	day4	day7	day7	day7	day7	day10	day10	day10	day10	day14	day14	day14	day14	day21	day21	day21	day21	day28	day28	day28	day28
	i01_Bifidobacterium adolescentis	0.0936011	0.0834359	0.182349	0.265738	0.0488247	0.103306	0.503751	0.22971	0.0589893	0.0583233	0.321762	0.220048	0.00149762	0.00146515	0.00204775	0.00251686	0.00057851	0.00072369	0.00119462	0.0020648	0.00041075	0.00096217	0.0026241	0.00134064	0.00085764	0.00081327	0.00128987	0.0013611	0.00078945	0.00088934	0.002063	0.00137974	0.00125699	0.00136744	0.00113809	0.00172099
	Kp-2H7	1.96761	2.71365	4.19225	3.84842	3.37048	2.32536	5.4765	4.05352	1.63454	1.69676	4.07697	5.16932	0.0720881	0.0226939	0.0349	0.0460892	0.00237376	0.00724127	0.012831	0.0151918	0.0330015	0.00682978	0.0107983	0.0254849	0.0263959	0.0176002	0.0183775	0.0124901	0.0188246	0.0132881	0.0388576	0.0418995	0.045217	0.0318005	0.0184187	0.0232497
	i05_Collinsella aerofaciens	3.32968	3.35275	6.5797	5.67339	2.01752	2.07449	5.18222	3.05421	3.61216	3.89079	5.19554	5.8038	0.0995262	0.0908179	0.0370865	0.0292238	0.00712135	0.0135213	0.00986442	0.00593277	0.00896491	0.0180007	0.0216941	0.0173373	0.00944331	0.0175704	0.0129592	0.011365	0.0125986	0.0110555	0.012196	0.00806806	0.013781	0.019611	0.0171986	0.0111762
	i26_Dorea longicatena	2.75188	1.4379	5.94818	2.70955	2.41228	3.68692	4.98934	3.79787	3.72386	3.3006	5.01573	3.95369	0.489208	0.757334	0.6509	0.540907	0.30426	0.223186	0.217474	0.409806	0.408702	0.500859	0.521869	0.621119	0.245586	0.340058	0.293318	0.297724	0.401852	0.338574	0.615822	0.407641	0.317973	0.21723	0.366819	0.271831
	VE202-26_Clostridium scindens	10.2697	5.02835	8.14069	6.91278	3.15079	3.89549	5.74368	4.68487	2.69439	3.61454	2.0059	1.77346	0.384849	0.501456	0.0864834	0.085141	0.312669	0.307095	0.134389	0.0672371	0.61144	0.553698	0.812583	0.650377	0.327436	0.349278	0.649193	0.92903	0.221521	0.197306	0.152609	0.183238	0.354007	0.513166	0.238008	0.342576
	k41_Eubacterium rectale	23.9166	22.7086	0.0785857	0.0848749	11.7846	15.7648	0.0601766	0.0408259	22.2279	21.5681	0.0634669	0.0608997	5.06927	6.32569	0.0211865	0.0203308	5.12718	5.61345	0.0216405	0.024177	6.3067	7.08548	0.0169866	0.0123362	6.53097	4.84535	0.027734	0.0370043	2.9822	2.79124	0.017442	0.0112181	2.81557	4.10658	0.0163074	0.0143621
	f28_43A3_Intestinibacter bartlettii	0	0	0	0	0	0	0	0	0	0	0	0	0.104843	0.00861633	0.0562401	0.0575933	0.124679	0.0844761	0.0726637	0.0492376	0.0994754	0.13004	0.0652811	0.0964324	0.094081	0.126178	0.0793522	0.0775361	0.1009	0.0729164	0.0402512	0.0773881	0.0717344	0.128348	0.0518261	0.088313
	f26_42K2_Flavonifractor plautii	0	0	0	0	0	0	0	0	0	0	0	0	1.01288	0.939137	0.888561	0.848691	0.861381	1.07403	1.12565	0.769303	0.72149	0.588559	1.02633	1.10437	0.599877	0.747336	0.858163	0.847571	0.611463	0.744371	0.685117	1.08238	0.60358	0.953552	0.794441	0.952916
	f31_43J5_Anaerostipes sp000508985	0	0	0	0	0	0	0	0	0	0	0	0	0.369869	0.837659	1.30325	0.818771	0.718464	0.530916	1.06608	0.454981	0.614885	0.815889	1.50053	1.4473	0.605988	0.755135	1.0244	0.883336	0.672844	0.865785	0.956216	0.816803	0.828946	0.660489	0.872227	1.93784
	f33_43N2_Erysipelatoclostridium ramosum	0	0	0	0	0	0	0	0	0	0	0	0	1.21924	1.96615	1.45544	1.53006	1.15167	1.6658	1.42706	1.71395	1.21839	1.47933	0.91879	1.08311	0.997664	1.11339	0.57808	1.10477	0.534204	0.796933	0.949377	1.29092	0.952417	1.11283	1.072	1.26098
	f17_42I7_Blautia_A caecimuris	0	0	0	0	0	0	0	0	0	0	0	0	1.41665	1.55071	1.32814	2.30609	1.39821	2.15399	1.33326	2.37994	1.04813	1.54265	1.84495	1.78415	1.43154	2.04566	2.23402	1.1346	0.383489	1.32339	0.786256	0.762572	0.81272	1.62013	0.180219	0.380215
	f01_42H6_Bifidobacterium longum	0	0	0	0	0	0	0	0	0	0	0	0	1.3069	1.53723	2.06566	2.19899	1.54831	1.54242	2.16208	2.02978	1.05808	1.52966	2.10135	1.83837	0.806679	0.931309	1.75242	2.43266	0.981309	1.02281	1.80762	1.84328	0.814627	1.65602	1.72127	1.91171
	f12_42H4_Faecalimonas umbilicata	0	0	0	0	0	0	0	0	0	0	0	0	2.30575	1.29245	2.89071	3.14754	1.8095	1.30232	1.95998	1.80857	1.15959	1.32186	1.57032	1.13265	1.30901	1.23698	1.88957	1.38777	1.69353	1.18536	1.12657	1.55167	1.9117	0.979437	1.97435	1.58027
	f35_42L8_Fusobacterium_A ulcerans	0	0	0	0	0	0	0	0	0	0	0	0	1.99159	2.42236	2.40865	1.67562	1.79517	1.64531	1.81014	1.07468	1.97445	1.4187	1.47437	1.06285	2.34811	1.74051	1.38784	0.753857	1.5905	1.08389	1.61807	0.931438	2.26523	1.53913	1.27152	1.21922
	f37_42G1_Escherichia coli	0	0	0	0	0	0	0	0	0	0	0	0	2.7603	2.38537	2.14758	2.37083	2.35955	1.85232	1.55797	1.65754	2.03036	1.56108	1.47734	1.31311	1.45675	1.49857	1.08373	1.47472	1.02304	0.992042	1.4352	1.63801	1.29726	1.4433	1.97749	2.15246
	f24_42I4_Eisenbergiella tayi	0	0	0	0	0	0	0	0	0	0	0	0	1.74528	1.72571	1.3456	1.69317	1.89966	1.71601	1.34243	1.49096	3.61094	2.21634	2.37574	2.98409	4.287	3.61682	2.07025	2.13027	3.47954	2.19309	1.80637	3.47543	4.68241	2.37603	1.28041	3.93166
	f30_43A5_Massiliomicrobiota sp002160865	0	0	0	0	0	0	0	0	0	0	0	0	2.82131	3.34163	3.91755	2.65661	3.0967	3.20504	3.61515	2.58705	2.48908	3.04962	3.10007	2.50835	2.15144	2.50666	3.09957	2.49508	2.48022	2.44257	2.85706	2.41954	2.75577	2.24034	2.98589	2.52007
	f20_43G1_Clostridium_AQ innocuum	0	0	0	0	0	0	0	0	0	0	0	0	4.67135	4.78188	4.44169	4.42126	4.07665	4.07371	3.642	3.50281	3.56416	3.80909	3.2987	3.06479	3.11644	3.22799	3.37701	3.67611	2.93544	2.40092	3.34234	3.63746	2.88773	2.97336	2.94318	2.69772
	f21_42A8_Blautia sp001304935	0	0	0	0	0	0	0	0	0	0	0	0	4.54665	5.40675	4.18106	4.44089	3.76681	3.69087	3.84654	3.1594	2.74356	2.48037	5.58611	4.01954	2.78382	2.99733	4.22941	3.53652	4.11445	4.47353	5.93329	4.61799	3.47921	3.46712	3.85866	4.04968
	f23_42K4_Schaedlerella glycyrrhizinilytica_A	0	0	0	0	0	0	0	0	0	0	0	0	3.99002	5.7197	5.42124	5.55448	3.6358	4.23141	5.40706	5.1743	4.43914	4.47245	4.86727	4.4989	4.38845	4.41757	3.82812	5.11372	3.31568	3.91456	5.41615	2.3654	3.88805	3.62484	4.40252	5.30047
	f22_43C3_Enterocloster asparagiformis	0	0	0	0	0	0	0	0	0	0	0	0	4.61923	4.71281	6.04686	5.45375	4.99888	5.96535	5.0963	6.51235	5.71735	5.86114	5.32073	5.91515	5.69987	4.24974	5.35841	5.55372	4.39928	4.86062	3.5469	7.02271	4.8575	5.70705	4.87085	5.8129
	f32_42A7_Blautia coccoides	0	0	0	0	0	0	0	0	0	0	0	0	6.87922	7.12146	8.44819	8.64994	7.53659	7.41462	7.57992	7.32815	5.76286	7.09491	7.4466	6.45527	6.34249	6.16213	6.07048	6.58416	8.05926	9.04398	9.40424	6.4215	10.3759	8.07339	10.0848	7.99873
	f19_43G2_Blautia_A caecimuris	0	0	0	0	0	0	0	0	0	0	0	0	9.2056	11.0709	13.4492	12.5776	12.3083	11.1949	10.5253	11.5586	7.29668	10.5987	8.92592	11.3634	6.16111	6.22261	10.3617	9.9336	5.96877	7.52068	2.04949	13.7997	8.29695	6.84079	11.3455	13.4588
	f18_42I2_Enterocloster bolteae	0	0	0	0	0	0	0	0	0	0	0	0	4.31298	5.90486	6.71986	8.52949	10.2809	11.1601	16.6962	13.9468	13.8341	13.5645	21.043	23.0237	13.6839	14.3312	14.9622	16.8775	11.5533	14.4357	16.2903	9.4309	13.0062	17.3913	19.3262	11.7442
	k22_Bacteroides thetaiotaomicron	17.8475	18.3331	18.3092	8.72003	35.4187	29.4665	42.4745	35.6087	17.3818	17.8842	22.8325	25.3229	11.346	8.32329	8.56768	5.44447	9.18491	8.5991	9.67415	9.50848	6.40843	4.67116	4.83632	2.48665	16.3152	17.7691	13.7383	9.42781	15.2909	13.6842	14.309	10.2876	12.7645	13.1863	9.84816	9.17013
	k26_Bacteroides uniformis	39.8234	46.3423	56.569	71.7852	41.7969	42.6832	35.5698	48.5303	48.6663	47.9867	60.4882	57.6958	27.2579	21.2518	22.0842	24.9	21.6937	20.7322	19.6627	22.7687	26.8396	23.6281	19.8337	21.4898	18.2799	18.7332	21.0141	23.2857	27.1741	23.5903	24.8013	25.8739	19.8998	19.1365	18.4806	21.1668

## Sheet: f
DNA (μg/g faeces)
Day	Kp-2H7				i01_Bifidobacterium adolescentis				i05_Collinsella aerofaciens				i26_Dorea longicatena				k22_Bacteroides thetaiotaomicron				k26_Bacteroides uniformis				k41_Eubacterium rectale		VE202-26_Clostridium scindens
-7	10.4642	12.3113	13.5098	7.9191	0.722561	0.535501	0.415381	0.376719	15.4264	19.3225	16.6914	13.4011	7.36749	17.4679	7.1585	11.0756	23.7104	53.7684	91.2702	71.8313	195.189	166.125	230.712	160.279	113.053	96.2579	18.7964	23.9066	25.0333	41.3329
-3	22.9138	21.0028	9.05042	22.3878	1.29851	1.93192	0.402072	0.32431	17.2649	19.8741	8.07403	13.4011	21.4687	19.1345	14.3497	16.0232	201.29	162.893	114.685	235.263	274.333	136.413	166.125	277.629	61.3574	78.277	26.4827	22.0274	15.1615	20.9286
0	19.5893	14.8249	7.96521	7.3434	0.833879	1.17001	0.27379	0.265018	21.9937	18.8922	18.2647	16.2281	14.9826	18.2384	15.4942	16.73	95.9621	83.0246	83.9546	78.0905	218.64	219.95	225.267	218.64	101.248	99.8622	6.72059	7.29395	16.968	12.1049
4	0.523173	0.38016	0.286033	1.27182	0.0285696	0.0223059	0.0184668	0.0264218	0.331728	0.403977	1.14467	1.7559	6.14001	7.09016	9.54544	8.63088	61.8018	93.3265	104.907	200.172	282.647	240.56	267.858	480.899	79.729	89.4348	0.966463	0.94205	6.32034	6.78972
7	0.145014	0.136834	0.0840223	0.0318651	0.0197095	0.0127398	0.00839719	0.00776588	0.0566313	0.105197	0.156891	0.0955961	3.9118	2.31921	2.58969	4.08435	59.1744	66.9456	64.825	79.484	217.339	209.69	240.56	291.214	65.1343	68.8267	0.641811	1.43317	3.5633	4.19723
11	0.476763	0.146707	0.0971472	0.580806	0.0250803	0.0356513	0.013686	0.00722897	0.324341	0.294739	0.256043	0.157777	11.6197	7.09016	7.12425	7.19291	46.5194	65.7068	66.4428	112.785	402.025	269.462	336.087	472.361	100.784	110.994	12.167	11.0398	7.87583	10.761
14	0.200729	0.254676	0.38684	0.591011	0.0218743	0.0178751	0.0178751	0.0192027	0.182647	0.179589	0.386186	0.211438	4.78474	4.06481	7.47426	5.49873	151.515	190.385	390.552	365.301	374.225	291.214	411.743	409.292	106.498	146.23	14.9305	8.99651	7.67689	7.33137
21	0.861963	0.51414	0.237537	0.389092	0.0283842	0.0272964	0.0158977	0.0163173	0.165977	0.16137	0.197626	0.260404	8.38605	8.14817	6.0523	8.306	211.638	189.327	244.616	316.052	532.281	328.155	421.697	561.67	49.8958	61.64	3.76961	2.01923	3.52702	4.57868
28	0.373596	0.26066	0.429454	1.12583	0.0276542	0.0161061	0.0184668	0.0312971	0.179589	0.243393	0.26484	0.343125	4.36801	5.1912	2.93361	7.91704	147.353	139.37	178.076	317.817	340.125	261.536	258.431	495.474	55.4579	70.1034	5.50479	3.36827	6.93012	8.81425

## Sheet: g
*Purple color indicates strains that disappeared or were severely reduced after inoculation with F18-mix.
category	I42mix+F18mix																												K46mix+F18mix
day	day -4				day 0				day 4				day 7				day 14				day 21				day 28				day -4				day 0				day 4				day 7				day 14				day 21
mouse	mouse1	mouse2	mouse3	mouse4	mouse1	mouse2	mouse3	mouse4	mouse1	mouse2	mouse3	mouse4	mouse1	mouse2	mouse3	mouse4	mouse1	mouse2	mouse3	mouse4	mouse1	mouse2	mouse3	mouse4	mouse1	mouse2	mouse3	mouse4	mouse5	mouse6	mouse7	mouse8	mouse5	mouse6	mouse7	mouse8	mouse5	mouse6	mouse7	mouse8	mouse5	mouse6	mouse7	mouse8	mouse5	mouse6	mouse7	mouse8	mouse5
SampleID	fur15-mfe-dm4-i42mix+f18mix-1_240228	fur15-mfe-dm4-i42mix+f18mix-2_240228	fur15-mfe-dm4-i42mix+f18mix-3_240228	fur15-mfe-dm4-i42mix+f18mix-4_240228	fur15-mfe-d0-i42mix+f18mix-1_240228	fur15-mfe-d0-i42mix+f18mix-2_240228	fur15-mfe-d0-i42mix+f18mix-3_240228	fur15-mfe-d0-i42mix+f18mix-4_240228	fur15-mfe-d4-i42mix+f18mix-1_240228	fur15-mfe-d4-i42mix+f18mix-2_240228	fur15-mfe-d4-i42mix+f18mix-3_240228	fur15-mfe-d4-i42mix+f18mix-4_240228	fur15-mfe-d7-i42mix+f18mix-1_240228	fur15-mfe-d7-i42mix+f18mix-2_240228	fur15-mfe-d7-i42mix+f18mix-3_240228	fur15-mfe-d7-i42mix+f18mix-4_240228	fur15-mfe-d14-i42mix+f18mix-1_240228	fur15-mfe-d14-i42mix+f18mix-2_240228	fur15-mfe-d14-i42mix+f18mix-3_240228	fur15-mfe-d14-i42mix+f18mix-4_240228	fur15-mfe-d21-i42mix+f18mix-1_240228	fur15-mfe-d21-i42mix+f18mix-2_240228	fur15-mfe-d21-i42mix+f18mix-3_240228	fur15-mfe-d21-i42mix+f18mix-4_240228	fur15-mfe-d28-i42mix+f18mix-1_240228	fur15-mfe-d28-i42mix+f18mix-2_240228	fur15-mfe-d28-i42mix+f18mix-3_240228	fur15-mfe-d28-i42mix+f18mix-4_240228	fur15-mfe-dm4-k46mix+f18mix-5_240228	fur15-mfe-dm4-k46mix+f18mix-6_240228	fur15-mfe-dm4-k46mix+f18mix-7_240228	fur15-mfe-dm4-k46mix+f18mix-8_240228	fur15-mfe-d0-k46mix+f18mix-5_240228	fur15-mfe-d0-k46mix+f18mix-6_240228	fur15-mfe-d0-k46mix+f18mix-7_240228	fur15-mfe-d0-k46mix+f18mix-8_240228	fur15-mfe-d4-k46mix+f18mix-5_240228	fur15-mfe-d4-k46mix+f18mix-6_240228	fur15-mfe-d4-k46mix+f18mix-7_240228	fur15-mfe-d4-k46mix+f18mix-8_240228	fur15-mfe-d7-k46mix+f18mix-5_240228	fur15-mfe-d7-k46mix+f18mix-6_240228	fur15-mfe-d7-k46mix+f18mix-7_240228	fur15-mfe-d7-k46mix+f18mix-8_240228	fur15-mfe-d14-k46mix+f18mix-5_240228	fur15-mfe-d14-k46mix+f18mix-6_240228	fur15-mfe-d14-k46mix+f18mix-7_240228	fur15-mfe-d14-k46mix+f18mix-8_240228	fur15-mfe-d21-k46mix+f18mix-5_240228
ASV_sq353_i01	0	0	6.01902	9.16932	0	0	0	0	0	0	0	0	0	0	0	0	0	0	0	0	0	0	0	0	0	0	0	0	0	0	0	0	0	0	0	0	0	0	0	0	0	0	0	0	0	0	0	0	0
ASV_sq357_i01	0	4.64558	0	3.43849	0	0	0	5.1323	0	0	0	0	0	0	0	0	0	0	0	0	0	0	0	0	0	0	0	0	0	0	0	0	0	0	0	0	0	0	0	0	0	0	0	0	0	0	0	0	0
ASV_sq366_i01	4.33182	0	0	0	0	0	0	0	0	0	0	0	0	0	0	0	0	0	0	0	0	0	0	0	0	0	0	0	0	0	0	0	0	0	0	0	0	0	0	0	0	0	0	0	0	0	0	0	0
ASV_sq367_i01	1.08295	0	2.40761	2.00579	0	0	0	0	0	0	0	0	0	0	0	0	0	0	0	0	0	0	0	0	0	0	0	0	0	0	0	0	0	0	0	0	0	0	0	0	0	0	0	0	0	0	0	0	0
ASV_sq172_i03	50.5379	117.301	80.053	112.897	104.027	35.4372	46.0597	55.3148	17.3235	16.381	15.0824	22.3754	14.7772	15.0414	4.29707	15.1458	10.5259	20.11	15.7824	12.5996	13.5573	11.6575	8.39844	5.41681	7.95967	19.3626	13.9713	8.43539	0	0	0	0	0	0	0	0	0	0	0	0	0	0	0	0	0	0	0	0	0
ASV_sq236_i07	11.5515	25.5507	13.5428	28.081	24.2075	13.1362	7.86384	28.2276	11.0241	8.79721	10.7732	17.2351	11.2306	6.96359	5.01325	14.1992	22.1408	14.798	18.133	19.925	18.2729	14.1117	22.9048	20.812	28.8064	11.0643	32.6875	24.0565	0	0	0	0	0	0	0	0	0	0	0	0	0	0	0	0	0	0	0	0	0
ASV_sq350_i07	0	0	0	0	0	0	0	0	0	0	0	0	0	0	0	0	6.53334	0	0	0	0	0	0	0	0	0	0	5.62359	0	0	0	0	0	0	0	0	0	0	0	0	0	0	0	0	0	0	0	0	0
ASV_sq235_i02	25.9909	65.8124	49.055	71.9218	20.282	14.3582	10.6724	32.7897	4.7246	0	0	0	2.65989	1.94981	0	0	0	0	0	0	2.65252	0	0	1.14038	0	0	1.31804	0	0	0	0	0	0	0	0	0	0	0	0	0	0	0	0	0	0	0	0	0	0
ASV_sq243_i02	21.6591	47.2301	37.017	66.7641	12.1038	10.0813	8.7064	25.0912	4.7246	1.21341	0	3.02371	0.88663	0	0	0.946611	0	0	1.00739	1.46507	0	1.53388	0	0	0	0	0	0	0	0	0	0	0	0	0	0	0	0	0	0	0	0	0	0	0	0	0	0	0
ASV_sq281_i02	15.5223	30.5834	24.678	34.3849	8.50535	0	7.30214	18.5333	0	1.51676	2.51374	4.83793	0	0	0.716178	0	0	0	2.01478	0	0	0	0	0	0	0	0	0	0	0	0	0	0	0	0	0	0	0	0	0	0	0	0	0	0	0	0	0	0
ASV_sq256_i05	32.4886	40.6488	18.358	49.2851	30.0958	28.4108	22.1873	43.9097	0	0	3.23195	3.02371	1.77326	1.94981	2.14854	5.36413	4.35556	3.03548	4.02955	5.86029	1.76835	2.14744	2.79948	1.14038	2.65322	1.53671	3.69052	3.43664	0	0	0	0	0	0	0	0	0	0	0	0	0	0	0	0	0	0	0	0	0
ASV_sq370_i06	0	5.80698	0	0	0	0	0	0	0	0	0	0	0	0	0	0	0	0	0	0	0	0	0	0	0	0	0	0	0	0	0	0	0	0	0	0	0	0	0	0	0	0	0	0	0	0	0	0	0
ASV_sq231_k10	0	0	0	0	0	0	0	0	0	0	0	0	0	0	0	0	0	0	0	0	0	0	0	0	0	0	0	0	12.0176	12.9376	10.0378	8.94893	10.5428	13.0624	11.7876	10.4961	8.5435	7.99463	11.2278	4.42169	17.3626	13.118	8.08081	9.32582	20.943	15.9901	3.92804	4.20909	12.5669
ASV_sq310_k27	0	0	0	0	0	0	0	0	0	0	0	0	0	0	0	0	0	0	0	0	0	0	0	0	0	0	0	0	2.13647	1.81127	0	3.17543	6.18025	5.51524	0	3.3958	0	0	0	0	4.34065	0	4.44444	0	2.54712	4.48846	2.61869	0	2.33802
ASV_sq320_k27	0	0	0	0	0	0	0	0	0	0	0	0	0	0	0	0	0	0	0	0	0	0	0	0	0	0	0	0	0	4.91629	4.89023	0	0	0	5.73449	0	5.1261	0	2.13864	2.09448	0	0	0	1.94288	3.96219	0	0	2.36761	2.63027
ASV_sq345_k27	0	0	0	0	0	0	0	0	0	0	0	0	0	0	0	0	0	0	0	0	0	0	0	0	0	0	0	0	3.47176	0	0	0	0	0	0	0	0	0	0	0	0	7.7888	0	0	0	0	0	0	0
ASV_sq371_i06	0	0	0	4.29812	0	0	0	0	0	0	0	0	0	0	0	0	0	0	0	0	0	0	0	0	0	0	0	0	0	0	0	0	0	0	0	0	0	0	0	0	0	0	0	0	0	0	0	0	0
ASV_sq163_k06	0	0	0	0	0	0	0	0	0	0	0	0	0	0	0	0	0	0	0	0	0	0	0	0	0	0	0	0	30.9788	19.9239	23.4216	43.3013	24.3574	20.3193	13.3805	35.5015	36.2245	12.4716	10.6932	30.4864	45.5769	12.2981	12.1212	40.4119	58.0178	31.6997	14.9265	35.2511	105.211
ASV_sq146_i15	0	91.3631	14.4456	5.73082	103.373	83.705	112.341	68.7158	126.383	101.016	98.0357	62.5907	99.007	94.9834	122.108	85.5105	78.4001	110.036	81.2626	58.8959	65.4288	106.145	106.635	92.3709	122.048	64.8492	88.8362	88.103	0	0	0	0	0	0	0	0	0	0	0	0	0	0	0	0	0	0	0	0	0
ASV_sq204_i18	39.3473	32.1319	18.358	31.233	29.1145	25.9669	39.0384	29.3682	25.1978	28.2117	24.4191	19.3517	19.2103	24.7904	25.0662	24.6119	23.9556	39.8406	21.1551	22.8551	18.2729	35.5861	25.4498	30.5052	21.6048	32.271	26.6245	30.6173	0	0	0	0	0	0	0	0	0	0	0	0	0	0	0	0	0	0	0	0	0
ASV_sq330_k32	0	0	0	0	0	0	0	0	0	0	0	0	0	0	0	0	0	0	0	0	0	0	0	0	0	0	0	0	6.94352	4.91629	8.49355	0	0	6.38607	0	0	0	0	1.60398	0	1.3022	0	0	1.94288	3.67918	2.52476	0	3.15681	0
ASV_sq335_k32	0	0	0	0	0	0	0	0	0	0	0	0	0	0	0	0	0	0	0	0	0	0	0	0	0	0	0	0	0	0	0	12.7017	7.63442	0	7.96457	3.3958	3.4174	1.91871	0	1.62904	0	0	2.0202	0	0	0	0	0	6.7218
ASV_sq10_k14	0	0	0	0	0	0	0	0	0	0.910056	0	0	0	0	6.08752	3.15537	0	0	0	0	0	0	0	0	0	0	0	0	442.516	428.494	498.546	497.099	528.229	503.628	509.414	658.167	446.313	478.079	503.916	497.091	440.142	403.378	438.384	511.754	455.369	443.516	385.733	424.855	467.604
ASV_sq294_i33	30.6837	17.0338	19.5618	17.7656	23.8804	18.6351	13.2	15.9672	0	9.40391	0	7.55926	0	0	0	0	0	0	0	0	0	0	6.36246	0	0	8.60559	4.74496	0	0	0	0	0	0	0	0	0	0	0	0	0	0	0	0	0	0	0	0	0	0
ASV_sq113_k09	0	0	0	0	0	0	0	0	0	0	0	0	0	0	1.79045	1.26215	0	0	0	0	0	0	0	0	0	0	0	0	104.954	75.0382	118.395	106.521	47.6242	65.312	73.2741	75.6336	51.261	51.1656	53.7333	51.664	49.0494	34.4347	54.1414	65.2807	78.9608	62.5579	34.5667	46.3	98.7813
ASV_sq122_k09	0	0	0	0	0	0	0	0	0	0	0	0	0	0	0	0	0	0	0	0	0	0	0	0	0	0	0	0	85.7257	70.8981	120.197	92.9534	47.2607	60.0871	71.9997	67.9159	44.0845	53.0843	48.1193	49.5695	45.1428	34.4347	53.7374	61.395	81.5079	56.6668	26.4488	39.7233	86.799
ASV_sq167_k09	0	0	0	0	0	0	0	0	0	0	0	0	0	0	0	0	0	0	0	0	0	0	0	0	0	0	0	0	58.7528	46.0579	64.8599	67.8387	27.6293	38.3164	47.4689	33.3405	28.7062	29.1004	30.4756	31.1845	24.3077	20.0869	26.6667	34.9718	53.7726	30.8581	13.6172	33.4096	50.2674
ASV_sq179_k09	0	0	0	0	0	0	0	0	0	0	0	0	0	0	0	0	0	0	0	0	0	0	0	0	0	0	0	0	43.7976	28.4628	48.6449	49.0748	22.5397	25.8345	35.3627	30.8709	22.5548	22.7047	21.6537	26.9956	16.9286	15.9875	21.0101	26.0346	39.9049	26.9307	12.8316	20.7824	40.9153
ASV_sq1_k09	0	0.774263	1.2038	0.859623	0	0.916478	0	0	0	0	0	0	0	0	0	0	0	0	0	0	0	0	0	0	0	0	0	0	0	0	0	0	0	0	0	0	0	0	0	0	0	0	0	0	0	0	0	0	0
ASV_sq3_k14	0	0	0	0	0	0	0	0	0	0	0	0	0	0	11.1008	11.6749	0	0	0	0	1.1789	0	1.27249	1.99567	0	0.922027	1.05444	0.624844	1205.5	1171.63	1378.01	1388.82	1526.88	1476.34	1451.15	1865.53	1229.92	1306.96	1388.51	1336.28	1279.62	1145.36	1273.94	1408.2	1335.26	1188.32	1096.71	1306.92	1396.38
ASV_sq14_k02	0	0	0	0	0	0	0	0	0	0	0	0	0	0	0	0	0	0	0	0	0	0	0	0	0	0	0	0	161.036	111.781	324.042	315.811	587.487	440.058	463.857	759.423	589.502	283.969	341.915	428.438	459.241	134.459	311.919	355.935	376.974	280.809	175.714	267.803	471.695
ASV_sq69_i17	150.17	234.215	95.7024	274.22	87.0163	305.798	308.375	206.432	277.57	222.66	243.114	175.677	194.467	230.077	246.723	97.8165	153.896	94.8587	197.448	147.386	128.5	187.747	231.593	199.282	227.04	241.878	205.615	247.438	0	0	0	0	0	0	0	0	0	0	0	0	0	0	0	0	0	0	0	0	0
ASV_sq108_i17	88.0803	131.238	49.055	154.732	52.0135	157.023	148.57	126.312	153.549	143.789	128.919	87.9898	102.849	118.938	142.878	59.952	81.3038	55.018	123.237	83.5091	67.7866	108.292	120.378	111.187	119.016	152.442	125.741	138.403	0	0	0	0	0	0	0	0	0	0	0	0	0	0	0	0	0	0	0	0	0
ASV_sq111_i17	126.706	120.011	79.4511	142.697	54.6305	153.663	149.694	120.039	153.549	129.835	119.223	87.0827	111.42	110.582	122.467	55.5345	74.4075	48.9471	97.3808	83.5091	67.4919	105.838	107.398	114.893	122.427	125.396	114.406	124.969	0	0	0	0	0	0	0	0	0	0	0	0	0	0	0	0	0	0	0	0	0
ASV_sq116_i17	124.179	121.559	90.2853	146.996	41.5454	137.777	147.166	104.642	150.4	122.858	109.527	71.9642	96.6426	110.303	119.244	53.6413	70.7778	44.0144	108.462	80.286	65.7235	107.985	104.853	97.7877	117.879	121.4	105.18	120.907	0	0	0	0	0	0	0	0	0	0	0	0	0	0	0	0	0	0	0	0	0
ASV_sq37_k26	0	0	0	0	0	0	0	0	0	0	0	0	0	0	0	0	0	0	0	0	0	0	0	0	0	0	0	0	297.503	230.031	262.271	309.46	257.389	265.312	260.919	188.004	189.666	209.139	198.893	172.213	108.082	260.72	188.283	97.144	200.657	258.647	117.056	213.348	222.696
ASV_sq40_k26	0	0	0	0	0	0	0	0	0	0	0	0	0	0	0	0	0	0	0	0	0	0	0	0	0	0	0	0	297.236	233.653	259.697	322.739	261.752	266.763	243.397	193.252	190.349	199.866	194.349	162.904	99.8351	213.987	188.687	97.5325	199.808	246.304	109.199	221.766	207.207
ASV_sq13_i08	872.139	1133.52	715.962	1083.41	872.125	827.58	953.491	842.552	892.161	876.687	897.763	553.338	693.049	707.501	755.926	647.798	718.304	886.359	948.287	730.485	735.632	903.151	1055.15	879.804	1232.99	1197.1	1147.49	945.076	0	0	0	0	0	0	0	0	0	0.63957	0	0	0	0	0	0	0.849041	0	0	0	0
ASV_sq55_i08	251.967	325.578	218.49	331.528	249.926	256.308	294.894	260.322	277.57	263.613	272.92	172.956	221.362	218.935	211.989	204.152	227.215	274.711	282.74	220.933	220.454	257.692	327.285	280.819	370.693	367.582	337.419	271.495	0	0	0	0	0	0	0	0	0	0	0	0	0	0	0	0	0	0	0	0	0
ASV_sq61_i08	253.411	294.22	198.026	301.441	232.261	237.979	284.222	241.218	260.64	240.862	266.456	155.721	189.443	196.095	232.042	176.385	214.148	225.764	269.98	214.487	189.508	238.365	297.508	267.134	336.201	307.957	279.689	251.812	0	0	0	0	0	0	0	0	0	0	0	0	0	0	0	0	0	0	0	0	0
ASV_sq289_k33	0	0	0	0	0	0	0	0	0	0	0	0	0	0	0	0	0	0	0	0	0	0	0	0	0	0	0	0	13.0859	15.7839	16.9871	25.4034	2.54481	4.93469	5.73449	6.79159	1.7087	2.2385	1.87131	0	0	2.04968	0	4.27433	3.11315	3.36634	2.61869	2.36761	0
ASV_sq346_k33	0	0	0	0	0	0	0	0	0	0	0	0	0	0	0	0	0	0	0	0	0	0	0	0	0	0	0	0	5.07411	3.62253	2.5738	5.48483	0	0	2.54866	2.16096	0	0	0	0.930882	0	0	0	0	0	0	0	0	0
ASV_sq8_k22	0	0	0	0	0	0	0	0	0	0	0	0	0	0	6.08752	6.94181	0	0	0	0	0	0	0.763495	0	0	0	0	0.937266	501.001	314.643	669.189	636.24	749.627	664.731	590.016	748.31	659.558	523.808	582.511	631.603	588.159	317.701	543.03	464.348	536.877	489.803	389.138	454.318	564.339
ASV_sq34_i16	403.22	327.126	301.553	373.65	367.039	296.328	353.873	308.508	314.579	333.384	280.461	230.709	263.625	235.091	358.089	234.128	302.711	475.432	298.522	388.244	274.094	170.568	411.524	383.453	193.306	237.883	289.706	155.899	0	0	0	0	0	0	0	0	0	0	0	0	0	0	0	0	0	0	0	0	0
ASV_sq103_i16	128.872	124.656	99.0129	131.522	124.963	94.7028	123.856	103.216	100.398	115.274	105.218	74.0808	87.1852	81.8919	127.48	87.4038	100.904	167.331	97.7166	169.655	92.2487	50.6182	132.339	118.885	72.0161	87.8999	88.3089	50.9248	0	0	0	0	0	0	0	0	0	0	0	0	0	0	0	0	0	0	0	0	0
ASV_sq348_k21	0	0	0	0	0	0	0	0	0	0	0	0	0	0	0	0	0	0	0	0	0	0	0	0	0	0	0	0	1.33529	0	4.11809	0	0	0	0	1.23483	0	0	0	0	0	0	0	0	0	0	0	0	1.75351
ASV_sq5_k21	0	0	0	0	0	0	0	0	0	0	0	0	0	0	0	0	0	0	0	0	0	0	0	0	0	0	0	0	0	0	0	0	0	4.06386	0	0	0	0	0	0	0	0	0	0	0	2.24423	0	0	0
ASV_sq268_i19	4.6928	5.80698	6.31997	6.30391	0	6.72084	7.02129	6.27281	11.4178	7.28045	4.30926	3.93082	5.31978	3.06398	3.93898	3.78644	3.62963	5.69152	7.7233	5.56728	5.01032	3.68132	3.56298	0	3.79032	4.30279	3.69052	8.43539	0	0	0	0	0	0	0	0	0	0	0	0	0	0	0	0	0	0	0	0	0
ASV_sq306_i19	4.6928	0	0	5.44428	0	5.49887	7.30214	0	0	0	0	0	0	0	3.93898	0	0	3.03548	0	0	0	6.44231	5.85346	0	0	0	0	0	0	0	0	0	0	0	0	0	0	0	0	0	0	0	0	0	0	0	0	0	0
ASV_sq321_i19	0	5.80698	0	0	6.54258	0	0	0	0	0	0	0	0	0	0	0	0	4.17378	6.71592	0	0	0	0	6.27209	0	5.53216	0	0	0	0	0	0	0	0	0	0	0	0	0	0	0	0	0	0	0	0	0	0	0
ASV_sq102_i13	36.4595	46.0687	30.3961	45.56	46.4523	42.158	42.6894	41.0584	53.1517	40.9525	66.7936	30.8418	43.1493	39.2747	52.9972	42.913	52.6297	101.309	81.2626	73.2536	58.0607	84.9771	83.9844	88.6646	86.7983	95.8908	85.6729	92.4769	0	0	0	0	0	0	0	0	0	0	0	0	0	0	0	0	0	0	0	0	0
ASV_sq104_i13	38.6254	51.1014	34.0075	49.2851	37.6198	49.1843	39.8809	38.7774	57.0889	44.8961	66.0753	34.4702	43.1493	36.4892	45.4773	37.8644	54.0815	107.759	79.2478	70.6165	68.9655	80.989	89.8379	80.1118	87.9354	102.96	85.1456	89.6651	0	0	0	0	0	0	0	0	0	0	0	0	0	0	0	0	0	0	0	0	0
ASV_sq106_i13	48.372	48.3915	34.6094	50.4312	47.7608	46.7404	42.1277	38.4922	53.1517	50.6598	57.0977	37.494	41.376	33.4253	54.7877	40.0732	63.5186	84.2345	79.2478	61.24	65.7235	76.6942	80.167	82.9627	78.4596	94.3541	70.6472	84.0415	0	0	0	0	0	0	0	0	0	0	0	0	0	0	0	0	0	0	0	0	0
ASV_sq107_i13	45.1231	42.5845	31.5999	42.1216	43.181	46.4349	43.2511	33.0748	56.6951	45.1995	60.6888	30.5394	42.5582	35.0965	50.8487	30.9226	51.1778	89.1671	79.5836	62.9981	55.1135	79.1484	82.4574	86.3839	84.5241	94.9688	74.3377	86.2284	0	0	0	0	0	0	0	0	0	0	0	0	0	0	0	0	0	0	0	0	0
ASV_sq112_i13	42.9572	48.0043	31.5999	41.835	35.657	34.5207	34.8256	37.0666	50.3957	50.0531	46.3246	24.492	38.1251	35.0965	51.5648	39.4421	47.9111	85.3728	71.1887	69.7375	53.3451	83.75	69.987	75.8353	94.758	92.8174	74.3377	81.2297	0	0	0	0	0	0	0	0	0	0	0	0	0	0	0	0	0	0	0	0	0
ASV_sq115_i13	47.289	36.0033	31.2989	32.3792	42.5267	30.8548	38.4767	31.0789	55.1203	42.1659	52.7885	29.0276	41.0805	33.4253	42.6126	34.078	41.3778	85.7522	76.5615	64.1702	56.2924	76.3874	78.64	72.6993	78.0806	84.8265	71.7016	86.8533	0	0	0	0	0	0	0	0	0	0	0	0	2.60439	0	0	0	0	0	0	0	0
ASV_sq80_k23	0	0	0	0	0	0	0	0	0	0	0	0	0	0	0	0	0	0	0	0	0	0	0	0	0	0	0	0	101.482	101.69	125.602	107.676	174.865	196.226	170.123	230.297	171.554	196.028	217.072	208.983	151.489	112.733	167.273	170.196	144.337	138.581	181.737	200.195	144.957
ASV_sq132_i12	103.964	129.689	78.8492	128.944	111.551	102.035	139.022	84.6829	63.3883	53.6933	65.7162	44.1461	68.8616	51.8091	60.5171	53.0102	57.7112	81.9579	75.2183	63.8772	21.5149	45.403	46.5732	65.5719	22.7419	31.9636	56.1487	55.9235	0	0	0	0	0	0	0	0	0	0	0	0	0	0	0	0	0	0	0	0	0
ASV_sq99_i13	49.4549	45.2944	39.7255	52.437	45.798	54.0722	43.532	43.9097	67.3255	46.7162	69.6664	38.4011	39.6028	40.9459	53.7134	40.0732	60.2519	103.586	92.0081	72.3746	65.7235	92.033	83.9844	100.924	104.992	102.96	83.8276	102.162	0	0	0	0	0	0	0	0	0	0	0	0	0	0	3.23232	0	0	0	0	0	0
ASV_sq48_i11	65.6992	94.4601	52.6664	65.0448	108.607	84.0105	144.639	94.3773	219.694	138.632	224.8	126.391	165.8	219.214	243.859	191.531	270.408	281.161	366.017	424.871	189.803	266.282	231.848	459.573	202.782	204.383	282.325	497.063	0	0	0	0	0	0	0	0	0	0	0	0	0	0	0	0	0	0	0	0	0
ASV_sq142_k18	0	0	0	0	0	0	0	0	0	0	0	0	0	0	0	0	0	0	0	0	0	0	0	0	0	0	0	0	6.4094	12.9376	14.6707	18.1865	30.5377	48.4761	62.1237	66.0637	46.4767	77.0682	67.9017	78.1941	79.434	63.5402	89.2929	69.1665	74.9986	64.8021	71.7522	76.0266	159.278
ASV_sq43_i09	177.965	220.278	156.495	231.812	320.259	209.874	337.303	256.615	243.317	253.299	219.772	179.608	248.256	194.702	171.525	179.541	226.126	268.26	229.684	254.63	197.465	234.684	243.555	226.366	254.709	308.879	244.102	251.812	0	0	0	0	0	0	0	0	0	0	0	0	0	0	2.0202	2.72003	0	0	0	0	0
ASV_sq84_i09	115.876	121.172	90.8872	134.388	183.846	110.283	188.451	151.403	155.518	132.261	128.201	96.7586	132.699	107.518	95.9679	105.074	128.852	157.465	126.259	146.507	113.174	142.651	138.956	122.876	151.613	163.506	136.022	137.778	0	0	0	0	0	0	0	0	0	0	0	0	0	0	0	0	0	0	0	0	0
ASV_sq120_i09	58.4795	80.9105	57.7826	83.0969	109.261	61.404	112.06	76.6994	83.8616	77.9615	71.821	51.1006	87.4808	64.3436	55.1457	64.3696	82.7556	82.3373	73.5393	84.3882	60.7132	80.0687	87.0384	78.4012	84.9032	98.0422	81.9823	84.6663	0	0	0	0	0	0	0	0	0	0	0	0	1.73626	0	0	0	0.849041	0	0	0	0
ASV_sq126_i09	51.6208	75.8778	48.7541	65.0448	110.897	57.7381	99.4214	84.3978	81.893	71.5911	72.1801	52.9149	84.5254	58.2156	50.8487	64.6851	69.6889	84.6139	76.5615	82.3371	64.2499	77.9213	80.4214	70.9887	78.4596	90.9734	81.7187	74.9813	0	0	0	0	0	0	0	0	0	0	0	0	0	0	0	0	0	0	0	0	0
ASV_sq45_i10	451.592	408.424	313.892	421.789	115.476	231.869	104.758	181.341	84.649	65.524	146.874	130.926	37.2384	49.8593	89.1642	112.647	150.63	243.218	80.9268	77.0628	97.8485	130.994	107.653	127.723	168.669	176.722	117.042	131.53	14.9553	19.1477	19.0461	21.362	102.156	126.851	122.973	137.375	61.855	115.442	78.8622	90.5283	77.6977	121.341	107.879	122.013	65.3761	98.4655	31.6862	68.1346	72.7708
ASV_sq181_k24	0	0	0	0	0	0	0	0	0	0	0	0	0	0	0	0	0	0	0	0	0	0	0	0	0	0	0	0	0	7.50382	10.0378	4.33013	55.9857	36.5747	53.8405	59.2721	19.8209	51.4854	35.2875	50.5003	27.7802	54.9315	28.2828	30.6975	16.6978	28.0529	11.7841	31.3051	18.9964
ASV_sq193_i10	111.183	94.073	64.4035	95.1317	20.282	56.2107	26.4	44.7651	22.0481	18.8078	31.9604	35.6797	8.8663	10.8632	22.5596	26.1896	30.1259	46.6705	21.4909	22.2691	24.4621	33.7454	26.7223	31.3605	38.6613	41.7986	25.8337	28.7428	0	0	0	0	0	0	0	0	0	0	0	0	0	0	0	0	0	0	0	0	0
ASV_sq199_k24	0	0	0	0	0	0	0	0	0	0	0	0	0	0	0	0	0	0	0	0	0	0	0	0	0	0	0	0	8.01175	5.17505	5.91975	2.59808	39.9898	36.5747	39.5043	36.7363	17.087	36.4555	21.3864	30.2537	22.1373	37.7142	26.2626	35.3604	20.377	26.6502	6.28486	18.9409	20.7499
ASV_sq202_i10	90.6072	77.4263	64.1026	84.8162	20.282	40.6305	20.5022	32.5046	19.2921	11.8307	34.115	23.8873	10.344	13.0916	20.4111	23.3497	33.3926	51.6031	21.4909	15.8228	20.9254	28.2235	21.8869	26.2288	30.7016	30.4269	27.1517	24.0565	0	0	0	0	0	0	0	0	0	0	0	0	0	0	0	0	0	0	0	0	0
ASV_sq205_i10	83.7485	80.9105	60.4912	81.6642	19.9549	41.2415	20.5022	37.0666	19.6858	8.49386	24.4191	21.1659	8.57075	9.19194	14.3236	20.8254	27.9482	42.4967	15.1108	17.8739	20.0413	22.0879	23.4138	23.3778	30.7016	30.4269	21.6159	24.6813	0	0	0	0	0	0	0	0	0	0	0	0	0	0	0	0	0	0	0	0	0
ASV_sq261_k24	0	0	0	0	0	0	0	0	0	0	0	0	0	0	0	0	0	0	0	0	0	0	0	0	0	0	0	0	0	0	0	0	0	24.6734	0	0	12.6444	0	0	0	0	0	20.202	24.0917	11.0375	21.6007	0	0	13.7359
ASV_sq212_f22	0	0	0	0	0	0	0	0	5.90574	4.55028	8.25942	3.02371	12.4128	15.0414	12.175	14.8302	14.5185	14.0391	17.7972	12.3066	10.9048	14.7253	11.7069	14.2548	8.71773	11.679	8.69909	23.7441	0	0	0	0	0	0	0	0	4.10088	4.47699	4.81193	4.88713	7.81318	9.01861	4.0404	8.54867	2.54712	5.04951	10.2129	6.83977	0
ASV_sq352_f22	0	0	0	0	0	0	0	0	0	0	0	0	0	0	0	0	0	0	0	0	0	0	0	0	0	0	0	0	0	0	0	0	0	0	0	0	0	0	0	0	0	0	0	0	0	0	0	0	0
ASV_sq169_k19	0	0	0	0	0	0	0	0	0	0	0	0	0	0	0	0	0	0	0	0	0	0	0	0	0	0	0	0	89.7316	132.999	96.2603	54.8483	34.9002	40.6386	45.8759	27.1664	30.4149	33.5774	39.5648	35.839	8.68131	14.7577	16.9697	12.4344	10.4715	12.0627	13.6172	9.47044	10.8133
ASV_sq198_k19	0	0	0	0	0	0	0	0	0	0	0	0	0	0	0	0	0	0	0	0	0	0	0	0	0	0	0	0	59.554	80.2132	63.8303	35.2184	23.2668	29.3179	34.0884	17.2877	21.1879	19.5069	25.129	22.8066	8.68131	0	11.3131	0	0	5.04951	9.16542	10.2596	6.42955
ASV_sq203_k19	0	0	0	0	0	0	0	0	0	0	0	0	0	0	0	0	0	0	0	0	0	0	0	0	0	0	0	0	52.6105	64.1706	61.5139	32.909	15.9959	22.3512	26.1238	14.2006	18.454	17.2684	25.931	22.5739	7.81318	0	8.48485	5.05149	4.2452	8.97691	9.16542	4.47215	9.05982
ASV_sq188_k16	0	0	0	0	0	0	0	0	0	0	0	0	0	0	0	0	0	0	0	0	0	0	0	0	0	0	0	0	29.3764	34.1553	31.4004	23.96	22.5397	28.1567	22.6194	18.2138	25.9723	29.1004	28.3369	27.2283	36.0274	32.385	30.303	27.5889	28.0183	22.1618	36.3998	28.4113	20.7499
ASV_sq191_k16	0	0	0	0	0	0	0	0	0	0	0	0	0	0	0	0	0	0	0	0	0	0	0	0	0	0	0	0	24.0353	32.8615	24.9659	28.2902	19.9949	32.2206	25.8052	23.1532	29.7314	35.4961	35.2875	30.0209	33.423	27.0558	32.7273	27.2003	27.7353	21.6007	38.4948	27.096	19.5809
ASV_sq196_k16	0	0	0	0	0	0	0	0	0	0	0	0	0	0	0	0	0	0	0	0	0	0	0	0	0	0	0	0	29.1094	31.5678	28.3118	22.8053	14.9053	29.6081	30.584	17.9051	28.0227	24.9432	20.8517	24.2029	31.6868	36.0744	25.4545	26.8117	25.4712	28.8944	33.7811	23.6761	16.6584
ASV_sq200_k16	0	0	0	0	0	0	0	0	0	0	0	0	0	0	0	0	0	0	0	0	0	0	0	0	0	0	0	0	24.0353	32.0853	22.9069	20.2073	12.3605	26.9956	27.3981	16.3616	19.1374	28.1411	19.2477	22.5739	26.0439	21.3167	21.4141	27.9775	26.3203	23.2839	35.6142	23.6761	16.9506
ASV_sq15_f20	0	0	0	0	0	0	0	0	181.503	223.874	184.221	165.094	245.596	307.234	216.644	312.382	194.911	324.796	259.234	320.265	121.721	140.811	144.555	225.225	178.524	282.755	172.4	249.313	208.306	231.842	175.791	226.321	304.286	253.411	212.176	202.204	203.335	249.752	237.923	211.077	254.796	274.658	165.253	189.625	210.845	292.311	109.199	134.165	179.151
ASV_sq58_k08	0	0	0	0	0	0	0	0	0	0	0	0	0	0	0	0	0	0	0	0	0	0	0	0	0	0	0	0	129.523	133.257	108.357	136.832	174.137	145.718	121.062	120.705	123.026	135.909	128.853	129.625	158	154.546	86.8687	116.184	131.035	172.525	66.2529	88.6539	108.718
ASV_sq42_f20	0	0	0	0	0.981386	0	0	0	85.8302	93.4324	83.3124	61.986	91.3229	146.514	96.6841	120.851	85.2964	133.94	112.492	122.187	47.1559	45.0962	60.8251	87.8093	78.4596	103.882	64.5842	113.409	83.3222	91.5983	77.7289	103.634	124.696	105.37	93.3448	85.5123	96.029	100.413	95.9713	91.6919	119.368	109.863	73.5354	74.6066	95.6586	132.129	47.9221	60.2425	79.2004
ASV_sq63_k08	0	0	0	0	0	0	0	0	0	0	0	0	0	0	0	0	0	0	0	0	0	0	0	0	0	0	0	0	120.977	123.166	113.247	130.481	170.866	129.463	115.008	96.0084	119.267	133.67	130.992	117.989	157.566	145.118	89.2929	109.967	131.884	152.608	63.3724	81.0249	109.887
ASV_sq87_k08	0	0	0	0	0	0	0	0	101.185	111.937	101.268	85.2685	128.561	170.747	116.021	163.764	105.259	176.817	133.311	155.591	64.5447	67.1841	86.7839	114.608	85.2822	153.979	81.7187	141.215	0	0	0	0	0	0	0	0	0	0	0	0	0	0	0	0	0	0	0	0	0
ASV_sq91_k08	0	0	0	0	0	0	0	0	121.658	124.678	98.3948	90.7112	115.262	157.934	102.055	148.933	91.8297	180.611	133.311	140.354	56.2924	64.4231	75.586	105.2	82.629	158.896	78.0282	125.594	0	0	0	0	0	0	0	0	0	0	0	0	0	0	0	0	0	0	0	0	0
ASV_sq219_St26	0	0	0	0	0	0	0	0	0	0	0	0	0	0	0	0	0	0	0	0	0	0	0	0	0	0	0	0	0	0	0	0	0	0	0	0	0	0	0	0	0	0	0	0	0	0	0	0	0
ASV_sq259_St26	0	0	0	0	0	0	0	0	0	0	0	0	0	0	0	0	0	0	0	0	0	0	0	0	0	0	0	0	0	0	0	0	0	0	0	0	0	0	0	0	0	0	0	0	0	0	0	0	0
ASV_sq130_k15	0	0	0	0	0	0	0	0	0	0	0	0	0	0	0	1.57769	0	0	0	0	0	0	0	0	0	0	0	0	67.8328	79.9545	52.2482	55.7143	54.5316	40.0581	50.0175	54.3327	52.628	68.7538	60.4165	54.922	52.0879	40.1738	60.202	39.2462	36.5087	47.4093	76.9896	63.6624	31.5633
ASV_sq178_k15	0	0	0	0	0	0	0	0	0	0	0	0	0	0	0	0	0	0	0	0	0	0	0	0	0	0	0	0	33.3823	37.7778	26.7676	26.5581	22.5397	22.9318	26.4424	28.4012	26.9975	31.9785	35.8222	29.7882	28.2143	19.267	27.0707	23.7031	18.1129	24.1255	39.0185	31.8312	16.0739
ASV_sq192_k15	0	0	0	0	0	0	0	0	0	0	0	0	0	0	0	0	0	0	0	0	0	0	0	0	0	0	0	0	25.9047	36.2253	27.2823	21.0733	21.8126	18.2874	23.2566	21.9183	17.7705	27.1817	24.0597	22.8066	28.2143	23.3664	24.2424	19.0402	16.1318	24.1255	30.3768	24.4653	14.6126
ASV_sq379_k41	0	0	0	0	0	0	0	0	0	0	0	0	0	0	0	0	0	0	0	0	0	0	0	0	0	0	0	0	0	0	0	0	0	0	0	0	0	0	0	0	0	0	0	0	0	0	0	0	0
ASV_sq387_k41	0	0	0	0	0	0	0	0	0	0	0	0	0	0	0	0	0	0	0	0	0	0	0	0	0	0	0	0	0	0	0	0	0	0	0	0	0	0	0	0	0	0	0	0	0	0	0	0	0
ASV_sq242_k31	0	0	0	0	0	0	0	0	0	0	0	0	0	0	0	0	0	0	0	0	0	0	0	0	0	0	0	0	18.427	94.1858	15.7002	13.8564	26.5387	29.6081	56.0706	23.7706	8.5435	13.7508	9.08921	8.14522	5.64285	6.55899	0	0	1.98109	0	2.09495	0	2.92252
ASV_sq248_k31	0	0	0	0	0	0	0	0	0	0	0	0	0	0	0	0	0	0	0	0	0	0	0	0	0	0	0	0	19.2282	79.9545	13.1264	15.8771	21.4491	33.3817	49.6989	28.7099	7.86002	13.431	7.2179	6.51617	0	6.14905	2.42424	2.72003	1.98109	2.52476	0	1.57841	2.04577
ASV_sq251_k31	0	0	0	0	0	0	0	0	0	0	0	0	0	0	0	0	0	0	0	0	0	0	0	0	0	0	0	0	19.2282	82.0245	13.6412	10.9697	22.9033	28.447	51.2919	19.7574	7.86002	11.832	5.07926	5.81801	0	6.14905	0	0	4.2452	4.20793	5.76112	0	0
ASV_sq265_k31	0	0	0	0	0	0	0	0	0	0	0	0	0	0	0	0	0	0	0	0	0	0	0	0	0	0	0	0	17.6259	68.3106	10.5526	10.9697	21.4491	23.5123	39.5043	18.5225	0	11.5123	5.34659	7.21434	6.07692	4.50931	4.0404	8.93724	0	0	0	3.15681	0
ASV_sq271_k31	0	0	0	0	0	0	0	0	0	0	0	0	0	0	0	0	0	0	0	0	0	0	0	0	0	0	0	0	14.9553	62.1006	13.3838	9.23761	14.9053	23.5123	42.0529	18.8312	5.80958	10.8727	4.5446	5.35257	2.60439	4.91924	0	3.49718	0	1.12211	0	1.31534	0
ASV_sq70_k30	0	0	0	0	0	0	0	0	0	0	0	0	0	0	0	0	0	0	0	0	0	0	0	0	0	0	0	0	30.7117	9.83259	12.3543	19.9186	0	9.28882	9.55749	3.3958	0	4.15721	0	0	3.90659	4.91924	0	10.8801	4.52822	4.20793	7.85608	5.26136	8.47532
ASV_sq315_k30	0	0	0	0	0	0	0	0	0	0	0	0	0	0	0	0	0	0	0	0	0	0	0	0	0	0	0	0	15.7564	8.28007	10.2952	10.9697	0	3.19303	2.86725	2.16096	0	0	1.33665	0.698162	0	0	0	2.72003	2.26411	2.52476	0	0	0
ASV_sq323_k30	0	0	0	0	0	0	0	0	0	0	0	0	0	0	0	0	0	0	0	0	0	0	0	0	0	0	0	0	19.2282	7.24506	5.91975	16.7432	0	0	0	0	0	0	0	0	0	0	0	0	0	0	0	0	0
ASV_sq324_k30	0	0	0	0	0	0	0	0	0	0	0	0	0	0	0	0	0	0	0	0	0	0	0	0	0	0	0	0	11.2165	8.28007	4.63285	12.7017	5.08961	0	0	0	1.7087	0	0	0	0	0	4.0404	0	0	0	0	0	0
ASV_sq44_k05	0	0	0	0	0	0	0	0	0	0	0	0	0	0	0	1.57769	0	0	0	0	0	0	0	0	0	0	0	0	191.214	149.3	155.2	161.947	97.4297	143.106	143.681	120.396	144.898	163.73	139.813	152.432	120.67	93.0557	142.626	147.659	146.035	132.971	171.262	187.567	148.756
ASV_sq249_i35	42.9572	30.5834	28.2894	38.6831	28.7873	20.1625	23.8724	31.6492	14.5675	6.37039	7.54121	15.1185	8.57075	6.40651	6.8037	11.3593	6.17037	7.20926	7.7233	8.20441	2.94724	3.68132	0	7.12738	3.41129	1.84405	3.95413	2.18695	0	0	0	0	0	0	0	0	0	0	0	0	0	0	0	0	0	0	0	0	0
ASV_sq311_i35	20.9371	18.9695	14.1447	20.3444	10.141	9.16478	13.4809	12.2605	0	0	0	0	0	0	0	0	0	0	0	0	0	0	4.83547	0	0	0	0	0	0	0	0	0	0	0	0	0	0	0	0	0	0	0	0	0	0	0	0	0	0
ASV_sq296_i40	0	1.93566	0	0	1.30852	0	1.96596	0	2.3623	3.33687	2.51374	2.41896	5.02423	5.01379	6.8037	2.83983	6.17037	7.96813	4.02955	6.44632	3.53669	11.044	5.34446	5.987	1.1371	3.68811	5.00857	5.93602	0	0	0	0	0	0	0	0	0	0	0	0	0	0	0	0	0	0	0	0	0
ASV_sq215_k29	0	0	0	0	0	0	0	0	0	0	0	0	0	0	0	0	0	0	0	0	0	0	0	0	0	0	0	0	21.8988	24.064	23.1642	19.9186	22.5397	12.7721	14.3362	7.1003	18.7957	5.11656	13.0992	14.6614	13.8901	16.3975	12.1212	12.823	32.8296	6.73268	2.88056	18.1517	21.0422
ASV_sq220_k29	0	0	0	0	0	0	0	0	0	0	0	0	0	0	0	0	0	0	0	0	0	0	0	0	0	0	0	0	20.5635	23.2877	22.6495	18.1865	17.0866	13.3527	11.469	5.55676	16.0618	3.19785	9.62387	13.2651	13.8901	13.5279	12.9293	11.2687	30.5655	6.45216	3.14243	15.521	21.9189
ASV_sq225_k29	0	0	0	0	0	0	0	0	0	0	0	0	0	0	0	0	0	0	0	0	0	0	0	0	0	0	0	0	23.2341	21.4764	22.9069	16.7432	18.9043	9.28882	15.6106	4.93934	14.6948	0	10.1585	10.7051	14.3242	21.3167	7.67677	10.4915	24.6222	5.04951	4.45178	13.6795	12.8591
ASV_sq218_k29	0	0	0	0	0	0	0	0	0	0	0	0	0	0	0	0	0	0	0	0	0	0	0	0	0	0	0	0	24.3023	26.6515	23.1642	18.1865	20.722	15.0943	12.4247	7.1003	18.454	4.15721	5.88125	12.1015	15.1923	21.3167	16.1616	13.2116	28.5844	4.20793	4.45178	18.6778	18.1196
ASV_sq197_f31	0	0	0	0	0	0	0	0	31.891	34.5821	12.9278	66.5215	44.9226	18.6624	28.6471	39.7577	19.6	21.2483	13.7676	21.6831	34.7775	18.0998	20.6144	25.0884	22.7419	15.0598	18.4526	10.9348	0	0	0	0	0	0	0	0	0	0	0	0	0	0	0	0	0	0	0	0	0
ASV_sq223_f31	0	0	0	0	0	0	0	0	19.6858	18.2011	9.33673	44.4485	24.5301	8.63486	15.7559	23.6653	9.80001	11.0036	8.3949	13.1857	17.3887	15.0321	11.7069	16.5355	17.8145	5.53216	9.48992	13.4341	0	0	0	0	0	0	0	0	0	0	0	0	0	0	0	0	0	0	0	0	0
ASV_sq234_f31	0	0	0	0	0	0	0	0	14.5675	16.6844	6.823	38.7034	17.7326	7.24214	14.6817	23.0342	12.3407	9.48587	6.38012	11.4276	12.9679	14.7253	11.4524	14.825	10.2339	6.76153	11.5988	0	0	0	0	0	0	0	0	0	0	0	0	0	0	0	0	0	0	0	0	0	0
ASV_sq23_f19	0	0	0	0	0	0	0	0	11.0241	13.9542	8.25942	9.07112	13.2994	24.2333	13.6074	6.94181	3.26667	17.8334	5.37273	5.27426	3.53669	7.66942	6.10796	3.70624	3.03226	3.68811	11.0716	4.68633	0	0	0	0	0	0	0	0	6.49306	5.75613	5.88125	6.98162	11.7198	15.5776	19.798	8.93724	25.4712	36.7492	15.1884	12.6273	90.8905
ASV_sq209_f19	0	0	0	0	0	0	0	0	9.44919	8.79721	7.54121	7.86164	8.8663	10.3061	7.16178	6.31074	21.4148	12.1419	7.05171	9.08345	41.8509	20.554	21.1234	17.3908	34.1129	25.8168	13.1804	29.6801	0	0	0	0	0	0	0	0	0	0	1.87131	0	0	5.32918	4.84848	5.44006	11.0375	10.3796	3.4043	7.62897	8.18307
ASV_sq240_f19	0	0	0	0	0	0	0	0	9.84291	3.64022	8.25942	5.1403	8.57075	6.12796	4.65516	4.41752	6.8963	3.79435	4.02955	2.34412	26.2305	11.9643	10.9434	9.69324	27.6693	17.8259	5.00857	13.7466	0	0	0	0	0	0	0	0	1.36696	0.63957	0	0	0	3.27949	1.61616	3.88576	5.66027	4.76898	3.14243	4.47215	2.33802
ASV_sq16_k03	0	0	0	0	0	0	0	0	0	0	0	0	0	0	0	0	0	0	0	0	0	0	0	0	0	0	0	0	400.053	321.629	337.94	310.615	212.31	278.665	227.468	157.133	300.048	309.552	263.854	229.695	375.033	455.85	389.495	344.667	379.521	338.317	334.931	272.275	244.323
ASV_sq17_k03	0	0	0	0	0	0	0	0	0	0	0	0	0	0	0	0	0	0	0	0	0	0	0	0	0	0	0	0	384.297	314.125	362.392	334.286	211.219	280.697	240.212	144.476	316.793	284.609	238.191	216.197	365.049	463.229	388.687	353.604	374.427	322.327	344.62	259.385	235.848
ASV_sq29_k03	0	0	0	0	0	0	0	0	0	0	0	0	0	0	0	0	0	0	0	0	0	0	0	0	0	0	0	0	315.93	233.912	271.022	232.961	149.417	209.579	196.884	117.309	211.879	232.484	195.953	174.54	265.648	320.161	298.99	266.952	287.259	253.598	269.987	193.881	181.781
ASV_sq117_f32	0	0	0	0	0	0	0	0	15.7487	16.0777	14.3642	10.8853	13.8905	6.96359	16.4721	14.8302	22.1408	17.454	17.7972	9.66948	22.6938	26.9963	27.2313	14.5399	25.0161	21.514	19.5071	16.5584	0	0	0	0	0	0	0	0	0	0	0	0	0	0	8.08081	0	13.5846	10.9406	10.2129	8.68124	10.2288
ASV_sq4_f19	0	0	0	0	0	0	0	0	45.2774	48.5363	35.5514	45.3556	41.376	91.9194	47.2678	27.1362	13.0667	46.291	19.1404	26.6643	15.0309	28.837	22.6503	22.2374	13.2661	13.5231	51.4037	20.3074	0	0	0	0	0	0	0	0	22.8966	19.8267	30.4756	22.3412	34.7252	85.2669	66.2626	42.3548	86.0361	126.799	59.9681	46.563	332.875
ASV_sq12_f19	0	0	0	0	0	0	0	0	23.2293	24.2682	17.237	22.3754	23.939	53.2019	27.931	9.46611	11.2519	23.5249	8.3949	12.5996	7.95756	16.8727	14.5064	13.3995	4.54838	7.68356	24.5156	12.8093	0	0	0	0	0	0	0	0	17.7705	10.8727	17.6438	11.1706	23.0055	42.6334	30.303	15.1545	51.5085	69.01	35.8761	20.2562	173.598
ASV_sq22_f19	0	0	0	0	0	0	0	0	15.7487	9.40391	12.2096	14.8162	13.595	24.2333	10.3846	3.78644	2.54074	11.7625	5.70853	7.03235	6.18921	11.044	6.87145	7.12738	6.06451	1.84405	12.6532	4.06148	0	0	0	0	0	0	0	0	5.80958	6.07592	9.35654	7.21434	7.81318	20.0869	14.9495	11.2687	28.5844	38.1519	14.6647	12.3642	84.1687
ASV_sq246_f17	0	0	0	0	0	0	0	0	5.11831	4.24693	9.33673	3.93082	5.61532	4.4567	2.50662	3.15537	9.43704	3.41491	4.36535	1.17206	23.578	9.2033	11.7069	6.84229	22.3629	17.8259	7.38105	13.1217	0	0	0	0	0	0	0	0	0	0	1.87131	0	2.60439	3.27949	0	1.94288	2.26411	3.36634	1.30935	4.73522	3.50703
ASV_sq250_f17	0	0	0	0	0	0	0	0	6.29946	4.24693	4.66837	3.62845	7.68412	3.34253	6.08752	4.10198	6.53334	4.93265	3.02216	4.98125	18.5676	9.81685	10.6889	7.69757	15.5403	11.9864	4.74496	11.872	0	0	0	0	0	0	0	0	0	0	0	0	0	1.63975	2.0202	3.10861	5.66027	3.36634	2.09495	3.15681	5.5528
ASV_sq266_f17	0	0	0	0	0	0	0	0	2.75601	3.64022	3.59105	3.02371	5.02423	1.94981	4.65516	3.78644	6.17037	3.79435	3.02216	2.34412	16.2098	8.28297	6.10796	6.55719	18.9516	14.1378	5.00857	15.9335	0	0	0	0	0	0	0	0	1.36696	0	0	0	0	2.04968	2.82828	4.66291	2.54712	4.48846	2.09495	2.89375	1.75351
ASV_sq244_f19	0	0	0	0	0	0	0	0	3.93716	0	0	3.02371	4.72869	3.62107	0	4.10198	5.80741	4.17378	3.35796	2.93015	12.9679	11.044	9.16194	11.1187	15.5403	13.2157	6.063	9.68508	0	0	0	0	0	0	0	0	0	0	0	0	0	0	0	0	3.67918	3.36634	0	4.20909	2.92252
ASV_sq183_k34	0	0	0	0	0	0	0	0	24.4104	24.8749	28.3693	30.8418	21.2791	20.0552	24.7082	17.3545	13.7926	16.6951	18.133	14.6507	30.6513	24.2354	19.5964	23.0927	22.3629	25.2021	24.7792	29.9925	4.80705	8.02132	0	0	0	0	0	10.1874	0	0	3.47529	0	0	0	0	0	0	4.76898	2.61869	0	8.76757
ASV_sq187_f21	0	0	0	0	0	0	0	0	29.5287	21.538	22.9827	32.9584	21.2791	20.0552	21.4854	11.9904	15.9704	15.5568	14.775	13.7717	37.1353	24.5421	22.6503	14.5399	18.9516	29.5049	31.1058	37.4906	0	0	0	0	0	0	0	0	0	0	0	0	0	0	0	0	0	0	0	0	0
ASV_sq299_k34	0	0	0	0	0	0	0	0	0	0	0	0	0	0	0	0	0	0	0	0	0	0	0	0	0	0	0	0	3.2047	3.36378	6.69189	2.3094	5.45316	0	8.28316	0	4.44262	0	1.87131	0	0	2.86956	0	0	5.94328	0	3.14243	0	6.1373
ASV_sq314_k34	0	0	0	0	0	0	0	0	0	0	0	0	0	0	0	0	0	0	0	0	0	0	0	0	0	0	0	0	0	0	0	0	9.81568	11.9013	0	0	0	0	0	0	2.17033	0	11.3131	0	0	0	4.45178	0	0
ASV_sq343_k04	0	0	0	0	0	0	0	0	0	0	0	0	0	0	0	0	0	0	0	0	0	0	0	0	0	0	0	0	0	2.32877	3.86071	0	0	2.61248	3.823	3.7045	0	0	0	0.698162	0.868131	0	0	0	0	0	1.30935	0	0
ASV_sq354_k04	0	0	0	0	0	0	0	0	0	0	0	0	0	0	0	0	0	0	0	0	0	0	0	0	0	0	0	0	3.2047	0	0	0	0	1.45138	0	0	0	0	0	0	0	0	0	0	0	0	0	0	0
ASV_sq356_k04	0	0	0	0	0	0	0	0	0	0	0	0	0	0	0	0	0	0	0	0	0	0	0	0	0	0	0	0	0	1.55251	0	1.44338	3.63544	0	2.86725	0	0	0	0	0	0	0	0	0	0	0	0	0	0
ASV_sq358_k04	0	0	0	0	0	0	0	0	0	0	0	0	0	0	0	0	0	0	0	0	0	0	0	0	0	0	0	0	2.93764	0	0	0	0	3.48331	0	0	0	0	0	0	0	0	0	0	1.41507	1.12211	0	0	0
ASV_sq7_k03	0	0	0	0	0	0	0	0	12.2052	19.7179	15.8006	13.909	10.0485	11.4203	18.9787	11.3593	24.3185	19.7306	17.1256	6.73933	27.7041	23.9286	21.1234	15.3951	19.3306	20.5919	20.0343	18.7453	730.939	580.899	639.333	581.103	372.269	509.144	442.83	246.658	544.392	519.651	454.193	423.551	679.312	763.302	695.354	649.699	666.214	569.192	664.624	495.62	410.907
ASV_sq109_f32	0	0	0	0	0	0	0	0	17.7172	18.2011	12.5687	11.4901	16.5504	10.8632	14.6817	8.83504	25.0445	20.4895	14.4392	13.7717	27.4094	29.7573	26.2133	16.2504	23.1209	20.5919	25.8337	21.2447	0	0	0	0	0	0	0	0	0	0	0	0	0	0	10.101	0	14.1507	9.53797	12.3079	9.73351	12.8591
ASV_sq110_f32	0	0	0	0	0	0	0	0	9.05547	18.5045	16.5188	13.6067	10.9351	12.813	11.8169	9.78165	22.8667	17.8334	17.4614	11.4276	25.641	31.2912	24.6863	21.6672	11.371	25.5094	23.1976	22.182	0	0	0	0	0	0	0	0	0	0	0	0	0	0	8.88889	0	11.8866	12.0627	12.5697	9.47044	10.5211
ASV_sq140_f32	0	0	0	0	0	0	0	0	10.2366	13.0441	9.69584	8.46638	8.27521	8.9134	11.4589	7.88843	11.9778	11.383	15.1108	7.32536	16.5046	21.1676	23.6683	15.9653	15.1613	18.1332	12.9168	13.1217	0	0	0	0	0	0	0	0	0	0	0	0	0	0	8.08081	0	8.77342	5.61057	7.59421	4.99829	7.01406
ASV_sq24_i22	647.607	584.569	790.598	593.713	661.454	610.986	545.695	634.124	269.696	439.86	299.494	631.955	418.785	383.276	327.294	515.903	470.037	179.852	332.774	364.217	532.862	371.507	384.801	292.793	336.959	253.557	375.906	323.044	0	0	0	0	0	0	0	0	0	0	0	0	0	0	0	0	2.83014	0	0	0	0
ASV_sq184_f21	0	0	0	0	0	0	0	0	25.5916	25.1782	24.7783	27.5157	19.5059	20.0552	24.7082	15.4613	21.7778	17.0746	17.7972	13.7717	30.9461	24.8489	26.2133	17.961	23.1209	30.4269	36.378	29.6801	0	0	0	0	0	0	0	0	0	0	0	0	0	0	0	0	0	0	0	0	0
ASV_sq201_f21	0	0	0	0	0	0	0	0	16.1424	21.2346	28.7284	21.7707	23.0524	12.2559	16.114	16.7235	12.3407	12.9008	11.4171	12.3066	28.5883	23.0083	18.3239	10.5485	18.9516	21.8213	26.8881	25.6186	0	0	0	0	0	0	0	0	0	0	0	0	0	0	0	0	0	0	0	0	0
ASV_sq302_k34	0	0	0	0	0	0	0	0	0	0	0	0	0	0	0	0	0	0	0	0	0	0	0	0	0	0	0	0	2.67058	2.58752	2.31642	2.59808	2.90835	4.35414	5.09733	3.3958	2.05044	1.91871	3.20796	2.09448	0	0	3.23232	0	0	1.12211	3.66617	2.10454	7.89081
ASV_sq21_i22	686.593	630.25	854.701	598.298	703.981	638.785	578.273	657.219	282.295	499.621	335.763	665.215	409.918	400.546	352.718	500.442	457.697	173.781	352.921	370.37	526.083	381.937	400.326	311.039	365.766	273.535	410.703	353.349	0	0	0	0	0	0	0	0	0	0	0	0	0	0	0	0	0	0	0	0	0
ASV_sq26_i22	651.578	552.824	787.589	540.13	663.417	607.32	535.865	609.603	273.239	455.635	316.372	603.532	390.708	377.984	340.185	503.282	460.6	176.437	323.036	338.432	536.398	359.236	380.475	290.512	345.677	268.925	393.304	314.921	0	0	0	0	0	0	0	0	0	0	0	0	0	0	0	0	0	0.561057	0	0	0
ASV_sq30_i22	586.961	532.693	744.553	511.189	579.672	542.555	505.814	573.392	237.805	427.423	301.648	572.388	361.745	343.723	322.638	461.315	401.8	157.086	297.179	339.604	471.854	327.331	329.575	264.853	302.847	235.424	347.436	291.177	0	0	0	0	0	0	0	0	0	0	0	0	0	0	0	0	0	0	0	0	0
ASV_sq38_i22	499.603	425.845	626.58	433.25	503.124	455.184	409.762	489.564	223.237	355.529	263.583	484.7	313.867	285.229	271.79	386.533	336.467	129.008	247.817	275.727	402.299	266.282	271.804	208.405	248.266	180.41	267.827	237.753	0	0	0	0	0	0	0	0	0	0	0	0	0	0	0	0	0.566027	0	0	0	0
ASV_sq46_i22	446.538	364.291	568.496	363.048	455.363	409.971	374.094	442.803	202.764	313.363	234.137	390.058	280.471	260.996	238.487	355.61	301.259	120.281	216.588	249.941	370.469	250.33	246.609	200.992	231.209	163.199	264.136	215.259	0	0	0	0	0	0	0	0	0	0	0	0	0	0	0	0	0	0	0	0	0
ASV_sq53_i22	410.079	400.294	520.043	387.69	412.182	382.782	333.652	405.737	172.448	286.668	223.004	384.615	260.669	234.812	205.185	323.11	299.808	103.206	190.06	213.608	333.923	225.174	234.902	187.308	207.71	162.277	236.721	220.57	0	0	0	0	0	0	0	0	0	0	0	0	0	0	0	0	0	0	0	0	0
ASV_sq349_i22	0	0	0	0	0	0	0	0	0	0	0	9.97823	0	0	0	11.9904	0	0	0	11.4276	0	0	0	0	0	0	0	0	0	0	0	0	0	0	0	0	0	0	0	0	0	0	0	0	0	0	0	0	0
ASV_sq221_k35	0	0	0	0	0	0	0	0	0	0	0	0	0	0	0	0	0	0	0	0	0	0	0	0	0	0	0	0	25.6376	31.309	36.548	30.8883	31.2648	30.7692	41.7344	17.2877	16.0618	16.309	16.5744	13.2651	12.1538	30.7453	23.4343	26.8117	19.2449	18.7954	23.8301	13.9426	21.6267
ASV_sq252_k35	0	0	0	0	0	0	0	0	0	0	0	0	0	0	0	0	0	0	0	0	0	0	0	0	0	0	0	0	16.0235	14.2314	23.4216	14.7224	13.4511	14.8041	21.0265	11.1135	11.2774	7.67484	12.8318	6.28345	12.1538	22.9565	13.3333	13.6002	11.0375	10.099	9.95103	9.73351	8.47532
ASV_sq253_k35	0	0	0	0	0	0	0	0	0	0	0	0	0	0	0	0	0	0	0	0	0	0	0	0	0	0	0	0	15.4894	14.2314	22.6495	18.4752	14.5418	16.5457	23.5751	13.8919	7.86002	9.91334	10.4259	7.44706	0	18.0372	10.101	17.4859	13.0186	11.5017	10.4748	7.62897	8.18307
ASV_sq284_k35	0	0	0	0	0	0	0	0	0	0	0	0	0	0	0	0	0	0	0	0	0	0	0	0	0	0	0	0	8.81293	9.57383	11.5821	11.2583	9.0886	12.1916	14.9734	9.87868	6.8348	4.47699	4.5446	3.49081	3.03846	8.19874	11.3131	6.60579	7.92438	8.13533	6.28486	5.52443	6.1373
ASV_sq290_k35	0	0	0	0	0	0	0	0	0	0	0	0	0	0	0	0	0	0	0	0	0	0	0	0	0	0	0	0	12.0176	7.76257	9.26569	8.94893	8.72505	9.5791	15.292	4.93934	8.88524	3.19785	3.47529	2.79265	3.90659	13.5279	8.08081	8.54867	6.50931	5.8911	6.28486	4.73522	4.67604
ASV_sq180_f21	0	0	0	0	0	0	0	0	32.6785	30.3352	30.1648	35.3774	25.1212	21.7264	28.6471	17.039	20.3259	17.8334	15.7824	23.4412	33.3039	26.9963	26.4678	16.8206	27.6693	24.8947	31.8967	31.2422	0	0	0	0	0	0	0	0	0	0	0	0	0	0	0	0	0	0	0	0	0
ASV_sq300_k34	0	0	0	0	0	0	0	0	0	0	0	0	0	0	0	0	0	0	0	0	0	0	0	0	0	0	0	0	0	0	0	5.48483	0	0	0	0	0	7.35506	5.61392	5.35257	0	0	0	9.7144	0	0	0	5.52443	3.21478
ASV_sq255_i39	25.2689	32.1319	23.4742	12.6078	80.1466	11.9142	31.4554	83.2573	0	0	0	1.81422	0	0	0	7.88843	0	0	0	0	0	0	0	0	26.5322	0	36.6416	0	0	0	0	0	0	0	0	0	0	0	0	0	0	0	0	0	0	0	0	0	0
ASV_sq325_i39	7.94166	8.90403	0	4.8712	20.9362	0	9.54895	20.8143	0	0	0	0	0	0	0	0	0	0	0	0	0	0	0	0	3.03226	0	6.063	0	0	0	0	0	0	0	0	0	0	0	0	0	0	0	0	0	0	0	0	0	0
ASV_sq329_i39	4.33182	6.19411	2.70856	0	17.9921	0	6.17873	19.1036	0	0	0	0	0	0	0	0	0	0	0	0	0	0	0	0	5.68548	0	8.9627	0	0	0	0	0	0	0	0	0	0	0	0	0	0	0	0	0	0	0	0	0	0
ASV_sq332_i39	0	0	8.12568	0	18.9735	2.74943	0	19.9589	0	0	0	0	0	0	0	0	0	0	0	0	0	0	0	0	3.79032	0	7.38105	0	0	0	0	0	0	0	0	0	0	0	0	0	0	0	0	0	0	0	0	0	0
ASV_sq333_i39	0	0	0	0	19.9549	0	8.42555	18.2482	0	0	0	0	0	0	0	0	0	0	0	0	0	0	0	0	0	0	11.0716	0	0	0	0	0	0	0	0	0	0	0	0	0	0	0	0	0	0	0	0	0	0
ASV_sq338_i39	0	0	0	0	17.665	0	0	17.1077	0	0	0	0	0	0	0	0	0	0	0	0	2.06307	0	0	0	0	0	9.75353	0	0	0	0	0	0	0	0	0	0	0	0	0	0	0	0	0	0	0	0	0	0
ASV_sq344_i39	0	0	0	0	20.9362	0	0	18.8184	0	0	0	0	0	0	0	0	0	0	0	0	0	0	0	0	0	0	0	0	0	0	0	0	0	0	0	0	0	0	0	0	0	0	0	0	0	0	0	0	0
ASV_sq275_k44	0	0	0	0	0	0	0	0	0	0	0	0	0	0	0	0	0	0	0	0	0	0	0	0	0	0	0	0	5.60823	6.46881	6.69189	4.6188	2.54481	6.67634	4.77874	4.32192	4.10088	3.51764	2.40597	5.81801	3.03846	3.68943	2.42424	3.49718	2.83014	1.9637	3.66617	3.68295	2.33802
ASV_sq18_f30	0	0	0	0	0	0	0	0	187.015	161.99	161.956	189.284	257.123	244.561	222.373	254.007	260.971	231.835	261.585	185.771	175.656	167.5	303.362	263.143	139.484	311.338	316.858	340.54	0	0	0	0	0	0	0	0	29.7314	112.564	139.011	104.259	177.533	285.726	111.111	177.968	269.146	278.284	101.082	118.644	192.01
ASV_sq98_f30	0	0	0	0	0	0	0	0	60.6323	47.6263	53.5067	56.2409	70.6348	70.193	61.2333	76.36	73.3186	72.0926	74.2109	51.8636	41.2614	52.7656	88.8199	72.4142	44.7258	88.822	80.1371	111.535	0	0	0	0	0	0	0	0	9.56872	34.5368	40.0994	28.6246	48.1813	87.7265	35.1515	45.0748	80.0928	74.9011	29.3294	37.0926	56.9892
ASV_sq372_i29	0	0	0	0	0	0	3.37022	0	0	0	0	0	0	0	0	0	0	0	0	0	0	0	0	0	0	0	0	0	0	0	0	0	0	0	0	0	0	0	0	0	0	0	0	0	0	0	0	0	0
ASV_sq133_k11	0	0	0	0	0	0	0	0	0	0	0	0	0	0	0	0	0	0	0	0	0	0	0	0	0	0	0	0	48.8717	49.1629	67.9484	60.3331	60.3483	64.4412	66.5838	59.5808	31.4401	23.6641	34.2182	39.097	32.5549	32.7949	23.4343	30.6975	37.6408	35.9077	21.4733	22.0977	33.609
ASV_sq217_k11	0	0	0	0	0	0	0	0	0	0	0	0	0	0	0	0	0	0	0	0	0	0	0	0	0	0	0	0	16.2906	15.7839	23.4216	19.6299	19.2678	20.6096	23.2566	17.5964	9.91046	8.95398	9.08921	14.196	0	13.118	8.88889	0	7.64137	12.0627	0	8.41817	0
ASV_sq298_i27	19.4932	13.9367	11.1352	19.1983	27.8059	20.468	29.4894	18.5333	0	0	0	0	0	0	0	0	0	0	0	0	0	0	0	0	0	0	0	0	0	0	0	0	0	0	0	0	0	0	0	0	0	0	0	0	0	0	0	0	0
ASV_sq301_i27	23.464	14.3239	12.6399	14.3271	27.1517	16.4966	24.7149	20.8143	0	0	0	0	0	0	0	0	0	0	0	0	0	0	0	0	0	0	0	0	0	0	0	0	0	0	0	0	0	0	0	0	0	0	0	0	0	0	0	0	0
ASV_sq305_i27	24.9079	13.1625	12.339	16.6194	19.3006	14.6637	22.4681	20.8143	0	0	0	0	0	0	0	0	0	0	0	0	0	0	0	0	0	0	0	0	0	0	0	0	0	0	0	0	0	0	0	0	0	0	0	0	0	0	0	0	0
ASV_sq304_i27	23.103	10.8397	13.2418	16.3328	24.5347	12.5252	24.9958	18.2482	0	0	0	0	0	0	0	0	0	0	0	0	0	0	0	0	0	0	0	0	0	0	0	0	0	0	0	0	0	0	0	0	0	0	0	0	0	0	0	0	0
ASV_sq307_i27	22.3811	12.3882	9.93138	13.4674	23.8804	17.1076	21.3447	20.2441	0	0	0	0	0	0	0	0	0	0	0	0	0	0	0	0	0	0	0	0	0	0	0	0	0	0	0	0	0	0	0	0	0	0	0	0	0	0	0	0	0
ASV_sq309_i27	20.5761	13.1625	9.63043	16.0463	21.2634	12.8307	22.1873	18.8184	0	0	0	0	0	0	0	0	0	0	0	0	0	0	0	0	0	0	0	0	0	0	0	0	0	0	0	0	0	0	0	0	0	0	0	0	0	0	0	0	0
ASV_sq158_i26	62.0894	61.5539	42.4341	45.2735	89.9604	77.5952	95.4895	74.1332	80.7118	53.39	79.3622	113.087	84.5254	72.9785	64.8142	56.7967	71.1408	52.7414	47.3472	58.3099	77.5125	60.7418	65.4061	58.4445	54.2016	38.7251	57.9939	62.172	0	0	0	0	0	0	0	0	0	0	0	0	0	0	0	0	0	0	0	0	0
ASV_sq162_i26	54.1477	63.4896	36.4151	47.2793	83.4178	76.9842	90.1533	75.5589	90.9485	51.5698	70.3846	114.598	67.6794	75.7639	68.037	46.6995	66.7852	45.5322	40.2955	56.5518	73.9758	56.4469	59.2981	64.4315	58.3709	39.6472	51.4037	58.4229	0	0	0	0	0	0	0	0	0	0	0	0	0	0	0	0	0.849041	0	0	0	0
ASV_sq165_i26	67.1432	53.4242	43.9388	38.9696	88.979	65.3755	78.9193	65.2943	81.4993	54.3	66.4344	100.085	78.91	61.8367	67.3208	56.4811	64.9704	45.5322	45.3324	56.5518	70.1444	47.2436	49.1182	60.4402	43.2096	37.4958	44.2863	51.862	0	0	0	0	0	0	0	0	0	0	0	0	0	0	0	0	0	0	0	0	0
ASV_sq173_i26	64.9773	46.8429	37.017	38.11	68.3699	53.4612	70.7746	58.7363	65.3569	47.9296	56.3795	93.7349	57.0398	56.8229	42.2545	47.3306	51.5408	34.908	39.6239	35.7478	61.8921	54.913	41.4832	44.1898	45.4838	31.9636	42.7046	48.7378	0	0	0	0	0	0	0	0	0	0	0	0	0	0	0	0	0	0	0	0	0
ASV_sq182_i26	44.7621	51.8757	27.3865	38.9696	69.6784	44.2965	60.6639	52.1784	66.9318	39.1324	43.8108	74.0808	60.5864	54.316	51.9229	37.8644	50.4519	35.2874	28.2069	39.85	53.6398	42.9487	36.9022	42.4792	36.008	28.2755	36.6416	34.9913	0	0	0	0	0	0	0	0	0	0	0	0	0	0	0	0	0	0	0	0	0
ASV_sq190_i26	41.1523	39.1003	28.5903	32.0926	55.939	44.2965	61.2256	35.641	51.5768	35.7955	48.8383	74.3832	47.878	40.1103	46.1935	32.8159	33.7556	28.0782	29.2142	30.7665	42.735	37.7335	37.4112	38.2028	34.1129	24.8947	32.6875	35.9285	0	0	0	0	0	0	0	0	0	0	0	0	0	0	0	0	0	0	0	0	0
ASV_sq134_k43	0	0	0	0	0	0	0	0	0	0	0	0	0	0	0	0	0	0	0	0	0	0	0	0	0	0	0	0	22.967	29.239	33.7168	40.9919	40.7169	65.8926	32.4955	37.3537	56.7289	57.5613	33.6835	42.3551	27.7802	0	16.5657	7.77152	23.7731	65.0826	42.6847	98.3874	54.0667
ASV_sq49_k07	0	0	0	0	0	0	0	0	0	0	0	0	0	0	0	4.41752	0	0	0	0	0	0	0	0	0	0	0	0	133.796	185.525	152.884	136.832	191.951	142.525	224.601	132.127	200.26	212.337	280.696	198.511	194.895	138.559	202.828	158.928	157.922	126.238	291.199	244.916	133.267
ASV_sq50_k07	0	0	0	0	0	0	0	0	0	0	0	0	0	0	0	0	0	0	0	0	0	0	0	0	0	0	0	0	134.597	193.547	151.854	143.183	176.682	138.171	226.831	131.201	206.069	204.982	260.112	204.794	201.406	142.658	193.131	148.436	146.601	132.69	289.627	239.655	149.925
ASV_sq54_k07	0	0	0	0	0	0	0	0	0	0	0	0	0	0	5.72943	0	0	0	0	0	0	0	0	0	0	0	0	0	125.517	181.903	140.272	127.883	166.503	134.107	212.176	118.853	169.845	180.359	242.735	197.58	165.379	120.931	156.364	144.939	139.243	129.043	286.223	222.292	120.116
ASV_sq67_k07	0	0	0	0	0	0	0	0	0	0	0	0	0	0	0	0	0	0	0	0	0	0	0	0	0	0	0	0	109.761	145.678	116.593	99.593	140.691	92.8882	184.778	95.0823	147.29	145.502	186.596	142.89	144.978	117.652	126.869	116.961	112.639	107.162	219.446	183.095	106.38
ASV_sq74_f24	0	0	0	0	0	0	0	0	43.7025	33.9754	51.7111	22.0731	68.8616	75.7639	76.273	42.282	79.126	93.7204	115.178	50.6915	101.975	120.256	78.3855	82.9627	70.1209	106.34	80.6643	89.9775	0	0	0	0	0	0	0	0	4.10088	8.95398	8.28722	2.55993	23.0055	12.708	14.1414	19.8174	30.2824	38.7129	48.7077	42.3539	35.6548
ASV_sq88_f24	0	0	0	0	0	0	0	0	36.6156	25.7849	54.2249	24.492	53.4933	71.3072	66.6046	47.015	58.8	78.1635	88.9859	51.5706	83.7017	103.997	66.424	67.2825	69.3628	98.3496	60.8936	74.9813	0	0	0	0	0	0	0	0	0	7.35506	4.00994	4.42169	25.1758	13.5279	16.5657	18.2631	23.2071	37.8713	46.089	35.7772	23.9647
ASV_sq101_f24	0	0	0	0	0	0	0	0	27.1664	22.1447	35.5514	12.6996	38.7162	44.8455	53.7134	26.1896	44.6445	58.4329	78.912	38.6779	63.6605	80.6823	51.1541	47.896	41.6935	73.7622	54.0398	62.7968	0	0	0	0	0	0	0	0	3.75914	6.3957	4.27727	2.55993	17.7967	10.6584	11.3131	13.6002	17.8299	27.2113	29.8531	25.7807	20.4577
ASV_sq39_k25	0	0	0	0	0	0	0	0	0	0	0	0	0	0	3.93898	3.78644	0	0	0	0	0	0	0	0	0	0	0	0	62.7587	73.2269	69.2353	112.872	132.693	159.071	134.761	200.043	249.812	297.4	281.498	319.06	207.049	213.167	200.404	199.339	110.941	141.106	201.901	219.925	78.6159
ASV_sq41_k25	0	0	0	0	0	0	0	0	0	0	0	0	0	0	0	3.15537	0	0	0	0	0	0	0	0	0	0	0	0	75.5775	77.8844	62.8008	107.099	133.421	159.361	124.566	178.125	220.081	280.452	291.924	296.951	193.159	207.838	213.737	207.111	99.6208	143.631	213.947	219.399	82.4152
ASV_sq47_k25	0	0	0	0	0	0	0	0	0	0	0	0	0	0	0	0	0	0	0	0	0	0	0	0	0	0	0	0	70.5034	72.7094	61.5139	100.17	125.059	138.752	121.699	159.602	208.12	249.432	240.062	280.661	180.137	187.341	178.99	215.66	91.6964	141.947	172.834	197.301	68.0948
ASV_sq51_k25	0	0	0	0	0	0	0	0	0	0	0	0	0	0	3.93898	0	0	0	0	0	0	0	0	0	0	0	0	0	63.8269	69.8631	54.3073	96.4175	111.971	137.01	109.593	157.75	204.019	250.072	250.755	271.352	170.588	189.801	166.465	199.339	85.7531	121.749	179.642	187.041	76.5701
ASV_sq57_k25	0	0	0	0	0	0	0	0	0	0	0	0	0	0	0	1.89322	0	0	0	0	0	0	0	0	0	0	0	0	67.5658	63.9118	50.4466	82.2725	103.61	123.948	100.991	145.71	168.136	211.698	205.042	228.066	141.505	158.236	143.03	169.419	69.0553	106.601	164.192	158.104	61.6653
ASV_sq210_f22	0	0	0	0	0	0	0	0	10.6303	2.42682	10.414	3.62845	13.2994	15.5985	21.1273	11.0438	11.9778	15.1774	15.4466	14.3577	15.3257	14.1117	11.9614	12.5442	9.85483	13.5231	11.3352	25.6186	0	0	0	0	0	0	0	0	6.15132	4.47699	4.5446	6.28345	5.20879	7.37886	4.44444	7.77152	0	4.20793	8.11795	6.83977	2.04577
ASV_sq216_f22	0	0	0	0	0	0	0	0	5.90574	3.33687	6.10479	3.32608	14.4816	10.3061	12.175	14.1992	10.163	12.9008	14.4392	8.79044	17.9782	12.8846	10.9434	11.974	8.3387	7.68356	11.0716	19.0577	0	0	0	0	0	0	0	0	3.07566	4.79678	6.68324	4.65441	0	0	4.44444	5.05149	3.11315	4.76898	10.9985	5.26136	0
ASV_sq230_f22	0	0	0	0	0	0	0	0	3.14973	3.03352	0	0	8.8663	8.9134	12.175	9.78165	5.80741	10.2447	13.096	8.20441	7.66284	7.66942	8.39844	10.5485	6.44354	8.60559	7.38105	20.6198	0	0	0	0	0	0	0	0	2.39218	2.55828	3.74262	3.02537	4.77472	7.7888	0	0	3.67918	3.36634	9.68916	4.47215	0
ASV_sq64_f18	0	0	0	0	0	0	0	0	171.66	114.97	160.52	102.504	191.808	193.309	199.098	177.016	142.645	173.781	152.116	128.633	124.079	159.217	88.3109	127.152	112.952	124.474	88.3089	27.4931	0	0	0	0	0	0	0	0	0	0	6.41591	0	27.7802	25.826	41.6162	20.9831	56.0367	81.0727	134.863	106.806	73.6476
ASV_sq65_f18	0	0	0	0	0	0	0	0	150.006	114.667	155.493	94.0373	186.192	191.917	193.726	161.555	122.682	173.402	151.78	135.666	125.258	158.297	86.0204	109.762	99.6854	141.685	91.4723	23.7441	0	0	0	0	0	0	0	0	0	0	5.88125	4.88713	23.8736	22.9565	32.3232	21.3717	51.7915	77.9869	119.936	112.593	71.8941
ASV_sq72_f18	0	0	0	0	0	0	0	0	141.344	103.746	135.383	95.5491	168.46	159.606	172.599	149.565	104.17	152.533	141.034	110.759	127.91	131.3	83.7299	102.064	86.7983	104.496	85.6729	20.9323	0	0	0	0	0	0	0	0	0	0	0	12.5669	19.5329	19.677	34.3434	21.7602	50.9424	69.01	117.841	85.234	67.218
ASV_sq76_f18	0	0	0	0	0	0	0	0	142.919	99.8028	134.664	76.1974	155.751	159.327	153.262	143.569	98.363	154.05	128.946	104.313	114.058	138.97	77.3675	104.345	86.7983	100.501	72.4924	24.3689	0	0	0	0	0	0	0	0	0	0	10.9605	0	16.4945	22.5465	24.6465	13.9887	46.1312	60.5942	116.27	89.9692	58.1582
ASV_sq97_f18	0	0	0	0	0	0	0	0	102.76	82.5118	108.45	56.2409	121.173	125.345	128.554	108.86	79.4889	126.731	120.551	87.0253	79.5756	110.44	65.6606	81.2521	62.5403	79.6017	62.2117	14.9963	0	0	0	0	0	0	0	0	0	0	1.60398	2.79265	18.2307	12.2981	14.1414	14.3773	34.2446	49.6535	81.4413	70.5022	47.0526
ASV_sq153_k36	0	0	0	0	0	0	0	0	0	0	0	0	0	0	0	0	0	0	0	0	0	0	0	0	0	0	0	0	155.962	257.459	145.42	156.173	120.333	119.013	102.265	114.531	3.75914	6.07592	0	6.98162	0	0	0	0	0	0	0	0	0
ASV_sq159_k36	0	0	0	0	0	0	0	0	0	0	0	0	0	0	0	0	0	0	0	0	0	0	0	0	0	0	0	0	162.104	225.632	134.61	145.781	126.513	101.306	105.451	100.639	11.6192	13.1112	4.27727	3.25809	0	0	0	0	0	0	0	0	0
ASV_sq170_k36	0	0	0	0	0	0	0	0	0	0	0	0	0	0	0	0	0	0	0	0	0	0	0	0	0	0	0	0	136.467	205.191	106.555	130.77	93.4308	86.5022	93.3448	97.5519	0	0	0	0	0	0	0	0	0	0	0	0	0
ASV_sq194_k19	0	0	0	0	0	0	0	0	0	0	0	0	0	0	0	0	0	0	0	0	0	0	0	0	0	0	0	0	59.8211	75.5557	74.3829	32.6203	25.4481	31.9303	32.1769	14.818	22.5548	18.8673	28.3369	26.9956	11.2857	17.6273	0	16.7088	7.64137	5.61057	8.37982	8.41817	6.1373
ASV_sq2_k13	0	0	0	0	0	0	0	0	0	0	0	0	0	0	0	0	0	0	0	0	0	0	0	0	0	0	0	0	97.4763	307.398	83.3912	22.8053	7.27088	72.8592	134.761	8.02643	8.20176	1.59893	12.2972	6.05073	12.1538	26.236	64.2424	39.2462	3.11315	0.561057	2.88056	1.31534	6.1373
ASV_sq93_i32	151.253	326.739	213.976	267.056	257.45	329.016	246.026	529.482	11.4178	54.3	20.469	22.0731	2.36435	2.50689	0	1.57769	0	0	0	0	0	0	0	0	0	0	0	0	0	0	0	0	0	0	0	0	0	0	0	0	0	2.04968	1.61616	0	0	0	0	0	0
ASV_sq269_i32	10.4686	25.5507	12.6399	20.631	17.0107	22.6065	14.8851	40.7733	0	6.37039	0	0	0	0	0	0	0	0	0	0	0	0	0	0	0	0	0	0	0	0	0	0	0	0	0	0	0	0	0	0	0	0	0	0	0	0	0	0	0
ASV_sq264_k35	0	0	0	0	0	0	0	0	0	0	0	0	0	0	0	0	0	0	0	0	0	0	0	0	0	0	0	0	14.6882	16.8189	20.0757	15.5885	17.0866	15.3846	21.3451	8.95255	9.22698	7.03527	8.82188	7.21434	7.81318	11.4782	11.3131	9.7144	11.3205	9.8185	9.16542	6.31363	7.59856
ASV_sq95_f12	0	0	0	0	0	0	0	0	89.3736	61.8838	82.9533	79.8258	93.0961	84.1202	91.6708	78.8843	45.3704	39.0818	45.3324	41.9011	38.9036	18.4066	36.6477	40.7686	42.8306	36.2664	33.4783	58.7353	0	0	0	0	0	0	0	0	10.9357	0	0	0	8.24724	25.4161	25.4545	20.5945	15.8488	17.6733	25.4013	11.8381	18.1196
ASV_sq137_f12	0	0	0	0	0	0	0	0	53.9391	39.4358	43.0926	59.8694	52.0156	44.2885	46.1935	47.015	28.6741	22.7661	29.2142	19.925	20.0413	14.4185	23.6683	25.0884	22.3629	18.7479	21.6159	31.867	0	0	0	0	0	0	0	0	0	0	0	0	9.11537	12.708	12.1212	0	8.77342	0	10.4748	6.31363	0
ASV_sq157_f12	0	0	0	0	0	0	0	0	32.6785	31.5486	43.4517	40.5177	38.7162	35.6536	36.8832	38.18	16.3333	21.6278	24.1773	16.9948	19.4518	9.81685	13.9974	19.3865	17.4355	16.9038	15.2893	21.8695	0	0	0	0	0	0	0	0	0	0	0	0	6.94505	0	14.5455	0	9.62246	7.29374	10.4748	0	0
ASV_sq68_i30	210.093	171.499	165.523	164.188	213.942	229.425	209.234	154.539	172.841	141.969	138.974	120.948	132.699	147.628	143.236	147.987	98.726	122.937	103.425	102.848	95.196	111.36	92.3829	115.464	93.9999	77.4503	92.2631	99.975	0	0	0	0	0	0	0	0	0	0	0	0	0	0	0	0	0	0	0	0	0
ASV_sq168_k20	0	0	0	0	0	0	0	0	0	0	0	0	0	0	0	1.26215	0	0	0	0	0	0	0	0	0	0	0	0	58.4858	54.8555	71.5517	84.0045	62.5295	44.9927	64.9909	53.4066	55.3619	45.7293	54.5352	78.4268	38.1978	29.9254	47.6768	38.0804	46.1312	34.505	38.2329	55.2443	30.3942
ASV_sq206_k38	0	0	0	0	0	0	0	0	0	0	0	0	0	0	0	0	0	0	0	0	0	0	0	0	0	0	0	0	13.62	8.79758	15.9576	10.681	30.1741	9.5791	15.9291	14.2006	15.72	13.1112	16.3071	12.3342	15.1923	11.4782	16.5657	0	13.3016	19.3565	8.11795	11.0489	9.64433
ASV_sq293_k38	0	0	0	0	0	0	0	0	0	0	0	0	0	0	0	0	0	0	0	0	0	0	0	0	0	0	0	0	8.01175	6.21006	6.43451	6.63953	0	8.12772	5.73449	6.17417	0	0	0	7.9125	0	9.01861	0	4.66291	8.20739	5.8911	0	0	6.42955
ASV_sq308_k38	0	0	0	0	0	0	0	0	0	0	0	0	0	0	0	0	0	0	0	0	0	0	0	0	0	0	0	0	0	5.17505	8.23617	8.08291	7.99796	7.25689	6.37166	0	6.8348	0	4.81193	0	0	0	0	7.77152	0	0	0	0	4.67604
ASV_sq96_k17	0	0	0	0	0	0	0	0	0	0	0	0	0	0	0	0	0	0	0	0	0	0	0	0	0	0	0	0	43.7976	68.0519	47.8728	57.1577	25.4481	33.9623	26.761	12.6571	55.3619	52.125	50.5253	50.9658	82.4724	53.7017	51.3131	27.5889	78.3947	128.763	139.576	154.421	82.9997
ASV_sq151_k17	0	0	0	0	0	0	0	0	0	0	0	0	0	0	0	0	0	0	0	0	0	0	0	0	0	0	0	0	22.7	32.344	19.3035	26.5581	13.0876	11.9013	11.469	8.64384	27.3392	28.7807	22.1884	23.7375	34.2912	23.3664	16.5657	15.543	51.7915	55.5446	64.4198	69.4499	40.3308
ASV_sq155_k17	0	0	0	0	0	0	0	0	0	0	0	0	0	0	0	0	0	0	0	0	0	0	0	0	0	0	0	0	26.9729	37.0016	19.8183	27.4242	9.81568	16.2554	8.92032	5.24805	19.8209	28.4609	22.9903	20.014	27.3461	21.3167	20.202	14.3773	37.0748	62.5579	53.4213	73.1329	46.1759
ASV_sq156_k17	0	0	0	0	0	0	0	0	0	0	0	0	0	0	0	0	0	0	0	0	0	0	0	0	0	0	0	0	23.2341	29.4978	19.8183	28.5789	8.72505	10.4499	12.7433	7.1003	24.2635	28.1411	20.0497	22.1084	42.5384	24.5962	18.5859	9.7144	44.7161	56.1057	67.3004	66.8192	41.2076
ASV_sq171_k17	0	0	0	0	0	0	0	0	0	0	0	0	0	0	0	0	0	0	0	0	0	0	0	0	0	0	0	0	18.9611	25.6165	12.6116	21.6506	8.72505	13.9332	11.1504	4.32192	17.7705	20.1465	15.5051	19.7812	28.2143	13.9379	18.5859	8.54867	28.8674	47.4093	52.3738	46.0369	35.0703
ASV_sq377_f28	0	0	0	0	0	0	0	1.42564	0	0	0	0	0	0	0	0	0	0	0	0	0	0	0	0	0	0	0	0	0	0	0	0	0	0	0	0	0	0	0	0	0	0	0	0	0	0	0	0	0
ASV_sq384_i29	0	0	0	0	0.981386	0	0	0	0	0	0	0	0	0	0	0	0	0	0	0	0	0	0	0	0	0	0	0	0	0	0	0	0	0	0	0	0	0	0	0	0	0	0	0	0	0	0	0	0
ASV_sq59_i23	102.52	39.4874	142.049	49.5716	105.99	195.821	133.404	99.7947	157.88	110.117	143.283	109.761	150.136	150.692	129.628	128.108	174.948	192.753	99.0598	202.766	136.163	140.197	85.7659	155.377	134.935	63.9272	65.9022	133.092	0	0	0	0	0	0	0	0	0	0	0	0	0	4.09937	0	0	0	0	0	0	0
ASV_sq62_i23	92.4121	43.7459	142.651	57.8813	100.429	193.682	118.238	104.642	181.503	117.094	139.333	99.7823	145.703	129.801	122.108	112.331	150.63	171.504	94.6944	190.752	145.889	133.755	75.8405	136.846	137.589	70.9961	73.0196	123.094	0	0	0	0	0	0	0	0	0	0	0	0	4.77472	0	0	0	0	0	0	0	0
ASV_sq82_i23	68.2261	35.6161	106.537	44.1273	79.4923	138.694	84.5363	82.687	127.564	78.2648	106.295	80.7329	104.622	103.618	93.4613	89.297	113.245	130.146	78.2404	130.684	99.9116	86.2043	54.2081	109.762	83.008	46.716	52.9854	95.2887	0	0	0	0	0	0	0	0	0	0	0	0	0	0	0	0	0	0	0	0	0
ASV_sq83_i23	59.9235	31.7448	112.255	46.4197	82.4365	134.417	84.2555	68.7158	125.989	70.0743	114.195	81.3377	98.7114	91.0838	101.697	80.4619	121.23	134.32	75.2183	142.405	100.206	80.0687	57.5166	110.047	92.8628	57.7804	49.0312	93.4141	0	0	0	0	0	0	0	0	0	0	0	0	0	0	0	2.72003	0	0	0	0	0
ASV_sq79_f24	0	0	0	0	0	0	0	0	42.5214	35.7955	47.761	24.492	62.6552	74.3712	75.1987	44.1752	71.8667	85.3728	97.3808	56.5518	93.1329	114.734	75.8405	85.8137	71.258	99.2716	74.8649	87.7906	0	0	0	0	0	0	0	0	3.75914	8.31441	9.62387	3.95625	21.2692	15.5776	17.3737	13.2116	32.2635	40.6766	48.9695	39.4602	25.1337
ASV_sq128_f12	0	0	0	0	0	0	0	0	51.1831	35.7955	56.3795	52.9149	56.4488	46.5168	62.6656	47.9616	30.4889	21.6278	31.5648	20.218	25.0516	8.58975	19.3419	21.9523	18.5726	25.8168	21.0887	34.9913	0	0	0	0	0	0	0	0	3.75914	0	0	0	6.07692	12.2981	8.08081	8.93724	9.90547	8.69638	14.9265	5.78749	8.47532
ASV_sq149_f12	0	0	0	0	0	0	0	0	44.8837	30.6386	43.8108	46.2627	43.7404	42.6172	47.984	40.7043	23.9556	18.2129	31.5648	19.0459	21.5149	9.2033	17.8149	26.5139	15.9193	19.9773	17.1346	27.1807	0	0	0	0	0	0	0	0	0	0	0	0	7.37911	5.32918	11.7172	6.99437	9.33945	4.76898	12.3079	7.3659	5.26054
ASV_sq247_St26	0	0	0	0	0	0	0	0	0	0	0	0	0	0	0	0	0	0	0	0	0	0	0	0	0	0	0	0	0	0	0	0	0	0	0	0	0	0	0	0	0	0	0	0	0	0	0	0	0
ASV_sq385_k41	0	0	0	0	0	0	0	0	0	0	0	0	0	0	0	0	0	0	0	0	0	0	0	0	0	0	0	0	0	0	0	0	0	0	0	0	0	0	0	0	0	0	0	0	0	0	0	0	0
ASV_sq166_k42	0	0	0	0	0	0	0	0	0	0	0	0	0	0	0	0	0	0	0	0	0	0	0	0	0	0	0	0	56.8834	42.9529	48.9023	34.0637	36.7179	40.0581	48.4246	21.6096	27.3392	31.3389	29.6736	12.1015	31.2527	38.5341	41.6162	30.6975	32.2635	34.2245	27.4963	15.2579	22.2112
ASV_sq257_k42	0	0	0	0	0	0	0	0	0	0	0	0	0	0	0	0	0	0	0	0	0	0	0	0	0	0	0	0	12.0176	8.28007	10.81	7.50556	5.8167	7.25689	9.55749	3.3958	6.49306	4.79678	6.68324	3.25809	6.07692	9.42855	6.86869	6.21721	4.81123	7.8548	8.64168	3.68295	3.21478
ASV_sq92_f23	0	0	0	0	0	0	0	0	38.1905	38.2224	49.9156	38.7034	56.4488	63.2294	54.0715	59.0054	52.2667	48.1882	52.0484	44.2452	51.2821	62.8892	39.4472	41.3388	43.2096	51.3262	41.123	43.1142	0	0	0	0	0	0	0	0	39.9836	80.5858	86.6148	53.9912	77.2637	92.2358	94.9495	68.3894	66.7912	65.3631	107.105	62.6102	51.1442
ASV_sq135_f23	0	0	0	0	0	0	0	0	24.8041	22.7514	22.9827	15.1185	27.7811	35.3751	39.0317	31.8692	23.5926	28.837	27.5353	19.0459	34.4828	30.0641	24.9408	26.5139	24.6371	24.5874	18.189	23.1192	0	0	0	0	0	0	0	0	20.5044	37.7346	47.5847	28.1592	36.4615	44.2732	41.6162	40.4119	33.9616	39.835	52.6357	43.9323	27.1795
ASV_sq150_f23	0	0	0	0	0	0	0	0	20.4732	24.5715	24.06	18.4446	24.2345	25.9046	31.1538	29.976	26.1334	24.6633	28.5426	14.0647	22.9885	30.3709	18.8329	23.0927	18.9516	27.3535	22.1431	24.3689	0	0	0	0	0	0	0	0	22.8966	32.6181	40.0994	29.0901	36.4615	49.1924	38.3838	32.2518	27.1693	56.3862	54.4688	38.934	30.3942
ASV_sq148_f23	0	0	0	0	0	0	0	0	20.867	20.9313	25.1374	17.5375	26.8944	32.8682	28.289	26.5051	30.8519	28.4576	30.2216	20.511	24.4621	29.1438	24.6863	23.948	19.7097	18.4405	18.4526	26.5559	0	0	0	0	0	0	0	0	26.6557	30.0598	36.0895	30.7191	28.2143	46.7328	43.6364	41.189	30.5655	33.1024	52.112	30.5159	23.3802
ASV_sq161_f23	0	0	0	0	0	0	0	0	18.1109	17.8978	16.8779	18.1422	21.2791	27.8544	22.5596	22.0876	20.3259	24.2838	28.5426	12.0136	20.0413	23.9286	17.8149	17.1057	14.7822	13.2157	16.3437	21.5571	0	0	0	0	0	0	0	0	17.4287	28.1411	35.8222	21.8757	34.2912	37.7142	37.1717	39.6347	26.6033	26.9307	37.971	34.988	19.8732
ASV_sq228_i33	71.114	35.6161	41.5312	42.9812	50.3778	47.6569	37.915	44.1948	10.6303	17.5944	19.0326	15.7233	10.0485	9.47049	8.95223	7.88843	6.8963	0	10.0739	0	13.2626	11.044	10.4344	10.2634	10.2339	0	9.22631	14.6838	0	0	0	0	0	0	0	0	0	0	0	0	0	0	0	0	0	0	0	0	0
ASV_sq277_i33	32.4886	16.2595	22.2704	17.1925	25.1889	21.079	16.2894	26.2318	4.7246	9.10056	8.61852	11.4901	3.84206	4.17816	0	2.83983	0	0	3.69375	0	3.24197	7.97619	6.36246	0	0	4.61014	4.48135	7.1857	0	0	0	0	0	0	0	0	0	0	0	0	0	0	0	0	0	0	0	0	0
ASV_sq280_i33	38.9864	15.0981	16.8533	18.0521	21.9176	16.8021	15.166	22.24	4.7246	6.9771	5.74568	6.04741	5.02423	4.73524	3.2228	0	4.35556	3.41491	0	2.0511	4.42087	4.90843	6.61695	3.42114	3.41129	3.99545	5.53578	4.06148	0	0	0	0	0	0	0	0	0	0	0	0	0	0	0	0	0	0	0	0	0
ASV_sq282_i33	28.8788	10.4526	17.4552	22.6368	20.6091	24.1339	11.7958	15.9672	4.7246	6.67374	3.95016	4.83793	2.0688	2.50689	0	4.73306	0	0	4.70114	0	2.94724	4.90843	4.58097	3.70624	0	4.30279	2.63609	4.06148	0	0	0	0	0	0	0	0	0	0	0	0	0	0	0	0	0	0	0	0	0
ASV_sq283_i33	29.6008	14.3239	13.2418	17.479	19.9549	19.857	12.3575	22.8102	3.14973	6.67374	5.74568	6.95452	2.95543	3.89961	3.93898	0	0	3.41491	4.02955	0	2.65252	5.52198	6.87145	0	2.65322	5.22482	5.27218	4.37391	0	0	0	0	0	0	0	0	0	0	0	0	0	0	0	0	0	0	0	0	0
ASV_sq334_i37	5.41477	8.12977	12.339	6.59045	3.59842	6.72084	12.3575	4.56204	0	0	0	0	0	0	0	0	0	0	0	0	0	0	0	0	0	0	0	0	0	0	0	0	0	0	0	0	0	0	0	0	0	0	0	0	0	0	0	0	0
ASV_sq339_i37	6.13674	10.4526	6.92187	3.72504	4.5798	2.13845	10.1107	3.70666	0	0	0	0	0	0	0	0	0	0	0	0	0	0	0	0	0	0	0	0	0	0	0	0	0	0	0	0	0	0	0	0	0	0	0	0	0	0	0	0	0
ASV_sq342_i37	4.6928	10.4526	8.72758	3.72504	4.5798	2.74943	9.2681	3.70666	0	0	0	0	0	0	0	0	0	0	0	0	0	0	0	0	0	0	0	0	0	0	0	0	0	0	0	0	0	0	0	0	0	0	0	0	0	0	0	0	0
ASV_sq164_k37	0	0	0	0	0	0	0	0	0	0	0	0	0	0	0	0	0	0	0	0	0	0	0	0	0	0	0	0	57.1505	57.7018	79.7879	58.3124	1.81772	0	72.6369	56.185	8.20176	5.11656	41.1688	40.7261	21.2692	27.0558	36.3636	26.4232	22.6411	18.7954	43.994	29.7267	4.38379
ASV_sq186_k43	0	0	0	0	0	0	0	0	0	0	0	0	0	0	0	0	0	0	0	0	0	0	0	0	0	0	0	0	15.2223	17.0777	14.9281	20.4959	20.3585	31.9303	19.4336	24.6967	29.7314	22.0652	13.6338	19.0831	16.4945	9.83848	9.69697	0	11.8866	30.0166	21.2114	37.3556	33.0245
ASV_sq267_i42	7.2197	5.03271	9.02853	4.01158	9.81386	10.3868	5.61703	6.84307	9.84291	12.7408	10.0549	9.37349	15.0727	7.24214	11.8169	9.46611	11.6148	10.6242	9.40228	8.79044	12.6732	7.05586	9.92543	13.1144	9.85483	6.76153	11.5988	9.68508	0	0	0	0	0	0	0	0	0	0	0	0	0	0	0	0	0	0	0	0	0
ASV_sq373_i42	0	0	0	0	0	0	0	0	0	0	0	0	0	0	0	0	0	0	0	0	0	0	0	0	0	0	0	0	0	0	0	0	0	0	0	0	0	0	0	0	0	0	0	0	0	0	0	0	0
ASV_sq317_k28	0	0	0	0	0	0	0	0	0	0	0	0	0	0	0	0	0	0	0	0	0	0	0	0	0	0	0	0	0	0	0	0	0	4.64441	0	0	0	0	0	0	0	0	0	0	0	5.61057	0	4.73522	0
ASV_sq327_k28	0	0	0	0	0	0	0	0	0	0	0	0	0	0	0	0	0	0	0	0	0	0	0	0	0	0	0	0	0	0	0	0	0	0	0	0	0	0	0	0	0	8.19874	0	0	0	1.9637	0	2.36761	0
ASV_sq328_k28	0	0	0	0	0	0	0	0	0	0	0	0	0	0	0	0	0	0	0	0	0	0	0	0	0	0	0	0	0	0	0	0	0	0	0	0	0	2.87807	0	0	0	1.63975	0	1.5543	0	2.24423	0	3.68295	2.92252
ASV_sq331_k28	0	0	0	0	0	0	0	0	0	0	0	0	0	0	0	0	0	0	0	0	0	0	0	0	0	0	0	0	0	1.55251	0	0	0	0	0	2.46967	0	3.19785	0	1.39632	0	0	0	3.88576	0	0	0	0	0
ASV_sq189_i24	0	0	0	0	0	0	93.8044	0	0	6.67374	131.432	0	0	20.3337	27.5729	0	0	38.3229	22.4983	3.51617	0	90.1923	16.7969	2.28076	0	39.3398	37.6961	0.937266	0	0	0	0	0	0	0	0	0	0	0	0	0	0	0	0	0	0	0	0	0
ASV_sq260_i24	0	0	0	0	0	0	33.4213	0	0	0	50.2747	0	0	7.52068	0	0	0	0	13.7676	0	0	32.8251	6.87145	0	0	11.9864	17.1346	0	0	0	0	0	0	0	0	0	0	0	0	0	0	0	0	0	0	0	0	0	0
ASV_sq73_i23	93.4951	36.3904	108.944	44.1273	81.4551	155.801	98.298	88.3896	145.281	94.6458	112.4	83.1519	125.606	100.276	114.947	99.7097	139.378	151.015	74.2109	150.023	113.469	111.667	62.3521	116.319	113.71	53.7849	59.312	104.036	0	0	0	0	0	0	0	0	0	0	0	0	0	0	0	1.5543	0	0	0	0	0
ASV_sq77_i23	72.197	34.8419	114.06	46.9928	89.6333	151.219	78.3576	83.2573	131.108	82.5118	107.372	93.7349	109.942	94.9834	105.636	98.132	127.763	143.047	72.5319	142.991	112.585	97.8618	54.4626	117.459	103.855	55.9363	48.504	94.6638	0	0	0	0	0	0	0	0	0	0	0	0	0	0	0	0	0	0	0	0	0
ASV_sq368_i23	0	0	0	0	0	0	0	0	0	0	0	0	0	0	0	0	0	0	0	0	0	0	0	0	0	0	0	0	0	0	0	0	0	0	0	0	0	0	0	0	0	0	0	0	0	0	0	0	0
ASV_sq33_k01	0	0	0	0	0	0	0	0	0	0	0	0	0	0	3.2228	0	0	0	0	0	0	0	0	0	0	0	0	0	429.697	367.687	303.451	195.433	228.669	148.331	244.035	112.679	184.54	282.05	209.319	123.109	177.533	296.384	189.899	160.87	133.016	177.575	218.137	174.677	167.461
ASV_sq71_k01	0	0	0	0	0	0	0	0	0	0	0	0	0	0	0	0	0	0	0	0	0	0	0	0	0	0	0	0	221.124	186.302	169.356	96.7062	138.147	92.0174	138.265	65.4462	104.231	166.288	108.001	66.7908	100.269	181.602	119.596	85.4867	73.8665	102.112	114.175	99.7027	90.0137
ASV_sq85_k01	0	0	0	0	0	0	0	0	0	0	0	0	0	0	1.79045	0	0	0	0	0	0	0	0	0	0	0	0	0	193.617	177.504	154.686	89.2007	115.243	80.4064	123.292	59.2721	89.5359	135.269	102.655	65.3945	94.6263	150.857	100.606	79.2695	61.4139	77.7064	107.366	70.2391	65.7568
ASV_sq86_k01	0	0	0	0	0	0	0	0	0	0	0	0	0	0	0	0	0	0	0	0	0	0	0	0	0	0	0	0	174.122	182.162	147.222	82.2725	112.699	74.6009	120.743	53.4066	88.8524	133.031	92.4961	52.1294	86.8131	152.497	90.5051	74.6066	64.8101	88.647	89.8211	73.659	77.7391
ASV_sq364_i43	2.16591	1.54853	1.50476	3.43849	2.2899	0	0.842555	1.14051	0	0	0	0	0	0	0	0	0	0	0	0	0	0	0	0	0	0	0	0	0	0	0	0	0	0	0	0	0	0	0	0	0	0	0	0	0	0	0	0	0
ASV_sq36_k46	0	0	0	0	0	0	0	0	0	0	0	0	0	0	0	5.04859	0	0	0	0	0	0	0	0.57019	0	0	0	0	83.3222	27.9452	16.9871	477.758	420.62	373.004	10.1947	625.135	654.432	82.1848	28.0696	574.587	276.934	60.6707	271.919	651.253	282.448	42.6403	145.599	141.531	346.027
ASV_sq89_k12	0	0	0	0	0	0	0	0	30.3162	25.4816	32.3195	29.3299	34.5786	41.2245	56.5781	57.7433	32.3037	44.7733	53.7273	65.9283	4.42087	35.8929	29.5218	30.5052	55.7177	3.07342	29.7878	26.8683	197.356	117.474	269.22	122.398	65.4379	170.392	168.849	76.5598	31.7818	20.4662	32.8815	12.1015	25.6099	10.6584	32.3232	35.749	43.0181	31.1387	12.5697	3.94602	37.4083
ASV_sq233_f33	0	0	0	0	0	0	0	0	0	6.67374	0	0	10.0485	8.9134	16.4721	16.7235	10.5259	12.9008	15.1108	15.8228	0	0	0	6.55719	12.5081	0	0	0	0	0	0	0	0	0	0	0	0	0	0	0	0	0	0	0	0	0	0	0	6.42955
ASV_sq254_f33	0	0	0	0	0	0	0	0	0	0	0	0	7.38858	6.96359	0	14.1992	7.98519	0	12.7602	13.1857	0	0	7.63495	0	0	0	0	0	0	0	0	0	0	0	0	0	0	0	0	0	0	0	0	0	0	0	0	0	0
ASV_sq326_k40	0	0	0	0	0	0	0	0	0	0	0	0	0	0	0	0	0	0	0	0	0	0	0	0	0	0	0	0	1.60235	1.55251	0.772141	0.866026	0	0.580552	0	1.54354	0.68348	1.91871	0.534659	0.698162	3.03846	1.22981	1.21212	0	1.41507	1.40264	2.61869	2.63068	0.876757
ASV_sq177_i41	57.7576	37.5518	39.7255	43.5543	53.322	44.6019	50.2724	38.4922	19.6858	20.0212	25.4965	16.9328	26.5989	33.1467	20.053	24.9274	32.6667	51.2237	38.2807	28.4224	40.9667	63.8096	39.9562	48.4662	47.379	56.551	52.1945	57.1732	0	0	0	0	0	0	0	0	0	0	0	0	0	0	0	0	0	0	0	0	0
ASV_sq337_i37	4.33182	10.0654	7.22282	5.15774	3.27129	3.66591	9.8298	3.42153	0	0	5.02747	0	0	0	0	0	0	0	0	0	0	0	0	0	0	0	0	0	0	0	0	0	0	0	0	0	0	0	0	0	0	0	0	0	0	0	0	0	0
ASV_sq340_i37	5.41477	5.80698	8.12568	3.72504	3.59842	4.88788	13.2	1.42564	0	0	0	0	0	0	0	0	0	0	0	0	0	0	0	0	0	0	0	0	0	0	0	0	0	0	0	0	0	0	0	0	0	0	0	0	0	0	0	0	0
ASV_sq336_i37	6.13674	10.8397	8.12568	2.86541	3.92555	4.58239	11.7958	3.70666	0	0	0	0	0	0	0	0	0	0	0	0	0	0	0	0	0	0	0	0	0	0	0	0	0	0	0	0	0	0	0	0	0	0	0	0	0	0	0	0	0
ASV_sq341_i37	6.49773	6.96837	7.82473	4.29812	3.59842	3.97141	11.7958	2.85128	0	0	0	0	0	0	0	0	0	0	0	0	0	0	0	0	0	0	0	0	0	0	0	0	0	0	0	0	0	0	0	0	0	0	0	0	0	0	0	0	0
ASV_sq138_f35	0	0	0	0	0	0	0	0	27.9539	28.8184	28.3693	23.2825	12.7084	20.8908	14.3236	13.2526	11.2519	33.7697	29.8858	32.2316	13.5573	16.8727	19.5964	37.3475	10.6129	35.037	15.0257	36.2409	0	0	0	0	0	0	0	0	4.78436	4.15721	15.7724	11.4033	5.20879	3.27949	8.88889	8.54867	13.0186	9.25744	4.71365	12.1011	17.8274
ASV_sq278_f35	0	0	0	0	0	0	0	0	0	0	0	0	0	0	0	0	0	0	0	0	0	0	0	0	0	10.1423	0	8.43539	0	0	0	0	0	0	0	0	0	0	0	0	0	0	0	0	0	0	0	0	0
ASV_sq276_f35	0	0	0	0	0	0	0	0	0	0	0	0	0	0	0	0	0	0	0	7.61838	0	0	0	0	0	7.37622	0	0	0	0	0	0	0	0	0	0	0	0	0	0	0	0	0	0	0	0	0	0	0
ASV_sq60_f37	0	0	0	0	11.7766	0	0	0	0	0	0	3.02371	5.31978	0	5.37134	17.3545	7.98519	7.20926	0	22.2691	8.25228	0	10.4344	5.41681	7.58064	6.14685	7.11744	6.24844	0	0	0	0	0	0	0	0	0	3.51764	2.6733	0	3.47252	0	0	0	7.07534	0	0	6.05056	10.2288
ASV_sq319_f37	0	0	0	0	4.5798	0	0	0	0	0	0	0	0	0	0	0	0	3.41491	0	6.15331	2.94724	2.76099	2.03599	0	2.65322	0	0	0	0	0	0	0	0	0	0	0	0	0	0	0	0	0	0	3.10861	0	3.64687	0	0	0
ASV_sq312_f37	0	0	0	0	3.59842	0	0	0	0	4.24693	0	0	0	0	0	3.15537	0	2.65604	0	12.3066	2.3578	1.53388	2.29048	0	0	0	2.8997	0	0	0	0	0	0	0	0	0	0	0	2.13864	0	0	0	0	0	0	0	0	2.63068	1.46126
ASV_sq318_f37	0	0	0	0	5.23406	0	0	0	0	0	0	0	0	0	0	4.10198	0	0	2.01478	5.56728	2.06307	0	1.52699	1.42548	2.27419	1.84405	0	0	0	0	0	0	0	0	0	0	3.4174	0	0	0	0	4.09937	5.65657	0	0	0	0	0	2.63027
ASV_sq316_f37	0	0	0	0	4.25267	0	0	0	0	0	0	0	0	0	0	4.10198	0	0	0	9.08345	0	7.36264	0	0	0	0	2.37248	0	0	0	0	0	0	0	0	0	0	0	0	0	0	0	0	0	0	0	5.49925	0	0
ASV_sq347_k39	0	0	0	0	0	0	0	0	0	0	0	0	0	0	0	0	0	0	0	0	0	0	0	0	0	0	0	0	2.13647	0	0	0	0	0	0	0	0	0	0	0	0	0	0	0	0	0	0	0	0
ASV_sq355_k39	0	0	0	0	0	0	0	0	0	0	0	0	0	0	0	0	0	0	0	0	0	0	0	0	0	0	0	0	0	0	0	0	0	0	5.41591	0	0	0	0	0	0	0	0	0	0	0	0	0	0
ASV_sq351_f37	0	0	0	0	0	0	0	0	0	0	3.59105	0	0	0	0	0	0	0	5.70853	0	0	0	0	0	0	0	0	0	0	0	0	0	0	0	0	0	0	0	0	0	0	0	0	0	0	0	0	0	0
ASV_sq359_k39	0	0	0	0	0	0	0	0	0	0	0	0	0	0	0	0	0	0	0	0	0	0	0	0	0	0	0	0	0	0	0	0	0	0	0	0	0	0	0	0	0	0	0	0	0	0	0	0	0
ASV_sq362_k39	0	0	0	0	0	0	0	0	0	0	0	0	0	0	0	0	0	0	0	0	0	0	0	0	0	0	0	0	0	0	0	0	0	0	0	0	0	0	0	0	0	0	0	0	0	0	0	0	0
ASV_sq361_k39	0	0	0	0	0	0	0	0	0	0	0	0	0	0	0	0	0	0	0	0	0	0	0	0	0	0	0	0	0	0	0	0	0	0	0	0	0	0	0	0	0	0	0	0	0	0	0	0	0
ASV_sq365_k39	0	0	0	0	0	0	0	0	0	0	0	0	0	0	0	0	0	0	0	0	0	0	0	0	0	0	0	0	0	0	0	0	0	0	0	0	0	0	0	0	0	0	0	0	0	0	0	0	0
#N/A	0	0	0	0	0	0	0	0	0	0	0	0	0	0	0	0	0	0.758869	0	0	0	0	0	0	0	0	0	0	0	0	0	0	0	0	0	0	0	0	0	0	0	0	0	0	0	0	0	0	0
ASV_sq100_i38	23.103	26.325	18.659	44.1273	8.17822	27.4943	20.5022	24.8061	49.2145	40.3458	28.3693	29.9347	19.2103	25.3475	22.9177	15.7769	25.0445	34.908	23.5057	30.4735	20.9254	39.5742	45.3007	49.6066	23.879	31.3489	21.0887	31.5546	9.6141	8.79758	13.6412	18.4752	13.8147	11.9013	13.6991	21.9183	12.6444	16.9486	12.0298	20.9448	0	8.60867	0	16.3202	8.49041	13.4654	7.59421	9.47044	12.5669
ASV_sq211_i38	27.4348	21.6794	15.9504	48.4255	12.1038	26.2724	24.7149	23.6656	54.7266	38.8291	29.0875	27.8181	18.9148	24.2333	32.5861	14.8302	14.8815	30.3548	18.4688	25.4923	15.0309	45.403	44.7917	50.4619	20.8468	31.0416	19.2434	34.3664	0	0	0	0	0	0	0	0	0	0	0	0	0	0	0	0	0	0	0	0	0
ASV_sq224_i38	23.103	20.9051	11.7371	30.9464	10.4681	25.3559	24.1532	13.9713	35.0407	34.5821	20.469	21.7707	18.3237	23.9548	24.3501	14.8302	15.6074	22.7661	15.4466	24.0272	15.6204	35.2793	35.6298	44.4749	20.0887	21.514	14.4985	25.931	0	0	0	0	0	0	0	0	0	0	0	0	0	0	0	0	0	0	0	0	0
ASV_sq241_k47	0	0	0	0	0	0	0	0	0	0	0	0	0	0	0	0	0	0	0	0	0	0	0	0	0	0	0	0	8.01175	5.9513	12.869	12.413	9.45214	9.5791	10.5132	16.979	7.51828	8.95398	8.01989	16.9886	9.54944	0	11.7172	0	7.64137	0	0	7.62897	10.5211
ASV_sq287_k47	0	0	0	0	0	0	0	0	0	0	0	0	0	0	0	0	0	0	0	0	0	0	0	0	0	0	0	0	2.93764	3.10503	5.66237	7.79423	7.99796	3.48331	5.41591	8.33513	4.10088	5.75613	5.61392	3.72353	0	0	2.82828	4.66291	2.83014	2.80529	2.35682	3.15681	7.01406
[truncated: 49 more columns]
