# Supplementary material for: Commensal consortia decolonize Enterobacteriaceae via ecological control
Source: Nature. 2024 Sep 18;633(8031):878–86. doi: 10.1038/s41586-024-07960-6 (PMC11424487; doi:10.1038/s41586-024-07960-6)
Supplement: Supplementary file 12 — Source Data Extended Data Fig. 4 [file 41586_2024_7960_MOESM12_ESM.xlsx]

## Sheet: a
Klebsiella CFU (/g faeces)
Day	CD#15				CD#15 + F18-mix
-4	64000000	112000000	11200000	128000000	60800000	73600000	48800000	44800000
0	65600000	320000000	320000000	320000000	720000000	400000000	2400000000	1360000000
3	12000000	3200000	8800000	9600000	35200000	43200000	39200000	480000000
7	352000000	247200000	356800000	317600000	136000000	161600000	144000000	142400000
10	32000000	5600000	40000000	104000000	8800000	21600000	16000000	328000000
14	48000000	119200000	61600000	44800000	416000	1248000	6400000	4000000
17	85600000	64000000	84800000	29600000	200000	216000	480000	320000
21	24800000	44000000	28800000	24000000	312000	360000	392000	712000
28	17600000	10400000	3200000	16000000	440000	232000	328000	328000
Shannon Index
Day	CD#15				CD#15 + F18-mix
-4	3.49852	3.44233	3.58334	3.47433	3.49206	3.6366	3.61824	3.22882
-1	3.37543	3.37809	3.44773	3.38928	3.10599	3.64093	3.63792	3.54565
0	3.36059	3.28389	3.3679	3.40848	3.61526	3.59792	3.63299	3.63302
3	3.29867	3.42404	3.39451	3.3098	4.36599	4.19274	3.83598	4.10236
7	3.8631	3.74603	3.55371	3.86142	4.50183	4.78105	4.89792	4.99733
10	3.1409	2.98604	3.13658	3.13182	3.86485	4.39613	4.09558	4.41734
14	3.72239	3.88383	3.56257	3.69576	4.88103	4.92734	4.94361	5.12468
17	3.85769	3.88762	3.76989	3.88494	5.15347	5.19081	5.01123	5.10603
21	3.8048	3.70889	3.83739	3.64899	5.06251	5.06473	5.09674	5.02626
28	3.85025	3.85217	3.85547	3.6842	5.02977	5.17624	5.19823	5.18032

## Sheet: b
E.coli CFU (/g faeces)
Day	UC#5				UC#5+F18mix
-4	192000000	920000000	712000000	1080000000	64000000	712000000	760000000	1448000000
0	48000000	112000000	56000000	136000000	112000000	48000000	56000000	144000000
3	232000000	224000000	136000000	120000000	7200000	23200000	31200000	17600000
7	88000000	128000000	40000000	120000000	960000	480000	480000	640000
10	16000000	40000000	24000000	56000000	472000	448000	440000	456000
14	1600000	8800000	2400000	10400000	128000	640000	416000	472000
17	8800000	14400000	2400000	4800000	920000	728000	640000	840000
21	4000000	11200000	3200000	1600000	704000	792000	280000	352000
28	1600000	6400000	1600000	4000000	224000	536000	200000	168000
Shannon Index
Day	UC#5				UC#5+F18mix
-7	2.32317	2.45456	2.51947	2.70393	2.24876	2.71137	2.26549	2.46543
0	2.77875	2.53999	2.71836	2.41603	2.45774	2.66961	2.56996	2.16789
3	2.32717	2.38162	2.21661	2.35225	3.18294	3.16033	3.16666	3.19376
7	2.29023	2.33685	2.4674	2.32653	4.13271	4.17876	4.12052	4.31889
14	2.28195	2.54831	2.51185	2.49665	4.33055	4.21399	4.08706	4.13023
21	2.28482	2.33023	2.57036	2.29004	4.33437	4.34503	4.36743	4.30627
28	2.51516	2.51045	2.62346	2.63384	4.32451	4.26426	4.17566	4.32606

## Sheet: c
Klebsiella CFU (/g faeces)
	Kp only				F18-mix						F13-mix
-6	320000000	160000000	80000000	480000000	560000000	80000000	240000000	160000000	800000000	80000000	80000000	80000000	960000000	80000000	400000000	320000000
0	1520000000	240000000	960000000	960000000	240000000	960000000	560000000	880000000	960000000	400000000	400000000	320000000	560000000	320000000	640000000	400000000
4	1360000000	1840000000	960000000	1040000000	14000000	11200000	12000000	10400000	14400000	8800000	992000000	720000000	336000000	580000000	912000000	880000000
7	320000000	480000000	1360000000	320000000	6080000	2720000	15000000	456000	1360000	768000	296000000	230000000	560000000	300000000	200000000	328000000
14	800000000	1200000000	1120000000	1280000000	2160000	1888000	2480000	216000	1280000	456000	224000000	280000000	64000000	32000000	112000000	112000000
21	800000000	1520000000	320000000	640000000	1280000	1280000	1200000	80000	56000	120000	152000000	230000000	200000000		8000000
28	80000000	400000000	1280000000	2480000000	616000	408000	952000	40000	88000	24000	288000000	210000000	40000000		80000000

## Sheet: e
Histological score
	Kp only	Kp + F18-mix	Kp + F13-mix
	20	8	17
	20	9	20
	20	13	20
	18	10	20
		17
		14

## Sheet: f
Faecal lipocalin 2 (ng/g faeces)
	Kp only	Kp + F18-mix	Kp + F13-mix
	676.76	1.59	995.49
	380.69	1.82	357.13
	606.44	0.55	385.64
	393.22	0.59	1105.59
		0.86
		0.61
Faecal calprotectin (ng/g faeces)
	Kp only	Kp + F18-mix	Kp + F13-mix
	164.9	101.3	232.4
	98.7	61.7	179.6
	127.6	38.8	126.3
	107.3	45.8	187.9
		96.1
		58

## Sheet: g
%IFNγ+ in CD4T
	Kp only	Kp + F18-mix	Kp + F13-mix
	49	35	37.3
	44.3	29.4	38.7
	41.6	32.5	38
	48.7	31.5	30.1
		31.5
		28.5
