# Supplementary material for: Commensal consortia decolonize Enterobacteriaceae via ecological control
Source: Nature. 2024 Sep 18;633(8031):878–86. doi: 10.1038/s41586-024-07960-6 (PMC11424487; doi:10.1038/s41586-024-07960-6)
Supplement: Supplementary file 13 — Source Data Extended Data Fig. 5 [file 41586_2024_7960_MOESM13_ESM.xlsx]

## Sheet: a
Klebsiella CFU (/g faeces)
Day	IFNγR1-/-					WT
-3	2720000000	2480000000	2240000000	400000000	2000000000	2160000000	880000000	3600000000	1280000000
0	1120000000	640000000	960000000	1440000000	480000000	960000000	2080000000	80000000	640000000
4	4000000	6400000	11200000	31200000	10400000	6640000	3520000	12000000	6400000
7	320000	1200000	5680000	2000000	4400000	2000000	1040000	560000	560000
11	256000	280000	4400000	4080000	3280000	800000	1600000	576000	1240000
14	312000	152000	240000	4080000	632000	1032000	968000	224000	792000
18	360000	96000	2960000	3520000	4400000	936000	296000	248000	744000
21	240000	312000	3760000	4800000	3520000	632000	808000	320000	360000
28	448000	368000	6000000	3680000	1520000	808000	480000	32000	144000

## Sheet: b
Klebsiella CFU (/g faeces)
Day	Myd88-/-Trif-/-					Rag2-/-γc-/-					WT
-3	2320000000	2480000000	2640000000	880000000	2320000000	4800000000	1280000000	2080000000	1600000000	3120000000	3280000000	2880000000	2800000000	4560000000
0	5600000000	7280000000	6000000000	6320000000	5200000000	4960000000	8160000000	4160000000	1680000000	5280000000	800000000	1040000000	2560000000	7200000000
4	1760000	720000	4640000	3120000	6320000	2480000	6480000	3200000	1600000	7600000	24800000	6640000	3280000	3120000
7	1520000	240000	1360000	4000000	800000	4240000	4080000	7200000	2240000	7840000	3520000	1520000	800000	560000
11	112000	16000	320000	16000	160000	656000	312000	520000	144000	616000	768000	984000	192000	8000
14	664000	488000	712000	248000	832000	712000	568000	576000	440000	128000	672000	832000	408000	768000
18	648000	400000	648000	808000	400000	640000	200000	216000	296000	152000	960000	808000	728000	528000
21	760000	792000	568000	520000	472000	552000	704000	648000	624000	824000	592000	160000	584000	720000
25	472000	176000	352000	560000	616000	792000	680000	616000	480000	496000	632000	640000	672000	296000
28	496000	344000	1248000	568000	1272000	864000	1096000	424000	792000	1208000	880000	352000	360000	400000

## Sheet: c
The z-score of the expression of genes associated with defence responses and PPARγ-inducible genes in colonic epithelial cells from mice colonized with the indicated bacterial mix.
GeneID	gene	category	F31-mix_1	F31-mix_2	F31-mix_3	F31-mix_4	F18-mix_1	F18-mix_2	F18-mix_3	F18-mix_4	F13-mix_1	F13-mix_2	F13-mix_3	F13-mix_4	GF_1	GF_2	GF_3
ENSMUSG00000001348	Acp5	defense response to bacterium	0.139467	-0.632366	-1.25611	-0.387913	0.586326	1.46201	0.948976	1.25136	-1.07926	-0.896029	-0.227673	-1.95476	0.833623	0.043034	1.16932
ENSMUSG00000052593	Adam17	defense response to bacterium	1.2452	0.298721	-0.165546	2.1879	0.660518	1.44967	0.214302	-1.67743	0.0792016	-0.777954	-0.571045	-0.682608	-0.588451	-0.83371	-0.838771
ENSMUSG00000022894	Adamts5	defense response to bacterium	-0.208237	-0.481027	0.329877	-0.180818	-0.436576	0.0185104	-0.581533	-0.188592	-0.56781	0.788109	-0.260071	3.47003	-0.59332	-0.542057	-0.566487
ENSMUSG00000034730	Adgrb1	defense response to bacterium	0.753755	0.0742348	-0.125103	1.80889	1.41806	0.498926	0.424672	-0.654781	0.116318	1.28005	-1.04366	-1.29398	-0.910582	-0.805191	-1.54161
ENSMUSG00000030790	Adm	defense response to bacterium	1.06157	-0.552909	-1.03627	0.688874	1.42144	1.00415	-0.478519	-0.116517	-0.142773	-1.50942	-0.735605	-1.71286	-0.106188	0.602836	1.61219
ENSMUSG00000040627	Aicda	defense response to bacterium	1.39303	-0.0297293	0.583989	0.045747	-0.432901	-0.363173	-0.14965	-1.50994	0.758271	2.24998	0.0731808	0.626396	-1.66184	-0.939126	-0.64424
ENSMUSG00000028291	Akirin2	defense response to bacterium	0.23575	-0.379991	-1.7846	1.52955	-1.18444	1.61188	1.13679	-0.371621	-0.0276325	-0.0199514	-1.51183	0.929527	0.41397	-0.710223	0.132827
ENSMUSG00000072115	Ang	defense response to bacterium	1.33331	-1.1573	-1.58945	-1.42148	-0.583252	2.14481	0.618148	0.475251	-0.679273	0.00627327	-0.468586	-0.171319	0.466521	0.105172	0.921163
ENSMUSG00000060615	Ang4	defense response to bacterium	-0.976567	-0.80234	0.0477349	1.035	0.440609	-0.0574552	-0.861109	1.32336	-1.34821	-0.363876	-0.911064	-1.10273	1.69569	0.233943	1.64701
ENSMUSG00000055204	Ankrd17	defense response to bacterium	0.55721	0.622874	-0.435458	1.35577	0.769521	1.41648	0.787361	-2.01694	0.488867	-1.15459	-1.36812	-1.21233	0.102353	0.215912	-0.128913
ENSMUSG00000029484	Anxa3	defense response to bacterium	-0.615928	-1.45653	-0.76666	-0.78726	-0.0502374	0.551688	0.994441	0.13657	-0.172742	-0.987063	-1.12408	-0.353224	1.02488	1.6763	1.92985
ENSMUSG00000022892	App	defense response to bacterium	0.983574	-0.377499	-0.470172	0.625042	0.25234	1.05256	0.567826	-1.53945	-0.528805	-1.26098	-1.37174	-1.30362	1.00169	0.907499	1.46174
ENSMUSG00000004655	Aqp1	defense response to bacterium	0.363177	0.612157	-0.423452	1.55114	0.69298	0.0572461	0.811828	-2.15833	-0.134807	1.29931	-1.28284	-1.44473	-0.509873	0.634877	-0.0686828
ENSMUSG00000021125	Arg2	defense response to bacterium	-0.0144844	0.782	1.92006	1.29458	0.27451	1.22738	-0.718355	-0.702364	-1.06408	-1.10623	-1.35982	0.273513	-1.1211	0.808459	-0.494075
ENSMUSG00000060802	B2m	defense response to bacterium	0.196461	-1.41076	1.85308	-0.718481	1.08667	0.785525	-1.55269	0.574108	-0.882472	0.171118	-0.477382	-0.941068	1.58683	-0.0788696	-0.192075
ENSMUSG00000053175	Bcl3	defense response to bacterium	-0.119569	-0.0754724	-0.229301	1.37488	-0.156468	-0.534353	1.31978	-0.19427	0.107354	2.3705	0.03037	-0.1082	-1.0541	-0.88421	-1.84694
ENSMUSG00000049130	C5ar1	defense response to bacterium	0.152521	-0.460326	0.138935	0.717228	3.22726	-0.829368	-0.480716	0.0508514	-0.829368	0.143481	-0.539463	0.715427	-0.623411	-0.553688	-0.829368
ENSMUSG00000038357	Camp	defense response to bacterium	-0.719218	-0.719218	-0.279928	0.0603862	0.595333	-0.32068	-0.323785	0.0794395	3.27441	0.935853	-0.719218	-0.0183912	-0.719218	-0.406548	-0.719218
ENSMUSG00000026928	Card9	defense response to bacterium	-1.28393	1.16961	0.115049	-0.468282	-0.0905702	0.110939	-0.990635	-0.250626	-0.0676959	0.882017	-0.0896638	2.91595	-0.398776	-0.893819	-0.659568
ENSMUSG00000025888	Casp1	defense response to bacterium	0.868405	-0.118585	0.820388	-0.0295916	-1.51925	-0.434758	-0.965587	-0.383257	0.259151	0.135188	2.32308	1.51626	-0.959129	-1.01774	-0.494579
ENSMUSG00000033538	Casp4	defense response to bacterium	-0.613511	-1.25421	-0.0842414	-0.687945	-1.1849	-0.592655	-0.807036	-0.610152	1.54634	1.7397	0.620445	1.85198	0.0598893	-0.518702	0.535003
ENSMUSG00000025076	Casp7	defense response to bacterium	2.22028	0.201179	1.97577	-0.0140861	-0.257602	0.703869	-0.184142	-0.709267	-0.169335	-1.1405	-0.587511	-1.76349	0.116895	-0.47195	0.0798921
ENSMUSG00000038304	Cd160	defense response to bacterium	0.29643	0.806635	0.259312	-0.19521	-0.451036	0.0138975	-1.11611	-1.74489	0.133391	2.26517	-1.0661	-0.416603	1.74024	-0.126626	-0.398492
ENSMUSG00000002944	Cd36	defense response to bacterium	-0.191929	-0.223407	0.443549	-0.428151	3.5819	-0.0136112	-0.539738	-0.479605	-0.713296	-0.309728	-0.13604	0.209498	-0.508247	-0.43883	-0.25236
ENSMUSG00000023274	Cd4	defense response to bacterium	-0.483862	1.30557	-0.301919	-0.58154	2.19523	1.0077	-1.26572	-1.26572	-0.514691	0.670932	0.177065	0.886938	0.169276	-1.12852	-0.870729
ENSMUSG00000056501	Cebpb	defense response to bacterium	-0.0934595	-1.8603	-1.09373	1.4022	-1.65709	0.284239	-0.498344	-0.463815	0.0976308	0.114822	0.193649	-0.0468791	1.83749	0.736014	1.04758
ENSMUSG00000021194	Chga	defense response to bacterium	-0.365375	0.4355	-2.06936	0.385987	0.388829	1.12947	-1.0534	-1.67888	-0.833978	0.715733	1.32971	0.824323	1.0367	0.132492	-0.377754
ENSMUSG00000030144	Clec4d	defense response to bacterium	1.3263	-0.340388	0.0108814	-0.667225	0.00845735	-0.078446	-0.95204	1.09039	-0.535182	2.67587	-0.95204	0.58417	-0.95204	-0.266669	-0.95204
ENSMUSG00000020953	Coch	defense response to bacterium	1.27906	0.327714	-0.883677	-0.298159	-0.358137	-0.0210942	-0.51274	-0.49865	-0.911164	-0.280176	-1.15005	-1.09795	2.56254	1.07249	0.769985
ENSMUSG00000036103	Colec12	defense response to bacterium	-0.516158	-0.41343	0.823451	-0.329206	2.76594	-0.159744	-0.672786	-0.710288	-0.473704	0.0579564	-0.608291	1.89966	-0.498996	-0.651903	-0.512503
ENSMUSG00000023078	Cxcl13	defense response to bacterium	-0.483735	-0.768444	1.38806	-0.749685	3.16973	-0.266807	-0.469744	-0.543405	-0.719363	-0.346298	-0.536482	0.125608	0.195254	-0.188788	0.194096
ENSMUSG00000029371	Cxcl5	defense response to bacterium	0.392802	-0.336082	-1.09195	0.614817	-1.10025	1.77453	1.31074	-0.222483	-1.22041	-0.827873	-0.835214	1.71423	-0.0404535	-0.845311	0.712906
ENSMUSG00000006519	Cyba	defense response to bacterium	0.803773	-0.117743	0.176098	0.685326	-0.757599	-0.508315	-0.612316	-0.181596	0.731407	2.18814	0.619366	1.08113	-1.23979	-1.24118	-1.6267
ENSMUSG00000029169	Dhx15	defense response to bacterium	1.03579	0.125366	-0.804949	1.99327	0.841876	0.838326	1.71478	-0.968245	-0.448322	-1.26246	-0.881866	-0.303688	-0.936163	-0.386909	-0.556808
ENSMUSG00000047517	Dmbt1	defense response to bacterium	1.16215	0.533559	0.363437	0.587029	-1.09277	0.779798	-0.768536	-1.19554	0.607311	-1.36504	-0.998272	-1.63582	0.896651	1.28347	0.84257
ENSMUSG00000022191	Drosha	defense response to bacterium	1.22534	-0.255127	-0.43713	0.240701	-0.444424	0.901151	1.58906	-2.24516	1.12022	-0.846321	-1.17853	-0.874112	0.40911	0.372335	0.422882
ENSMUSG00000072596	Ear2	defense response to bacterium	-0.101288	0.0836363	2.77377	-0.192665	-0.353051	-0.396449	0.249435	-0.614143	-0.832703	1.88485	-0.832703	0.318024	-0.321308	-0.832703	-0.832703
ENSMUSG00000029163	Emilin1	defense response to bacterium	-0.194992	-0.423794	-0.0735476	-0.394083	3.59548	-0.336395	-0.181108	-0.436796	-0.655361	-0.248893	-0.411718	0.603686	-0.315454	-0.479939	-0.0470803
ENSMUSG00000024053	Emilin2	defense response to bacterium	0.0990531	-0.489492	0.79406	-0.229782	-0.49495	0.106638	-0.673221	-0.387771	-0.695659	0.976611	-0.298385	3.22858	-0.715698	-0.594556	-0.625424
ENSMUSG00000006445	Epha2	defense response to bacterium	-0.452052	-1.33484	-0.971169	-0.129259	-0.227729	-1.14789	1.98473	-0.829141	0.849023	0.738679	-0.624531	-1.00351	1.1599	1.18528	0.802501
ENSMUSG00000034282	Evpl	defense response to bacterium	1.16696	0.728585	-0.138458	1.92114	0.0754081	1.14739	0.258636	-2.15391	0.281435	-0.994636	-0.908004	-1.01649	0.0328275	0.224615	-0.625507
ENSMUSG00000021678	F2rl1	defense response to bacterium	-0.268256	-0.281337	-0.0200795	0.289177	0.0483761	0.478098	0.933693	-2.55596	0.160405	-1.03232	-0.791856	-0.644044	1.07531	0.837084	1.77172
ENSMUSG00000038274	Fau	defense response to bacterium	-0.329017	-0.613389	-0.382568	-0.246558	-0.959036	-0.958257	-0.622793	0.578955	0.91708	1.98122	1.10626	1.94192	-0.908323	-0.870862	-0.63462
ENSMUSG00000058715	Fcer1g	defense response to bacterium	-0.155358	1.68633	0.209858	-0.364463	1.65747	-0.155465	-1.47951	-0.416929	0.440664	0.731568	-0.666337	1.57869	-1.00304	-0.930713	-1.13276
ENSMUSG00000028874	Fgr	defense response to bacterium	-0.341731	0.307173	1.3312	1.27023	-1.01133	-0.542064	-0.953264	-0.847844	0.879545	1.92505	-0.184004	1.06703	-0.953802	-0.929796	-1.01638
ENSMUSG00000030067	Foxp1	defense response to bacterium	1.44075	0.274249	-0.798577	0.703821	-0.637894	0.473202	0.54562	-2.4874	0.549263	-0.757328	-1.15577	-0.00936737	0.587923	-0.150085	1.4216
ENSMUSG00000028270	Gbp2	defense response to bacterium	-0.148074	-0.362141	1.00076	-0.157365	0.321772	3.13819	-0.810705	0.603404	-0.505905	-0.821553	-0.8209	-1.02707	-0.284572	0.15954	-0.285388
ENSMUSG00000028268	Gbp3	defense response to bacterium	0.102412	-1.09332	0.769911	-0.378436	0.436989	0.900757	-0.980883	-0.127227	-0.549467	-0.684936	-1.21166	-0.688532	0.233811	0.418473	2.85211
ENSMUSG00000079363	Gbp4	defense response to bacterium	-0.549557	-0.350438	1.76953	-1.03082	2.45033	1.16817	-0.948713	-0.86644	0.119856	-0.144979	-0.949567	-0.64875	0.0395097	-0.0472533	-0.0108804
ENSMUSG00000104713	Gbp6	defense response to bacterium	-0.0275511	-1.77285	1.7304	-1.71907	0.458415	0.771085	-1.37126	-0.20446	0.428214	1.66351	-0.0796456	-0.154436	0.324824	-0.238606	0.191432
ENSMUSG00000040253	Gbp7	defense response to bacterium	1.02712	-0.301016	1.23194	-0.0684514	1.24157	1.76283	-0.999839	-0.949428	0.0340631	-1.67911	-1.26666	-0.721739	0.518561	-0.440565	0.610726
ENSMUSG00000034438	Gbp8	defense response to bacterium	-1.0014	-0.738545	1.92353	-1.20244	-0.349252	-0.690972	-1.31815	-0.824553	-0.058877	1.5652	0.21751	1.36787	0.925548	0.240108	-0.0555728
ENSMUSG00000029298	Gbp9	defense response to bacterium	-0.392179	-0.0200159	1.98294	-0.252664	2.17204	0.151816	-1.84535	-0.0254133	0.351234	0.520899	-0.918224	-0.361144	0.223392	-0.905813	-0.681513
ENSMUSG00000034708	Grn	defense response to bacterium	0.239836	0.274149	-0.142519	1.15911	-1.99696	-0.0225439	-0.414042	-2.0995	0.54458	1.4409	0.0586288	1.18591	0.280457	-0.94157	0.433571
ENSMUSG00000017204	Gsdma	defense response to bacterium	0.508903	0.752678	0.0561707	1.81942	0.385619	-0.158289	-1.45683	-0.951159	-0.459661	-0.540736	0.117596	2.14921	-0.186167	-1.47379	-0.562966
ENSMUSG00000056293	Gsdmc2	defense response to bacterium	-0.497511	-0.188885	-1.0611	-0.388426	-1.65035	-0.477439	-1.13925	0.528432	0.321865	-0.205965	-0.414858	0.206297	1.60414	1.28012	2.08293
ENSMUSG00000055827	Gsdmc3	defense response to bacterium	-0.815389	-0.555302	-0.877654	-0.498583	-1.0222	-0.540144	-0.868622	0.0716211	0.297336	-0.471252	-0.471375	0.273448	1.63283	1.57268	2.27261
ENSMUSG00000055748	Gsdmc4	defense response to bacterium	1.10547	0.832515	0.709903	1.26617	-0.432833	-0.0573525	0.213172	0.759222	-0.950272	-0.832464	-2.00295	-1.94515	0.55497	0.674351	0.105241
ENSMUSG00000022575	Gsdmd	defense response to bacterium	-0.0555091	0.904621	1.28462	1.87302	-0.825366	0.523258	-0.579343	-1.73784	1.34144	0.466881	-0.521044	-0.414245	-0.158076	-1.13421	-0.968213
ENSMUSG00000015437	Gzmb	defense response to bacterium	-0.478869	0.475887	0.281528	-0.086346	-0.687884	-0.0555629	-1.37282	-1.02018	0.676099	3.15712	0.133189	-0.688179	-0.0194569	0.0550228	-0.369553
ENSMUSG00000061232	H2-K1	defense response to bacterium	1.92997	-0.0762047	1.43532	1.24719	-0.710173	0.703531	-1.26635	-0.707904	-0.241373	0.850959	-0.431818	-0.0132891	-0.394623	-1.76329	-0.561933
ENSMUSG00000016206	H2-M3	defense response to bacterium	0.000195627	0.200258	1.59219	0.275705	1.56858	-1.19202	-0.663046	0.7924	0.13089	0.458491	0.374171	0.442941	-1.42766	-2.15377	-0.399318
ENSMUSG00000050440	Hamp	defense response to bacterium	-0.881275	0.188647	0.803099	-0.881275	-0.881275	-0.371902	0.129533	0.649876	2.76464	-0.881275	-0.881275	-0.881275	0.31294	1.11685	-0.306024
ENSMUSG00000056978	Hamp2	defense response to bacterium	-0.767439	-0.192656	-0.3467	-1.23048	-0.778108	-0.446375	-0.647409	0.141592	0.811534	0.467974	-0.456096	-0.392668	3.14957	0.567217	0.120038
ENSMUSG00000020399	Havcr2	defense response to bacterium	-0.398884	1.72606	1.02122	-0.526066	1.01508	0.404699	-1.4169	-1.15616	-0.858115	0.744483	-0.772819	1.55757	0.260876	-1.21274	-0.388307
ENSMUSG00000003283	Hck	defense response to bacterium	-0.800325	1.00897	1.40717	0.2444	1.06231	-0.800508	-0.822867	-0.265205	-0.967518	1.03381	1.93684	-0.748644	-0.483323	-0.352412	-1.45271
ENSMUSG00000054717	Hmgb2	defense response to bacterium	0.637235	-0.417843	-0.216917	0.325517	0.494872	-1.08043	2.97684	0.648796	-0.165409	-0.917854	-1.06647	-0.184577	0.11806	-1.22899	0.0771675
ENSMUSG00000076617	Ighm	defense response to bacterium	-0.104658	1.72488	1.94506	-0.550177	0.702579	0.683502	-1.06037	-1.14349	-0.298895	0.216641	-0.204564	1.12843	-0.992337	-0.975139	-1.07146
ENSMUSG00000078853	Igtp	defense response to bacterium	-0.353002	-0.955772	1.26382	0.261475	-0.0263518	1.22867	-1.91996	0.356075	-0.958449	0.431362	0.95372	0.322106	-1.16124	-1.01563	1.57318
ENSMUSG00000054072	Iigp1	defense response to bacterium	-0.958845	-0.795963	0.496093	-0.70787	1.07312	2.52161	-0.808225	-0.435627	-1.01789	-0.432856	-0.930723	-0.274706	0.530296	0.43272	1.30888
ENSMUSG00000041872	Il17f	defense response to bacterium	0.0456065	-0.556847	0.919893	0.103673	0.910702	-1.07485	0.144617	-0.24189	-0.360212	-1.58469	0.00166649	2.36541	1.1517	-1.43167	-0.393109
ENSMUSG00000039217	Il18	defense response to bacterium	-0.520737	0.556131	-0.200305	0.609312	-0.656588	-0.557135	-0.448149	-0.385093	0.866248	1.27044	2.34217	0.52771	-1.16901	-1.79745	-0.437547
ENSMUSG00000027398	Il1b	defense response to bacterium	-0.565902	1.33303	1.80415	-0.632205	1.01164	-0.0799433	-1.40231	-0.685053	-0.356197	0.402836	-0.0178619	1.71851	-0.324103	-1.11602	-1.09056
ENSMUSG00000037157	Il22ra1	defense response to bacterium	0.858134	0.169934	0.405724	1.75132	0.288021	1.16291	0.315509	-1.37014	0.326035	-1.63688	-1.25675	-1.71726	0.502011	0.147933	0.0535116
ENSMUSG00000025383	Il23a	defense response to bacterium	0.18742	0.0475813	-1.36733	-0.777519	-0.609814	0.864454	-0.301108	-1.66729	-0.480701	0.739793	1.29049	-0.104295	0.570297	-0.683614	2.29164
ENSMUSG00000005465	Il27ra	defense response to bacterium	-0.894486	0.790587	1.1795	-1.08796	0.203813	0.557152	-1.33249	-1.07893	-0.195705	1.33132	-0.626384	2.08519	0.166154	-1.06229	-0.0354693
ENSMUSG00000003882	Il7r	defense response to bacterium	-0.644514	1.37341	-0.0627302	-0.796177	-0.266276	1.21883	-1.67887	-1.85848	0.214581	0.897905	0.232336	1.64303	0.263487	-0.722348	0.185814
ENSMUSG00000041515	Irf8	defense response to bacterium	-0.0559037	0.2951	-0.265268	0.721567	-0.850904	0.730488	-0.0727866	-2.93443	1.80537	0.899223	-0.118881	-0.318339	0.344334	0.162062	-0.341633
ENSMUSG00000046879	Irgm1	defense response to bacterium	1.01562	0.0328051	0.928342	-0.113386	0.544212	2.3562	0.653911	-0.131253	-1.78555	-1.29005	-0.097575	-1.26236	-0.343051	-0.0325777	-0.475288
ENSMUSG00000069874	Irgm2	defense response to bacterium	1.16016	-0.128445	2.30599	0.514074	-0.334602	1.76648	-0.552083	-0.978798	-0.410272	-0.117166	-0.399583	-0.892823	-1.05723	-1.11623	0.240534
ENSMUSG00000035692	Isg15	defense response to bacterium	2.13119	-0.567041	1.38938	-0.152249	0.445617	0.551217	-0.237241	0.556737	-0.848009	-0.893646	-1.01947	-0.464211	-1.14378	-1.13954	1.39104
ENSMUSG00000067149	Jchain	defense response to bacterium	-0.26069	-0.250254	-0.281384	-0.244721	3.74046	-0.277003	-0.29381	-0.296803	-0.254056	-0.247131	-0.209356	-0.240916	-0.296284	-0.295075	-0.292974
ENSMUSG00000016024	Lbp	defense response to bacterium	-0.205798	-0.87098	0.68022	0.197938	-0.903085	-0.0809013	-1.05352	-0.432901	0.503648	1.80497	-0.359497	2.59935	-0.667133	-0.620029	-0.592283
ENSMUSG00000053964	Lgals4	defense response to bacterium	0.0465411	-1.92511	-1.55086	0.340081	-1.32808	1.39945	0.169913	0.577589	0.570696	0.464144	1.28669	-1.30072	0.84616	0.191192	0.212319
ENSMUSG00000001123	Lgals9	defense response to bacterium	2.02006	-0.777164	1.23375	-0.253956	0.061952	2.3151	-0.409198	-0.615897	-0.159419	-0.328866	-0.108534	-1.13681	-0.271911	-0.979212	-0.589891
ENSMUSG00000009356	Lpo	defense response to bacterium	0.55655	-0.238193	0.60349	0.388889	0.509483	0.508861	3.02748	-0.0183985	-0.522936	-0.473426	-0.995006	-0.664957	-0.665084	-0.890401	-1.12635
ENSMUSG00000024402	Lta	defense response to bacterium	-1.38103	1.37124	0.5447	-0.526636	-0.420589	-0.507487	-0.514294	-0.505754	1.11997	0.432818	0.0603546	2.45927	-0.357028	-1.38103	-0.394511
ENSMUSG00000013643	Lypd8	defense response to bacterium	1.59493	-0.248379	0.66133	0.889682	-1.26891	1.62794	-1.14277	0.786915	-0.864709	-0.727695	-0.101517	-1.78493	-0.128039	0.00602017	0.700118
ENSMUSG00000019726	Lyst	defense response to bacterium	1.54165	0.944103	0.224999	1.09276	1.22271	0.56958	0.757625	-1.62143	0.0383666	-1.42823	-0.897106	-1.51732	-0.391174	-0.366842	-0.169683
ENSMUSG00000069515	Lyz1	defense response to bacterium	0.834208	0.149668	1.25773	0.15031	0.234325	-0.420729	-0.573391	-0.316813	-0.546465	1.20695	0.158252	2.07275	-1.51479	-1.44943	-1.24258
ENSMUSG00000069516	Lyz2	defense response to bacterium	-0.256193	0.0721518	0.580292	-0.343703	2.97121	-0.494764	-0.983813	-0.547927	-0.564386	0.48792	-0.00383544	1.35548	-0.670455	-0.858862	-0.743114
ENSMUSG00000032530	Lyzl4	defense response to bacterium	-1.35764	0.301007	1.04901	2.08916	-0.817454	-0.258043	-0.0236792	-1.2928	1.40222	-0.00914685	-0.673421	-1.41767	0.865028	0.0152892	0.128145
ENSMUSG00000033902	Mapkbp1	defense response to bacterium	-0.760154	-0.0222399	-0.0701896	1.36365	-0.724849	-0.401233	0.415362	-1.5579	2.278	-0.527386	-1.0427	-0.610364	0.578952	-0.303441	1.38448
ENSMUSG00000037523	Mavs	defense response to bacterium	1.29562	0.764425	-0.502102	1.40531	0.371949	0.961453	1.14333	-2.16483	0.660062	-0.854149	-1.03731	-0.242976	-0.795149	-0.590454	-0.415184
ENSMUSG00000040987	Mill2	defense response to bacterium	-1.66359	-1.06607	-0.519663	0.745725	0.0151259	0.0768294	-0.774565	-1.39623	0.0643442	-0.488181	0.356913	1.00723	1.5139	0.122479	2.00575
ENSMUSG00000018623	Mmp7	defense response to bacterium	0.391891	0.386678	-0.066546	3.39206	-0.599789	-0.575589	-0.522682	-0.198519	-0.629335	-0.517736	-0.629335	0.741072	-0.534831	-0.523921	-0.113416
ENSMUSG00000046805	Mpeg1	defense response to bacterium	-0.423022	0.923656	1.17302	-0.243179	2.23632	-0.579983	-1.06834	-1.14449	-0.441443	0.398446	0.18418	1.4969	-0.784037	-0.80042	-0.927598
ENSMUSG00000032508	Myd88	defense response to bacterium	-0.932838	0.463233	-0.664111	1.32467	-1.91571	0.624643	0.448939	-0.0455037	1.51564	0.295491	-0.26606	-2.10348	0.592346	0.279763	0.382974
ENSMUSG00000024300	Myo1f	defense response to bacterium	-0.463145	1.11767	1.10874	-0.785921	0.227734	-0.616164	-1.77273	-1.04773	0.151523	1.08295	0.22881	1.89366	0.708219	-0.896231	-0.937377
ENSMUSG00000021640	Naip1	defense response to bacterium	2.1391	0.304888	0.946457	0.946344	-0.314734	0.760897	-0.42682	-1.66535	1.1439	-1.11025	-0.262998	-0.438767	-0.873711	-1.15761	0.00865332
ENSMUSG00000078945	Naip2	defense response to bacterium	1.296	0.0610159	0.191857	0.609438	-0.759748	0.875965	0.335372	-1.82401	0.42179	-1.8573	-0.486945	-1.23917	0.68577	0.202325	1.48764
ENSMUSG00000071203	Naip5	defense response to bacterium	0.484248	0.0570684	-0.770839	0.525033	-0.031421	1.50649	-0.266128	-2.49815	0.17886	-1.05455	-0.914444	-0.103444	1.39091	0.384075	1.1123
ENSMUSG00000078942	Naip6	defense response to bacterium	0.633535	0.0487403	-0.716656	0.394969	0.510778	0.546411	0.0579006	-1.31818	0.387024	-1.90579	-1.30597	-0.997857	1.58339	0.556454	1.52525
ENSMUSG00000015950	Ncf1	defense response to bacterium	-0.527272	0.930572	1.02209	-0.485004	0.35124	-0.152065	-1.49144	-1.0989	-0.148496	1.46535	0.115259	2.21709	-0.815194	-1.0647	-0.318522
ENSMUSG00000035356	Nfkbiz	defense response to bacterium	1.56865	0.293157	-0.0521715	0.445486	-1.28462	0.23552	-0.539903	-1.63358	0.922933	-0.307473	-2.01051	-0.166557	1.36098	0.717651	0.450443
ENSMUSG00000039193	Nlrc4	defense response to bacterium	0.525997	-0.0934912	-0.05557	0.0144337	-0.665704	0.605712	0.455425	-2.22581	-0.0483292	-0.925103	-0.905117	-0.633522	1.38857	0.429922	2.13258
ENSMUSG00000049709	Nlrp10	defense response to bacterium	-0.958991	-0.680123	0.837898	-1.3625	-0.549729	-0.708072	-0.036747	-1.20443	0.111754	-0.978617	0.365101	0.473273	1.82799	1.29788	1.56532
ENSMUSG00000038745	Nlrp6	defense response to bacterium	1.64045	-0.101113	1.12995	-0.0614325	-0.504092	0.734448	-1.21179	-2.24913	1.79755	-0.16455	-0.117937	-0.147021	0.0312251	-0.613357	-0.163212
ENSMUSG00000038058	Nod1	defense response to bacterium	1.93678	0.333177	-0.734259	0.221067	-0.617814	0.607674	0.865252	-2.36217	0.504025	-1.08542	-0.430559	-0.820575	0.808852	0.0510586	0.72292
ENSMUSG00000055994	Nod2	defense response to bacterium	0.38436	-1.27163	0.360185	-1.10802	1.02422	-0.320716	-0.156503	-1.01477	1.12354	2.48408	-0.93295	0.775155	-0.752029	-0.408984	-0.185937
ENSMUSG00000020826	Nos2	defense response to bacterium	-0.245302	-0.430126	0.701209	0.193282	-0.581754	-0.645349	-1.22697	-0.935241	2.70877	0.646172	0.441483	1.27032	-0.807746	-0.919873	-0.16887
ENSMUSG00000027878	Notch2	defense response to bacterium	0.223878	0.39942	-0.443598	2.1874	0.231393	0.921473	1.13988	-1.80018	-0.0828435	-0.738484	-1.75261	0.179681	0.42391	-0.704402	-0.184928
ENSMUSG00000047638	Nr1h4	defense response to bacterium	-1.27775	-1.19509	-1.0547	-0.54704	-0.790675	-0.173913	-0.530536	-1.07895	1.32994	0.545062	0.639776	0.433188	1.07321	0.552139	2.07534
ENSMUSG00000052776	Oas1a	defense response to bacterium	3.18708	0.108703	0.249183	0.0854165	-0.385341	0.616411	-0.622378	-0.744897	0.0881084	0.205008	0.259407	-1.05492	-1.02809	-1.00116	0.0374675
ENSMUSG00000001166	Oas1c	defense response to bacterium	-0.534206	-0.821019	0.882556	-0.864585	-1.08493	-0.819325	0.106709	-0.487033	1.56966	0.449781	-1.11241	1.62152	0.328166	-0.93726	1.70238
ENSMUSG00000066861	Oas1g	defense response to bacterium	2.62682	-0.77956	-0.404222	-0.162242	-0.260913	1.51386	0.32112	-1.24776	-0.55151	-0.821362	-0.809161	-0.688981	-0.0706884	0.294007	1.04059
ENSMUSG00000001168	Oas1h	defense response to bacterium	1.69966	1.45638	0.5741	-0.702309	0.109455	1.41394	-0.541231	-1.07932	-0.146335	0.933215	-0.499406	0.352344	-1.517	-1.1331	-0.920406
ENSMUSG00000032690	Oas2	defense response to bacterium	2.09151	-0.616472	-0.260496	-0.238531	-0.560175	1.14185	-1.01644	-0.536867	-0.373098	-0.234568	0.62409	-0.752825	-0.555822	-0.920226	2.20807
ENSMUSG00000032661	Oas3	defense response to bacterium	1.78554	-0.589241	0.835353	-0.0736456	-0.074647	0.826044	-0.535332	-0.236364	-0.935936	-0.748689	-0.952338	-0.415519	-0.387227	-0.971927	2.47393
ENSMUSG00000026672	Optn	defense response to bacterium	1.83209	-1.63441	0.188094	-0.0911212	0.794959	1.19922	0.44453	-2.16889	0.464034	0.306904	-0.320588	-0.266381	-0.650466	-0.772017	0.674046
ENSMUSG00000029468	P2rx7	defense response to bacterium	0.719216	-0.0375784	-0.513772	0.954101	0.728809	-0.196886	0.985895	-2.23987	-1.01945	-0.960068	-0.775753	-0.457883	0.89454	0.142414	1.77628
ENSMUSG00000024901	Peli3	defense response to bacterium	-1.1721	0.402138	-0.326525	0.40996	0.956354	0.86028	-1.68197	-0.893872	-1.4247	0.709411	-0.33043	-0.20341	1.8559	-0.425255	1.26422
ENSMUSG00000030413	Pglyrp1	defense response to bacterium	1.00063	0.316135	0.634674	0.70513	-1.18166	-0.118408	0.667401	1.77878	-0.752364	0.683781	-0.0314221	0.690884	-1.58207	-1.48274	-1.32875
ENSMUSG00000042632	Pla2g6	defense response to bacterium	0.696803	-0.514467	-0.288398	-0.809921	-0.52415	0.277615	-0.0273906	-2.46561	1.90859	1.43349	0.693229	-0.0470139	0.0977919	-0.846226	0.415654
ENSMUSG00000029322	Plac8	defense response to bacterium	1.8748	0.173277	1.32656	1.57133	-1.26334	0.792999	0.352941	-0.0458007	-0.574052	0.0887202	-0.221107	-0.618637	-1.43335	-0.978815	-1.04553
ENSMUSG00000027695	Pld1	defense response to bacterium	2.28233	0.561723	0.703518	0.831735	-0.429738	0.185002	0.154961	-2.34059	0.934759	-0.559501	-0.580303	-0.800951	-0.23392	-0.573884	-0.13514
ENSMUSG00000039457	Ppl	defense response to bacterium	0.362757	0.0100033	-0.422165	0.816647	0.658219	1.04091	0.667303	-1.87063	-0.291151	-1.09943	-1.02691	-1.47857	1.93466	0.20614	0.492215
ENSMUSG00000036398	Ppp1r11	defense response to bacterium	-0.705917	0.101286	-2.45322	-0.292426	-0.543573	0.591083	1.19911	-0.342219	-0.243231	1.86494	1.35989	-0.0517456	-0.439985	-0.571603	0.527609
ENSMUSG00000021948	Prkcd	defense response to bacterium	1.62167	-0.0430121	-0.431337	1.14708	0.672294	1.7067	0.11779	-1.93332	0.300562	-0.666015	-1.07135	-1.34237	0.391766	-0.26905	-0.201407
ENSMUSG00000002688	Prkd1	defense response to bacterium	-0.701715	0.721437	0.216917	-1.2211	0.204138	1.87147	-0.641335	-0.067361	-1.30936	-0.200584	-0.767508	2.3046	0.539218	-0.690348	-0.258465
ENSMUSG00000013663	Pten	defense response to bacterium	0.234531	0.379573	-0.298114	2.29409	0.0665025	1.33778	0.303374	-2.16373	0.323268	-1.20386	-0.865949	0.204491	-0.606606	-0.292432	0.287074
ENSMUSG00000030793	Pycard	defense response to bacterium	1.44091	-0.0501943	0.159482	-0.511889	0.502451	0.371724	0.601016	0.619917	0.191017	-0.111593	1.13944	0.898896	-1.49356	-1.71792	-2.0397
ENSMUSG00000026878	Rab14	defense response to bacterium	0.810521	-0.816691	-0.984449	1.29176	0.819446	0.875783	0.587707	-1.75039	-0.0731885	-1.33959	-1.54982	1.22033	0.0859645	0.133987	0.688628
ENSMUSG00000020149	Rab1a	defense response to bacterium	1.56643	0.113617	-0.200877	0.887716	0.683861	1.8056	0.685753	-0.404345	-0.869064	-0.995722	-1.92922	0.2853	-1.05381	0.221006	-0.796251
ENSMUSG00000002059	Rab34	defense response to bacterium	-0.730921	-0.653588	1.01081	-0.204669	2.20394	-0.381159	-0.387337	-0.776802	-0.180893	-0.0764757	0.134234	2.31157	-0.825485	-0.940756	-0.502468
ENSMUSG00000009281	Rarres2	defense response to bacterium	-0.574599	-0.414737	0.670733	-0.500858	3.37321	-0.0583899	-0.636605	-0.713253	-0.825359	0.209388	0.0167689	0.419969	-0.123562	-0.759802	-0.0829024
ENSMUSG00000027466	Rbck1	defense response to bacterium	1.41022	0.129523	-1.48247	0.635583	0.920728	1.09293	0.221504	-2.00822	0.804393	-0.612811	-1.51785	-0.600718	0.566977	-0.0652632	0.505478
ENSMUSG00000039191	Rbpj	defense response to bacterium	-0.055908	-0.162364	0.107352	1.25567	0.0914266	0.58895	1.13848	-2.81382	0.891316	-0.629253	-1.40876	-0.0703406	0.707482	0.36446	-0.00469129
ENSMUSG00000041135	Ripk2	defense response to bacterium	-0.779162	-0.447579	-1.66932	0.960791	1.74504	0.543064	0.647509	0.4483	-0.824759	0.208607	-0.981584	-1.43337	0.920776	1.25658	-0.594892
ENSMUSG00000035896	Rnase1	defense response to bacterium	1.07963	-0.404075	0.421919	2.39742	-1.53637	-0.936976	-0.837279	-1.04549	0.431507	1.2638	-0.437722	0.0727395	0.332644	-0.788633	-0.0131196
ENSMUSG00000068407	Rnase12	defense response to bacterium	-0.733329	0.460183	-0.0953047	0.333103	-0.0985631	-0.802439	0.357985	-1.38951	-0.5491	1.04852	-1.38951	2.73995	-0.0131291	-0.468344	0.59949
ENSMUSG00000021876	Rnase4	defense response to bacterium	-0.524981	-0.218943	-0.820475	0.454458	-0.58126	0.201487	-0.327344	0.174956	-0.5308	2.20779	0.295701	2.25542	-1.08573	-1.31841	-0.181867
ENSMUSG00000021880	Rnase6	defense response to bacterium	-0.616402	1.19209	0.345832	0.585574	-0.143462	0.18796	-1.35599	0.854028	-0.408757	2.61321	-0.992047	0.195453	-0.838879	-1.0099	-0.608718
ENSMUSG00000070327	Rnf213	defense response to bacterium	2.10479	0.0169865	0.0298257	1.31936	0.948789	0.805194	0.484161	-1.29956	0.228085	-1.117	-1.32615	-1.41797	-0.399566	-0.35647	-0.0204858
ENSMUSG00000047098	Rnf31	defense response to bacterium	1.87765	0.917334	-0.0629799	1.06337	-0.457757	1.27257	-0.786099	-2.21426	0.737008	-0.58058	-0.572423	0.146004	-0.0473413	-0.848158	-0.444345
ENSMUSG00000067847	Romo1	defense response to bacterium	0.97925	-1.46342	-0.704469	0.206114	1.05101	-0.802625	1.05195	1.85565	0.305255	0.537512	-0.491695	0.705594	-0.891789	-0.715875	-1.62246
ENSMUSG00000058600	Rpl30	defense response to bacterium	-0.763954	-1.42002	-0.963375	-0.70485	-0.650207	-0.420616	1.13795	1.04167	0.0641856	2.10791	1.49387	0.678464	-0.529627	-0.508379	-0.563025
ENSMUSG00000079641	Rpl39	defense response to bacterium	-0.827432	-1.34159	-0.80547	-0.638343	-1.20948	-0.780321	0.134374	0.953095	0.352881	1.98964	1.26897	1.58036	-0.5043	-0.106759	-0.0656208
ENSMUSG00000040952	Rps19	defense response to bacterium	-0.705861	-0.721591	-0.973609	-0.637663	-1.23012	-0.887477	0.511014	0.843626	-0.00448009	1.85171	1.20112	1.98336	-0.533578	-0.247134	-0.449312
ENSMUSG00000037071	Scd1	defense response to bacterium	1.423	-0.357168	-0.660511	-0.158129	1.05335	1.39878	1.72397	-0.695596	-0.532013	-1.61847	-1.36707	-0.218507	-0.287876	-0.529493	0.825729
ENSMUSG00000030873	Scnn1b	defense response to bacterium	0.218211	-0.209941	-0.27626	-0.919489	-0.288409	0.739683	-1.1874	-1.99049	0.509459	-1.15564	1.17703	0.000703752	1.98457	0.908882	0.489085
ENSMUSG00000079614	Seh1l	defense response to bacterium	-0.403245	-1.1311	-1.66649	1.73225	1.08329	0.917666	0.227016	-0.956003	0.629817	-1.06035	-1.35146	1.0211	0.0751658	0.357427	0.524906
ENSMUSG00000045827	Serpinb9	defense response to bacterium	-0.925696	-0.791979	0.524288	-1.0747	1.16335	-0.929442	-1.7262	-0.624123	0.277097	0.845642	-0.205031	0.521599	2.26101	0.495786	0.188399
ENSMUSG00000037411	Serpine1	defense response to bacterium	0.475762	0.546421	-0.798198	-0.155281	1.47619	-0.49873	-1.44134	0.0693159	0.527533	0.716953	-1.00693	2.34388	-0.966152	-0.299043	-0.990383
ENSMUSG00000022552	Sharpin	defense response to bacterium	0.396193	0.0370692	-0.439626	0.438465	-1.83601	0.403787	-1.10938	-0.745689	0.931552	1.65793	-0.339847	1.92126	-0.188363	-1.28519	0.157847
ENSMUSG00000042626	Shc1	defense response to bacterium	-0.0396545	-0.0537882	-1.10189	1.10327	-0.13726	0.502427	1.39029	-2.34019	0.732072	-0.816132	-1.23611	0.367995	1.31617	-0.187742	0.500547
ENSMUSG00000015149	Sirt2	defense response to bacterium	0.0811954	-0.520837	-1.84716	0.739644	-1.1724	1.25797	0.437856	-1.55786	0.43136	-0.0751256	-0.117249	-0.819877	1.46719	0.247613	1.44768
ENSMUSG00000026548	Slamf9	defense response to bacterium	-1.07344	1.93725	0.290038	-0.957346	1.42623	-0.939142	0.290412	-0.521426	-1.76963	0.242227	-0.741873	0.420983	0.420816	-0.303636	1.27853
ENSMUSG00000037434	Slc30a1	defense response to bacterium	-0.42284	-1.02356	-0.776511	0.730426	-0.805782	-0.0247323	-0.146866	-0.89253	1.26339	-0.196953	-1.15239	-0.404293	0.355521	0.799551	2.69757
ENSMUSG00000017002	Slpi	defense response to bacterium	-0.0846963	-0.242037	0.0959147	-0.388205	0.69314	0.776147	2.9597	0.580725	-1.24467	-1.06829	-0.707846	0.32212	-0.408676	-1.03454	-0.248788
ENSMUSG00000051457	Spn	defense response to bacterium	0.241623	0.761786	1.85365	-0.456725	-0.723183	0.0943837	-1.74661	-1.90382	-0.114466	0.952417	0.286119	1.36412	0.387004	-0.516038	-0.480246
ENSMUSG00000037379	Spon2	defense response to bacterium	-0.292542	-0.163406	0.000795126	0.0207912	3.36206	-0.290236	-1.11692	-0.629306	-0.372875	-0.0846115	-0.311377	1.04666	-0.339492	-0.585173	-0.244369
ENSMUSG00000078664	Sprr2a1	defense response to bacterium	-0.654184	-1.485	0.831436	0.409451	-0.741959	0.857744	0.151303	-0.475003	-0.341628	-1.61514	0.0394863	-0.965554	2.11584	0.733301	1.13991
ENSMUSG00000074445	Sprr2a3	defense response to bacterium	-0.38197	-0.681242	-0.0894926	-0.227947	0.0209863	1.37905	-0.0983769	0.637881	-0.843006	-1.4612	-1.09454	-1.38123	1.68215	1.21061	1.32832
ENSMUSG00000035279	Ssc5d	defense response to bacterium	-0.155488	-0.241071	0.21917	0.0490835	0.464927	0.182989	-0.992214	-0.628085	-0.595419	0.902794	-0.4462	3.23035	-0.734362	-0.858649	-0.397824
ENSMUSG00000042286	Stab1	defense response to bacterium	-0.384025	-0.313461	-0.212635	-0.358241	3.63907	-0.194964	-0.433314	-0.273376	-0.0998567	-0.0795667	-0.459742	0.475432	-0.528392	-0.424802	-0.35213
ENSMUSG00000021457	Syk	defense response to bacterium	1.57874	0.164768	-0.778052	0.177332	1.33643	1.70533	1.10001	-1.27017	-0.585096	-1.17903	-0.878191	-1.33619	-0.134269	-0.0346948	0.133079
ENSMUSG00000068923	Syt11	defense response to bacterium	0.216317	0.510147	0.259896	-0.4052	1.60235	0.345311	-1.34725	-2.16926	0.65615	0.38936	-0.134524	1.23434	-0.149183	-1.64421	0.635752
ENSMUSG00000061762	Tac1	defense response to bacterium	-0.861918	-0.92366	-0.714529	-0.663848	0.862826	0.430617	0.473489	0.326311	-1.27856	-1.04383	-0.554958	-0.777515	1.46877	1.41086	1.84595
ENSMUSG00000020115	Tbk1	defense response to bacterium	-0.216166	-0.839741	-0.402673	1.02722	0.35065	1.04298	0.684375	-1.70805	1.28509	-1.1655	-0.0765507	-1.26645	1.4691	-0.997516	0.81324
ENSMUSG00000023990	Tfeb	defense response to bacterium	-0.640404	1.06432	-1.20053	0.510084	0.733286	1.69291	0.143967	-1.32947	-0.877545	1.13908	-0.120649	1.0495	-0.235403	-0.109011	-1.82014
ENSMUSG00000032041	Tirap	defense response to bacterium	0.0445658	0.744911	-0.112892	2.20217	0.542218	1.53506	0.455547	-1.95496	-0.83044	-0.875066	-0.925493	-0.257584	0.0617683	-0.715305	0.0855049
ENSMUSG00000027995	Tlr2	defense response to bacterium	-1.77091	0.234568	0.708847	-0.474596	-0.20077	-0.215707	-1.36792	-1.16531	1.32303	0.228264	0.413314	1.67054	-0.687529	-0.263868	1.56805
ENSMUSG00000039005	Tlr4	defense response to bacterium	0.605732	-0.725322	0.257082	-0.0998198	0.204158	0.633799	-1.12112	-1.10606	1.12373	-1.75676	-1.02249	-0.744782	0.813104	1.17031	1.76843
ENSMUSG00000079164	Tlr5	defense response to bacterium	0.925159	0.981969	0.532676	1.23269	-0.720365	-0.825401	1.32265	-2.56746	-0.800636	-0.393034	-0.253314	-0.139828	0.091	-0.309147	0.923034
ENSMUSG00000030059	Tmf1	defense response to bacterium	0.428319	-0.576546	-0.510819	1.15122	0.790439	1.31687	0.719833	-2.00633	1.00069	-1.20408	-1.29963	-0.841954	0.360348	-0.293037	0.964671
ENSMUSG00000024401	Tnf	defense response to bacterium	0.557614	-0.240118	1.75307	-0.563413	-0.769329	-0.276075	-0.844241	-0.0689921	1.58157	1.18038	-0.126197	1.25083	-1.27969	-1.53567	-0.619743
ENSMUSG00000062210	Tnfaip8	defense response to bacterium	-0.779725	0.20771	-0.70852	-0.626752	1.44713	1.71639	0.497893	0.46324	-0.608808	-1.59508	-0.967721	1.66293	-0.834678	-0.498264	0.624251
ENSMUSG00000042333	Tnfrsf14	defense response to bacterium	1.92756	0.516198	1.23481	0.877869	0.159333	0.812472	-0.592407	-1.72679	0.211995	-1.33427	-1.13882	-1.04782	0.46159	0.139961	-0.501682
ENSMUSG00000030341	Tnfrsf1a	defense response to bacterium	-0.193155	-0.22175	-0.922338	1.73118	0.336458	0.654408	1.87718	-1.3305	-0.674832	1.45571	-0.313684	0.288935	-0.757179	-0.828527	-1.10191
ENSMUSG00000032554	Trf	defense response to bacterium	0.188421	0.291404	-0.457493	0.768152	0.00562117	0.750404	2.76162	0.86706	-0.804435	-0.602866	-0.362526	-0.0415166	-0.958959	-0.899406	-1.50549
ENSMUSG00000024379	Tslp	defense response to bacterium	-0.603097	-0.694388	1.86114	-1.23304	0.859571	-0.762343	-0.772885	0.595798	0.466927	-0.866701	0.117019	1.84962	-1.05793	-0.70004	0.940342
ENSMUSG00000010054	Tusc2	defense response to bacterium	-0.42336	-0.0443755	0.621593	1.41051	-0.310489	-0.607876	0.627491	0.236347	0.200069	1.65486	-0.270922	1.39414	-1.38716	-1.54776	-1.55305
ENSMUSG00000028456	Unc13b	defense response to bacterium	1.37981	0.184297	-0.963939	0.71461	0.236511	1.33507	0.639517	-1.92687	0.643634	-1.59663	-1.29742	-0.652247	0.534696	0.449346	0.319602
ENSMUSG00000070530	Wfdc16	defense response to bacterium	-0.117342	1.06207	-0.831102	-1.59319	-0.83455	-0.647484	1.19006	-0.644402	-1.31142	0.809675	1.90033	0.530818	1.07692	-0.494686	-0.0956931
ENSMUSG00000069792	Wfdc17	defense response to bacterium	-1.57088	-0.939132	-1.00504	-0.226317	0.637552	0.203116	1.25237	0.485271	-1.81965	0.086624	-0.673633	0.635722	0.0754268	1.24296	1.61561
ENSMUSG00000000983	Wfdc18	defense response to bacterium	0.761641	1.12956	-0.0810161	-0.113115	0.0916168	-0.234131	2.32953	0.978523	-1.35456	-0.292439	0.139282	0.190361	-0.903953	-0.875733	-1.76556
ENSMUSG00000017723	Wfdc2	defense response to bacterium	-0.600198	0.00826472	-0.755749	0.362467	-1.11095	-0.0394466	1.72015	2.75366	-0.567024	-0.0900137	-0.401202	0.233523	-1.10255	0.191162	-0.602099
ENSMUSG00000076434	Wfdc3	defense response to bacterium	-0.832533	-0.0498958	-0.84934	0.344328	0.342455	-0.145429	1.45711	1.49164	1.06414	-1.29501	-0.702329	-1.09168	-1.41023	1.57625	0.100526
ENSMUSG00000049350	Zg16	defense response to bacterium	0.191177	-0.239427	-0.258747	0.157908	1.26595	2.21653	1.30759	0.227133	-1.55042	-1.25861	-0.120599	-1.55129	-0.160991	-0.308998	0.0827916
ENSMUSG00000039501	Znfx1	defense response to bacterium	1.30012	0.55324	0.600149	1.77808	0.464483	0.666964	0.180727	-1.92477	0.329717	-0.121495	-1.31456	-1.64457	0.0761737	-0.277047	-0.667214
ENSMUSG00000002108	Nr1h3	PPARg	-0.333953	0.5731	-1.79493	0.341538	0.457503	-0.618684	0.551112	-1.55712	0.708344	1.43261	-1.30664	-0.856799	0.185973	1.56254	0.655402
ENSMUSG00000002289	Angptl4	PPARg	0.617665	-0.727661	1.85128	-0.793938	0.579967	-0.544168	-0.553114	0.148384	-1.03489	1.48646	-0.555619	1.53816	-1.42316	-0.97171	0.382331
ENSMUSG00000002944	Cd36	PPARg	-0.191929	-0.223407	0.443549	-0.428151	3.5819	-0.0136112	-0.539738	-0.479605	-0.713296	-0.309728	-0.13604	0.209498	-0.508247	-0.43883	-0.25236
ENSMUSG00000008348	Ubc	PPARg	0.0644385	0.0642089	-1.59129	-0.123899	-1.07379	1.34661	0.348729	-0.642567	0.751076	0.401577	-2.09214	-0.208127	1.07034	0.0573645	1.62747
ENSMUSG00000015568	Lpl	PPARg	0.357597	0.275943	0.144696	-0.894045	1.22277	0.242603	-0.607268	-0.813462	-0.745451	1.21033	0.250874	2.44888	-1.28393	-1.01651	-0.793034
ENSMUSG00000018796	Acsl1	PPARg	1.03884	-0.45199	-1.33908	0.677445	1.5876	1.30808	1.1299	-1.904	-0.235236	-1.26459	-0.455386	-0.602622	0.0953328	0.1354	0.280309
ENSMUSG00000020777	Acox1	PPARg	0.847859	0.733515	0.454051	1.83032	-0.612943	0.521983	-0.476979	-2.49402	1.04826	-0.0655064	-0.529893	-1.29746	-0.0623648	0.136769	-0.0335796
ENSMUSG00000022853	Ehhadh	PPARg	0.732056	-0.193213	1.01798	0.307527	-0.372859	0.105634	0.0536467	-2.64441	2.13191	-0.179864	-0.44662	0.335339	-1.09446	-0.00321685	0.250556
ENSMUSG00000024122	Pdpk1	PPARg	0.587372	0.569241	-0.409367	2.18172	0.566216	0.721796	0.515623	-1.49479	0.104352	-1.56021	-1.4868	-1.00557	0.591798	0.196207	-0.0775867
ENSMUSG00000024665	Fads2	PPARg	0.173576	-0.27184	0.116485	0.320566	-1.10143	-0.425811	0.0151002	-1.98501	0.892947	-0.128342	-1.10166	-0.67292	1.90477	0.509544	1.75402
ENSMUSG00000024900	Cpt1a	PPARg	0.582676	0.743875	1.24543	1.96382	-0.280618	0.394304	0.820525	-1.82897	0.206372	0.587198	-0.691301	-1.0774	-0.704318	-0.960813	-1.00078
ENSMUSG00000025006	Sorbs1	PPARg	1.3737	-0.130832	1.06926	0.602139	1.93577	-0.18109	-0.315457	-1.51026	0.179482	-1.78301	-0.539875	-1.32508	0.220542	0.344397	0.0603259
ENSMUSG00000026003	Acadl	PPARg	0.473889	-1.09464	1.26594	1.09666	-1.6981	0.148291	1.28412	-0.889673	-0.528374	1.07368	0.890569	0.60879	-0.408099	-0.801145	-1.42191
ENSMUSG00000026170	Cyp27a1	PPARg	0.3645	-0.131095	0.138656	-0.092414	-1.99697	-0.659912	-1.7156	-0.472308	1.35637	0.444473	1.02054	1.32097	0.246767	-0.991881	1.1679
ENSMUSG00000026385	Dbi	PPARg	1.03352	-0.47048	0.1406	0.541049	0.187446	0.165641	2.37301	1.15097	-0.59409	-0.188959	0.168115	-0.3912	-1.3585	-1.66417	-1.09296
ENSMUSG00000027513	Pck1	PPARg	0.393531	1.11515	0.330025	-0.500147	-1.64369	-0.920882	-0.691859	-1.9703	0.987402	-0.209387	-0.0405628	0.425664	0.223977	0.560434	1.94065
ENSMUSG00000028603	Scp2	PPARg	1.67553	-0.7045	-0.504496	0.013043	2.09663	0.896758	0.402789	0.00620948	-1.04342	-0.451739	0.426216	0.679547	-0.988312	-1.12829	-1.37596
ENSMUSG00000028607	Cpt2	PPARg	0.859147	0.508009	0.163278	1.28609	0.61288	0.416152	0.769205	-1.14654	-0.618782	1.65888	0.159679	-0.333158	-1.8594	-1.04343	-1.43202
ENSMUSG00000028773	Fabp3	PPARg	-0.428102	2.16272	-0.435832	-0.00904717	1.21135	-0.486938	-0.986741	-0.986741	-0.986741	1.08887	-0.986741	-0.107841	1.35681	0.581723	-0.986741
ENSMUSG00000030621	Me3	PPARg	-0.735217	-0.921469	-0.724261	-0.437499	0.928964	-0.558052	-0.51784	-0.529138	-0.450922	-0.430549	-0.426831	-0.59667	2.09804	1.2072	2.09424
ENSMUSG00000030890	Ilk	PPARg	-1.39676	-0.603579	0.268175	0.819301	1.92473	0.868966	0.851311	-1.39676	-0.856184	-1.39676	0.472515	-0.732715	-0.0687727	0.0845382	1.162
ENSMUSG00000031808	Slc27a1	PPARg	0.223391	0.00966884	-1.58916	0.591176	-1.19031	0.146561	0.38578	-2.04584	0.349917	0.287668	-0.953944	1.40117	1.11726	-0.132662	1.39933
ENSMUSG00000036138	Acaa1a	PPARg	0.808419	-0.0533346	-0.0615949	0.984371	-1.69967	-0.846246	-0.903141	-1.83253	1.56987	1.07649	-0.524862	0.998126	-0.0735971	-0.238827	0.796531
ENSMUSG00000037071	Scd1	PPARg	1.423	-0.357168	-0.660511	-0.158129	1.05335	1.39878	1.72397	-0.695596	-0.532013	-1.61847	-1.36707	-0.218507	-0.287876	-0.529493	0.825729
ENSMUSG00000062515	Fabp4	PPARg	-0.209071	-0.169713	-0.238334	-0.303634	3.72156	-0.27734	-0.35024	-0.349767	-0.328999	-0.331284	-0.318434	0.0694032	-0.256521	-0.341315	-0.316309
ENSMUSG00000062908	Acadm	PPARg	-1.30757	-0.519921	0.162173	0.510808	-1.91354	-0.931397	-1.00163	-0.682973	0.644956	0.575574	1.55839	1.64928	0.720943	-0.028435	0.563338
