# Supplementary material for: Commensal consortia decolonize Enterobacteriaceae via ecological control
Source: Nature. 2024 Sep 18;633(8031):878–86. doi: 10.1038/s41586-024-07960-6 (PMC11424487; doi:10.1038/s41586-024-07960-6)
Supplement: Supplementary file 14 — Source Data Extended Data Fig. 6 [file 41586_2024_7960_MOESM14_ESM.xlsx]

## Sheet: a
Klebsiella CFU (/mL)
	Anaerobic			Aerobic			Filtered			Heat-killed
GF + F31-mix	1520	3200	4880	92000000	29600000	100000000	160000000	27600000	128800000	156000000	180000000	28800000
GF + F18-mix	800	1120	1160	32000000	32000000	24000000	220000000	160000000	252000000	340000000	312000000	432000000
GF + F13-mix	32000000	40000000	28000000	24000000	28000000	32000000	220000000	220000000	232000000	740000000	404000000	540000000
GF	64000000	592000000	280000000	332000000	980000000	228000000	40000000	288000000	540000000	244000000	288000000	100000000

## Sheet: b
The z-score of each metabolite that showed a correlation with faecal Kp-2H7 CFUs (Pearson’ s coefficient -0.6 > r > 0.6)
Sample Name	F31-mix_1	F31-mix_2	F31-mix_3	F31-mix_4	F18-mix_1	F18-mix_2	F18-mix_3	F18-mix_4	F18-mix_5	F18-mix - C_1	F18-mix - C_2	F18-mix - C_3	F18-mix - C_4	F18-mix - A_1	F18-mix - A_2	F18-mix - A_3	F18-mix - A_4	F18-mix - B_1	F18-mix - B_2	F18-mix - B_3	F18-mix - B_4	F18-mix - D_1	F18-mix - D_2	F18-mix - D_3	F18-mix - D_4	F13-mix_1	F13-mix_2	F13-mix_3	F13-mix_4	F13-mix_5	Kp only_1	Kp only_2	Kp only_3
FA 17:1; [M-H]-	-0.452929	0.0728334	-0.229395	-0.283676	-0.703195	-0.851445	-0.622046	-0.900953	-0.261445	-1.15436	-0.780116	-0.879267	-0.897543	-0.28954	-0.422788	0.523175	-0.580585	-0.314362	-0.315863	-0.634866	-0.752157	-0.566674	-0.309862	0.0518302	-0.567083	0.298823	0.772895	0.884322	0.689428	0.0748792	2.91632	2.29086	2.52598
PE 35:2; PE 17:0-18:2; [M-H]-	-0.330041	-0.342442	-0.326192	-0.321488	-0.583625	-0.574644	-0.540862	-0.593888	-0.546421	-0.581914	-0.614841	-0.656749	-0.612703	-0.286423	-0.275305	-0.266324	-0.356982	-0.474152	-0.417277	-0.424547	-0.526322	-0.598592	-0.645631	-0.602868	-0.621683	0.403342	0.533768	0.325513	0.235284	0.377256	2.75915	1.96846	3.09056
PE 35:2; PE 17:1-18:1; [M-H]-	-0.321445	-0.255561	-0.317222	-0.263163	-0.606943	-0.597651	-0.556685	-0.604409	-0.547816	-0.597229	-0.629748	-0.678739	-0.642418	-0.328203	-0.258095	-0.272877	-0.341717	-0.475597	-0.427029	-0.442233	-0.551195	-0.613278	-0.661001	-0.612433	-0.635239	0.41806	0.484789	0.50675	0.224632	0.510551	2.58421	1.88525	3.28401
2-Hexaprenyl-3-methyl-6-methoxy-1,4 benzoquinone [M+Cl]-	-0.411697	-0.366937	-0.538717	-0.454037	-0.380244	-0.477022	-0.449198	-0.394761	-0.318548	-0.385083	-0.474602	-0.495167	-0.452827	-0.402019	-0.429843	-0.415326	-0.385083	-0.461295	-0.420165	-0.382663	-0.39839	-0.445569	-0.457666	-0.487909	-0.454037	0.308088	0.00807667	-0.31129	0.12179	0.16534	3.58885	2.36099	2.76382
LPE 20:2e; [M-H]-	-0.585084	-0.201311	-0.313089	-0.402512	-0.465854	-0.704314	-0.108162	-0.715492	-0.044821	-0.76393	-0.346623	-0.790011	-0.72667	-0.324267	-0.253474	-0.700588	-0.678233	-0.0783546	-0.324267	-0.253474	-0.048547	0.00734232	-0.301912	-0.637247	-0.562728	-0.2572	-0.0224653	-0.141696	0.301692	-0.0261912	2.56707	2.53726	3.20793
LPE 17:1; [M-H]-	-0.290837	-0.314108	-0.454928	-0.29382	-0.417336	-0.401225	-0.42032	-0.435237	-0.424496	-0.446574	-0.445381	-0.461492	-0.463878	-0.359457	-0.365424	-0.43464	-0.416143	-0.403612	-0.373777	-0.435237	-0.474022	-0.413756	-0.468652	-0.478199	-0.412563	0.0307825	0.114917	0.262897	0.139381	-0.249068	3.77624	2.92774	2.43726
LPE 19:1; [M-H]-	-0.390859	-0.390859	-0.441139	-0.421538	-0.419834	-0.399381	-0.406199	-0.424095	-0.381485	-0.439434	-0.459035	-0.417277	-0.418982	-0.368702	-0.369554	-0.401085	-0.420686	-0.40279	-0.364441	-0.37978	-0.377224	-0.385746	-0.420686	-0.401938	-0.38745	-0.192296	0.140062	0.0701812	-0.0227086	-0.300526	3.65709	2.93187	2.42566
DAG 40:0e; DAG 20:0e/20:0; [M+NH4]+, etc.	-0.572136	-0.425948	-1.20742	-0.416305	-0.718324	-0.524693	-0.412448	-0.655838	-0.799325	-0.813597	-0.561722	-1.01379	-1.10404	0.608939	-0.0714717	-0.565965	-0.607623	-0.758439	-0.435591	-0.221903	-0.284003	-0.384291	1.73486	-0.0626001	-0.0228709	1.52888	0.446936	0.722726	-0.703281	1.1366	1.70786	0.44925	3.20406
Cer-AP t41:1+O; Cer-AP t18:1/23:0+O; [M+CH3COO]-	-0.990365	-0.612842	0.0892185	-0.126036	-0.773455	-0.935723	-0.483689	-1.06322	-0.703911	-1.16919	-1.01355	-1.82489	-1.12283	0.508137	0.168697	-0.54661	-0.659204	0.198502	-0.0283434	-0.510182	-0.520117	0.0710047	-0.352881	1.46685	-0.631056	1.16383	1.98511	1.82947	0.532974	1.01978	2.09771	0.852544	1.66058
PE 33:1; PE 15:0-18:1; [M-H]-	-0.366699	-0.370613	-0.356931	-0.369751	-0.422611	-0.420169	-0.423814	-0.425825	-0.417584	-0.425053	-0.428842	-0.440477	-0.427405	-0.319602	-0.300605	-0.330698	-0.355728	-0.365873	-0.368315	-0.384672	-0.383702	-0.403256	-0.421247	-0.39514	-0.414352	-0.259129	-0.20406	-0.119634	-0.240868	-0.280962	2.88805	2.36949	3.21363
PE 33:1; PE 16:0-17:1; [M-H]-	-0.369799	-0.369781	-0.354641	-0.361922	-0.425049	-0.418003	-0.422935	-0.425718	-0.418256	-0.42579	-0.431427	-0.440695	-0.427308	-0.33399	-0.299716	-0.332147	-0.353846	-0.374479	-0.374081	-0.374985	-0.383332	-0.404976	-0.422429	-0.401815	-0.413161	-0.261324	-0.198215	-0.0966583	-0.250573	-0.259914	3.09858	2.36275	3.08887
FA 19:1; [M-H]-	-0.591617	-0.293951	-0.138261	-0.451738	-0.440767	-0.593714	-0.433507	-0.633564	-0.215218	-0.743918	-0.58242	-0.738917	-0.541925	-0.10922	-0.335414	0.552583	-0.349128	-0.138745	-0.317022	-0.376394	-0.485941	-0.474325	-0.256843	0.110682	-0.444316	-0.411565	-0.17198	-0.0845356	-0.246195	-0.554186	3.11945	2.361	2.97408
LPE 18:2e; [M-H]-(plasmalogen)	-0.247027	-0.136523	-0.113041	-0.415151	-0.533746	-0.514211	-0.353979	-0.583473	-0.0781133	-0.674442	-0.503555	-0.524274	-0.632608	-0.393248	-0.264195	-0.688255	-0.750019	-0.239726	-0.370555	-0.185855	-0.344508	-0.282152	-0.614256	-0.544402	-0.518749	-0.20026	0.395279	-0.0937023	0.128885	-0.270312	2.38297	2.55209	3.29069
PE 35:1; PE 16:0-19:1; [M-H]-	-0.392462	-0.38175	-0.382249	-0.385736	-0.392898	-0.395825	-0.392711	-0.396199	-0.384366	-0.395327	-0.399624	-0.406101	-0.398316	-0.339028	-0.313557	-0.35329	-0.361261	-0.359331	-0.3678	-0.364064	-0.371724	-0.364188	-0.381439	-0.359206	-0.376519	-0.337222	-0.238886	-0.163718	-0.295932	-0.348121	3.07152	2.37159	3.24185
PE 35:1; PE 17:0-18:1; [M-H]-	-0.391106	-0.380292	-0.387104	-0.386682	-0.393915	-0.394828	-0.39244	-0.395951	-0.381065	-0.394758	-0.398409	-0.405993	-0.39862	-0.348834	-0.311126	-0.34743	-0.357963	-0.358595	-0.364774	-0.366459	-0.369689	-0.366319	-0.380924	-0.356137	-0.375798	-0.335211	-0.242592	-0.156713	-0.291324	-0.346727	3.06138	2.26537	3.31234
PG 35:1; [M+NH4]+	-0.195099	-0.114741	-0.209818	-0.240649	-0.470984	-0.49187	-0.390825	-0.499428	-0.363375	-0.5227	-0.551343	-0.58655	-0.52827	-0.195696	-0.217974	-0.290973	-0.312654	-0.461039	-0.479736	-0.327373	-0.495052	-0.518523	-0.408925	-0.368945	-0.418274	-0.30609	-0.220758	-0.305891	0.185013	-0.269292	2.30975	1.79915	3.23825
SM t39:3; [M+H]+	-0.584162	-0.549806	-0.45184	-0.585929	-0.349162	-0.399814	-0.298118	-0.512308	-0.352893	-0.464405	-0.543523	-0.588285	-0.389998	-0.00147243	-0.204275	-0.278878	-0.247074	-0.143611	-0.218803	-0.154016	-0.241773	-0.265528	-0.414735	-0.312253	-0.403544	-0.519572	-0.14636	-0.307738	-0.266706	-0.473632	2.96557	1.78861	3.08651
PE 31:1; PE 15:0-16:1; [M-H]-	0.179405	0.190737	0.515587	0.236694	-0.735338	-0.681197	-0.715822	-0.710786	-0.70512	-0.701342	-0.711415	-0.763668	-0.722118	-0.574802	-0.582357	-0.599355	-0.618871	-0.722118	-0.705749	-0.716452	-0.728413	-0.748559	-0.77563	-0.7196	-0.759891	1.0633	0.981457	1.6129	0.856176	1.10359	2.52576	1.77218	2.27079
AHexSIS 22:0; [M+CH3COO]-	-0.532013	-0.0516889	-0.89932	-0.548966	-0.876716	-0.656332	-1.47571	-0.464203	-0.238168	0.451239	-0.452901	-1.96733	-0.984083	0.988072	0.473842	-0.588522	1.03328	-0.854113	0.0613286	-0.147754	0.366476	-0.142103	-0.249469	-0.260771	-0.232517	-0.272073	-0.328582	0.281713	0.225204	1.68878	3.51966	1.06153	1.8018
PE 32:0; PE 16:0-16:0; [M-H]-	-0.389132	-0.384062	-0.445472	-0.395893	-0.425471	-0.389414	-0.396456	-0.433077	-0.419556	-0.407161	-0.435049	-0.482092	-0.43026	-0.225466	-0.199831	-0.275326	-0.311102	-0.271383	-0.177859	-0.271664	-0.271946	-0.457585	-0.473078	-0.477304	-0.466317	-0.398428	-0.204339	-0.134477	-0.379836	-0.40378	2.8487	2.40193	3.19998
Ubiquinone-8; [M+H]+	-0.501827	-0.493626	-0.444421	-0.514129	-0.367878	-0.370612	-0.343275	-0.445787	-0.438953	-0.441687	-0.510028	-0.511395	-0.415717	-0.181989	-0.231195	-0.339175	-0.291336	-0.139618	-0.21616	-0.240763	-0.277667	-0.255798	-0.418451	-0.315939	-0.445787	-0.378813	-0.101346	-0.231195	-0.279034	-0.415717	3.11207	1.51971	3.3663
Cer-AP t42:1+O; Cer-AP t18:1/24:0+O; [M+CH3COO]-	-0.68804	-0.605243	-0.605243	0.183409	-1.31734	-1.08653	-1.03588	-0.894107	0.0365484	-0.826574	-0.921166	-1.55602	-1.00905	0.0434867	0.776169	-0.771299	-0.585122	0.139929	0.976223	0.237296	0.139004	0.796059	-0.386456	1.60853	0.0138834	0.283783	-0.495387	1.0278	0.154268	0.423473	3.25545	0.632316	2.11017
LPE 18:0; [M-H]-	-0.606805	-0.1479	-0.572093	-0.76953	-0.333047	-0.504216	-0.127917	-0.475321	0.245475	-0.854294	-0.506327	-0.528186	-0.660328	-0.14668	-0.421751	-0.63373	-0.759211	-0.145929	0.204008	-0.293503	-0.112155	-0.370902	-0.502528	-0.749266	-0.393559	0.0655339	0.15846	-0.275866	0.195892	-0.282245	1.98906	2.66464	3.38787
Cer-AP t42:0+O; Cer-AP t18:0/24:0+O; [M-H]-	-0.600469	-0.436756	0.185031	-0.364851	-0.675906	-1.16897	-0.927895	-1.25789	-0.876855	-0.994985	-1.25725	-1.82767	-1.2627	0.824475	0.368005	-0.947476	-0.117035	1.13007	-0.422311	-0.267265	-0.245116	0.873909	-0.551997	1.83885	-0.432583	0.597524	0.926554	0.805856	0.718543	1.15415	2.15151	0.795905	1.92263
2-demethylmenaquinone-8[M+NH4]+	-0.398762	-0.410492	-0.415798	-0.402672	-0.397087	-0.391222	-0.399321	-0.38843	-0.398483	-0.402393	-0.404068	-0.40351	-0.402393	-0.278959	-0.303255	-0.344306	-0.349054	-0.328668	-0.290967	-0.298507	-0.34291	-0.370557	-0.396249	-0.369719	-0.385637	-0.348216	-0.221989	-0.204954	-0.266671	-0.384799	3.51287	1.89706	2.92335
Cer-AP t43:1+O; Cer-AP t18:1/25:0+O; [M+CH3COO]-	-0.716964	-0.187161	-0.410726	0.174969	-1.1967	-1.15711	-1.03485	-1.25143	-0.519016	-1.09889	-1.22464	-1.9524	-1.22581	0.491686	0.818884	-0.70532	-0.631963	0.487029	0.213394	0.0992825	0.11442	0.966763	-0.069556	2.40713	-0.0136646	0.462576	0.501002	0.588332	0.100447	0.453261	1.89246	0.902721	2.24877
Oxalic acid-2TMS	-0.353661	-0.333739	-0.316021	-0.348832	-0.336593	-0.319921	-0.343195	-0.331238	-0.302219	-0.364757	-0.350108	-0.350759	-0.360479	-0.115697	-0.108828	-0.194341	-0.158128	-0.292902	-0.295353	-0.292326	-0.334736	-0.363183	-0.359555	-0.362181	-0.348199	-0.337216	-0.333584	-0.342672	-0.349564	-0.337392	3.25258	3.0831	3.28389
LPS 18:0; [M-H]-	-0.385309	0.0905377	-0.191557	-0.818658	-0.0187197	-0.54359	-0.376609	-0.284585	-0.346492	-0.827526	-0.934608	-0.399364	-0.728307	-0.0985295	-0.489213	-0.925908	-0.768631	-0.149728	0.0321444	-0.443201	-0.523345	-0.0364552	-0.562832	-0.642307	-0.389994	0.411617	0.836768	-0.729981	0.704588	-0.138016	2.16676	3.28427	2.76291
PG 33:1; [M+NH4]+	-0.124542	-0.153358	-0.345055	-0.198834	-0.431054	-0.408316	-0.453341	-0.409104	-0.448388	-0.42914	-0.444786	-0.47743	-0.454805	-0.288548	-0.26536	-0.278079	-0.360026	-0.420473	-0.428465	-0.405614	-0.440959	-0.459983	-0.449964	-0.4243	-0.437807	-0.322767	-0.182625	-0.199397	-0.176321	-0.393908	2.72096	1.83632	3.31147
DAG 40:8e; DAG 18:2e/22:6; [M+NH4]+	-0.843028	-0.0214784	-0.8126	-1.57329	-0.964739	-0.751745	-0.934311	-0.599606	0.161088	-1.05602	-1.29944	-0.964739	-1.54287	0.465366	1.31734	-0.325756	-0.599606	-0.295328	-0.112762	-0.0823339	1.28692	0.313227	-0.295328	0.374083	0.161088	0.00894934	0.800071	-0.356184	0.0393771	2.56488	1.68248	1.43905	0.891354
Cer-AP t43:0+O; Cer-AP t18:0/25:0+O; [M-H]-	-0.780288	-0.370475	-0.0789163	-0.239987	-0.0208085	-1.31447	-0.892426	-0.879173	-0.77621	-0.914853	-1.40418	-2.03623	-1.18195	1.03839	0.984355	-0.653878	-0.118674	0.154534	0.160651	-0.256298	-0.392902	1.02513	-0.580479	1.53281	-0.435719	0.220798	0.618378	0.648961	0.683621	1.34422	2.80813	0.457307	1.73874
Cer-AP t42:1+O; Cer-AP t18:1/24:0+O; [M-H]-	-0.527001	-0.139771	-0.626991	-0.0861403	-0.770611	-1.05603	-0.886962	-0.553362	-0.41065	-1.16784	-0.9615	-1.70505	-1.04604	0.623782	1.01556	-0.81697	-0.44701	0.511976	0.117474	0.0883861	-0.107047	1.19281	-0.455191	1.46369	0.0647523	-0.0434177	-0.254304	-0.0325098	-0.00614906	0.18383	3.12442	0.969199	2.61993
PE 30:0; PE 14:0-16:0; [M-H]-	-0.450348	-0.450348	-0.450348	-0.450348	-0.36698	-0.340922	-0.343441	-0.33675	-0.35155	-0.327618	-0.334861	-0.361941	-0.337301	-0.223782	-0.202212	-0.251493	-0.284242	-0.324548	-0.294239	-0.27881	-0.299671	-0.372018	-0.388235	-0.354384	-0.381858	-0.450348	-0.450348	-0.450348	-0.450348	-0.450348	2.87878	2.13744	3.29042
Cer-NDS d34:0; Cer-NDS d18:0/16:0; [M+CH3COO]-	-0.873169	-0.39264	-0.506298	-0.844394	-0.463137	-0.818498	-0.503421	-0.65952	0.103714	-0.506298	-0.610604	-1.02423	-0.166044	0.487849	0.39793	-0.0869149	-0.176115	-0.00706659	-0.0761246	-0.361708	-0.169641	-0.376095	-0.286176	-0.0847568	-0.587585	0.0742204	-0.0977052	0.101556	0.00588177	-0.44875	1.11225	1.14822	4.45508
Cer-NP t40:0; Cer-NP t18:0/22:0; [M+CH3COO]-	-0.851034	-0.592081	0.34211	-0.936148	-0.583827	-0.97432	-0.35273	-0.651403	-0.603945	-0.884564	-0.914482	-1.74035	-1.04809	1.01374	0.557216	-0.53637	-0.067985	0.873943	-0.427011	0.0687132	-0.380585	0.645941	-0.734453	1.01838	-0.434233	0.343141	-0.264005	0.158986	-0.183534	-0.0896504	2.00209	1.41197	3.19059
ACar 11:1; [M]+	-0.476641	-0.414208	-0.603657	-0.448654	-0.415644	-0.427125	-0.364693	-0.409185	-0.416361	-0.378328	-0.287909	-0.384069	-0.384069	-0.189597	-0.316614	-0.269251	-0.184573	-0.253464	-0.298673	-0.25777	-0.282886	-0.329531	0.00200509	-0.208255	-0.306567	-0.414208	-0.356082	-0.409903	-0.412773	-0.363258	2.79064	0.93705	3.50609
Cer-NP t40:0; Cer-NP t18:0/22:0; [M-H]-	-0.811811	-0.414503	0.251462	-0.830731	-0.632076	-0.794784	-0.507208	-0.743701	-0.437206	-0.541263	-0.925328	-1.48534	-0.791	0.854992	0.44444	-0.603697	-0.461801	0.847424	-0.251796	-0.0417897	-0.393691	0.312004	-0.883705	0.722556	-0.5091	0.117134	0.153081	0.0887544	-0.384232	-0.10044	1.57204	1.68366	3.66453
ADGGA 52:4; ADGGA 16:0-18:2-18:2; [M-H]-	0.00125868	-0.225885	-0.291724	0.106601	-1.29906	-0.102438	-1.61015	-0.592937	0.50328	-0.564955	-0.703217	-1.38465	-0.930361	-0.625856	0.251446	-1.03241	-0.872752	-1.25297	0.918065	0.705734	0.475298	-0.0925617	-0.0267228	-1.18713	0.108247	1.01353	-0.16663	0.970736	0.572411	0.730424	2.54593	0.890083	2.88006
Cer-NDS d34:0; Cer-NDS d18:0/16:0; [M-H]-	-0.733189	-0.402479	-0.465568	-0.847157	-0.390268	-0.882772	-0.520517	-0.668065	-0.0229253	-0.593782	-0.727084	-1.07815	-0.417742	1.00482	0.246731	-0.235597	-0.178613	0.128693	0.0157424	-0.413672	-0.41876	-0.295634	-0.198965	-0.0076617	-0.469639	0.297609	-0.011732	-0.179631	-0.137911	-0.41469	1.39964	1.05265	4.20304
Cer-AP t44:1+O; Cer-AP t18:1/26:0+O; [M+CH3COO]-	-0.569954	-0.0996634	-0.110959	-0.101717	-0.900595	-1.11007	-1.11623	-1.20967	-0.133549	-1.01149	-0.920105	-2.23035	-1.13369	0.492821	0.848105	-0.987876	-0.575088	0.20428	0.840918	0.0543619	-0.149978	0.700241	0.0882474	1.51452	-0.185918	0.112891	-0.108905	1.23317	0.100569	0.647873	2.98495	0.712563	1.84516
SM d42:3; [M+H]+	-0.30916	-0.167238	-0.242687	-0.200581	-0.320702	-0.300183	-0.301251	-0.307664	-0.199512	-0.339297	-0.27432	-0.370716	-0.314289	-0.231573	-0.283297	-0.361526	-0.312793	-0.377342	-0.339938	-0.306381	-0.378625	-0.339083	-0.254015	-0.215115	-0.31087	-0.393373	-0.374564	-0.331389	-0.396365	-0.419021	2.94629	2.64	3.91324
Cer-AP t42:0+O; Cer-AP t18:0/24:0+O; [M+CH3COO]-	-0.737582	-0.348127	0.0790013	0.188192	-0.975542	-1.14205	-0.816017	-1.35104	-0.847329	-1.17768	-1.30886	-1.97685	-1.37852	0.558996	0.613715	-0.933545	-0.197187	0.827094	-0.13166	-0.334478	-0.0442089	0.762308	-0.370237	2.11095	-0.231896	0.882986	1.1522	1.30845	0.657811	1.28022	1.52516	0.474756	1.67036
Cer-AP t41:0+O; Cer-AP t18:0/23:0+O; [M-H]-	-0.750865	-0.25767	0.0322226	-0.585212	-0.340497	-0.975501	-0.517445	-0.99056	-0.75463	-1.14868	-1.29426	-1.70839	-1.19512	0.81782	0.435061	-1.25284	-0.309123	0.886843	-0.378146	-0.211237	-0.134686	0.558046	-1.00311	1.45031	-0.531249	1.10144	1.57832	1.39635	0.780172	1.77911	1.75652	1.14034	1.19932
Cer-AP t40:1+O; Cer-AP t18:1/22:0+O; [M+CH3COO]-	-0.703352	-0.385926	-0.617754	0.455789	-1.23834	-0.821049	-0.674819	-1.06358	-0.250395	-0.49649	-0.910214	-1.80543	-0.853149	-0.667686	0.441523	-0.428725	-0.578521	0.448656	0.445089	-0.296761	-0.0328336	0.630552	0.0456313	2.06432	0.091997	-0.325294	-0.089899	0.68405	-0.296761	0.0991301	2.28545	0.327392	3.0701
LPE 20:0e; [M-H]-	-0.464769	-0.231752	0.0339384	-0.545594	-0.291081	-0.309138	-0.215415	-0.615241	-0.0228111	-0.884371	-0.637597	-1.09675	-0.634158	0.318546	-0.316017	-0.819023	-0.366747	-0.210256	-0.359869	-0.0821401	-0.469068	-0.241211	-0.739058	-1.08729	-0.543874	0.301349	0.23944	0.137119	0.932472	0.222243	2.04769	0.72439	3.93675
ACar 14:2; [M]+	-1.03111	-0.481669	-1.18538	-0.996866	-0.0744255	-0.645614	-0.390633	-0.890927	-0.712078	-0.42165	0.678834	0.188611	0.0931445	0.0516548	-0.426887	-0.136861	0.30583	0.121341	-0.480058	0.233726	0.159206	-0.930805	0.267562	-1.15678	-0.221049	-0.279457	-0.350352	-0.710869	-0.500198	0.750132	2.30217	1.09977	3.12592
Arginine	-0.297595	-0.297595	-0.297595	-0.297595	-0.297595	-0.297595	-0.297595	-0.297595	-0.297595	-0.297595	-0.297595	-0.297595	-0.297595	-0.297595	-0.297595	-0.297595	-0.297595	-0.297595	-0.297595	-0.297595	-0.297595	-0.297595	-0.297595	-0.297595	-0.297595	-0.297595	-0.297595	-0.297595	-0.297595	-0.297595	2.10328	4.41787	2.70429
ADGGA 52:3; ADGGA 16:0-18:1-18:2; [M-H]-	-0.495919	-0.38321	0.368182	-0.492162	-0.139008	-0.503433	-0.912941	-0.5936	0.676253	-0.304314	-0.195362	-1.91981	-1.07825	-1.19471	0.912941	-1.1346	-0.55603	-1.04068	0.0375696	0.281772	0.405752	0.360668	-0.187848	-0.860344	-0.225418	0.740121	0.289286	0.454592	0.157792	0.2968	3.17839	0.950511	2.85905
HexCer-NS d34:1; HexCer-NS d18:1/16:0; [M+CH3COO]-	-0.728179	-0.676433	-0.540012	-0.394183	-0.714067	-0.568237	-0.12134	-0.455337	-0.140157	-0.478858	-0.102523	-0.775221	-0.26717	0.109165	0.0621229	-0.558829	-0.17779	-0.196607	0.038602	0.36319	-0.300099	-0.521196	-0.370662	-0.361253	-0.149565	-0.111932	-0.58235	0.217361	-0.285987	-0.911643	1.51101	1.56746	4.15476
LPC 20:0; [M+CH3COO]-	-0.260472	-0.368093	-0.702916	-0.561812	-0.346569	-0.418317	-0.502022	-0.234165	-0.131326	-0.777055	-0.243731	-0.308304	-0.547462	0.213062	0.153273	-0.351352	-0.289171	-0.415925	-0.12176	-0.231773	-0.176766	-0.384835	-0.270038	-0.52833	-0.33222	-0.370485	-0.303521	-0.612035	-0.504414	-0.31787	1.76999	3.88654	2.75293
Cer-NP t41:0; Cer-NP t18:0/23:0; [M-H]-	-0.594033	-0.741287	0.456124	-0.66766	-0.388651	-1.0513	-0.625034	-0.954419	-0.714161	-0.977669	-1.30318	-2.02008	-1.15592	1.54503	0.246868	-0.539781	0.0686124	1.59928	-0.0941426	-0.0476411	-0.322774	0.320495	-0.237522	0.680881	-0.652159	-0.396402	0.587878	0.0724875	0.285619	0.549127	2.11467	1.64191	2.45956
PS 36:1; PS 18:0-18:1; [M-H]-	-0.173059	-0.162934	-0.389242	-0.24512	-0.435694	-0.383286	-0.43629	-0.3815	-0.286808	-0.345767	-0.489293	-0.590536	-0.447605	-0.217725	-0.324327	-0.402344	-0.33326	-0.445223	-0.440459	-0.371375	-0.515497	-0.405917	-0.392219	-0.460707	-0.399962	0.734553	0.4475	-0.209387	1.14965	0.507055	0.773264	0.838774	5.14636
ADGGA 50:2; ADGGA 16:0-16:0-18:2; [M-H]-	-0.504542	-0.442587	0.172644	-0.72931	-0.668796	-0.340288	-0.719224	-0.48293	0.133742	-0.248076	-0.20341	-1.71915	-0.830168	0.204342	0.521323	-1.14427	-0.18612	-0.493015	0.39309	0.315286	-0.645742	0.266298	-0.337407	-0.573701	-0.286978	0.744651	-0.371986	-0.106875	0.014154	0.231718	3.91734	0.895937	2.76036
LPI 18:0; [M-H]-	-0.045876	0.12039	-0.956703	-0.852267	-0.426729	-0.449591	-0.496353	-0.716136	0.0699907	-1.38536	0.0975285	-0.717695	-0.578967	-0.795113	-0.577408	-1.10115	-1.31417	0.212356	0.55528	0.152604	-0.148753	0.392651	-0.780045	-0.822131	-0.317617	0.205082	0.726222	0.451883	1.05096	-0.058346	1.55755	1.28425	3.3683
Cer-NDS d42:0; Cer-NDS d18:0/24:0; [M+CH3COO]-	-0.245538	-0.336184	-0.578765	-0.381691	-0.0407575	-0.957498	-0.755654	-0.62684	-0.425363	-0.81217	-1.09512	-1.48817	-0.92924	1.29949	0.0458522	-0.587573	0.00988714	0.170996	-0.555644	-0.127	0.00988714	0.593401	-0.371415	0.0458522	-0.629042	-0.242602	-0.548672	1.07966	0.492846	0.14604	2.46945	0.086955	3.41959
CL 66:2; CL 16:0-17:1-16:0-17:1; [M-H]-	-0.267891	-0.080315	0.174393	-0.167192	-0.38636	-0.44362	-0.57591	-0.475212	-0.473237	-0.441645	-0.639094	-0.581834	-0.487058	0.259296	-0.0882129	-0.224452	0.257322	-0.259993	-0.374513	-0.421901	-0.631196	-0.250121	-0.415977	-0.336998	-0.38636	-0.481135	-0.42585	-0.465339	-0.491007	-0.469288	3.05121	3.54286	2.48849
Cer-NP t41:0; Cer-NP t18:0/23:0; [M+CH3COO]-	-0.54243	-0.673078	0.569688	-0.496092	-1.07082	-0.707189	-0.649909	-0.933088	-0.522479	-1.16928	-1.12423	-2.11664	-1.19889	1.95726	0.115316	-0.673078	0.16101	1.42695	-0.242519	-0.0307786	-0.337126	-0.0288478	-0.721347	0.968712	-0.378959	0.0812055	0.848361	0.22022	0.484091	0.56647	1.90771	1.55824	2.27069
Cer-NDS d40:0; Cer-NDS d18:0/22:0; [M-H]-	-0.532413	-0.342841	-0.65037	-0.675646	0.0910691	-0.856793	-0.65037	-0.818878	-0.60403	-0.726199	-0.882069	-1.53083	-0.452372	1.46863	-0.111141	-0.481861	-0.435521	1.00523	-0.0353125	-0.304927	0.128984	0.204813	-0.764113	0.00681469	-0.477648	-0.338628	-0.27965	-0.309139	1.04314	0.0278783	2.0879	0.963102	3.54971
ACar 14:0; [M]+	-1.09385	-0.713228	-0.702305	-1.18039	-0.179685	-0.706506	-0.208252	-0.781286	-0.587194	0.696671	0.780693	0.688268	0.733641	0.647938	-0.536781	-0.60904	0.0933886	-0.436794	-1.1409	-0.658613	-0.914882	-0.964456	-0.612401	-1.09217	-0.982941	0.438721	0.685748	-0.246063	0.331173	1.34617	1.936	1.66629	2.86865
DAG 42:2e; DAG 22:1e/20:1; [M+NH4]+	-1.50671	-0.480089	-0.0485394	-1.4359	-1.39882	-0.370516	-1.0229	-1.16113	-1.01616	1.74846	-0.181713	-0.532347	-0.129455	0.988192	0.393125	-0.997612	0.254894	-0.85601	-0.338487	-0.190142	0.403239	0.0964343	0.831418	0.698244	-0.862753	0.222865	-0.240714	0.0239474	-0.228914	2.28453	2.84082	0.863447	1.02696
LPE 16:1e; [M-H]- (plasmalogen)	-0.223823	0.0589764	0.267593	-0.23253	-0.401966	-0.550157	-0.320296	-0.637923	-0.0533425	-0.711931	-0.478761	-0.487816	-0.53257	-0.281637	-0.406668	-0.631306	-0.747281	-0.198225	-0.447068	-0.171756	-0.512544	-0.292085	-0.704095	-0.614937	-0.679368	-0.144242	0.412824	-0.0270477	0.152314	-0.279722	1.91563	1.44633	4.01678
HexCer-HDS d34:0+O; HexCer-HDS d21:0/13:0+O; [M+CH3COO]-	-0.774294	-0.44271	-0.587073	-0.77655	-0.208119	-0.632187	-0.560005	-0.553238	0.0400051	-0.496846	-0.347971	-0.821664	-0.0366879	0.52272	-0.0163868	-0.0524777	-0.320903	-0.208119	-0.0276652	-0.050222	-0.208119	-0.4585	0.0490278	-0.384062	-0.178796	-0.056989	-0.749482	-0.415642	-0.063756	-0.672789	1.90319	0.834003	4.07541
DAG 38:7e; DAG 16:1e/22:6; [M+NH4]+	-0.217022	0.0941299	0.160805	-0.372597	-0.9949	-0.828212	-0.86155	-1.30605	-0.250359	-1.16159	-0.850437	-1.21715	-1.32828	0.783108	0.449732	0.560857	-0.517061	-0.0947836	-0.694861	0.349719	-0.317035	-0.47261	-0.505948	0.271931	-0.517061	0.216368	0.849784	0.494182	0.338606	1.50542	0.460844	0.016342	2.98339
LPS 20:1; [M-H]-	0.411561	0.0695489	-0.941777	-0.544602	-0.136394	-0.401177	-1.01901	-0.360724	-0.353369	-0.603443	-0.971197	-0.688026	-0.721124	-0.588732	-0.415888	-0.949132	-0.515181	-0.379112	-0.283496	-0.195235	-0.478406	0.201941	-0.437953	-0.239365	-0.00767959	1.47437	1.33095	-0.908679	3.09249	0.551308	2.11794	2.52247	0.834479
DAG 38:0e; DAG 18:0e/20:0; [M+NH4]+	-0.276539	-0.413852	-0.712454	-0.764764	-0.654695	-0.38915	-0.576594	-0.766217	-0.861391	-0.81998	-0.589671	-0.767306	-1.07354	0.597107	-0.162111	-0.659054	-0.847951	-0.950391	-0.206429	-0.111618	-0.736066	-0.511206	2.65245	0.0645646	0.166641	1.62732	0.831412	0.650144	-0.621275	0.737327	1.142	0.374791	2.7854
Cer-BS d42:1+O; Cer-BS d16:1/26:0+O; [M+CH3COO]-	-0.271796	-0.525693	-0.680181	0.127186	-1.07245	-1.34112	-0.373892	-1.38142	-0.513603	-0.559277	-1.45262	-2.19685	-1.14767	2.30211	0.338095	-0.858849	0.201071	0.129872	-0.0971574	-0.0635731	0.105692	0.938583	0.0143425	0.547661	-0.262392	0.724986	0.350186	1.81446	0.835143	1.0165	1.95283	0.432131	1.41145
HexCer-AP t43:1+O; [M+CH3COO]-	-1.09244	-0.971067	0.154726	-1.01292	-0.364227	-0.682295	-0.577667	-1.31006	0.284464	-0.941771	-0.410263	-1.91272	-0.908291	1.3977	0.686234	-0.213563	0.497904	1.38515	0.1338	-0.565112	0.188207	-0.929216	-0.309821	0.439313	-0.68648	0.163096	0.150541	0.0668386	-0.0252337	0.0793939	2.91689	1.64044	2.04639
HexCer-HDS d34:0+O; HexCer-HDS d19:0/15:0+O; [M+CH3COO]-	-0.954354	-0.774923	-0.117975	-0.75177	-0.598386	-0.60128	-0.523141	-0.439214	-0.445002	-0.407379	-0.0398357	-0.939883	-0.499989	0.892046	0.614218	-0.0340476	0.206158	0.133807	0.0614559	0.0411976	-0.445002	-0.664949	-0.187432	-0.0571999	-0.204796	-0.554975	-0.424743	-0.196114	-0.748876	-0.942777	1.85866	1.63292	3.54588
Glycyl-Glycine-3TMS	-0.349906	-0.349906	-0.349906	-0.349906	-0.349906	-0.349906	-0.349906	-0.349906	-0.349906	-0.349906	-0.349906	-0.349906	-0.349906	-0.349906	-0.349906	-0.349906	-0.349906	-0.349906	-0.349906	-0.349906	-0.349906	-0.349906	-0.349906	-0.349906	-0.349906	-0.239107	-0.0670683	-0.229919	-0.222513	-0.250595	1.94602	4.69822	1.49386
HexCer-HDS d40:0+O; HexCer-HDS d17:0/23:0+O; [M+CH3COO]-	-0.941896	-0.789754	0.0239319	-0.543882	-0.605011	-0.303444	-0.353705	-0.580559	-0.211073	-0.201564	-0.334688	-0.996232	-0.482754	0.191016	0.428737	-0.516714	-0.2559	0.258936	0.174715	-0.206997	0.108153	-0.356422	-0.0779486	-0.228732	-0.31567	-0.414834	-0.499055	-0.399891	-0.599577	-0.894352	2.09279	1.50052	3.63594
LPE 18:1e; [M-H]- (plasmalogen)	-0.0774048	0.421492	0.622781	-0.295502	-0.556877	-0.752832	-0.336364	-0.889709	-0.375817	-0.954323	-0.530206	-0.683387	-0.8103	-0.333345	-0.545403	-0.901787	-0.93359	-0.0252707	-0.547718	-0.0159108	-0.420302	-0.225453	-0.789165	-0.7634	-0.731697	0.510965	1.20551	0.396431	0.921898	0.286829	1.19877	0.862417	3.85328
AHexSIS 22:0; [M+NH4]+	-0.753379	-0.676863	-0.721872	-0.802889	-0.712871	-1.13596	-0.928916	0.169315	-0.249273	-0.217766	-0.649857	-1.97314	-1.25298	0.556396	1.38457	-0.262776	-0.0242257	-0.339292	-0.109744	1.11001	1.11451	0.245831	0.412366	-0.217766	0.317846	0.277338	0.731933	-0.793888	-0.0467304	0.794947	3.68906	-0.100742	1.49709
Cer-NP t42:1; Cer-NP t18:0/24:1; [M-H]-	-0.554871	-0.28751	-1.0506	-0.418406	-0.635636	-0.482461	0.0884648	-0.524236	0.160875	-0.936416	-1.15922	-2.03092	-0.947556	1.11613	0.89333	-0.841726	-0.17054	-0.0842053	0.70395	-0.23181	-0.12598	0.79864	-0.178895	0.233285	0.0940348	0.0661847	0.44216	0.411525	0.628755	1.04372	3.72568	1.43641	0.29177
HexCer-AP t42:1+O; HexCer-AP t18:1/24:0+O; [M-H]-	-1.01005	-0.548344	-0.255715	-0.275224	-0.548344	-0.847475	-0.743429	-0.424789	-0.554846	-0.522332	-0.0346181	-1.3547	0.0239076	0.550639	1.1359	-1.18562	-0.164675	-0.437795	0.914799	0.550639	-0.372767	-0.0541267	-0.645886	0.0434161	-0.086641	-0.262218	-0.333749	0.323039	-0.619875	-0.873486	2.81363	0.947313	3.26883
LPS 22:0; [M-H]-	0.00752065	0.112424	0.522203	-0.726803	0.11898	-0.631734	-1.5857	-0.280964	-0.438319	-0.313746	-1.51358	-0.828428	-0.667795	-0.730081	-0.126887	-1.34967	-0.608787	0.758235	-0.087548	-0.280964	-0.966114	0.948373	-0.280964	0.279614	0.191102	0.791018	0.722175	-1.36934	0.591046	0.430412	1.88595	1.86956	3.21035
DAG 34:1e; DAG 18:0e/16:1; [M+NH4]+	-1.01223	-0.489434	-0.187056	-0.976783	-0.195917	-0.921402	-0.698772	-0.605733	-0.00873058	-0.576935	-0.908111	-1.07536	-0.607948	1.60617	0.108676	-0.32883	-0.0563579	0.533999	-0.0585731	-0.510478	-0.243544	-0.432946	-0.316646	0.146335	-0.368704	0.196177	0.244912	-0.272342	0.27371	-0.297817	0.588272	0.778781	3.39496
Cer-AP t40:0+O; Cer-AP t18:0/22:0+O; [M-H]-	-0.706975	-0.514269	0.491373	-0.341983	-0.387926	-1.01709	-0.678899	-1.01837	-0.705699	-0.985186	-1.25957	-1.80323	-1.21362	0.587088	0.0587425	-0.900957	-0.454288	1.19456	-0.246268	-0.595946	-0.691661	0.584535	-0.773337	1.89391	-0.723565	0.786174	1.89391	1.10139	1.02993	1.70503	1.31452	0.886994	1.32218
Cer-NP t42:0; Cer-NP t18:0/24:0; [M-H]-	-0.800464	-0.315887	0.269382	-0.754838	-0.245875	-1.02938	-0.372526	-0.920035	-0.285994	-0.759558	-0.965661	-1.66263	-0.842157	0.568309	0.161611	-0.626614	-0.372526	1.48554	-0.133384	0.214316	-0.0743848	0.442445	-0.431525	0.631241	-0.149903	-0.435458	-0.144397	-0.50311	-0.368592	0.252075	2.88342	0.776772	3.18707
HexCer-NDS d44:0; [M+CH3COO]-	-0.496095	-0.35893	-0.697808	-0.584849	-0.38717	-0.431547	-0.435581	-0.278245	-0.14108	-0.25404	-0.504164	-0.762357	-0.181423	0.0162557	-0.133012	-0.338759	-0.0967036	-0.0846008	-0.233868	-0.262108	-0.165286	-0.116875	-0.124943	-0.137046	-0.0886351	-0.431547	-0.613089	-0.233868	-0.532404	-0.488027	2.62642	0.290585	3.86897
HexCer-AP t42:1+O; HexCer-AP t18:0/24:1+O; [M-H]-	-1.10979	-0.656006	-0.0611203	-1.00075	-0.643178	-0.628747	-0.203829	-0.856439	0.368608	-0.309657	-0.292019	-1.58441	-0.0274476	0.968304	1.00839	-0.354554	-0.203829	0.197038	0.431144	-0.200622	0.10083	-0.442745	-0.0755515	-0.311261	-0.128466	-0.200622	-0.609505	-0.723351	-0.521315	-0.797111	3.05762	2.18213	2.72891
LPC 18:0; [M+CH3COO]-	-0.571678	-0.0258267	-0.651727	-0.950117	-0.111008	-0.668917	0.340554	-0.162193	0.190076	-0.949219	-0.342177	-0.645826	-0.650573	0.542731	-0.116267	-0.610805	-0.586302	-0.164246	0.16737	-0.164759	-0.234161	-0.278291	-0.50869	-0.894955	-0.51613	-0.331272	0.0185598	-0.478543	-0.202988	-0.289195	1.47356	2.74833	3.61104
Cer-AP t44:0+O; Cer-AP t18:0/26:0+O; [M+CH3COO]-	-1.04675	-0.404303	0.127153	-0.0143944	-1.19221	-0.944376	-0.440081	-1.22199	-0.828161	-0.679563	-0.9859	-1.98065	-1.32645	0.378125	0.441064	-0.739107	-0.226715	1.27102	-0.00290346	-0.00655966	-0.124603	1.13653	-0.569876	2.55644	-0.428068	0.341563	0.298211	1.02815	0.624658	0.89574	1.89937	-0.0543515	1.97354
PC 38:0; [M+CH3COO]-	-1.21052	-0.784995	0.163019	-1.16743	-0.65572	-0.881951	-0.235578	-0.849632	0.00681227	-0.752676	-0.59647	-1.72762	-0.806541	1.12181	0.970986	-0.381012	-0.106303	1.76279	-0.434876	0.0822225	-0.197873	-0.434876	-0.230191	0.373091	-0.440263	-0.278669	1.29956	-0.219418	-0.343307	-0.176327	1.66584	1.07871	3.23868
Cer-NP t42:0; Cer-NP t18:0/24:0; [M+CH3COO]-	-1.06275	-0.328261	0.200463	-0.630085	-0.363909	-0.861738	-0.363784	-1.09639	-0.491744	-0.640467	-0.798821	-1.78797	-0.830217	0.993987	0.69579	-0.492744	-0.120374	1.05978	-0.447339	0.0578691	0.237488	0.464012	-0.272599	1.06141	-0.475108	-0.261091	-0.681744	-0.235199	-0.356655	0.0194687	2.3405	0.582841	3.36968
LPE 24:0; [M-H]-	-0.869973	-0.521785	-0.427132	-0.798983	-0.295294	-0.609677	-0.261489	-0.609677	-0.0823243	-0.545448	-0.711091	-1.23844	-0.41361	-0.335859	-0.917299	-0.805744	-0.680667	1.38142	-0.0992266	0.221918	-0.278391	0.346995	-0.014715	1.00957	-0.275011	-0.504883	0.0968404	0.218537	0.100221	-0.359523	1.43889	0.563345	3.79507
HexCer-HDS d41:0+O; HexCer-HDS d17:0/24:0+O; [M+CH3COO]-	-1.1817	-0.474183	0.625396	-0.984025	-0.456886	-0.621617	-0.575492	-0.321807	-0.480772	-0.461828	-0.321807	-1.13146	-0.454415	0.656695	0.183917	-0.478301	-0.461828	0.513379	0.290992	0.104846	0.315702	-0.330043	-0.0788286	0.165797	-0.297921	-0.616675	-0.750931	-0.306981	-0.483243	-0.980731	3.00246	1.63767	3.12684
FA 18:3; [M-H]-	0.016554	0.920229	0.626558	-1.03391	-0.851807	-1.20694	-0.175358	-1.15843	-0.243147	-1.8411	-0.688684	-1.04093	-1.08312	-0.53891	-0.785263	0.887903	-1.09597	0.890045	0.690512	0.0637724	0.415071	-0.131327	-0.495577	-0.72873	0.130067	0.167374	0.444658	0.144064	0.399432	-0.219688	2.68504	1.6961	2.38589
PS 36:2; PS 18:0-18:2; [M-H]-	-0.564314	-0.65768	-0.0683081	-0.770497	-0.0294057	-0.953339	-1.04476	-0.157784	0.0483992	0.118424	-1.12451	-0.686857	-0.770497	0.604704	0.351838	-0.955284	0.145655	0.437424	0.38685	0.38685	-1.05254	-0.0332959	-0.358131	-0.0546923	0.0795212	-0.354241	-0.367857	-0.881369	0.600814	-0.165564	1.19991	1.4839	4.40547
LPE 22:2e; [M-H]- (plasmalogen)	-0.492587	0.176826	0.277869	-0.522058	-0.644152	-0.59784	-0.311551	-1.34725	-0.143145	-1.17884	-0.614681	-1.23778	-0.816768	-0.058942	-0.555739	-0.791507	-0.816768	0.606261	-0.627311	0.0547319	-0.842029	-0.151565	-0.732565	-0.8715	-0.648362	1.06938	1.65459	2.00824	1.88614	0.854659	0.808347	0.442065	2.37031
AHexSIS 18:2; [M+CH3COO]-	-0.440777	-0.642495	-1.26613	-0.829841	-0.744894	-0.807514	-1.0236	-0.772868	-0.147182	0.462335	0.153855	-1.01847	-0.423839	0.405361	1.18118	-0.485689	0.767222	-0.403051	-0.22905	0.269599	0.38637	-0.19928	0.975869	-0.280121	0.255484	-0.346591	-0.526238	0.00808412	-0.201076	1.40651	4.37325	0.69023	0.296546
AHexSIS 16:0; [M+CH3COO]-	-0.332052	-0.43313	-1.39469	-0.48071	-1.0977	-0.816724	-1.41848	-0.269453	-0.410656	0.0311509	-0.357924	-1.62546	-1.02688	1.25462	1.60762	-0.740203	0.723681	-0.382262	0.304129	0.555071	0.449169	0.779811	0.197678	0.0309317	-0.285569	-0.279868	-0.348058	0.0364131	-0.0437261	0.992054	3.73707	0.0674383	1.27336
SM d34:0; [M+H]+	-0.948347	-0.376092	-0.22571	-0.852509	-0.329868	-0.687643	-0.311378	-0.619231	0.462105	-0.627551	-0.489804	-0.883017	-0.279638	0.587219	-0.137884	-0.296587	-0.281179	-0.146512	0.214036	-0.28087	-0.424473	-0.573931	-0.248205	-0.402902	-0.441422	0.292309	0.0334536	0.0248251	0.0670431	0.00263749	0.855319	0.0901552	4.25033
Cer-AP t40:0+O; Cer-AP t18:0/22:0+O; [M+CH3COO]-	-0.686918	-0.715178	0.945111	-0.414207	-0.77217	-0.941731	-0.173523	-1.23988	-0.855537	-0.903109	-0.964339	-1.87997	-1.15651	0.16136	-0.142908	-0.704345	-0.542791	0.973372	-0.162219	-0.524421	-0.52819	0.354943	-0.709997	1.44296	-0.697751	1.3742	1.61205	2.23048	0.881055	1.4359	0.883881	0.421826	1.60405
LPC 22:6; [M+CH3COO]-	0.699919	-0.201958	-1.69313	-1.30368	-0.837371	-0.898862	-0.642647	0.0132629	0.828026	0.0337601	-0.0482287	-0.309568	-0.719512	0.259229	-0.0379801	-0.345438	-0.458173	-0.345438	-0.391557	0.407834	-0.473545	-0.0226072	-0.299319	-0.688766	0.500071	-0.314692	0.428331	-0.852743	-0.4428	-0.268574	3.39018	2.8265	1.65304
Cer-AP t41:0+O; Cer-AP t18:0/23:0+O; [M+CH3COO]-	-0.703462	-0.523807	0.555807	-0.386473	-0.545948	-0.89573	-0.556879	-0.963836	-0.682722	-1.17769	-1.1093	-1.87276	-1.19618	1.12392	0.41511	-0.88536	-0.415621	0.642412	-0.442247	-0.256986	-0.211582	0.419875	-0.959072	1.11832	-0.47588	1.4311	1.36384	2.03453	0.87588	2.14832	1.4538	0.389885	0.847852
DAG 42:1e; DAG 20:0e/22:1; [M+NH4]+, etc	-1.04169	-0.246157	-0.47593	-0.673187	-1.27363	-0.408732	-1.00159	-0.575643	-1.12623	0.797573	-0.283008	-0.971241	-0.592984	0.941723	0.688106	-1.07637	-0.180044	-0.832511	-0.583229	0.128849	0.627411	-0.776152	2.27159	-0.436912	-0.497607	1.32973	-0.220145	-0.125852	-0.562637	2.09167	2.10359	0.0822438	1.90633
Cer-AP t43:0+O; Cer-AP t18:0/25:0+O; [M+CH3COO]-	-0.432996	-0.362507	0.626685	0.114272	-1.18185	-1.21618	-0.655649	-1.24271	-0.60909	-0.922	-1.10043	-2.0735	-1.40372	-0.0300884	0.51718	-1.1046	-0.457447	1.10086	0.184241	-0.150259	-0.101878	0.813183	-0.426494	1.88691	-0.334415	0.798617	0.950521	1.11907	0.648014	1.48947	2.36239	0.00060437	1.09982
LPC 20:1; [M+CH3COO]-	0.490649	0.0208915	-1.58128	-0.741614	-0.43525	-0.623607	-0.469291	-0.410287	0.186555	-0.941318	0.143437	-0.369439	-0.693958	0.0390464	-0.0290345	-0.5056	-0.462483	-0.5056	0.216057	-0.0290345	0.200171	0.0957804	-0.00180214	-0.319513	0.27506	-0.11527	0.0140834	-0.750692	-0.671264	-0.2242	2.68739	4.18063	1.17373
PE 36:2; PE 18:0-18:2; [M-H]-	-0.768506	-0.541336	-0.47122	-0.792135	-0.459919	-0.39982	-0.29516	-0.500371	0.690572	-0.30813	-0.405599	-0.749886	-0.253167	0.27527	0.0350013	0.087524	-0.116146	-0.203727	0.328564	-0.0758229	-0.250599	-0.522202	-0.299911	-0.49318	-0.38197	-0.57267	-0.530934	-0.538896	-0.62866	-0.617744	1.84569	1.39353	3.90743
HexCer-HDS d42:0+O; HexCer-HDS d17:0/25:0+O; [M+CH3COO]-	-0.834057	-0.731566	0.0802522	-0.567447	-0.43507	-0.456007	-0.249507	-0.292732	-0.154446	-0.359089	-0.294589	-0.87019	-0.26521	0.45712	0.0704591	-0.486062	0.0236883	0.134452	-0.0210563	-0.077789	-0.207633	-0.304889	-0.327852	-0.154615	-0.25643	-0.670275	-0.793365	-0.705395	-0.395729	-0.708603	2.38249	1.08422	3.71149
LPE 20:1; [M-H]-	0.419417	-0.446855	-1.53628	-0.246946	-0.243847	-0.364722	-0.200456	-0.109025	0.30474	-0.449955	-0.578578	-0.756791	-0.823428	-0.625069	-0.000546946	-0.964449	-1.07913	-0.0222425	0.0350957	0.35278	0.253601	0.128077	-0.0470374	-0.294986	0.193163	-0.369371	0.0505925	-0.538286	-0.555333	-0.150866	3.6474	3.08177	1.60957
HexCer-NS d42:2; [M-H]-	0.0186708	0.0316261	-1.39345	-0.0823802	-0.450309	-0.566907	-0.7716	-0.841558	0.130086	-0.597999	0.0834471	-2.00235	0.552427	-0.50213	0.951449	-1.15767	-0.346667	0.109358	1.27533	1.03436	-0.217115	-0.732734	-0.52545	-0.465856	0.31146	0.319233	-0.605772	0.946267	0.23891	-0.357032	2.79369	1.97232	2.07078
HexCer-NDS d34:0; [M+CH3COO]-	-0.848369	-0.621769	-0.227174	-0.567073	-0.524097	-0.563166	-0.352194	-0.57098	-0.293591	-0.227174	-0.481122	-0.87181	-0.422518	0.616713	-0.0630847	-0.274057	-0.0357365	0.593272	-0.274057	-0.0279227	-0.301405	-0.356101	-0.0240159	0.288535	-0.137316	-0.258429	-0.535818	-0.504563	-0.524097	-0.559259	1.45279	0.429183	4.03524
HexCer-HDS d41:0+O; HexCer-HDS d16:0/25:0+O; [M+CH3COO]-	-0.870986	-0.264682	0.245084	-0.712052	-0.498963	-0.656719	-0.327079	-0.268214	-0.27881	-0.674379	-0.475417	-1.13941	-0.0209834	1.28934	0.147369	-0.327079	0.0755542	-0.115167	-0.00567869	-0.300001	-0.410666	-0.316483	-0.163435	-0.217591	-0.224654	-0.726179	-0.307065	-0.609628	-0.294114	-0.629642	2.5561	0.732481	3.91705
FA 17:0; [M-H]-	-0.624753	0.444199	1.47236	-0.130865	-0.65449	-1.31173	-0.287792	-1.02099	-0.568492	-1.66618	-1.29747	-1.71982	-1.29928	1.05	-0.0360257	0.718871	0.00858092	0.656582	-0.187327	-0.725218	-0.776053	-0.764199	-0.32416	1.08838	-0.69106	0.756244	0.628251	0.550491	-0.121823	0.372265	1.51014	1.45649	2.46375
PI 34:2; PI 16:0-18:2; [M-H]-	-0.386273	-0.104041	0.00764952	-0.835565	-1.06021	-0.928272	-0.730203	-0.868471	0.267417	-0.322992	-0.578962	-1.40699	-0.761211	0.274378	0.716709	-0.615032	-0.927322	0.0728286	0.283553	0.605968	0.332279	0.145285	-0.896631	-0.817214	-0.569787	0.452513	0.916044	0.861622	-0.234399	0.164902	0.91984	0.0434031	3.98927
Cer-NP t43:0; Cer-NP t18:0/25:0; [M-H]-	-0.621976	-0.776901	0.243019	-0.224982	-0.212072	-1.12871	-0.673618	-0.702666	-0.873729	-0.366996	-1.32882	-1.86783	-1.68063	1.43723	0.820758	-1.05447	-0.183024	1.17579	-0.202389	0.591599	-0.32181	0.930496	-0.457369	1.99237	-0.554197	-0.199161	0.252702	0.0913219	0.104232	0.627102	2.09888	1.05314	2.12148
PC 42:2; PC 18:1-24:1; [M+CH3COO]-	-0.424367	-0.593886	-1.07884	-0.917905	-1.16253	-0.733364	-0.57672	-0.424367	-0.173306	0.273024	-0.535949	-1.48225	-0.362138	0.760124	1.45108	0.794457	0.481168	-0.0381198	0.00265071	0.491897	0.322377	0.0949208	-0.398617	0.137837	-0.121807	-0.922196	-1.27626	-1.18828	-1.1239	0.884581	1.8738	2.2064	2.53471
Glycerol-3TMS	0.736239	0.124506	1.06815	0.534951	-0.473473	-0.333947	0.0327097	-0.250855	0.120082	-0.317106	-0.144741	-0.558616	0.081363	0.933258	0.493977	1.51666	0.625373	1.65397	1.28057	1.05126	1.21493	-0.658258	-0.171665	-0.409269	0.0814904	0.486962	-0.330577	-0.822587	-2.09809	-0.214288	-2.09809	-2.09809	-2.09809
MGDG 32:2e; MGDG 16:2e/16:0; [M+CH3COO]-	1.02652	1.56031	2.50435	1.41384	-0.178677	1.38881	0.460413	0.457807	0.832086	-0.0540905	-0.00665399	-0.458083	-0.0603459	0.624095	1.73494	0.923831	0.986385	-1.04661	-1.0659	-1.01325	-1.0367	-0.156783	-0.281369	0.0595486	0.0637189	-0.704648	-0.785447	-0.484668	-0.765638	-0.708297	-1.29891	-1.31246	-1.25304
CDCA	1.59031	3.04318	0.566248	1.57761	1.09023	-0.071997	1.33503	-0.262131	0.296624	0.13978	-0.62544	0.223289	-0.0878133	0.432523	-0.769465	-0.834119	-0.571743	-0.172708	-0.243116	0.0535284	0.467436	-0.565683	-0.633254	-0.595257	-1.13444	1.44022	0.337827	-0.0100312	0.149208	-0.133804	-1.50801	-1.50801	-1.50801
OxPG 36:2+1O; OxPG 18:1-18:1+1O; [M-H]-	0.254623	-0.321184	-0.911386	-0.555359	1.62784	0.630113	0.603959	0.612272	0.318894	0.773457	1.1084	0.163994	0.948632	0.159128	0.165008	0.270843	-0.0401741	1.12705	1.3817	1.82532	0.786838	0.646333	0.278142	-0.136277	0.847866	-1.36656	-1.37365	-1.38987	-1.31263	-1.37426	-1.44097	-1.44097	-1.44097
4-Aminobutyric acid-3TMS	1.18699	1.21917	-0.242684	0.621634	1.00524	1.06935	0.078044	1.46016	1.18638	-0.109712	1.14198	0.134059	0.490106	1.2771	0.94178	1.31675	0.391827	-1.13852	-0.351053	0.00277236	-0.529659	0.153673	0.576241	-0.434299	0.139134	-1.2721	-1.14312	-1.8753	-2.0457	-1.3332	-0.880144	-0.459229	-1.24047
21-HDoHE	1.13153	0.0452219	0.327972	0.169166	0.353132	1.21986	1.30859	-0.526414	1.67386	0.727696	0.773917	1.24407	0.713485	1.02542	1.16157	-0.268309	0.13297	0.349121	-0.782743	0.418556	-0.804375	1.00109	0.178042	-0.825413	-1.81961	-1.30668	-1.81961	0.0454467	-0.636049	0.105271	-1.31501	-0.36256	-1.81961
ACar 21:5; [M]+	0.33131	0.816348	-0.553172	0.95352	0.407028	0.968883	1.33321	0.428976	0.714292	0.794401	0.956812	0.549687	0.662716	0.754895	0.67369	0.524447	0.412515	-0.774842	-0.723265	-0.716681	-0.680468	0.951325	1.72168	1.02265	0.696735	-1.22147	-1.18416	-1.12271	-1.23793	-0.960298	-1.60884	-1.6681	-1.62421
LPG 16:1; [M-H]-	2.9189	1.35173	-0.0123781	1.39146	0.0950432	0.501184	0.473225	-0.0050205	1.55774	-0.403804	0.343731	2.67904	-0.172774	0.743986	0.832277	-0.14923	-0.495038	-0.475909	-0.0226788	-0.406747	-0.290496	-0.359658	-0.889407	-0.940911	-0.808473	-0.770214	-0.696637	-0.829075	-0.125686	-0.986528	-0.917366	-0.986528	-1.06158
Butyric acid	0.0860043	-0.029015	-0.196951	-0.291801	0.762173	0.372409	0.891212	1.02189	1.50174	0.699395	0.716757	2.54779	0.281184	2.34343	1.33448	0.113493	0.20916	-0.0135058	-0.0524806	0.0825895	-0.414032	0.0915595	-0.552817	-0.139867	-0.412856	-1.13978	-1.0423	-1.29356	-1.1805	-1.01415	-1.37551	-1.26002	-1.27061
MGDG 34:1; MGDG 16:0-18:1; [M+CH3COO]-	1.02745	0.738717	0.750114	0.510766	0.598147	0.917278	0.263819	0.567754	0.0434671	-0.556803	-0.0971025	-0.674578	-0.382041	1.14903	2.55852	1.36558	1.36938	0.252422	0.63234	0.44618	0.279016	-0.157889	0.0282704	0.199233	-0.0363157	-1.07349	-0.948119	-0.910127	-1.0431	-0.967115	-1.66616	-1.67756	-1.70416
PG 34:3; [M+NH4]+	-0.103182	0.128261	-0.869494	0.0241671	0.688599	1.10608	0.499236	0.959909	1.30652	0.585612	1.26333	-0.15523	1.04075	0.632122	1.32313	1.22679	0.669773	0.889036	0.53578	1.11162	0.657592	0.0252745	-0.39664	-0.275935	-0.0101619	-1.61698	-1.45419	-1.52174	-1.4099	-1.56161	-1.26705	-1.42097	-1.24268
4-Hydroxybenzoic acid-2TMS	2.8546	0.471667	0.080829	0.672982	1.09405	0.924474	0.660305	1.37506	1.24806	-0.235513	0.124475	-0.642425	-1.23811	1.10292	0.336235	1.07153	-0.0144926	-0.195126	0.0953315	0.400109	0.232813	0.186204	-1.23811	-1.23811	0.780482	-0.183647	-1.23811	-1.23811	-1.23811	-0.0598003	-1.23811	-1.23811	-1.23811
Acetic acid	1.7569	0.687496	-1.12211	-0.0237655	0.693561	0.35041	0.49595	0.670606	0.981894	1.04433	1.26878	1.28681	0.225912	-0.290001	-0.549168	-0.562774	-0.786072	0.18961	0.973246	0.877152	1.60109	0.032461	-0.00568767	-0.138667	0.127484	-0.0198319	-0.424899	-0.987994	-0.128259	-0.40738	-1.71376	-1.86844	-1.8911
PE 40:7e; PE 18:2e/22:5; [M-H]-	0.961492	1.60088	2.164	1.3985	-0.153031	1.94697	0.679928	0.316242	1.10227	-0.0445119	0.424761	-0.62817	0.228253	0.486353	1.10227	0.726856	0.624202	-0.716159	-0.895069	-0.563645	-0.818813	-0.232221	-0.0298471	0.102136	-0.0826404	-0.774818	-0.807081	-0.305545	-0.780684	-0.484455	-1.63711	-1.63711	-1.63711
CA	0.0905583	1.25496	1.90867	0.729317	1.29046	0.614221	2.78413	0.44349	-0.134737	0.125051	-0.223736	0.343117	0.0972493	2.07156	-0.897639	-0.421245	0.136099	0.230789	-0.41799	-0.428011	0.241047	0.203233	-0.357162	0.0721012	-1.12057	-0.139673	-0.116603	-0.787683	-0.885911	-0.762805	-1.48925	-1.47455	-1.48925
OxPG 34:2+1O; OxPG 16:0-18:2+1O; [M-H]-	0.765571	0.240706	-0.819455	-0.12485	0.899751	1.50711	1.16005	0.870829	1.08371	0.88932	1.24634	0.251137	0.6129	0.395273	1.07708	1.00311	0.415661	0.137819	0.438894	0.308981	0.259671	0.269628	0.207043	0.0638545	0.377256	-1.43535	-1.55768	-1.44009	-1.43251	-1.44104	-1.55768	-1.55768	-1.55768

## Sheet: c SCFA
Absorbance (600 nm)
	Aaerobic
	Acetate PH 5																								Acetate PH 7																								Butylate PH 5
Hr	100 mM			25 mM			6.25 mM			1.56 mM			0.39 mM			0.10 mM			0.02 mM			0 mM			100 mM			25 mM			6.25 mM			1.56 mM			0.39 mM			0.10 mM			0.02 mM			0 mM			100 mM
0	0.102	0.1065	0.0957	0.1124	0.1172	0.1074	0.1036	0.1137	0.1097	0.1085	0.1099	0.1055	0.1107	0.1075	0.1039	0.1129	0.1119	0.1086	0.1088	0.1104	0.1092	0.1385	0.1316	0.1345	0.11	0.1038	0.1118	0.1156	0.1213	0.1315	0.1235	0.11	0.1205	0.11	0.1053	0.1121	0.1107	0.1088	0.1184	0.1113	0.1111	0.1166	0.1181	0.1142	0.1232	0.1385	0.1316	0.1345	0.1014
0.5	0.1011	0.1072	0.0967	0.1201	0.1242	0.1101	0.1094	0.1218	0.1134	0.1151	0.1161	0.1114	0.1182	0.1149	0.1094	0.1204	0.1205	0.1141	0.1165	0.1187	0.1168	0.1589	0.1502	0.1523	0.1146	0.1083	0.116	0.1231	0.1294	0.1401	0.1306	0.1186	0.1263	0.1165	0.1119	0.1196	0.1179	0.1158	0.1252	0.1188	0.1187	0.1243	0.1262	0.1229	0.1321	0.1589	0.1502	0.1523	0.1059
1	0.1042	0.1116	0.1004	0.1245	0.1287	0.115	0.1134	0.1262	0.1175	0.1187	0.1208	0.1155	0.1216	0.1192	0.1138	0.1242	0.1247	0.1182	0.1209	0.1238	0.1208	0.1655	0.1578	0.1591	0.1188	0.1128	0.1193	0.1278	0.1352	0.1471	0.1345	0.1219	0.1303	0.1204	0.1159	0.1237	0.1211	0.1195	0.1295	0.1232	0.1229	0.1299	0.1307	0.128	0.1364	0.1655	0.1578	0.1591	0.1089
1.5	0.1051	0.1137	0.1021	0.128	0.1324	0.1184	0.1164	0.1293	0.121	0.1224	0.1245	0.1185	0.1255	0.1224	0.117	0.1275	0.1286	0.1216	0.1245	0.1269	0.1242	0.168	0.1607	0.1619	0.1211	0.1158	0.1221	0.1317	0.1395	0.1514	0.1386	0.1245	0.1341	0.1234	0.1192	0.1273	0.1241	0.1224	0.1323	0.126	0.1262	0.1333	0.134	0.1319	0.14	0.168	0.1607	0.1619	0.1105
2	0.1066	0.1152	0.1035	0.1311	0.1358	0.1214	0.1205	0.1349	0.1253	0.1257	0.129	0.1217	0.1288	0.1263	0.1206	0.1307	0.1324	0.1251	0.1287	0.1315	0.1279	0.1715	0.1648	0.1663	0.124	0.1185	0.1244	0.1348	0.1441	0.1558	0.1432	0.129	0.1384	0.1268	0.1231	0.1317	0.1276	0.126	0.1363	0.1301	0.1299	0.1365	0.1375	0.1358	0.1438	0.1715	0.1648	0.1663	0.112
2.5	0.1066	0.1152	0.104	0.1354	0.14	0.1254	0.1258	0.1406	0.1308	0.1318	0.1349	0.1275	0.1357	0.1315	0.1266	0.1368	0.1389	0.1311	0.1351	0.1377	0.134	0.1775	0.1707	0.1722	0.1258	0.1205	0.1267	0.1409	0.1501	0.1627	0.1496	0.1349	0.1442	0.1331	0.1291	0.1393	0.1334	0.1319	0.1425	0.1368	0.1367	0.1437	0.1442	0.1416	0.1509	0.1775	0.1707	0.1722	0.1132
3	0.1069	0.1162	0.1044	0.1403	0.1448	0.1297	0.1365	0.1515	0.1408	0.1428	0.1456	0.1379	0.1466	0.1418	0.1367	0.1491	0.1509	0.1421	0.1475	0.1491	0.1451	0.1883	0.1818	0.1832	0.1281	0.1237	0.1295	0.1513	0.1606	0.1731	0.1601	0.1454	0.1557	0.1436	0.1391	0.1502	0.1439	0.1424	0.1533	0.1488	0.1482	0.1548	0.1563	0.1537	0.1631	0.1883	0.1818	0.1832	0.1133
3.5	0.1079	0.1161	0.1048	0.1487	0.1532	0.1383	0.1561	0.1706	0.1593	0.1627	0.1645	0.1572	0.1665	0.1606	0.1558	0.1692	0.1706	0.1619	0.1681	0.1709	0.1647	0.2092	0.2036	0.2043	0.1327	0.1282	0.1343	0.1691	0.1787	0.1912	0.1795	0.1645	0.1752	0.1634	0.158	0.1687	0.1631	0.1614	0.1726	0.1676	0.1686	0.1745	0.1759	0.1743	0.1834	0.2092	0.2036	0.2043	0.1144
4	0.1066	0.1157	0.1049	0.1623	0.1665	0.1505	0.1822	0.1962	0.1838	0.1911	0.1918	0.1831	0.1947	0.1875	0.182	0.1982	0.1979	0.1886	0.1982	0.2004	0.193	0.2407	0.2362	0.2369	0.139	0.1344	0.1402	0.1926	0.2016	0.215	0.2053	0.1898	0.2019	0.19	0.1831	0.1951	0.1893	0.1878	0.1991	0.1948	0.1967	0.2018	0.2037	0.2027	0.212	0.2407	0.2362	0.2369	0.1142
4.5	0.1077	0.1161	0.1053	0.1799	0.183	0.1673	0.2202	0.2336	0.2196	0.2315	0.2303	0.2213	0.235	0.2265	0.2199	0.2415	0.2409	0.2286	0.2423	0.2449	0.2342	0.2872	0.2824	0.283	0.1502	0.1457	0.1512	0.2263	0.2339	0.2474	0.2436	0.227	0.2411	0.2287	0.2204	0.2331	0.2276	0.2264	0.2389	0.2343	0.2374	0.2428	0.2461	0.2448	0.2535	0.2872	0.2824	0.283	0.1151
5	0.1076	0.116	0.1057	0.2018	0.2044	0.1893	0.2789	0.292	0.2778	0.2958	0.293	0.2834	0.2988	0.2895	0.282	0.3075	0.3051	0.2926	0.3083	0.3106	0.2998	0.3557	0.3493	0.3515	0.1675	0.1621	0.1683	0.2784	0.2855	0.299	0.3045	0.2861	0.3047	0.2903	0.2804	0.2949	0.2893	0.2878	0.3027	0.2973	0.3007	0.3069	0.3107	0.3115	0.3205	0.3557	0.3493	0.3515	0.1157
5.5	0.1067	0.1161	0.1051	0.2316	0.2338	0.2179	0.3619	0.3739	0.3596	0.386	0.3813	0.3708	0.3873	0.3782	0.3702	0.399	0.3944	0.3837	0.3988	0.4017	0.3898	0.4451	0.4391	0.4412	0.1875	0.1818	0.1879	0.3547	0.3628	0.3759	0.3912	0.3721	0.3949	0.3773	0.3665	0.3807	0.3765	0.3746	0.3925	0.3854	0.3908	0.3967	0.4007	0.4013	0.4103	0.4451	0.4391	0.4412	0.1161
6	0.1074	0.1166	0.1055	0.2734	0.2754	0.2587	0.4492	0.4606	0.4496	0.4805	0.477	0.4675	0.4818	0.4729	0.4638	0.494	0.4896	0.4792	0.4914	0.4945	0.4831	0.5384	0.5319	0.5355	0.2122	0.2073	0.2128	0.4471	0.4561	0.4689	0.4878	0.4684	0.4922	0.4735	0.462	0.4763	0.4709	0.4686	0.4866	0.4776	0.4856	0.4922	0.4938	0.4938	0.5038	0.5384	0.5319	0.5355	0.1158
6.5	0.1068	0.1165	0.1052	0.3253	0.3268	0.3109	0.5176	0.5292	0.5211	0.553	0.5519	0.543	0.5558	0.5481	0.5389	0.5679	0.5646	0.5554	0.5641	0.5674	0.555	0.6109	0.6055	0.6097	0.2464	0.2415	0.2462	0.53	0.5384	0.5496	0.5649	0.545	0.5691	0.5485	0.5392	0.5531	0.5483	0.5447	0.5633	0.5532	0.5605	0.5681	0.5659	0.5653	0.5754	0.6109	0.6055	0.6097	0.1163
7	0.1077	0.117	0.1054	0.381	0.3823	0.3656	0.5688	0.5815	0.5738	0.6004	0.6016	0.5929	0.604	0.5984	0.5902	0.6128	0.6121	0.6043	0.6095	0.6113	0.6046	0.6546	0.6495	0.6545	0.2909	0.2862	0.2896	0.5916	0.6003	0.6113	0.6151	0.5965	0.6181	0.5986	0.5884	0.6036	0.6001	0.5962	0.6146	0.603	0.6089	0.6174	0.6143	0.612	0.6222	0.6546	0.6495	0.6545	0.1169
7.5	0.1074	0.1171	0.1059	0.4309	0.4324	0.4159	0.5865	0.599	0.5926	0.6161	0.618	0.6091	0.6192	0.6153	0.6062	0.628	0.6279	0.6201	0.6237	0.6253	0.6205	0.6683	0.6618	0.6682	0.3397	0.3377	0.3414	0.6105	0.6189	0.6309	0.6311	0.6109	0.6319	0.6149	0.6049	0.6178	0.6163	0.6122	0.6309	0.6181	0.6252	0.634	0.629	0.6262	0.6361	0.6683	0.6618	0.6682	0.1169
8	0.1075	0.1166	0.1061	0.4777	0.4784	0.4646	0.5952	0.61	0.6025	0.6244	0.6275	0.6177	0.6256	0.6231	0.6134	0.6336	0.634	0.6278	0.6288	0.6305	0.6274	0.6727	0.6662	0.6729	0.3914	0.395	0.3967	0.6175	0.6231	0.6372	0.6393	0.6169	0.6377	0.6229	0.6139	0.6243	0.6246	0.6194	0.6383	0.6248	0.6317	0.6412	0.6352	0.6326	0.6424	0.6727	0.6662	0.6729	0.1176
8.5	0.1069	0.1171	0.1065	0.5176	0.5181	0.5116	0.6007	0.6158	0.6077	0.6283	0.6314	0.6223	0.629	0.6276	0.6189	0.6356	0.6371	0.6319	0.6322	0.6338	0.6321	0.6763	0.6682	0.6747	0.4452	0.4506	0.4515	0.6202	0.6251	0.6408	0.6428	0.6208	0.641	0.6269	0.6167	0.6273	0.6294	0.6233	0.6431	0.6275	0.6352	0.6448	0.6389	0.6356	0.6461	0.6763	0.6682	0.6747	0.1174
9	0.1075	0.1178	0.1073	0.5453	0.5457	0.5445	0.6072	0.6212	0.6135	0.6342	0.6373	0.6282	0.6325	0.6306	0.625	0.6381	0.6395	0.6383	0.6358	0.637	0.6375	0.681	0.6724	0.679	0.5021	0.5085	0.5068	0.6244	0.6288	0.6447	0.648	0.623	0.6444	0.6316	0.6224	0.6297	0.6336	0.6267	0.6474	0.6299	0.6388	0.6507	0.6409	0.6389	0.6488	0.681	0.6724	0.679	0.1181
9.5	0.1081	0.1174	0.1072	0.5575	0.558	0.5566	0.6138	0.627	0.6208	0.6407	0.6423	0.6351	0.6372	0.6344	0.6332	0.6419	0.6422	0.6465	0.6399	0.6389	0.6446	0.6866	0.6766	0.6832	0.5334	0.5348	0.5431	0.6281	0.6316	0.6486	0.6526	0.6255	0.6495	0.6367	0.6283	0.6329	0.6385	0.6311	0.6534	0.633	0.6424	0.6568	0.6438	0.6415	0.6512	0.6866	0.6766	0.6832	0.119
10	0.1077	0.1172	0.1078	0.5644	0.5646	0.5622	0.623	0.6356	0.6316	0.6492	0.6493	0.645	0.6422	0.6394	0.6435	0.6451	0.646	0.6572	0.6462	0.6437	0.6543	0.6936	0.6825	0.6897	0.5428	0.543	0.5523	0.6342	0.6358	0.6537	0.6597	0.6303	0.6562	0.6435	0.6367	0.6364	0.6446	0.6361	0.6602	0.6363	0.6483	0.6647	0.6468	0.6466	0.655	0.6936	0.6825	0.6897	0.1193
10.5	0.108	0.1163	0.1076	0.5703	0.5695	0.5674	0.6349	0.646	0.6429	0.659	0.6588	0.656	0.6493	0.6472	0.6552	0.6525	0.652	0.67	0.6539	0.6507	0.6652	0.7026	0.6901	0.6971	0.5524	0.5509	0.5595	0.6389	0.6406	0.6588	0.6674	0.6378	0.6645	0.6524	0.6483	0.6425	0.6537	0.6436	0.6692	0.6411	0.6553	0.6751	0.6511	0.6517	0.6604	0.7026	0.6901	0.6971	0.119
11	0.1079	0.1163	0.1083	0.5756	0.5748	0.5717	0.6468	0.6571	0.6551	0.671	0.6698	0.6681	0.6581	0.6555	0.6671	0.6585	0.6594	0.6828	0.663	0.6591	0.6785	0.7123	0.7003	0.7062	0.561	0.5587	0.5676	0.6474	0.6479	0.6676	0.6777	0.6461	0.6728	0.663	0.6597	0.651	0.6639	0.6534	0.6802	0.6478	0.6644	0.6872	0.6567	0.6587	0.6667	0.7123	0.7003	0.7062	0.1198
11.5	0.1084	0.117	0.1087	0.5814	0.5804	0.5761	0.66	0.6703	0.6682	0.6833	0.6822	0.6801	0.668	0.6667	0.677	0.6653	0.6671	0.6922	0.6727	0.6678	0.6898	0.7217	0.7092	0.7146	0.5682	0.564	0.5738	0.6567	0.6572	0.6762	0.6895	0.6566	0.6819	0.6746	0.6705	0.6588	0.6744	0.6642	0.6935	0.6538	0.674	0.6972	0.6638	0.6675	0.6753	0.7217	0.7092	0.7146	0.1205
12	0.1087	0.1181	0.1085	0.589	0.5875	0.5811	0.6711	0.6815	0.676	0.6922	0.6907	0.688	0.6788	0.6779	0.6857	0.6747	0.677	0.7008	0.6828	0.6786	0.6978	0.7276	0.7167	0.7219	0.5748	0.5698	0.5768	0.6681	0.6673	0.6862	0.7009	0.6675	0.693	0.6841	0.6782	0.6688	0.6845	0.6734	0.6995	0.6629	0.6856	0.705	0.6719	0.6769	0.6837	0.7276	0.7167	0.7219	0.1207
12.5	0.1086	0.1168	0.108	0.5961	0.5952	0.5872	0.6792	0.69	0.6865	0.7015	0.6994	0.6985	0.6865	0.6864	0.6952	0.6858	0.6873	0.711	0.6903	0.6866	0.7078	0.7353	0.7221	0.7273	0.5812	0.5759	0.582	0.6794	0.6785	0.6976	0.7102	0.6774	0.6994	0.692	0.6872	0.6797	0.692	0.6811	0.7078	0.6742	0.6943	0.7143	0.6821	0.6876	0.6947	0.7353	0.7221	0.7273	0.121
13	0.1082	0.1166	0.1075	0.6043	0.6018	0.5937	0.6898	0.6996	0.6938	0.7112	0.7082	0.7073	0.6953	0.6952	0.707	0.6929	0.6941	0.7207	0.7004	0.6956	0.7192	0.7421	0.7288	0.7331	0.5893	0.5831	0.5885	0.6941	0.6881	0.7073	0.7179	0.6851	0.7084	0.7007	0.6972	0.6867	0.7009	0.6902	0.717	0.6807	0.7021	0.7248	0.6919	0.697	0.7042	0.7421	0.7288	0.7331	0.1208
13.5	0.1097	0.1169	0.1075	0.6137	0.6106	0.6029	0.7006	0.7092	0.7056	0.7217	0.7185	0.7173	0.7045	0.7043	0.7156	0.7023	0.703	0.7329	0.7104	0.7039	0.729	0.7512	0.7366	0.7396	0.596	0.5916	0.5968	0.6991	0.6957	0.7136	0.7273	0.6937	0.7136	0.7104	0.7088	0.6948	0.7114	0.6994	0.7281	0.6887	0.7113	0.7323	0.699	0.7048	0.7114	0.7512	0.7366	0.7396	0.1218
14	0.109	0.1163	0.1068	0.6239	0.6204	0.6091	0.7108	0.7193	0.7136	0.7328	0.7309	0.7265	0.7143	0.7141	0.726	0.7116	0.7118	0.7424	0.7216	0.7136	0.74	0.7578	0.7427	0.7487	0.5983	0.596	0.6049	0.7088	0.707	0.7218	0.7407	0.7031	0.7223	0.7205	0.7159	0.7047	0.7209	0.714	0.7362	0.6976	0.7213	0.7451	0.7069	0.7131	0.7197	0.7578	0.7427	0.7487	0.1213
14.5	0.1088	0.1165	0.1069	0.6331	0.6289	0.6208	0.7224	0.7324	0.7227	0.7429	0.7411	0.7397	0.7247	0.725	0.7377	0.7205	0.7208	0.7501	0.7328	0.7243	0.7513	0.7664	0.7526	0.7565	0.6	0.5983	0.6117	0.717	0.7104	0.7306	0.7461	0.7131	0.7324	0.7302	0.7278	0.7146	0.7312	0.7194	0.7494	0.7067	0.731	0.7539	0.7164	0.7228	0.7298	0.7664	0.7526	0.7565	0.1197
15	0.108	0.1165	0.1071	0.6412	0.6427	0.6296	0.7321	0.7452	0.7353	0.7544	0.7505	0.7486	0.7355	0.7359	0.7433	0.7317	0.7321	0.7558	0.7431	0.735	0.7564	0.7749	0.7599	0.763	0.6033	0.6002	0.6125	0.7391	0.7207	0.7375	0.762	0.7227	0.7392	0.7417	0.7374	0.7228	0.7424	0.7317	0.7582	0.7169	0.7442	0.7625	0.7246	0.7321	0.7382	0.7749	0.7599	0.763	0.1188
15.5	0.1071	0.1165	0.107	0.6489	0.6447	0.6349	0.7449	0.7512	0.7414	0.7592	0.7597	0.755	0.7464	0.7449	0.7454	0.7426	0.7427	0.7586	0.7556	0.7466	0.7584	0.7839	0.7667	0.7715	0.6052	0.6031	0.616	0.7335	0.727	0.7456	0.7666	0.7323	0.7464	0.7464	0.7404	0.7335	0.7498	0.7382	0.7613	0.7274	0.7502	0.7658	0.7344	0.7419	0.7479	0.7839	0.7667	0.7715	0.1186
16	0.1061	0.1159	0.1069	0.6568	0.652	0.6495	0.7519	0.7633	0.7503	0.7622	0.7627	0.7546	0.753	0.7488	0.7521	0.7527	0.7527	0.7626	0.7602	0.7538	0.763	0.7889	0.7727	0.7797	0.6078	0.6054	0.6171	0.7417	0.7425	0.7584	0.7839	0.7506	0.7533	0.7522	0.7449	0.7441	0.7551	0.7437	0.7669	0.7381	0.7543	0.77	0.744	0.7473	0.7558	0.7889	0.7727	0.7797	0.1186
16.5	0.105	0.1162	0.1072	0.6637	0.6608	0.6454	0.7573	0.7683	0.7597	0.7666	0.7702	0.7578	0.7557	0.753	0.7555	0.7558	0.7571	0.7679	0.7661	0.759	0.7685	0.7932	0.7758	0.7848	0.6112	0.6083	0.6194	0.7556	0.7455	0.7619	0.7873	0.7523	0.758	0.758	0.7475	0.7468	0.7593	0.7491	0.7706	0.7437	0.7583	0.7746	0.7493	0.749	0.7587	0.7932	0.7758	0.7848	0.1188
17	0.1047	0.1162	0.1071	0.6723	0.6722	0.6544	0.7593	0.7721	0.7606	0.7702	0.7726	0.7604	0.762	0.756	0.759	0.76	0.7629	0.7709	0.7716	0.7644	0.7742	0.7985	0.7807	0.7883	0.6136	0.6109	0.6216	0.7587	0.7486	0.7706	0.7891	0.7561	0.7661	0.7613	0.7524	0.7506	0.764	0.7523	0.7737	0.7472	0.7588	0.7805	0.7511	0.7505	0.76	0.7985	0.7807	0.7883	0.1184
17.5	0.1041	0.1163	0.1075	0.6852	0.6779	0.6623	0.7695	0.7764	0.7657	0.7762	0.7801	0.7656	0.768	0.7633	0.7645	0.7645	0.7682	0.7744	0.7769	0.7698	0.7785	0.8029	0.7849	0.7919	0.6174	0.6146	0.6237	0.764	0.7568	0.7797	0.7918	0.7631	0.7695	0.7669	0.7569	0.7548	0.7677	0.7591	0.7787	0.7517	0.7661	0.7859	0.7529	0.7531	0.7615	0.8029	0.7849	0.7919	0.1187
18	0.1038	0.1161	0.1071	0.6922	0.6871	0.6695	0.7724	0.7806	0.7691	0.7804	0.7843	0.7691	0.7743	0.7671	0.7685	0.7693	0.7737	0.7783	0.7833	0.7756	0.7833	0.8087	0.79	0.7972	0.6212	0.6177	0.6267	0.7798	0.7722	0.7876	0.7985	0.771	0.7728	0.7696	0.7627	0.7589	0.773	0.7628	0.7826	0.7557	0.7669	0.7884	0.7566	0.7566	0.7652	0.8087	0.79	0.7972	0.1189
18.5	0.1041	0.1152	0.1073	0.7046	0.6938	0.6781	0.776	0.7843	0.7725	0.7854	0.7907	0.7724	0.7768	0.7705	0.773	0.7747	0.7786	0.7813	0.7884	0.7801	0.7869	0.8142	0.7949	0.8015	0.6241	0.6205	0.63	0.7883	0.7695	0.7865	0.8059	0.7732	0.7773	0.7762	0.7638	0.7651	0.776	0.7661	0.7864	0.7607	0.7749	0.7926	0.7597	0.7594	0.7676	0.8142	0.7949	0.8015	0.1189
19	0.103	0.1145	0.107	0.7104	0.7063	0.6864	0.7787	0.79	0.7771	0.7892	0.796	0.7766	0.7814	0.7733	0.776	0.7786	0.7827	0.7858	0.7938	0.7854	0.7925	0.8186	0.7993	0.8063	0.6273	0.6238	0.6326	0.792	0.7798	0.8007	0.8062	0.7776	0.7845	0.7787	0.7673	0.7679	0.7813	0.7713	0.7903	0.7666	0.7753	0.797	0.7624	0.7614	0.7703	0.8186	0.7993	0.8063	0.1184
19.5	0.1035	0.115	0.1075	0.7151	0.7096	0.6952	0.7848	0.7954	0.7839	0.7943	0.8003	0.78	0.7864	0.7795	0.7802	0.783	0.7879	0.7906	0.7981	0.7905	0.7962	0.8235	0.8031	0.8112	0.6297	0.6272	0.6364	0.7901	0.783	0.8037	0.8151	0.7843	0.7874	0.7827	0.7716	0.7723	0.785	0.7749	0.7954	0.7689	0.7786	0.8025	0.7666	0.7653	0.774	0.8235	0.8031	0.8112	0.119
20	0.1035	0.1149	0.1075	0.7277	0.7176	0.7004	0.7907	0.8011	0.7891	0.798	0.8049	0.7851	0.7908	0.7838	0.7849	0.787	0.7931	0.7969	0.8039	0.7959	0.801	0.8283	0.8076	0.8138	0.631	0.6292	0.6388	0.7973	0.7929	0.8106	0.8168	0.7867	0.7916	0.7878	0.774	0.7756	0.7894	0.7787	0.7992	0.7744	0.783	0.8034	0.7682	0.7665	0.7756	0.8283	0.8076	0.8138	0.1182
20.5	0.103	0.1142	0.1064	0.7352	0.7282	0.7072	0.7976	0.8057	0.7929	0.8051	0.8097	0.7892	0.797	0.7887	0.7913	0.7917	0.7981	0.7996	0.8095	0.8004	0.8059	0.8327	0.8107	0.8182	0.6323	0.6304	0.6399	0.7983	0.7951	0.8157	0.827	0.7933	0.795	0.7898	0.7798	0.7797	0.7942	0.7833	0.8037	0.7786	0.7871	0.81	0.7717	0.7707	0.7788	0.8327	0.8107	0.8182	0.1178
21	0.1033	0.1142	0.1068	0.7421	0.7326	0.7157	0.8011	0.811	0.7992	0.8082	0.8144	0.7936	0.8013	0.7917	0.7934	0.7959	0.802	0.8041	0.8136	0.8046	0.8099	0.8367	0.8144	0.8227	0.6337	0.6314	0.6406	0.804	0.7991	0.818	0.8289	0.7988	0.8003	0.7942	0.7823	0.7838	0.7977	0.7863	0.8077	0.7834	0.7906	0.8115	0.774	0.7723	0.7819	0.8367	0.8144	0.8227	0.1169
21.5	0.1023	0.1144	0.1062	0.7478	0.7389	0.7219	0.8059	0.816	0.8022	0.8127	0.8193	0.7994	0.8049	0.7974	0.7971	0.8001	0.8074	0.8071	0.8191	0.8109	0.8135	0.8424	0.8191	0.8255	0.6358	0.6332	0.6418	0.8071	0.7986	0.8183	0.8356	0.8017	0.8034	0.7986	0.7855	0.7872	0.8029	0.792	0.8118	0.7878	0.7933	0.8169	0.7784	0.7769	0.7858	0.8424	0.8191	0.8255	0.117
22	0.1022	0.1138	0.1052	0.7537	0.7452	0.7276	0.811	0.8219	0.8086	0.8173	0.8253	0.8027	0.811	0.8022	0.8023	0.8057	0.8123	0.8122	0.824	0.8159	0.8201	0.8472	0.824	0.8312	0.6384	0.6354	0.6427	0.8133	0.8061	0.8221	0.8382	0.8075	0.8093	0.8025	0.7929	0.7917	0.8072	0.7963	0.8154	0.7938	0.7991	0.8204	0.7809	0.7801	0.7892	0.8472	0.824	0.8312	0.1166
22.5	0.1025	0.1127	0.1047	0.7578	0.7469	0.7337	0.8168	0.8268	0.8127	0.8203	0.8286	0.8066	0.8156	0.8055	0.8053	0.8093	0.8165	0.8161	0.8283	0.82	0.8241	0.8515	0.8273	0.8333	0.6402	0.6371	0.6436	0.8119	0.8034	0.8248	0.841	0.8124	0.8134	0.8064	0.797	0.7949	0.8102	0.7986	0.8186	0.7968	0.7998	0.8238	0.7831	0.7816	0.7917	0.8515	0.8273	0.8333	0.1165
23	0.1029	0.1132	0.1049	0.7567	0.7527	0.7377	0.8208	0.831	0.8163	0.8256	0.8333	0.8113	0.8188	0.8096	0.8104	0.8132	0.8207	0.8194	0.833	0.8238	0.8276	0.8556	0.8303	0.8366	0.6427	0.6395	0.6456	0.8132	0.8093	0.8281	0.8445	0.8158	0.8187	0.8086	0.7984	0.7988	0.8134	0.8032	0.8226	0.7987	0.8042	0.8268	0.7843	0.7831	0.7929	0.8556	0.8303	0.8366	0.1161
23.5	0.1024	0.1129	0.1043	0.7609	0.7554	0.7418	0.8256	0.8361	0.8225	0.8292	0.8381	0.8152	0.8239	0.8141	0.8154	0.8178	0.8249	0.8236	0.8411	0.8295	0.8325	0.8606	0.8347	0.8412	0.6453	0.6417	0.6474	0.8208	0.8162	0.8318	0.8515	0.8193	0.8218	0.8135	0.8035	0.8026	0.8179	0.8085	0.8263	0.8066	0.8081	0.833	0.7882	0.7859	0.7967	0.8606	0.8347	0.8412	0.1162
24	0.1022	0.1132	0.1042	0.765	0.7573	0.7449	0.8317	0.8409	0.8251	0.8341	0.8447	0.8189	0.8283	0.8177	0.8188	0.821	0.8291	0.8277	0.8471	0.8344	0.8381	0.8677	0.838	0.8435	0.6473	0.6436	0.6489	0.8194	0.8178	0.8343	0.8561	0.8242	0.8252	0.8178	0.8077	0.8058	0.8214	0.8119	0.83	0.8078	0.8125	0.8362	0.7917	0.7876	0.7991	0.8677	0.838	0.8435	0.1148
[truncated: 143 more columns]

## Sheet: c pHBA CA
Absorbance (600 nm)
	Aerobic																														Anaerobic
Hr	pHBA 100 mM			pHBA 10 mM			pHBA 1 mM			pHBA 0.1 mM			CA 500 µM			CA 100 µM			CA 20 µM			CA 4 µM			1% EtOH			M9			pHBA 100 mM			pHBA 10 mM			pHBA 1 mM			pHBA 0.1 mM			CA 500 µM			CA 100 µM			CA 20 µM
0	0.188	0.1787	0.1881	0.1472	0.1436	0.1586	0.1475	0.1556	0.1515	0.1511	0.1412	0.1555	0.1991	0.1958	0.2263	0.1665	0.1511	0.1505	0.1497	0.1511	0.1497	0.1386	0.1524	0.1513	0.1375	0.1455	0.1525	0.1412	0.1381	0.1442	0.078	0.077	0.077	0.083	0.08	0.074	0.073	0.075	0.078	0.086	0.084	0.074	0.085	0.083	0.078	0.082	0.083	0.081	0.087
0.5	0.2105	0.1986	0.2077	0.1642	0.162	0.1765	0.1564	0.1663	0.1601	0.1615	0.1549	0.1683	0.2243	0.2207	0.2465	0.1896	0.1754	0.1721	0.1644	0.1648	0.1659	0.1504	0.1645	0.1654	0.1474	0.1576	0.1646	0.1482	0.1478	0.152	0.077	0.077	0.077	0.08	0.079	0.075	0.077	0.078	0.077	0.086	0.081	0.075	0.083	0.082	0.078	0.083	0.084	0.082	0.088
1	0.2166	0.207	0.2198	0.172	0.1714	0.1887	0.1635	0.1772	0.1714	0.1699	0.1629	0.1784	0.2365	0.2331	0.2593	0.2023	0.1884	0.1857	0.1757	0.1744	0.1672	0.1617	0.1729	0.1759	0.1583	0.171	0.1796	0.1591	0.1615	0.1688	0.077	0.077	0.077	0.08	0.08	0.076	0.082	0.081	0.078	0.089	0.084	0.076	0.084	0.083	0.079	0.085	0.085	0.083	0.09
1.5	0.2242	0.2142	0.2242	0.1794	0.1788	0.1966	0.1705	0.1871	0.1807	0.1769	0.1709	0.1905	0.241	0.2402	0.2657	0.2108	0.1979	0.1951	0.1819	0.1794	0.1709	0.1691	0.181	0.1835	0.1656	0.1798	0.1878	0.1659	0.1696	0.1726	0.077	0.078	0.077	0.081	0.081	0.077	0.086	0.082	0.079	0.088	0.084	0.077	0.084	0.084	0.08	0.085	0.087	0.084	0.091
2	0.2285	0.2181	0.2285	0.1851	0.1846	0.2029	0.1789	0.1939	0.1877	0.183	0.1758	0.1961	0.2449	0.2438	0.2698	0.2178	0.2063	0.2019	0.1858	0.1842	0.175	0.1753	0.1883	0.1892	0.17	0.1856	0.1938	0.1709	0.1768	0.1769	0.078	0.078	0.078	0.083	0.083	0.081	0.087	0.085	0.082	0.091	0.09	0.081	0.087	0.086	0.082	0.088	0.089	0.087	0.093
2.5	0.2297	0.2205	0.2315	0.1907	0.1891	0.2087	0.1867	0.2021	0.1957	0.1921	0.1826	0.2045	0.2499	0.2473	0.2727	0.2236	0.2117	0.2074	0.1925	0.1897	0.1815	0.182	0.1954	0.1965	0.1755	0.192	0.1996	0.177	0.1852	0.1841	0.078	0.078	0.078	0.088	0.086	0.084	0.092	0.089	0.086	0.094	0.092	0.086	0.089	0.089	0.085	0.091	0.092	0.09	0.098
3	0.2324	0.2223	0.233	0.199	0.1971	0.2166	0.1959	0.2107	0.2055	0.2043	0.1954	0.2151	0.2564	0.2542	0.2804	0.2331	0.2219	0.2174	0.201	0.1983	0.1901	0.1922	0.2058	0.2065	0.1834	0.2	0.2083	0.1864	0.1952	0.1939	0.08	0.08	0.08	0.094	0.093	0.09	0.102	0.098	0.095	0.103	0.101	0.095	0.094	0.093	0.088	0.097	0.097	0.094	0.104
3.5	0.2362	0.2262	0.2351	0.2127	0.2109	0.2304	0.2128	0.228	0.2212	0.2222	0.2135	0.2318	0.2669	0.2656	0.2905	0.2459	0.2358	0.2314	0.217	0.2136	0.2062	0.2091	0.2226	0.2253	0.196	0.2132	0.2221	0.201	0.21	0.2101	0.081	0.081	0.081	0.103	0.104	0.098	0.115	0.112	0.109	0.116	0.115	0.108	0.099	0.098	0.095	0.104	0.105	0.104	0.114
4	0.2387	0.2272	0.2382	0.2309	0.2281	0.2486	0.2366	0.2502	0.2439	0.249	0.2397	0.2555	0.2871	0.2848	0.3086	0.2659	0.2544	0.249	0.2377	0.2348	0.2266	0.2332	0.2475	0.25	0.2164	0.2346	0.243	0.2202	0.2287	0.231	0.082	0.082	0.082	0.116	0.119	0.112	0.136	0.134	0.13	0.137	0.137	0.129	0.107	0.108	0.103	0.117	0.117	0.116	0.13
4.5	0.2397	0.2305	0.2404	0.2543	0.253	0.2726	0.2704	0.2825	0.2764	0.285	0.2743	0.2888	0.3114	0.3071	0.3325	0.291	0.2789	0.2736	0.2682	0.2639	0.2553	0.2663	0.2806	0.2834	0.2406	0.2592	0.2686	0.2466	0.2542	0.2589	0.083	0.083	0.084	0.139	0.143	0.134	0.172	0.17	0.164	0.174	0.175	0.166	0.122	0.123	0.116	0.14	0.139	0.138	0.159
5	0.2451	0.234	0.2442	0.288	0.2852	0.3045	0.3215	0.3337	0.3251	0.3427	0.3306	0.3422	0.342	0.3373	0.3603	0.3289	0.3161	0.3104	0.3151	0.3095	0.3012	0.3169	0.3326	0.3351	0.2697	0.2897	0.3008	0.2868	0.2941	0.3018	0.084	0.084	0.085	0.176	0.183	0.17	0.228	0.225	0.219	0.235	0.237	0.226	0.145	0.144	0.137	0.179	0.175	0.174	0.206
5.5	0.2491	0.2399	0.2493	0.3429	0.3398	0.3587	0.3989	0.411	0.402	0.4266	0.4117	0.4197	0.3837	0.3759	0.3998	0.3916	0.3758	0.3694	0.3875	0.3786	0.3698	0.3956	0.4108	0.4112	0.315	0.3343	0.3472	0.349	0.3542	0.3662	0.086	0.086	0.087	0.231	0.244	0.225	0.311	0.308	0.3	0.32	0.322	0.308	0.183	0.182	0.175	0.238	0.231	0.234	0.278
6	0.2556	0.2457	0.2554	0.4139	0.4097	0.426	0.4891	0.5022	0.4925	0.5193	0.5039	0.5094	0.4462	0.4365	0.4586	0.4706	0.454	0.4467	0.4774	0.467	0.4568	0.4848	0.5019	0.5017	0.3819	0.4026	0.417	0.4316	0.438	0.4534	0.092	0.089	0.089	0.301	0.324	0.297	0.411	0.405	0.394	0.422	0.423	0.407	0.24	0.238	0.231	0.316	0.305	0.316	0.371
6.5	0.2596	0.2493	0.2607	0.4823	0.4795	0.4954	0.5623	0.5776	0.5687	0.597	0.5791	0.5866	0.5252	0.5126	0.5332	0.5538	0.5368	0.5298	0.5604	0.551	0.5402	0.5642	0.5826	0.5822	0.4671	0.4858	0.4995	0.5176	0.5253	0.5401	0.098	0.094	0.093	0.377	0.408	0.377	0.506	0.496	0.484	0.521	0.52	0.501	0.315	0.317	0.308	0.408	0.397	0.411	0.467
7	0.2688	0.2591	0.2699	0.5335	0.5373	0.5531	0.618	0.6358	0.6293	0.6585	0.6421	0.6579	0.6027	0.5914	0.6145	0.6262	0.6099	0.6046	0.633	0.621	0.6135	0.629	0.6482	0.6484	0.5447	0.5643	0.5772	0.5884	0.6044	0.6124	0.103	0.098	0.098	0.436	0.479	0.442	0.584	0.573	0.561	0.602	0.595	0.577	0.392	0.404	0.393	0.494	0.482	0.501	0.551
7.5	0.2789	0.2677	0.2783	0.5712	0.576	0.591	0.6404	0.6599	0.6547	0.6744	0.6593	0.6894	0.6654	0.6554	0.6773	0.6616	0.6629	0.6485	0.6505	0.6459	0.6356	0.6498	0.6698	0.6677	0.6064	0.627	0.6369	0.6223	0.6652	0.6466	0.108	0.105	0.105	0.492	0.54	0.5	0.627	0.617	0.596	0.631	0.658	0.614	0.469	0.485	0.471	0.575	0.56	0.591	0.598
8	0.2862	0.2762	0.2872	0.5899	0.595	0.6197	0.649	0.6692	0.6648	0.6802	0.6668	0.7049	0.6965	0.6897	0.7174	0.6724	0.692	0.6594	0.6593	0.654	0.6448	0.6656	0.6797	0.676	0.6227	0.6419	0.6516	0.6393	0.6861	0.658	0.118	0.112	0.112	0.532	0.585	0.544	0.637	0.623	0.615	0.651	0.661	0.61	0.539	0.566	0.552	0.616	0.608	0.641	0.615
8.5	0.2944	0.2843	0.2948	0.5991	0.6045	0.619	0.6529	0.6746	0.6689	0.6852	0.6711	0.7149	0.7076	0.7016	0.7281	0.6775	0.718	0.6655	0.6656	0.6587	0.6498	0.676	0.6852	0.6809	0.6295	0.6502	0.6595	0.6481	0.7013	0.6623	0.125	0.122	0.121	0.538	0.598	0.559	0.624	0.618	0.612	0.655	0.647	0.615	0.58	0.623	0.603	0.62	0.613	0.648	0.619
9	0.3027	0.2932	0.3043	0.6057	0.6113	0.6268	0.6559	0.6776	0.6734	0.691	0.6757	0.7228	0.7133	0.7069	0.7342	0.6817	0.7373	0.6687	0.6704	0.6633	0.6565	0.6872	0.6917	0.6859	0.634	0.6542	0.6633	0.6582	0.714	0.6675	0.134	0.133	0.132	0.536	0.603	0.559	0.612	0.615	0.606	0.648	0.641	0.609	0.58	0.636	0.609	0.619	0.611	0.654	0.618
9.5	0.3104	0.3015	0.3121	0.6104	0.6147	0.6322	0.6601	0.6824	0.6785	0.6965	0.681	0.7288	0.7197	0.7125	0.7408	0.6868	0.752	0.6737	0.6778	0.6677	0.6638	0.6938	0.6985	0.6925	0.6382	0.6589	0.6687	0.665	0.7228	0.6724	0.143	0.143	0.144	0.534	0.601	0.557	0.605	0.605	0.602	0.634	0.632	0.601	0.584	0.654	0.603	0.619	0.609	0.665	0.615
10	0.3185	0.3084	0.3196	0.6148	0.6193	0.6375	0.6659	0.6893	0.6844	0.7035	0.6888	0.7356	0.726	0.7213	0.7472	0.6921	0.7634	0.6803	0.6853	0.6744	0.6726	0.7021	0.706	0.7006	0.6422	0.6643	0.6759	0.6707	0.7319	0.679	0.152	0.153	0.152	0.526	0.592	0.55	0.6	0.597	0.593	0.625	0.625	0.6	0.581	0.662	0.596	0.616	0.606	0.671	0.612
10.5	0.3246	0.3158	0.3259	0.6187	0.6223	0.6412	0.6722	0.6942	0.6894	0.7105	0.6964	0.7424	0.7346	0.7276	0.7534	0.6987	0.7707	0.6854	0.6927	0.681	0.6793	0.7074	0.714	0.7082	0.6483	0.6693	0.6818	0.6783	0.7391	0.6843	0.162	0.166	0.162	0.519	0.587	0.543	0.601	0.593	0.587	0.62	0.616	0.591	0.574	0.668	0.584	0.618	0.606	0.679	0.605
11	0.3332	0.3231	0.3341	0.6225	0.6272	0.6474	0.6777	0.6998	0.6953	0.7189	0.7044	0.7488	0.7428	0.7364	0.7655	0.7093	0.7775	0.6941	0.702	0.6892	0.6902	0.7144	0.7229	0.7183	0.6555	0.6775	0.6893	0.686	0.7457	0.6915	0.172	0.176	0.172	0.516	0.585	0.541	0.594	0.592	0.582	0.617	0.611	0.582	0.575	0.681	0.576	0.62	0.607	0.689	0.603
11.5	0.338	0.3295	0.3405	0.6288	0.6331	0.6522	0.6859	0.7071	0.7026	0.7256	0.712	0.754	0.7552	0.7487	0.7757	0.7168	0.7849	0.7013	0.7103	0.6979	0.6993	0.7191	0.7331	0.7287	0.6633	0.6857	0.6979	0.6944	0.7515	0.699	0.183	0.184	0.18	0.512	0.58	0.537	0.589	0.582	0.58	0.618	0.606	0.576	0.572	0.682	0.568	0.619	0.603	0.697	0.601
12	0.3435	0.3341	0.3458	0.635	0.6369	0.6586	0.6927	0.7142	0.71	0.7344	0.7203	0.7598	0.7655	0.7589	0.7849	0.7263	0.7903	0.7095	0.7156	0.7068	0.7082	0.7257	0.7423	0.7369	0.6731	0.6952	0.7074	0.7009	0.7562	0.7067	0.191	0.197	0.191	0.505	0.575	0.533	0.588	0.576	0.574	0.616	0.602	0.575	0.577	0.701	0.583	0.629	0.607	0.711	0.604
12.5	0.3457	0.3374	0.3485	0.6391	0.6436	0.6657	0.7	0.7218	0.7177	0.7408	0.7277	0.764	0.7741	0.7678	0.7947	0.7356	0.797	0.7193	0.7258	0.713	0.7142	0.7315	0.7503	0.7459	0.6795	0.7031	0.7182	0.7082	0.7616	0.7144	0.204	0.206	0.2	0.5	0.57	0.53	0.577	0.582	0.572	0.608	0.599	0.572	0.578	0.713	0.595	0.642	0.615	0.722	0.61
13	0.3491	0.3405	0.3511	0.6461	0.6504	0.6706	0.7074	0.7287	0.7235	0.7463	0.7332	0.7673	0.784	0.7811	0.8045	0.7443	0.7999	0.7257	0.7315	0.7212	0.7245	0.7359	0.7577	0.7571	0.6878	0.7082	0.724	0.7142	0.7654	0.7212	0.208	0.215	0.209	0.496	0.565	0.527	0.576	0.579	0.567	0.603	0.595	0.571	0.582	0.713	0.607	0.654	0.624	0.732	0.617
13.5	0.3515	0.3416	0.3526	0.6503	0.6559	0.6772	0.7134	0.7343	0.7295	0.751	0.7384	0.7697	0.7985	0.7955	0.8174	0.7525	0.8038	0.7345	0.7393	0.7289	0.7385	0.7416	0.7684	0.7661	0.6942	0.7174	0.7309	0.7203	0.7685	0.727	0.22	0.227	0.218	0.49	0.56	0.523	0.571	0.575	0.566	0.595	0.592	0.569	0.579	0.715	0.619	0.664	0.633	0.743	0.624
14	0.3517	0.3417	0.353	0.6549	0.6592	0.6816	0.7176	0.7392	0.7348	0.7566	0.7449	0.775	0.8108	0.8112	0.8317	0.7623	0.8081	0.7433	0.7477	0.7378	0.7554	0.748	0.7777	0.7762	0.7006	0.7224	0.7394	0.7228	0.7683	0.733	0.234	0.234	0.229	0.497	0.555	0.519	0.575	0.574	0.564	0.6	0.587	0.571	0.586	0.727	0.636	0.679	0.647	0.75	0.638
14.5	0.354	0.3437	0.3546	0.6615	0.6655	0.6877	0.7232	0.746	0.7409	0.7621	0.7517	0.7782	0.8285	0.8277	0.8454	0.7717	0.8149	0.7516	0.7552	0.7491	0.7704	0.7551	0.7866	0.786	0.7082	0.7317	0.7461	0.7297	0.7696	0.7392	0.238	0.246	0.237	0.486	0.55	0.517	0.569	0.575	0.562	0.592	0.584	0.574	0.589	0.732	0.651	0.692	0.666	0.756	0.647
15	0.3535	0.3428	0.3546	0.665	0.669	0.6927	0.7286	0.7503	0.7464	0.7685	0.7559	0.7824	0.8423	0.8409	0.8624	0.785	0.8241	0.7619	0.7624	0.7581	0.785	0.7621	0.7941	0.7961	0.7164	0.7407	0.7561	0.7354	0.7711	0.7437	0.236	0.249	0.241	0.481	0.547	0.513	0.563	0.573	0.558	0.589	0.578	0.631	0.588	0.726	0.66	0.7	0.68	0.764	0.66
15.5	0.3545	0.344	0.3554	0.6701	0.6728	0.6973	0.7334	0.7548	0.7516	0.7726	0.7629	0.7849	0.8531	0.8549	0.8756	0.7946	0.8337	0.7733	0.7745	0.7682	0.795	0.7665	0.8008	0.8053	0.7249	0.7499	0.7678	0.7365	0.7733	0.7501	0.244	0.254	0.251	0.478	0.543	0.51	0.561	0.57	0.554	0.587	0.573	0.66	0.591	0.723	0.663	0.712	0.694	0.769	0.674
16	0.3549	0.3442	0.3552	0.6749	0.6793	0.7035	0.7384	0.7611	0.7567	0.7795	0.7687	0.7886	0.86	0.865	0.8855	0.8056	0.8436	0.7845	0.7845	0.7755	0.8014	0.7717	0.8056	0.8132	0.7372	0.7617	0.7766	0.7408	0.7765	0.7559	0.245	0.262	0.255	0.474	0.54	0.508	0.555	0.568	0.549	0.583	0.623	0.674	0.591	0.713	0.667	0.726	0.713	0.778	0.689
16.5	0.357	0.3447	0.3557	0.678	0.6812	0.707	0.7447	0.7658	0.7624	0.782	0.7698	0.7906	0.8696	0.875	0.8954	0.8134	0.8492	0.7949	0.7954	0.7864	0.8167	0.7777	0.8107	0.8215	0.7494	0.7731	0.7886	0.7453	0.7795	0.7627	0.249	0.262	0.257	0.472	0.537	0.505	0.552	0.563	0.547	0.583	0.651	0.687	0.59	0.705	0.672	0.732	0.725	0.784	0.699
17	0.3561	0.3451	0.3554	0.6823	0.6864	0.7128	0.7471	0.7696	0.7675	0.7842	0.7723	0.7916	0.8786	0.878	0.9022	0.8248	0.8565	0.8064	0.8002	0.7921	0.8258	0.7835	0.8168	0.8295	0.7604	0.7845	0.7964	0.7531	0.7843	0.7686	0.252	0.263	0.261	0.468	0.534	0.501	0.549	0.558	0.543	0.581	0.675	0.697	0.59	0.694	0.669	0.748	0.744	0.792	0.713
17.5	0.3571	0.3444	0.3556	0.6846	0.69	0.7152	0.7489	0.7706	0.77	0.7849	0.7738	0.7899	0.8822	0.8856	0.9103	0.8331	0.8627	0.8143	0.8097	0.7997	0.8403	0.7906	0.8238	0.839	0.7699	0.7903	0.8026	0.7582	0.788	0.7766	0.249	0.265	0.264	0.464	0.53	0.497	0.547	0.556	0.538	0.578	0.694	0.706	0.586	0.681	0.665	0.75	0.747	0.79	0.722
18	0.3567	0.3445	0.356	0.6866	0.6915	0.7168	0.7509	0.7712	0.7715	0.7873	0.7746	0.7907	0.8877	0.8919	0.9125	0.8423	0.868	0.822	0.8157	0.8093	0.854	0.8013	0.8338	0.8466	0.7743	0.7955	0.8083	0.7622	0.7928	0.7807	0.251	0.266	0.27	0.461	0.527	0.495	0.544	0.555	0.534	0.577	0.707	0.713	0.574	0.652	0.652	0.747	0.743	0.786	0.735
18.5	0.3583	0.345	0.3559	0.6877	0.6937	0.7197	0.7501	0.7712	0.7743	0.7888	0.7769	0.7895	0.8958	0.8933	0.918	0.8522	0.8757	0.8331	0.8246	0.8186	0.8692	0.812	0.8421	0.8582	0.7807	0.8014	0.8133	0.767	0.7947	0.7878	0.252	0.27	0.271	0.459	0.525	0.493	0.541	0.549	0.532	0.574	0.718	0.716	0.571	0.645	0.653	0.761	0.758	0.799	0.74
19	0.3586	0.3441	0.3551	0.69	0.6954	0.7218	0.754	0.7743	0.7755	0.7913	0.7777	0.7876	0.8967	0.8957	0.9224	0.8628	0.8836	0.8413	0.839	0.8266	0.885	0.8249	0.8534	0.8713	0.7855	0.8047	0.8183	0.7712	0.7974	0.7915	0.255	0.272	0.273	0.456	0.522	0.491	0.536	0.547	0.529	0.571	0.725	0.726	0.571	0.641	0.655	0.767	0.765	0.805	0.75
19.5	0.3569	0.3431	0.3546	0.6916	0.6969	0.7226	0.756	0.7757	0.7763	0.7933	0.779	0.7877	0.9004	0.8975	0.9255	0.8702	0.8889	0.8516	0.8494	0.8361	0.9044	0.8385	0.8655	0.8861	0.7915	0.8135	0.8253	0.7788	0.7975	0.7948	0.254	0.271	0.266	0.455	0.519	0.489	0.556	0.543	0.525	0.569	0.733	0.733	0.565	0.62	0.644	0.779	0.777	0.813	0.752
20	0.3581	0.3425	0.3552	0.6934	0.698	0.7249	0.7557	0.7751	0.7786	0.7959	0.7814	0.7874	0.9034	0.9025	0.9296	0.8787	0.8967	0.8633	0.8597	0.8508	0.9192	0.8515	0.8784	0.9016	0.7988	0.8191	0.8332	0.7788	0.8002	0.7979	0.258	0.273	0.269	0.451	0.516	0.486	0.536	0.543	0.524	0.566	0.733	0.737	0.561	0.608	0.642	0.784	0.779	0.813	0.758
20.5	0.3566	0.3407	0.3539	0.6947	0.7	0.7259	0.7586	0.7764	0.7788	0.7972	0.784	0.7861	0.9041	0.9046	0.9299	0.8829	0.8991	0.8736	0.8791	0.8613	0.9355	0.8602	0.8875	0.9136	0.8045	0.8246	0.8401	0.7797	0.7996	0.8014	0.255	0.276	0.276	0.449	0.515	0.485	0.535	0.539	0.521	0.563	0.734	0.743	0.553	0.595	0.633	0.79	0.787	0.814	0.763
21	0.3567	0.341	0.3538	0.6966	0.7009	0.7287	0.7593	0.778	0.7812	0.8014	0.7877	0.7888	0.9056	0.9029	0.9317	0.8902	0.9028	0.8829	0.8851	0.8794	0.9418	0.87	0.8957	0.9306	0.8145	0.8339	0.8493	0.7827	0.8019	0.8049	0.257	0.275	0.277	0.447	0.511	0.483	0.533	0.539	0.519	0.56	0.738	0.75	0.547	0.574	0.623	0.794	0.792	0.811	0.769
21.5	0.3549	0.3409	0.3536	0.6969	0.7021	0.7296	0.761	0.7808	0.7822	0.8018	0.7872	0.786	0.9082	0.9063	0.9305	0.8927	0.9039	0.8859	0.8942	0.8783	0.946	0.8742	0.9016	0.9399	0.8243	0.8447	0.8607	0.7855	0.8036	0.809	0.256	0.275	0.275	0.445	0.508	0.479	0.533	0.536	0.516	0.558	0.738	0.755	0.541	0.562	0.62	0.797	0.797	0.81	0.768
22	0.3561	0.341	0.3531	0.6996	0.7056	0.7332	0.7629	0.7804	0.7842	0.8037	0.7895	0.7872	0.9103	0.9075	0.9368	0.8966	0.9051	0.8943	0.9027	0.8957	0.9536	0.881	0.9085	0.9489	0.8309	0.8496	0.8637	0.7873	0.8061	0.8135	0.255	0.272	0.275	0.442	0.505	0.478	0.533	0.534	0.516	0.555	0.749	0.76	0.53	0.546	0.604	0.799	0.801	0.807	0.774
22.5	0.3553	0.3403	0.3531	0.7023	0.7067	0.7345	0.7659	0.783	0.7856	0.8049	0.7908	0.7875	0.91	0.9064	0.9366	0.9007	0.9062	0.8927	0.906	0.8981	0.958	0.8827	0.9136	0.9545	0.8338	0.8556	0.8719	0.7904	0.8085	0.8174	0.256	0.272	0.275	0.441	0.504	0.476	0.529	0.531	0.513	0.552	0.742	0.758	0.521	0.538	0.598	0.806	0.81	0.811	0.777
23	0.3545	0.3394	0.3522	0.7038	0.7079	0.7368	0.7659	0.7838	0.7869	0.8069	0.7924	0.7871	0.9104	0.909	0.9371	0.902	0.9093	0.9054	0.914	0.9035	0.9614	0.8884	0.917	0.9606	0.8388	0.8577	0.8786	0.7967	0.8103	0.8222	0.257	0.273	0.276	0.44	0.499	0.473	0.526	0.531	0.511	0.55	0.739	0.758	0.515	0.53	0.597	0.807	0.813	0.81	0.78
23.5	0.3531	0.3399	0.3519	0.7044	0.7101	0.7376	0.7687	0.7878	0.7898	0.8097	0.7947	0.787	0.9129	0.908	0.9376	0.904	0.9088	0.9095	0.9204	0.9004	0.9684	0.8919	0.9251	0.9666	0.8458	0.8668	0.8864	0.7974	0.8124	0.8256	0.256	0.272	0.276	0.438	0.499	0.471	0.524	0.528	0.511	0.547	0.737	0.757	0.508	0.523	0.579	0.808	0.813	0.807	0.781
24	0.3523	0.3391	0.3511	0.7073	0.7116	0.7404	0.7699	0.7883	0.7907	0.8113	0.7961	0.788	0.914	0.909	0.9372	0.9072	0.9067	0.9114	0.9268	0.913	0.9722	0.8945	0.9274	0.9761	0.8512	0.8695	0.8873	0.8003	0.8176	0.8303	0.258	0.272	0.278	0.436	0.497	0.47	0.524	0.528	0.51	0.545	0.736	0.754	0.493	0.514	0.577	0.806	0.811	0.805	0.785
[truncated: 11 more columns]

## Sheet: d
Klebsiella CFU (/g faeces)
Day	F18-mix				F18-mix + Tributyrin				F13-mix				F13-mix + Trybutyrin
-3	2480000000	720000000	960000000	720000000	3120000000	3280000000	1600000000	1920000000	1120000000	1520000000	2160000000	80000000	3600000000	960000000	160000000	1280000000
0	4560000000	6880000000	6240000000	5360000000	8560000000	8480000000	6400000000	4880000000	6400000000	4800000000	4480000000	3920000000	7280000000	6560000000	5760000000	5760000000
4	272000000	192000000	104000000	136000000	160000000	480000000	320000000	160000000	224000000	488000000	96000000	328000000	232000000	264000000	360000000	368000000
7	4000000	1680000	3680000	4000000	3280000	4400000	2080000	2000000	176000000	184000000	192000000	168000000	296000000	136000000	16000000	200000000
11	152000	80000	96000	288000	320000	720000	296000	328000	40000000	32000000	21600000	63200000	64000000	65600000	7200000	40800000
14	110400	102400	100800	232000	232000	80000	256000	904000	32000000	49600000	56000000	23200000	20800000	71200000	34400000	41600000
15	151200	127200	103200	432000	776000	83200	111200	120000	67200000	72000000	104000000	36000000	88000000	104000000	12000000	16000000
17	280000	168000	272000	208000	288000	328000	312000	296000	39200000	39200000	16800000	80000000	160000000	96000000	48000000	128000000
21	448000	200000	320000	96000	672000	136000	88000	24000	36000000	73600000	8000000	47200000	55200000	13600000	76800000	73600000
25	600000	88000	624000	312000	296000	80000	88000	144000	26400000	28800000	12000000	30400000	31200000	22400000	46400000	82400000
28	104000	232000	360000	184000	320000	200000	272000	192000	48800000	30400000	48800000	77600000	70400000	76000000	16800000	116000000
