# Supplementary material for: Commensal consortia decolonize Enterobacteriaceae via ecological control
Source: Nature. 2024 Sep 18;633(8031):878–86. doi: 10.1038/s41586-024-07960-6 (PMC11424487; doi:10.1038/s41586-024-07960-6)
Supplement: Supplementary file 15 — Source Data Extended Data Fig. 7 [file 41586_2024_7960_MOESM15_ESM.xlsx]

## Sheet: a
Klebsiella CFU (/g faeces)
	WT Kp2H7				ΔcsgD Kp-2H7				ΔrpoS Kp-2H7				ΔlsrACDB Kp-2H7				Kp_ΔlsrR
-3	304000000	216000000	640000000	176000000	480000000	880000000	320000000	1280000000	560000000	264000000	16000000	248000000	96000000	112000000	40000000	56000000	880000000	1040000000	264000000	176000000
0	1360000000	1760000000	1840000000	2560000000	6480000000	1280000000	3280000000	1760000000	800000000	2000000000	2240000000	1520000000	344000000	488000000	200000000	224000000	800000000	8960000000	1200000000	1600000000
4	11200000	9600000	8800000	8800000	1600000	23200000	9600000	22400000	17600000	4800000	14400000	11200000	640000	960000	640000	560000	11200000	14400000	12800000	17600000
7	400000	288000	408000	472000	264000	408000	440000	824000	152000	168000	200000	40000	8000	32000	24000	8000	312000	192000	96000	272000
11	280000	352000	216000	1120000	248000	328000	192000	176000	120000	96000	120000	160000	39200	40000	213600	249600	280000	240000	48000	56000
14	80000	160000	168000	136000	192000	88000	192000	216000	56000	56000	112000	88000	14400	28800	96000	64000	120000	112000	56000	192000
18	136000	88000	56000	144000	200000	104000	112000	160000	152000	48000	128000	88000	16000	28800	96000	64000	120000	112000	56000	192000
21	112000	64000	160000	152000	472000	152000	248000	88000	184000	112000	88000	96000	39200	24800	104000	216000	96000	128000	48000	120000
28	96000	112000	96000	208000	360000	464000	408000	144000	136000	160000	264000	168000	80000	320000	152000	160000	56000	168000	104000	56000
Klebsiella CFU (/g faeces)
	WT Kp-2H7				ΔnarGΔnarZ Kp-2H7
-4	960000000	880000000	1040000000	320000000	400000000	320000000	800000000	1280000000
0	1080000000	680000000	5120000000	560000000	1112000000	1760000000	1096000000	1104000000
4	5600000	2560000	12800000	6880000	5600000	5120000	7920000	2720000
7	960000	1600000	3760000	2000000	880000	800000	1360000	1520000
11	656000	680000	544000	752000	1000000	1264000	1360000	1520000
14	544000	688000	712000	784000	344000	728000	552000	608000
21	320000	504000	1008000	344000	624000	328000	600000	248000
28	200000	224000	376000	136000	456000	328000	232000	128000

## Sheet: b
		Up-pathway (Kp + F18-mix > Kp only)	No.				Down-pathway (Kp + F18-mix < Kp only)	No.
		Metabolic pathways	277				Metabolic pathways	408
		Microbial metabolism in diverse environments	116				Biosynthesis of secondary metabolites	168
		Biosynthesis of secondary metabolites	84				Microbial metabolism in diverse environments	111
		ABC transporters	82				Biosynthesis of cofactors	76
		Two-component system	42				Carbon metabolism	68
		Biosynthesis of amino acids	33				Biosynthesis of amino acids	60
		Phosphotransferase system (PTS)	28				Ribosome	50
		Biosynthesis of cofactors	27				ABC transporters	45
		Carbon metabolism	25				Two-component system	43
		Fructose and mannose metabolism	24				Nucleotide metabolism	39
		Degradation of aromatic compounds	22				Purine metabolism	37
		Quorum sensing	22				Pyrimidine metabolism	29
		Purine metabolism	20				Pyruvate metabolism	27
		Starch and sucrose metabolism	19				Glycolysis / Gluconeogenesis	25
		Benzoate degradation	18				Oxidative phosphorylation	24
		Pyruvate metabolism	18				Quorum sensing	24
		Glycolysis / Gluconeogenesis	17				Carbon fixation pathways in prokaryotes	23
		Galactose metabolism	17				Amino sugar and nucleotide sugar metabolism	22
		Sulfur metabolism	17				Biosynthesis of nucleotide sugars	22
		Propanoate metabolism	16				Citrate cycle (TCA cycle)	21
		Pyrimidine metabolism	15				Pentose phosphate pathway	21
		Amino sugar and nucleotide sugar metabolism	14				Lipopolysaccharide biosynthesis	21
		Phenylalanine metabolism	13				Biofilm formation - Escherichia coli	21
		Pentose phosphate pathway	12				Cysteine and methionine metabolism	20
		Butanoate metabolism	12				Homologous recombination	20
		Pentose and glucuronate interconversions	11				Methane metabolism	19
		Ascorbate and aldarate metabolism	11				Aminoacyl-tRNA biosynthesis	19
		Cysteine and methionine metabolism	11				Glycine, serine and threonine metabolism	18
		Tyrosine metabolism	10				Protein export	17
		Biofilm formation - Pseudomonas aeruginosa	10				Bacterial secretion system	17
		Biofilm formation - Escherichia coli	10				Starch and sucrose metabolism	16
		Bacterial secretion system	10				Peptidoglycan biosynthesis	16
							Fatty acid metabolism	15
							Cationic antimicrobial peptide (CAMP) resistance	15
							Fructose and mannose metabolism	14
							Glyoxylate and dicarboxylate metabolism	14
							Porphyrin metabolism	14
							Mismatch repair	14
							Alanine, aspartate and glutamate metabolism	13
							Propanoate metabolism	13
							Butanoate metabolism	13
							Carbon fixation in photosynthetic organisms	13
							Folate biosynthesis	13
							Phosphotransferase system (PTS)	13
							RNA degradation	13
							DNA replication	13
							Biofilm formation - Vibrio cholerae	13
							Fatty acid biosynthesis	12
							Glutathione metabolism	12
							Riboflavin metabolism	12
							Terpenoid backbone biosynthesis	12
							Drug metabolism - other enzymes	12
							Pentose and glucuronate interconversions	11
							Phenylalanine, tyrosine and tryptophan biosynthesis	11
							Nicotinate and nicotinamide metabolism	11
							Pantothenate and CoA biosynthesis	11
							2-Oxocarboxylic acid metabolism	11
							Arginine and proline metabolism	10
							Glycerophospholipid metabolism	10
							Sulfur relay system	10

## Sheet: c
The expression levels of genes involved in carbohydrate metabolism (transcripts per million: TPM)
GeneID	Carbohydrate	Gene	Kp_1	Kp_2	Kp_3	F18-mix_1	F18-mix_2	F18-mix_3	F18-mix_4
NOCLEBFK_02256	Gluconate	gntU	675.534	560.946	677.196	527.971	574.06	538.928	539.636
NOCLEBFK_02257	Gluconate	gntK	805.683	448.757	766.137	190.689	246.884	224.131	235.923
NOCLEBFK_02258	Gluconate	gntR	894.515	893.894	1089.13	444.544	345.747	419.541	368.826
NOCLEBFK_01138	Glucose	glk	1287.03	1393.32	2196.99	339.069	363.225	373.927	367.042
NOCLEBFK_04434	Glucose	ptsG	1119.69	1349.89	2087.76	523.204	712.25	591.863	599.843
NOCLEBFK_00632	Mannose	manX	607.361	904.751	1195.24	346.22	376.881	368.295	336.715
NOCLEBFK_00633	Mannose	manY	241.705	264.187	567.971	248.492	303.689	275.377	280.521
NOCLEBFK_00634	Mannose	manZ	1328.34	1979.6	2938.16	286.034	367.049	327.749	307.726
NOCLEBFK_04850	Mannose	manA	322.273	358.281	327.676	368.865	324.445	313.67	331.809
NOCLEBFK_04029	N-acetylglucosamine	nagD	210.717	202.664	188.804	275.903	375.788	362.101	283.643
NOCLEBFK_04030	N-acetylglucosamine	nagC	464.817	354.662	541.445	376.015	391.082	393.637	400.936
NOCLEBFK_04031	N-acetylglucosamine	nagA	630.085	579.041	1142.18	361.118	412.384	390.821	439.29
NOCLEBFK_04032	N-acetylglucosamine	nagB	1328.34	658.659	1969.17	283.65	326.63	275.94	309.064
NOCLEBFK_04033	N-acetylglucosamine	nagE	473.081	470.471	418.176	621.528	706.788	744.475	724.718
NOCLEBFK_04439	N-acetylglucosamine	nagZ	1881.99	1896.36	2880.42	272.328	297.135	313.107	303.712
NOCLEBFK_04451	N-acetylglucosamine	nagK	266.495	220.759	474.349	255.643	170.416	206.673	222.99
NOCLEBFK_02384	Xylose	xylB	1028.8	1129.13	1933.29	516.053	229.406	302.971	290.333
NOCLEBFK_02385	Xylose	xylA	1950.17	2833.68	4340.92	513.073	667.461	564.269	545.434
NOCLEBFK_02386	Xylose	xylF	3454.11	4505.66	10250	346.816	527.087	451.077	437.506
NOCLEBFK_02387	Xylose	xylG	764.366	669.516	1831.86	505.326	589.354	543.433	528.932
NOCLEBFK_02388	Xylose	xylH	706.522	658.659	1446.45	505.326	333.184	395.889	416.991
NOCLEBFK_02389	Xylose	xylR	458.62	474.09	652.23	424.284	466.458	406.589	412.532
NOCLEBFK_00937	Glucuronate	uxuA	1760.11	1990.45	2175.14	496.984	557.128	467.408	465.603
NOCLEBFK_00938	Glucuronate	uxuB	359.459	412.567	308.951	457.654	417.3	416.726	427.249
NOCLEBFK_00707	Arabinose	AraH	342.932	303.996	555.488	299.144	350.117	377.869	347.418
NOCLEBFK_00708	Arabinose	araG	446.224	379.996	755.214	445.736	519.986	536.112	498.16
NOCLEBFK_00709	Arabinose	araF	855.264	850.466	1995.7	318.213	424.947	436.999	396.922
NOCLEBFK_03366	Arabinose	araD	214.849	202.664	496.194	281.863	356.125	275.377	278.738
NOCLEBFK_03367	Arabinose	araA	574.307	448.757	1067.29	508.902	580.615	583.979	532.054
NOCLEBFK_03368	Arabinose	araB	597.032	499.423	727.128	573.855	369.234	426.299	468.725
NOCLEBFK_03369	Arabinose	araC	448.29	379.996	805.146	299.144	336.461	350.838	320.214
NOCLEBFK_01982	Galacturonate	uxaA	380.117	325.71	366.685	506.518	555.489	515.276	525.81
NOCLEBFK_01983	Galacturonate	uxaC	541.254	470.471	677.196	502.347	690.948	616.078	568.179
NOCLEBFK_01984	Galacturonate	exuT	543.32	636.945	564.85	496.984	539.103	527.102	540.974
NOCLEBFK_01985	Galacturonate	exuR	1954.3	2598.45	2365.51	308.082	377.427	330.002	305.496
NOCLEBFK_04981	Galacturonate	uxaB	904.844	948.179	1132.82	404.619	490.491	493.313	485.226
NOCLEBFK_02627	Ribose	rbsD	144.61	180.95	123.268	142.421	173.693	168.943	159.215
NOCLEBFK_02628	Ribose	rbsA	384.249	336.567	229.373	575.643	620.487	586.232	601.181
NOCLEBFK_02629	Ribose	rbsC	223.112	155.617	199.726	336.686	323.899	315.923	327.349
NOCLEBFK_02630	Ribose	rbsB	1764.24	5703.55	2635.45	517.84	423.854	343.517	380.867
NOCLEBFK_02631	Ribose	rbsK	334.668	470.471	561.729	345.028	285.665	314.797	328.687
NOCLEBFK_02632	Ribose	rbsR	283.022	296.758	514.919	337.877	369.78	349.712	363.92
NOCLEBFK_04095	Galactose	galM	260.298	260.568	213.769	309.87	306.42	337.322	313.97
NOCLEBFK_04096	Galactose	galK	202.454	202.664	240.295	319.404	387.805	366.043	379.529
NOCLEBFK_04097	Galactose	galT	196.256	159.236	109.225	316.425	311.336	323.807	320.214
NOCLEBFK_04098	Galactose	galE	402.842	369.138	555.488	322.98	400.367	377.869	374.623
NOCLEBFK_00021	Fructose	fruA	254.1	231.616	146.674	305.103	439.694	380.121	400.49
NOCLEBFK_00930	Fructose	fruA	588.768	665.897	583.574	543.464	604.648	603.689	586.464
NOCLEBFK_00932	Fructose	fruB	274.759	253.33	81.1387	343.837	224.49	229.762	270.264
NOCLEBFK_00022	Fructose	fruB	55.7781	57.9041	26.5261	87.002	116.341	108.123	102.575
NOCLEBFK_00023	Fructose	fruAb	86.7659	75.9991	45.2504	131.099	151.845	139.659	132.01
NOCLEBFK_00931	Fructose	fruK	150.807	148.379	37.4486	253.259	308.059	288.329	294.347
NOCLEBFK_04564	Cellobiose	celA	128.083	144.76	146.674	119.777	189.533	163.311	131.118
NOCLEBFK_04565	Cellobiose	celB	198.322	173.712	132.631	415.941	536.918	516.965	474.523
NOCLEBFK_04566	Cellobiose	celC	45.4488	36.19	28.0865	97.1323	133.274	101.929	115.509
NOCLEBFK_04567	Cellobiose	celD	181.795	151.998	156.036	202.607	279.11	241.588	250.641
NOCLEBFK_04568	Cellobiose	celF	247.902	180.95	99.863	335.494	491.037	407.715	414.315
NOCLEBFK_04948	Lactose	lacY	212.783	224.378	190.364	311.658	311.336	322.118	336.269
NOCLEBFK_04949	Lactose	lacZ	594.966	542.851	519.6	807.45	680.57	747.853	817.035
NOCLEBFK_04950	Lactose	lacI	55.7781	36.19	7.8018	84.6184	54.0742	82.2188	69.1269
NOCLEBFK_04951	Lactose	lacI	154.939	75.9991	24.9658	225.252	91.7622	126.144	136.024
NOCLEBFK_02890	Maltose	malG	165.268	173.712	56.1729	347.412	398.183	386.316	379.975
NOCLEBFK_02891	Maltose	malF	318.142	227.997	152.915	508.306	705.695	672.955	596.721
NOCLEBFK_02892	Maltose	malE	309.878	231.616	65.5351	480.894	633.596	567.085	536.068
NOCLEBFK_02893	Maltose	malK	237.573	151.998	21.845	437.393	575.699	478.671	466.049
NOCLEBFK_03666	Maltose	malZ	305.746	354.662	99.863	531.546	395.452	470.224	466.049
NOCLEBFK_04846	Maltose	malY	196.256	199.045	134.191	308.678	350.117	340.138	355.892
NOCLEBFK_04847	Maltose	malX	231.376	275.044	112.346	464.209	458.265	489.934	449.994
NOCLEBFK_04848	Maltose	malI	359.459	199.045	330.796	250.28	179.155	189.779	196.231
NOCLEBFK_05029	Maltose	malH	252.034	256.949	205.967	409.386	568.598	495.566	508.863
NOCLEBFK_05030	Maltose	malP	280.956	369.138	249.658	446.928	647.798	594.116	541.42
NOCLEBFK_03831	Sucrose	scrR	378.051	369.138	527.402	285.438	173.693	239.899	212.287
NOCLEBFK_03832	Sucrose	scrB	299.549	195.426	124.829	416.537	286.757	324.37	337.607
NOCLEBFK_03833	Sucrose	scrA	247.902	173.712	99.863	426.667	402.552	466.282	446.872
NOCLEBFK_03834	Sucrose	scrY	322.273	271.425	165.398	524.395	475.197	487.118	519.121
NOCLEBFK_03835	Sucrose	scrK	231.376	231.616	173.2	291.397	148.567	212.868	184.636
NOCLEBFK_03118	Trehalose	treC	371.854	361.9	321.434	570.876	526.54	562.016	541.866
NOCLEBFK_03119	Trehalose	treB	297.483	340.186	152.915	542.273	500.323	495.002	510.647
NOCLEBFK_03120	Trehalose	treR	243.771	235.235	173.2	351.583	294.95	342.954	361.69
NOCLEBFK_02008	Galactiol	gatY-kbaY	150.807	141.141	40.5693	356.351	435.871	380.121	382.651
NOCLEBFK_02010	Galactiol	fruA	223.112	195.426	43.6901	467.189	584.438	583.416	524.473
NOCLEBFK_02011	Galactiol	ptsH	165.268	162.855	68.6558	309.274	384.527	351.401	346.972
NOCLEBFK_02012	Galactiol	gatZ	221.046	285.901	92.0612	478.511	437.509	497.818	441.966
NOCLEBFK_02013	Galactiol	gatA	80.5683	101.332	51.4919	145.401	197.18	181.895	152.525
NOCLEBFK_02014	Galactiol	gatB	64.0415	65.1421	34.3279	96.5364	103.779	113.192	102.129
NOCLEBFK_02015	Galactiol	gatC	247.902	227.997	170.079	519.032	589.354	653.245	578.882
NOCLEBFK_02016	Galactiol	gatD	243.771	206.283	124.829	344.432	302.597	341.264	336.269
NOCLEBFK_02017	Galactiol	gatR	200.388	177.331	177.881	278.883	347.932	319.865	304.604
NOCLEBFK_01483	Sorbitol	srlA	119.82	101.332	43.6901	189.497	209.196	235.957	208.273
NOCLEBFK_01484	Sorbitol	srlE	113.622	104.951	29.6468	325.364	309.698	317.049	344.743
NOCLEBFK_01485	Sorbitol	srlB	61.9756	36.19	12.4829	106.667	79.1995	85.0345	97.2237
NOCLEBFK_01486	Sorbitol	srlD	142.544	123.046	29.6468	278.287	243.061	271.998	309.956
NOCLEBFK_01488	Sorbitol	srlR	206.585	260.568	240.295	231.807	319.529	272.561	244.397
NOCLEBFK_01597	Fucose	fucO	235.507	325.71	307.391	407.598	319.529	393.637	367.488
NOCLEBFK_01598	Fucose	fucA	154.939	253.33	273.063	252.663	306.42	266.93	263.128
NOCLEBFK_01599	Fucose	fucP	247.902	361.9	96.7423	414.153	503.054	484.303	429.033
NOCLEBFK_01600	Fucose	fucI	276.824	289.52	145.113	549.423	559.859	611.573	587.356
NOCLEBFK_01601	Fucose	fucK	272.693	336.567	213.769	413.557	281.295	300.155	354.108
NOCLEBFK_01602	Fucose	fucU	95.0293	115.808	78.018	116.201	99.4091	115.444	128.888
NOCLEBFK_02680	Rhamnose	rhaM	192.124	296.758	404.133	125.14	163.861	134.028	113.279
NOCLEBFK_02681	Rhamnose	adhB	425.566	571.803	695.92	461.23	450.072	451.64	445.98
NOCLEBFK_02682	Rhamnose	rhaQ	175.598	180.95	67.0955	366.481	358.31	386.316	347.418
NOCLEBFK_02683	Rhamnose	rhaP	167.334	137.522	28.0865	358.734	301.504	304.66	314.862
NOCLEBFK_02684	Rhamnose	rhaT	299.549	347.424	146.674	536.909	668.553	571.59	608.763
NOCLEBFK_02685	Rhamnose	rhaS	210.717	238.854	117.027	424.879	513.432	492.187	431.709
NOCLEBFK_02686	Rhamnose	rhaD	198.322	206.283	152.915	376.015	434.778	408.842	402.72
NOCLEBFK_02687	Rhamnose	rhaA	252.034	217.14	59.2937	482.086	474.651	474.166	445.98
NOCLEBFK_02688	Rhamnose	rhaB	272.693	311.234	187.243	504.731	472.466	452.767	469.171
NOCLEBFK_02689	Rhamnose	rhaS	214.849	242.473	226.252	312.85	420.577	332.254	368.826
NOCLEBFK_02690	Rhamnose	rhaR	588.768	705.706	1048.56	328.343	233.775	229.199	235.923
NOCLEBFK_02691	Rhamnose	rhaT	289.22	329.329	243.416	425.475	497.045	442.63	425.019
NOCLEBFK_02257	Gluconate	gntK	805.683	448.757	766.137	190.689	246.884	224.131	235.923
NOCLEBFK_02258	Gluconate	gntR	894.515	893.894	1089.13	444.544	345.747	419.541	368.826
NOCLEBFK_03106	glucosamine	dgaE	196.256	155.617	51.4919	336.09	400.914	377.869	378.191
NOCLEBFK_03107	glucosamine	dgaF	134.281	130.284	29.6468	219.889	225.036	224.694	251.533
NOCLEBFK_03108	glucosamine	pgl	270.627	213.521	120.148	430.839	389.989	393.637	418.329
NOCLEBFK_03109	glucosamine	licR	409.039	329.329	301.149	530.354	534.187	559.201	545.88
NOCLEBFK_03110	glucosamine	relB	86.7659	94.0941	85.8198	110.242	132.181	120.513	119.523
NOCLEBFK_01575	glucarate	gudD	260.298	325.71	170.079	443.352	403.098	471.914	429.479
NOCLEBFK_01576	glucarate	gudX	285.088	300.377	132.631	373.036	370.872	376.179	400.49
NOCLEBFK_01577	glucarate	gudP	347.063	285.901	252.778	509.498	642.336	561.453	588.694
NOCLEBFK_02000	galactarate	garK	433.829	347.424	436.901	470.764	538.011	478.671	507.525
NOCLEBFK_02001	galactarate	garR	216.915	170.093	143.553	293.781	323.353	288.892	289.441
NOCLEBFK_02002	galactarate	garL	146.676	141.141	121.708	236.574	295.496	286.076	284.981
NOCLEBFK_02003	galactarate	garP	216.915	188.188	65.5351	432.03	560.951	471.914	472.293
NOCLEBFK_02005	galactarate	garD	382.183	332.948	527.402	533.93	588.261	585.668	556.583

## Sheet: d
Relative expression (/recA)
	GntU			GntK			Edd			Eda
	Kp only	Kp + F13-mix	Kp + F18-mix	Kp only	Kp + F13-mix	Kp + F18-mix	Kp only	Kp + F13-mix	Kp + F18-mix	Kp only	Kp + F13-mix	Kp + F18-mix
	0.0434352	0.25784	0.00659206	0.74169	3.32528	0.0321166	0.400459	0.948618	0.0209592	0.46406	1.98133	0.338721
	0.0515056	0.073231	0.00363957	0.665466	1.03435	0.0278123	0.243374	0.300056	0.0325488	0.284509	1.19937	0.282269
	0.113754	0.113499	0.00634386	1.78069	1.64271	0.051153	1.326	0.655462	0.0278126	1.24527	1.09839	0.292801
		0.0483707	0.0311947		0.5713	0.0885694		0.224633	0.0736288		0.483363	0.476431
