# Supplementary material for: Commensal consortia decolonize Enterobacteriaceae via ecological control
Source: Nature. 2024 Sep 18;633(8031):878–86. doi: 10.1038/s41586-024-07960-6 (PMC11424487; doi:10.1038/s41586-024-07960-6)
Supplement: Supplementary file 16 — Source Data Extended Data Fig. 8 [file 41586_2024_7960_MOESM16_ESM.xlsx]

## Sheet: a
Absorbance (600 nm)
	D-Glucose									D-Gluconate									D-Galactose									D-Fructose									D-Mannose									N-acetylglucosamine
hr	WT Kp-2H7			ΔgntR Kp-2H7			ΔgntK Kp-2H7			WT Kp-2H7			ΔgntR Kp-2H7			ΔgntK Kp-2H7			WT Kp-2H7			ΔgntR Kp-2H7			ΔgntK Kp-2H7			WT Kp-2H7			ΔgntR Kp-2H7			ΔgntK Kp-2H7			WT Kp-2H7			ΔgntR Kp-2H7			ΔgntK Kp-2H7			WT Kp-2H7			ΔgntR Kp-2H7
0	0.2124	0.2073	0.2182	0.2206	0.2143	0.2068	0.2187	0.2125	0.2043	0.2228	0.2178	0.2166	0.2176	0.2204	0.2185	0.2204	0.2181	0.2149	0.2133	0.2058	0.2197	0.22	0.2155	0.2124	0.2211	0.2122	0.2072	0.2165	0.2068	0.2211	0.2251	0.2192	0.2135	0.2273	0.2162	0.211	0.2125	0.2107	0.2188	0.2232	0.2158	0.2124	0.2203	0.2133	0.2057	0.2139	0.2061	0.2217	0.2246
0.5	0.2097	0.2087	0.22	0.2232	0.2133	0.2095	0.2194	0.2107	0.2059	0.2217	0.2176	0.2166	0.2179	0.2206	0.2188	0.2204	0.2177	0.2154	0.2102	0.2054	0.2192	0.2229	0.2154	0.2143	0.2221	0.2104	0.2084	0.2149	0.2048	0.2196	0.2277	0.2202	0.2155	0.2286	0.2153	0.2117	0.211	0.2097	0.219	0.2262	0.2147	0.2147	0.2217	0.2133	0.2054	0.2137	0.2053	0.2224	0.2282
1	0.2093	0.2078	0.2189	0.2246	0.2124	0.2099	0.2199	0.2104	0.2057	0.2212	0.2175	0.2165	0.2172	0.2202	0.2182	0.2206	0.2179	0.2154	0.2097	0.2044	0.2183	0.2236	0.2147	0.2148	0.2219	0.2099	0.2084	0.2139	0.204	0.2189	0.2277	0.2191	0.2149	0.2279	0.2141	0.2118	0.21	0.2094	0.2181	0.2271	0.2134	0.2143	0.2219	0.212	0.2049	0.2117	0.2039	0.2215	0.2276
1.5	0.2087	0.2075	0.2187	0.2245	0.2122	0.2097	0.2196	0.2102	0.2059	0.2202	0.2166	0.2162	0.2167	0.2192	0.2179	0.2197	0.217	0.2145	0.2088	0.2042	0.2185	0.2235	0.2142	0.2145	0.2217	0.209	0.2079	0.2118	0.204	0.2179	0.2269	0.2183	0.2154	0.2268	0.2127	0.2114	0.2081	0.209	0.2171	0.2266	0.2123	0.2145	0.2208	0.2113	0.205	0.2096	0.2047	0.219	0.2268
2	0.2071	0.2072	0.2185	0.2246	0.2116	0.2098	0.2203	0.2098	0.2055	0.2206	0.217	0.2165	0.2161	0.2193	0.2173	0.2196	0.2164	0.2141	0.2074	0.2048	0.2177	0.2235	0.2136	0.2159	0.2219	0.2083	0.2089	0.2106	0.2051	0.2169	0.2275	0.218	0.216	0.2261	0.2122	0.2121	0.2068	0.2099	0.2158	0.2265	0.2122	0.215	0.2205	0.2105	0.205	0.2091	0.2054	0.2201	0.2285
2.5	0.2076	0.2093	0.2192	0.2268	0.2126	0.211	0.2215	0.21	0.2071	0.2206	0.2171	0.2165	0.2167	0.2193	0.2175	0.2192	0.2169	0.2149	0.208	0.2051	0.2181	0.2242	0.2146	0.2169	0.2228	0.2088	0.2097	0.2119	0.2044	0.2179	0.2275	0.218	0.2154	0.2277	0.2132	0.211	0.207	0.2094	0.2172	0.2269	0.2114	0.2146	0.2212	0.2103	0.2045	0.2098	0.2039	0.2199	0.2272
3	0.2096	0.2085	0.221	0.2285	0.2136	0.2119	0.2235	0.2125	0.2075	0.2218	0.2181	0.2174	0.2174	0.22	0.2176	0.2202	0.2176	0.2156	0.2097	0.204	0.2199	0.2255	0.215	0.2158	0.224	0.2105	0.2083	0.2123	0.203	0.2176	0.2277	0.218	0.2153	0.227	0.2138	0.211	0.2064	0.2074	0.2166	0.2261	0.2118	0.213	0.2214	0.2099	0.2037	0.2111	0.2056	0.2217	0.2292
3.5	0.2119	0.212	0.2232	0.2322	0.2163	0.2152	0.2248	0.2156	0.2109	0.2218	0.2183	0.2183	0.2187	0.2216	0.2195	0.2201	0.2179	0.216	0.2112	0.2057	0.2217	0.2291	0.2167	0.2181	0.225	0.2124	0.2106	0.2137	0.2044	0.219	0.23	0.2202	0.2157	0.2276	0.2146	0.2128	0.2067	0.209	0.2166	0.2274	0.2124	0.2133	0.2206	0.2104	0.2041	0.2143	0.2077	0.2244	0.2317
4	0.2183	0.2173	0.2309	0.2414	0.2215	0.2217	0.2326	0.2222	0.2171	0.224	0.2205	0.2196	0.2225	0.2255	0.2241	0.2213	0.2186	0.2167	0.2159	0.2096	0.2264	0.2332	0.2206	0.2224	0.2301	0.217	0.2139	0.2182	0.2054	0.2217	0.2315	0.2214	0.2179	0.2294	0.218	0.2143	0.2074	0.2098	0.2177	0.2275	0.2129	0.2145	0.2216	0.2113	0.2042	0.2197	0.2119	0.2295	0.2361
4.5	0.2292	0.2277	0.2425	0.2576	0.2309	0.2348	0.2457	0.2344	0.2296	0.2254	0.2219	0.2209	0.2301	0.233	0.2308	0.2221	0.2196	0.217	0.227	0.2163	0.2353	0.2426	0.2268	0.2318	0.2371	0.2261	0.2214	0.2248	0.2086	0.2263	0.2362	0.2241	0.2231	0.2316	0.2235	0.2199	0.209	0.2125	0.2192	0.2298	0.2144	0.2166	0.2224	0.2127	0.206	0.2303	0.2233	0.2406	0.2471
5	0.25	0.2464	0.2664	0.2827	0.2483	0.2563	0.2674	0.2555	0.2498	0.2272	0.2238	0.2227	0.2462	0.2478	0.2458	0.2231	0.2204	0.2187	0.2462	0.2296	0.2539	0.2596	0.2383	0.2465	0.2517	0.2424	0.2334	0.2369	0.2146	0.2341	0.2434	0.2282	0.2295	0.2359	0.2331	0.2279	0.212	0.216	0.2217	0.2307	0.2165	0.2189	0.2239	0.2158	0.2078	0.2496	0.2436	0.2606	0.2618
5.5	0.2813	0.2768	0.2984	0.3206	0.2748	0.2894	0.3005	0.2861	0.2807	0.2311	0.2271	0.2268	0.2726	0.273	0.2714	0.2257	0.2227	0.2212	0.2756	0.2521	0.2831	0.282	0.256	0.2685	0.2731	0.2655	0.2543	0.2566	0.2231	0.2473	0.2536	0.2357	0.2401	0.243	0.2472	0.2406	0.2139	0.2189	0.2234	0.2337	0.2184	0.2213	0.2252	0.2169	0.2091	0.2805	0.2742	0.2921	0.287
6	0.3286	0.3197	0.3501	0.3782	0.3146	0.3383	0.3498	0.3335	0.3267	0.2346	0.2307	0.2296	0.3093	0.3116	0.3103	0.2263	0.2241	0.222	0.3161	0.2823	0.3231	0.3146	0.2829	0.2986	0.3058	0.299	0.2807	0.2827	0.2373	0.2691	0.2694	0.2479	0.2532	0.2574	0.2696	0.2586	0.217	0.2227	0.2286	0.238	0.2211	0.224	0.2294	0.2205	0.2105	0.3266	0.3163	0.3407	0.321
6.5	0.4018	0.3809	0.4196	0.4584	0.3744	0.4074	0.4158	0.4018	0.3909	0.2407	0.236	0.2351	0.3629	0.3613	0.3593	0.2288	0.2269	0.2243	0.3799	0.3287	0.3792	0.3606	0.3216	0.3411	0.3459	0.3489	0.3204	0.3193	0.26	0.2979	0.2898	0.2646	0.2733	0.278	0.2988	0.2854	0.2239	0.2302	0.2339	0.2421	0.2261	0.2282	0.2341	0.2261	0.2138	0.3914	0.3745	0.4001	0.3695
7	0.5036	0.4794	0.5298	0.5761	0.4568	0.5101	0.5164	0.4987	0.4884	0.2476	0.2431	0.2412	0.4218	0.4212	0.4193	0.2318	0.23	0.227	0.4668	0.394	0.4563	0.4202	0.373	0.3987	0.4038	0.4127	0.3735	0.3702	0.292	0.3401	0.3181	0.287	0.2978	0.3052	0.337	0.3191	0.2314	0.24	0.2423	0.2497	0.2298	0.2335	0.2399	0.2329	0.2185	0.4767	0.4603	0.4893	0.4371
7.5	0.6437	0.6229	0.6811	0.6912	0.5713	0.6446	0.6469	0.6261	0.6195	0.2562	0.2516	0.2496	0.4987	0.4989	0.4979	0.2349	0.2325	0.2301	0.5878	0.4974	0.568	0.5158	0.4447	0.4882	0.4869	0.5042	0.4532	0.4366	0.3313	0.3943	0.3526	0.3163	0.3318	0.3402	0.3873	0.3637	0.2423	0.2543	0.2564	0.2569	0.2375	0.2401	0.2487	0.2426	0.2244	0.6017	0.5851	0.6064	0.5284
8	0.729	0.7237	0.7517	0.7017	0.6663	0.6743	0.7004	0.6834	0.6762	0.2673	0.2614	0.2599	0.5697	0.5745	0.5717	0.2384	0.2352	0.233	0.7184	0.6316	0.7159	0.635	0.5497	0.604	0.6032	0.6273	0.5669	0.5048	0.3895	0.4625	0.3992	0.3544	0.3749	0.3882	0.4593	0.4236	0.2579	0.2724	0.2735	0.2688	0.2459	0.2497	0.2606	0.2559	0.2326	0.7257	0.719	0.7423	0.6387
8.5	0.7395	0.7478	0.7695	0.7137	0.6799	0.6836	0.722	0.6982	0.6963	0.2787	0.2732	0.2719	0.5786	0.586	0.5825	0.2426	0.2398	0.2375	0.7365	0.7152	0.7494	0.68	0.6663	0.6605	0.6918	0.6888	0.6734	0.6206	0.4682	0.5556	0.4701	0.4065	0.4372	0.4496	0.561	0.5076	0.2791	0.2941	0.2965	0.282	0.2569	0.2609	0.2754	0.2711	0.2443	0.7395	0.7275	0.7495	0.6847
9	0.7566	0.7668	0.786	0.7305	0.6914	0.6982	0.7404	0.7188	0.7139	0.2908	0.2844	0.2831	0.5858	0.5937	0.5903	0.2471	0.2438	0.2414	0.7485	0.7265	0.7606	0.6863	0.6783	0.6663	0.7015	0.6943	0.686	0.7529	0.5883	0.6802	0.5638	0.4821	0.5262	0.5373	0.6749	0.6219	0.3033	0.3216	0.3213	0.2959	0.2701	0.274	0.2925	0.2903	0.2578	0.7481	0.736	0.7595	0.6895
9.5	0.7729	0.7908	0.8132	0.7496	0.7077	0.7142	0.7594	0.7378	0.7345	0.3057	0.2988	0.2974	0.5999	0.6091	0.6058	0.253	0.2499	0.2478	0.7643	0.7384	0.7742	0.6981	0.6885	0.6767	0.7112	0.7041	0.6979	0.7639	0.7188	0.7594	0.6803	0.5815	0.64	0.65	0.7294	0.7183	0.3348	0.3542	0.3565	0.3147	0.2863	0.2892	0.3138	0.311	0.2755	0.7595	0.7466	0.7742	0.7007
10	0.7919	0.8078	0.8313	0.769	0.7261	0.7333	0.7826	0.7558	0.7546	0.3213	0.3148	0.3148	0.616	0.6232	0.6218	0.2601	0.2574	0.2545	0.7811	0.7549	0.7908	0.7109	0.7017	0.6894	0.726	0.7138	0.7092	0.7777	0.7555	0.7667	0.7148	0.7051	0.6964	0.7359	0.7422	0.7351	0.372	0.3978	0.3956	0.3365	0.3054	0.3072	0.3402	0.3396	0.2943	0.7788	0.767	0.796	0.7154
10.5	0.8094	0.8215	0.8399	0.7842	0.7492	0.7512	0.7989	0.7753	0.7717	0.338	0.3302	0.3301	0.6312	0.6373	0.6366	0.2677	0.2638	0.2615	0.7945	0.7713	0.8036	0.73	0.7188	0.7078	0.7402	0.7314	0.7262	0.7925	0.7661	0.7796	0.7202	0.7131	0.7006	0.7421	0.753	0.7424	0.424	0.4606	0.4522	0.3633	0.3293	0.3303	0.3715	0.3726	0.3196	0.8087	0.796	0.8289	0.7373
11	0.8271	0.8383	0.8493	0.8048	0.7693	0.7721	0.8157	0.7924	0.7885	0.355	0.3486	0.348	0.6508	0.6561	0.6564	0.2758	0.2727	0.2703	0.8072	0.7838	0.8176	0.7485	0.7379	0.7258	0.7564	0.748	0.7413	0.81	0.7788	0.7906	0.7315	0.7219	0.7102	0.7482	0.761	0.7534	0.4863	0.5401	0.5195	0.3963	0.3554	0.3561	0.4127	0.4185	0.3482	0.8342	0.8191	0.8554	0.767
11.5	0.8429	0.855	0.8573	0.8195	0.7889	0.7881	0.8273	0.8049	0.8014	0.3733	0.3661	0.3648	0.6676	0.673	0.6726	0.2835	0.2808	0.2776	0.8222	0.7944	0.8226	0.7647	0.7539	0.7398	0.7658	0.7596	0.752	0.8267	0.7926	0.7995	0.7432	0.7331	0.7221	0.7564	0.7755	0.7695	0.5558	0.6394	0.6064	0.4403	0.39	0.3901	0.4623	0.471	0.3905	0.8474	0.8317	0.8707	0.7866
12	0.8595	0.8687	0.8635	0.8345	0.806	0.8041	0.8373	0.8153	0.8124	0.3945	0.386	0.3861	0.6829	0.6884	0.6876	0.2922	0.2888	0.2857	0.8363	0.8101	0.8307	0.7796	0.7702	0.757	0.7797	0.7746	0.7667	0.8438	0.8081	0.8047	0.76	0.7474	0.7398	0.769	0.7936	0.787	0.6599	0.7498	0.7104	0.4936	0.4354	0.4327	0.5204	0.5394	0.4404	0.8558	0.8404	0.8767	0.7942
12.5	0.8738	0.8758	0.8672	0.8473	0.8228	0.8193	0.8456	0.825	0.8228	0.4175	0.4083	0.4087	0.6976	0.7031	0.702	0.3013	0.2975	0.2952	0.8466	0.8224	0.8337	0.7918	0.7803	0.7684	0.7886	0.7861	0.7775	0.8524	0.8147	0.8128	0.7815	0.7651	0.7597	0.7856	0.81	0.8026	0.7562	0.7774	0.7473	0.5561	0.4937	0.4856	0.5993	0.621	0.5031	0.8662	0.8539	0.8875	0.8074
13	0.8867	0.8791	0.8716	0.8596	0.8356	0.831	0.8571	0.8339	0.833	0.4426	0.4321	0.4332	0.7097	0.7147	0.7141	0.3117	0.3078	0.305	0.8543	0.8323	0.8362	0.8019	0.7846	0.7796	0.7983	0.7971	0.7881	0.8555	0.8246	0.8196	0.7991	0.7848	0.7787	0.8015	0.8251	0.819	0.7788	0.7777	0.7528	0.6328	0.5628	0.549	0.6843	0.707	0.5796	0.8788	0.8658	0.8987	0.8221
13.5	0.8913	0.8818	0.8732	0.8636	0.8451	0.8407	0.861	0.8436	0.8413	0.4714	0.4586	0.4616	0.7188	0.7238	0.7235	0.3224	0.3184	0.3151	0.856	0.8332	0.8375	0.8093	0.788	0.7876	0.807	0.806	0.7993	0.8571	0.8307	0.8235	0.8143	0.8025	0.7917	0.8159	0.8329	0.8275	0.7712	0.7751	0.7522	0.7118	0.6424	0.6257	0.7241	0.7304	0.6695	0.8914	0.8798	0.9114	0.8379
14	0.8933	0.883	0.8763	0.8659	0.846	0.8419	0.8652	0.8486	0.8455	0.4974	0.4912	0.4894	0.7285	0.7332	0.7353	0.3342	0.3293	0.3267	0.8583	0.8331	0.8394	0.8191	0.7925	0.7941	0.8193	0.8176	0.813	0.8589	0.8343	0.8278	0.8179	0.8152	0.8006	0.8238	0.8378	0.8322	0.7682	0.7732	0.7494	0.7339	0.7082	0.6902	0.7363	0.7397	0.7276	0.9039	0.8951	0.9251	0.8525
14.5	0.8942	0.8837	0.8789	0.8639	0.8454	0.8364	0.8667	0.8485	0.8437	0.536	0.5143	0.5212	0.7359	0.7423	0.7426	0.3469	0.3419	0.3386	0.859	0.8358	0.841	0.8218	0.8004	0.8039	0.8264	0.8238	0.821	0.8603	0.839	0.8307	0.8169	0.8173	0.7998	0.8288	0.8415	0.8362	0.7659	0.7735	0.7488	0.7513	0.7279	0.7162	0.7431	0.7455	0.7357	0.9173	0.9079	0.9375	0.8661
15	0.893	0.8834	0.8808	0.8575	0.8411	0.8314	0.8626	0.8463	0.8419	0.5701	0.554	0.557	0.7391	0.7457	0.7468	0.3607	0.3559	0.3526	0.8567	0.8381	0.842	0.8211	0.8048	0.8042	0.8282	0.8237	0.8243	0.864	0.8417	0.8333	0.8178	0.8154	0.7995	0.8339	0.8447	0.839	0.7665	0.7746	0.7496	0.7608	0.7408	0.7315	0.747	0.7447	0.7394	0.9306	0.9218	0.9508	0.8804
15.5	0.8909	0.8825	0.8835	0.8523	0.8352	0.8258	0.8596	0.8419	0.8391	0.6116	0.5919	0.5964	0.7426	0.7493	0.7508	0.3754	0.3712	0.3664	0.851	0.8354	0.8449	0.8167	0.8053	0.8022	0.8255	0.8201	0.8225	0.8657	0.8455	0.836	0.8184	0.8192	0.8014	0.8366	0.8475	0.843	0.7708	0.78	0.7538	0.7639	0.7492	0.7382	0.7463	0.7444	0.7419	0.9437	0.9364	0.9616	0.8918
16	0.8866	0.8793	0.8866	0.8457	0.8324	0.8192	0.8564	0.8388	0.8343	0.6515	0.6305	0.6343	0.7457	0.7529	0.7537	0.3906	0.3862	0.3821	0.8519	0.833	0.8466	0.8113	0.8061	0.7967	0.8206	0.8162	0.8183	0.8685	0.8476	0.8393	0.8208	0.8219	0.8036	0.8399	0.8513	0.8459	0.7749	0.7816	0.7553	0.7657	0.7517	0.7412	0.7506	0.7529	0.7424	0.9585	0.9477	0.9753	0.9038
16.5	0.8803	0.8763	0.8892	0.8415	0.8264	0.8124	0.8518	0.8313	0.8282	0.6896	0.6678	0.6774	0.7488	0.7562	0.7571	0.4087	0.4033	0.3992	0.8513	0.8323	0.8497	0.8074	0.8045	0.7943	0.8162	0.8112	0.8148	0.8664	0.8507	0.8428	0.8239	0.8245	0.8073	0.843	0.8525	0.8485	0.7783	0.785	0.7602	0.774	0.7552	0.7457	0.7545	0.758	0.7458	0.9686	0.9595	0.9854	0.9152
17	0.8752	0.8726	0.8873	0.8362	0.8207	0.8071	0.8461	0.8255	0.8232	0.725	0.7051	0.7176	0.7513	0.7593	0.7602	0.4279	0.4222	0.4177	0.8503	0.8318	0.8502	0.8043	0.8023	0.7921	0.8128	0.8074	0.8124	0.8633	0.8539	0.8448	0.8258	0.8248	0.806	0.8457	0.8488	0.846	0.781	0.7882	0.7608	0.778	0.7616	0.7507	0.7558	0.7588	0.7509	0.9739	0.9667	0.9922	0.9251
17.5	0.8675	0.8686	0.8827	0.8297	0.8142	0.8018	0.8389	0.8181	0.8167	0.7622	0.7408	0.7513	0.7555	0.763	0.7642	0.4494	0.4427	0.4377	0.8468	0.8301	0.848	0.8014	0.8008	0.7906	0.8088	0.8027	0.81	0.8606	0.8543	0.8476	0.8254	0.8207	0.804	0.8489	0.8442	0.8424	0.7836	0.7916	0.7641	0.7828	0.7657	0.7556	0.7579	0.7595	0.7532	0.9798	0.9736	0.9975	0.9348
18	0.8612	0.8633	0.8783	0.8243	0.8082	0.7962	0.8329	0.8108	0.8089	0.7895	0.7729	0.7849	0.7586	0.766	0.7679	0.4724	0.4657	0.4604	0.8427	0.8278	0.8453	0.799	0.8004	0.7897	0.8046	0.7969	0.8052	0.8587	0.8522	0.851	0.8217	0.8179	0.8012	0.8463	0.8406	0.8378	0.7884	0.7962	0.7657	0.7858	0.7705	0.7602	0.7599	0.762	0.7551	0.9873	0.9829	1.0027	0.9441
18.5	0.8556	0.8578	0.8719	0.8176	0.8028	0.7911	0.8255	0.8043	0.8028	0.7982	0.7915	0.8019	0.7614	0.7693	0.7713	0.4974	0.4904	0.4853	0.8379	0.8248	0.8401	0.7965	0.7989	0.788	0.799	0.7911	0.8005	0.8547	0.8504	0.8541	0.8173	0.8157	0.7994	0.8428	0.8367	0.8352	0.7918	0.7995	0.7688	0.7893	0.7739	0.7644	0.762	0.7643	0.7585	0.9861	0.9825	1.0041	0.9529
19	0.8491	0.8523	0.8677	0.8127	0.7967	0.786	0.8196	0.7972	0.796	0.8045	0.7984	0.8067	0.7642	0.7721	0.7747	0.5249	0.5174	0.5104	0.8314	0.8198	0.8354	0.7934	0.7953	0.7838	0.7924	0.7833	0.7937	0.8492	0.8475	0.8527	0.8155	0.8149	0.7982	0.8375	0.8311	0.8297	0.7939	0.8047	0.7713	0.7927	0.7768	0.7679	0.7634	0.7652	0.7598	0.982	0.9779	1.0011	0.963
19.5	0.8425	0.8461	0.8607	0.8061	0.7916	0.7812	0.8127	0.7908	0.7889	0.8097	0.7997	0.8083	0.7671	0.7747	0.7768	0.5521	0.5453	0.5374	0.8246	0.814	0.8276	0.7888	0.7911	0.7801	0.7838	0.7754	0.7862	0.8445	0.8431	0.8499	0.8133	0.8137	0.7971	0.833	0.8252	0.8224	0.7972	0.8069	0.7728	0.7952	0.7802	0.7718	0.765	0.7667	0.7611	0.9779	0.9746	0.9979	0.971
20	0.837	0.841	0.8549	0.8011	0.7861	0.7756	0.8064	0.7847	0.7835	0.8102	0.7999	0.8091	0.7691	0.7777	0.7814	0.58	0.57	0.5635	0.8193	0.8085	0.8206	0.7856	0.7886	0.7756	0.7776	0.7691	0.779	0.8392	0.8384	0.8482	0.8105	0.8093	0.7931	0.8269	0.8179	0.816	0.8021	0.8051	0.7758	0.7993	0.7833	0.7745	0.7678	0.7692	0.7632	0.9725	0.9692	0.9938	0.972
20.5	0.832	0.8343	0.85	0.7969	0.782	0.7698	0.8007	0.7801	0.7769	0.8144	0.8008	0.8088	0.7722	0.7804	0.7841	0.6035	0.5958	0.5876	0.8132	0.8023	0.815	0.7803	0.7829	0.7706	0.7712	0.7621	0.7714	0.8335	0.8318	0.8442	0.8067	0.8044	0.7889	0.8192	0.8102	0.8075	0.8006	0.8016	0.7776	0.8014	0.787	0.7781	0.7713	0.7717	0.7641	0.9672	0.9648	0.99	0.9701
21	0.8251	0.8296	0.8425	0.791	0.7764	0.7659	0.7946	0.7738	0.7722	0.8191	0.8025	0.811	0.7748	0.7831	0.7867	0.6279	0.6167	0.6062	0.806	0.7973	0.8082	0.7759	0.7787	0.7673	0.7642	0.7546	0.7662	0.8272	0.8274	0.8398	0.802	0.7998	0.7853	0.8121	0.8025	0.801	0.7965	0.7972	0.7799	0.7986	0.7908	0.7797	0.7694	0.7732	0.7662	0.9628	0.9607	0.9882	0.9687
21.5	0.8205	0.8249	0.8364	0.7865	0.7723	0.7626	0.7894	0.7693	0.7678	0.8227	0.8088	0.8158	0.7781	0.7864	0.7897	0.6479	0.6427	0.6312	0.8015	0.7927	0.8025	0.7727	0.7748	0.7626	0.7582	0.7498	0.7606	0.8228	0.8226	0.8354	0.797	0.7949	0.7812	0.8046	0.7963	0.7942	0.7914	0.7921	0.7816	0.7933	0.7894	0.776	0.7646	0.771	0.7699	0.956	0.9556	0.9861	0.968
22	0.8154	0.8196	0.8298	0.7827	0.7683	0.7585	0.7845	0.7645	0.7634	0.8244	0.8106	0.8198	0.7805	0.7892	0.7922	0.67	0.6634	0.6551	0.7958	0.7882	0.7965	0.7677	0.7707	0.7596	0.7515	0.7437	0.7555	0.8189	0.8176	0.831	0.7935	0.7912	0.7782	0.797	0.79	0.7882	0.7844	0.7863	0.788	0.7865	0.7837	0.7724	0.7571	0.7647	0.768	0.9507	0.952	0.9848	0.9662
22.5	0.8097	0.8147	0.8244	0.7781	0.7642	0.7542	0.7802	0.76	0.7585	0.8253	0.8127	0.8224	0.7838	0.7932	0.7961	0.6865	0.6809	0.6755	0.7902	0.7826	0.7901	0.7642	0.7666	0.7558	0.7467	0.7386	0.75	0.8135	0.8136	0.8277	0.7891	0.7863	0.774	0.7909	0.7842	0.7824	0.7778	0.7805	0.7871	0.7797	0.7777	0.7669	0.7488	0.7558	0.7632	0.9454	0.9462	0.9833	0.9616
23	0.8052	0.8105	0.8186	0.7737	0.7601	0.7514	0.7757	0.7563	0.7548	0.8267	0.8181	0.825	0.7885	0.7976	0.8013	0.7073	0.6998	0.6931	0.7859	0.7785	0.7841	0.76	0.7629	0.7518	0.7418	0.7341	0.7452	0.8089	0.8078	0.8232	0.7855	0.7812	0.7692	0.7848	0.7791	0.776	0.772	0.7733	0.7819	0.7728	0.7702	0.7599	0.7394	0.7471	0.7549	0.9393	0.9415	0.9802	0.9575
23.5	0.8007	0.8059	0.8133	0.7704	0.7564	0.7473	0.772	0.752	0.7505	0.827	0.824	0.8281	0.7913	0.8003	0.806	0.7219	0.7149	0.7078	0.7808	0.7732	0.778	0.756	0.759	0.749	0.7368	0.7296	0.7407	0.804	0.8035	0.8181	0.7807	0.7772	0.7655	0.779	0.7737	0.7723	0.7637	0.7673	0.7751	0.7657	0.7623	0.7527	0.7314	0.737	0.7458	0.9341	0.9375	0.9759	0.953
24	0.7959	0.8011	0.8077	0.766	0.7525	0.7448	0.768	0.7479	0.7469	0.8274	0.8262	0.8298	0.7908	0.7991	0.8058	0.7336	0.7282	0.7225	0.7759	0.7694	0.7726	0.752	0.7556	0.7455	0.7316	0.7249	0.7367	0.8005	0.7985	0.8128	0.7774	0.7735	0.7615	0.7741	0.7699	0.7667	0.7579	0.7607	0.7675	0.7584	0.7555	0.7448	0.7238	0.7296	0.736	0.9282	0.9314	0.9713	0.9492
24.5	0.792	0.7965	0.8038	0.7626	0.7503	0.7415	0.7643	0.745	0.7428	0.8266	0.8281	0.8377	0.7882	0.7959	0.8033	0.7447	0.7398	0.7365	0.7719	0.7644	0.7683	0.7496	0.7528	0.7422	0.7282	0.7211	0.7322	0.7957	0.7951	0.809	0.7742	0.7695	0.7591	0.7703	0.7653	0.7636	0.751	0.7555	0.7604	0.752	0.7484	0.7391	0.7165	0.7216	0.7279	0.923	0.928	0.9663	0.9452
25	0.788	0.7929	0.7988	0.7592	0.7466	0.7381	0.7616	0.7414	0.7395	0.8276	0.8296	0.8403	0.7851	0.7924	0.7991	0.7558	0.7514	0.7467	0.7681	0.7606	0.7635	0.7463	0.7485	0.7383	0.724	0.7175	0.7285	0.7914	0.7907	0.8036	0.7713	0.7664	0.755	0.7657	0.7616	0.759	0.7451	0.7491	0.754	0.746	0.7415	0.7323	0.7107	0.7149	0.7192	0.9183	0.9231	0.9612	0.9419
25.5	0.7836	0.7887	0.7941	0.756	0.7437	0.7358	0.7579	0.7378	0.7365	0.8285	0.8303	0.8435	0.7806	0.7882	0.7957	0.7676	0.7636	0.7568	0.764	0.7567	0.759	0.7431	0.7456	0.7354	0.7207	0.7135	0.725	0.7881	0.7865	0.7987	0.7685	0.7638	0.7522	0.7628	0.7585	0.7559	0.7393	0.7441	0.7488	0.7402	0.7366	0.7266	0.7047	0.7094	0.7126	0.9148	0.9181	0.9563	0.9385
26	0.7819	0.7847	0.7906	0.7528	0.7414	0.7324	0.7553	0.736	0.7334	0.8282	0.8307	0.845	0.7772	0.7844	0.7918	0.776	0.7714	0.7654	0.7614	0.7531	0.755	0.7403	0.7436	0.7322	0.7165	0.7112	0.7219	0.7855	0.7826	0.7933	0.7653	0.7615	0.7485	0.759	0.7563	0.7529	0.7344	0.7395	0.7416	0.7353	0.7319	0.7211	0.6994	0.704	0.7062	0.9102	0.9138	0.9512	0.9353
26.5	0.7783	0.7815	0.7865	0.7496	0.7383	0.7297	0.7517	0.7323	0.7311	0.8286	0.8322	0.8466	0.7748	0.7808	0.7879	0.7845	0.7789	0.7739	0.7578	0.7495	0.7509	0.7377	0.7403	0.7293	0.713	0.7072	0.7187	0.7817	0.7785	0.7882	0.7632	0.758	0.7464	0.7559	0.7531	0.7498	0.7295	0.7347	0.7338	0.7302	0.7265	0.7166	0.6949	0.6991	0.7	0.9067	0.9099	0.9466	0.9324
27	0.7753	0.7783	0.783	0.7473	0.7355	0.7274	0.749	0.7304	0.7277	0.8296	0.8338	0.8489	0.7722	0.7777	0.7845	0.7928	0.7888	0.7835	0.7548	0.7462	0.7471	0.7349	0.7382	0.7267	0.7103	0.7054	0.7157	0.7789	0.7755	0.7835	0.7599	0.7551	0.7436	0.7527	0.751	0.7466	0.7251	0.7312	0.7279	0.7261	0.7222	0.7129	0.6912	0.6947	0.6952	0.9033	0.9062	0.9416	0.9282
27.5	0.7717	0.7754	0.7792	0.7442	0.7326	0.7248	0.7465	0.7274	0.7258	0.8297	0.8345	0.8493	0.769	0.7742	0.7808	0.7998	0.7954	0.7914	0.7511	0.7433	0.7437	0.7325	0.7351	0.7228	0.7071	0.7023	0.7126	0.7752	0.7721	0.7786	0.7575	0.753	0.7415	0.7501	0.7473	0.7438	0.7204	0.7262	0.7223	0.7225	0.7182	0.7091	0.6869	0.6897	0.6893	0.8998	0.9016	0.9375	0.9258
28	0.7687	0.7724	0.7762	0.7418	0.7299	0.7229	0.7443	0.7245	0.7227	0.831	0.8357	0.8497	0.7667	0.771	0.7781	0.8055	0.8041	0.7978	0.7487	0.7401	0.7411	0.7306	0.7323	0.7211	0.7047	0.7001	0.7099	0.7725	0.7696	0.7759	0.7546	0.75	0.74	0.7478	0.7456	0.7422	0.7161	0.7234	0.7172	0.7192	0.7141	0.7062	0.6839	0.6865	0.6859	0.8947	0.899	0.9339	0.9219
28.5	0.7659	0.7697	0.7724	0.7384	0.7271	0.7208	0.7411	0.7226	0.7211	0.8317	0.8349	0.8492	0.764	0.7679	0.7742	0.8093	0.809	0.803	0.7459	0.7382	0.737	0.7264	0.7292	0.7188	0.701	0.6973	0.7075	0.7691	0.7664	0.77	0.7513	0.7474	0.7368	0.7437	0.7426	0.7394	0.7122	0.7201	0.7108	0.7148	0.711	0.7034	0.6793	0.6828	0.6824	0.8913	0.8954	0.9292	0.9178
29	0.7628	0.7667	0.7696	0.7354	0.7248	0.7181	0.7387	0.7194	0.7187	0.8328	0.8385	0.8505	0.7617	0.7645	0.7713	0.8132	0.8147	0.8084	0.7424	0.7354	0.7341	0.7246	0.7262	0.7158	0.6986	0.6939	0.7045	0.7656	0.7623	0.7678	0.7487	0.7453	0.7346	0.742	0.7399	0.7363	0.7074	0.7156	0.7061	0.7118	0.7081	0.6996	0.6763	0.6791	0.6777	0.888	0.8919	0.9259	0.9141
29.5	0.763	0.7634	0.7673	0.733	0.7254	0.7161	0.7368	0.7201	0.7161	0.8312	0.839	0.8513	0.7583	0.7608	0.7672	0.8153	0.817	0.8124	0.7427	0.7326	0.7318	0.7213	0.7267	0.7132	0.6957	0.6956	0.7018	0.7656	0.7608	0.7641	0.7474	0.7447	0.733	0.7398	0.7401	0.7348	0.7059	0.7131	0.7017	0.7087	0.7046	0.698	0.6733	0.6767	0.6755	0.887	0.8893	0.9226	0.9119
30	0.7584	0.762	0.7639	0.7308	0.721	0.7137	0.7346	0.7161	0.7149	0.831	0.8357	0.8482	0.7576	0.7587	0.7648	0.819	0.821	0.8162	0.7384	0.7312	0.7287	0.7202	0.7234	0.7106	0.6934	0.6919	0.7004	0.7609	0.7581	0.7621	0.7453	0.7417	0.7303	0.7386	0.7358	0.7323	0.7018	0.7103	0.6984	0.707	0.703	0.6957	0.6718	0.6741	0.6727	0.8828	0.8852	0.9202	0.9095
30.5	0.7558	0.76	0.762	0.7282	0.7186	0.7111	0.7326	0.7133	0.7124	0.8299	0.829	0.8418	0.7546	0.756	0.762	0.8217	0.825	0.8196	0.7351	0.7286	0.7269	0.7178	0.7201	0.7093	0.692	0.6882	0.6984	0.7579	0.7557	0.7577	0.7427	0.7395	0.7297	0.7354	0.7338	0.731	0.6976	0.7074	0.6943	0.7041	0.7006	0.6934	0.6688	0.6709	0.6695	0.8793	0.8836	0.9165	0.9064
31	0.7537	0.7569	0.759	0.7261	0.7163	0.7087	0.7305	0.7119	0.7105	0.8257	0.8222	0.8351	0.7523	0.7529	0.7592	0.824	0.8274	0.8229	0.7338	0.7263	0.7245	0.7165	0.7183	0.706	0.6894	0.6873	0.696	0.7562	0.7533	0.7558	0.7409	0.7369	0.7266	0.7346	0.7326	0.7286	0.6953	0.705	0.6901	0.7018	0.699	0.6923	0.6661	0.6686	0.6669	0.8766	0.8801	0.9141	0.9029
31.5	0.7517	0.7543	0.7572	0.7241	0.7141	0.7067	0.7293	0.7099	0.708	0.8197	0.8163	0.8304	0.7501	0.7507	0.7568	0.8265	0.8318	0.8261	0.732	0.7253	0.723	0.7147	0.7163	0.7044	0.6881	0.685	0.694	0.7533	0.7504	0.7521	0.7386	0.7357	0.726	0.7325	0.73	0.7269	0.6912	0.7016	0.6866	0.6988	0.6972	0.6897	0.6632	0.6653	0.6638	0.8738	0.878	0.9111	0.9001
32	0.7489	0.7529	0.754	0.7215	0.7122	0.7054	0.7267	0.7078	0.7072	0.8134	0.8098	0.824	0.7478	0.7475	0.7539	0.8283	0.8345	0.8291	0.7295	0.7233	0.7202	0.7118	0.7135	0.7029	0.6849	0.683	0.6923	0.7512	0.7487	0.7493	0.7369	0.7329	0.7234	0.7305	0.7283	0.7251	0.6884	0.7001	0.6823	0.6966	0.6952	0.6882	0.6605	0.6638	0.6619	0.8707	0.8754	0.9076	0.8978
32.5	0.7472	0.7509	0.756	0.7259	0.7083	0.7036	0.7292	0.7055	0.7052	0.8085	0.8043	0.8183	0.745	0.7453	0.7517	0.8303	0.8363	0.832	0.7286	0.7217	0.7226	0.7143	0.7113	0.6998	0.688	0.6812	0.6899	0.749	0.746	0.7498	0.7373	0.7306	0.7219	0.7316	0.726	0.7231	0.6854	0.698	0.6828	0.6963	0.6929	0.6867	0.6594	0.661	0.659	0.8679	0.873	0.9079	0.8971
33	0.7451	0.7491	0.751	0.7206	0.7076	0.7013	0.7245	0.704	0.7036	0.8026	0.7992	0.8126	0.7431	0.7431	0.7504	0.8336	0.8392	0.8348	0.7257	0.72	0.7177	0.7111	0.7087	0.6992	0.6833	0.6789	0.6887	0.747	0.7443	0.7453	0.7348	0.7299	0.7203	0.7282	0.7251	0.7221	0.6823	0.6964	0.6782	0.6933	0.6915	0.6845	0.6569	0.6587	0.6567	0.8662	0.8718	0.9044	0.8939
33.5	0.7435	0.7473	0.7486	0.718	0.7052	0.6992	0.7229	0.7025	0.702	0.7977	0.7946	0.8076	0.7415	0.7413	0.7488	0.8366	0.8415	0.8379	0.7243	0.7191	0.7165	0.71	0.7078	0.6973	0.6812	0.678	0.6871	0.7447	0.7428	0.743	0.7323	0.7276	0.7184	0.7263	0.7236	0.7202	0.6805	0.695	0.6746	0.6913	0.6904	0.6824	0.6546	0.6573	0.6551	0.8636	0.8687	0.9005	0.8912
34	0.7423	0.7454	0.747	0.7152	0.7032	0.6976	0.7211	0.7012	0.7001	0.7928	0.7903	0.8022	0.7395	0.7402	0.7478	0.8424	0.8466	0.8418	0.7234	0.7172	0.7142	0.7074	0.7058	0.6958	0.6793	0.6766	0.6856	0.7422	0.7409	0.7407	0.7309	0.7262	0.7174	0.7243	0.7224	0.7194	0.6773	0.6923	0.6714	0.6884	0.6889	0.6806	0.6515	0.655	0.6529	0.8619	0.8673	0.8979	0.8879
34.5	0.74	0.745	0.7437	0.7129	0.7013	0.6967	0.7183	0.699	0.6987	0.789	0.7865	0.7971	0.7376	0.7388	0.7464	0.8436	0.8511	0.8462	0.721	0.7166	0.7128	0.7069	0.7044	0.6941	0.6773	0.6744	0.6848	0.7414	0.7394	0.7397	0.7295	0.7253	0.7158	0.7235	0.7216	0.7187	0.6762	0.6907	0.6688	0.6871	0.6881	0.679	0.6501	0.6531	0.6514	0.8609	0.865	0.896	0.8854
35	0.7386	0.7435	0.7432	0.7115	0.7001	0.6946	0.7173	0.6975	0.6977	0.7849	0.7828	0.7928	0.7363	0.7385	0.7462	0.838	0.8501	0.8472	0.7205	0.7142	0.7119	0.7052	0.7026	0.6931	0.6757	0.6735	0.6829	0.7399	0.7377	0.7362	0.7277	0.7231	0.7153	0.7215	0.7196	0.717	0.6727	0.6891	0.666	0.6847	0.6864	0.6761	0.6482	0.6509	0.6494	0.8581	0.8637	0.8931	0.8824
35.5	0.7374	0.7421	0.7408	0.7103	0.6979	0.6937	0.7165	0.6959	0.6965	0.7809	0.7787	0.7888	0.7343	0.7371	0.7436	0.8331	0.8433	0.8426	0.7176	0.7139	0.71	0.7038	0.7007	0.6919	0.6741	0.6715	0.6827	0.738	0.7369	0.7345	0.7265	0.722	0.7128	0.7215	0.719	0.7167	0.6711	0.6874	0.6635	0.6826	0.6846	0.6755	0.6464	0.6496	0.6479	0.8566	0.8621	0.8925	0.8813
36	0.7359	0.7415	0.7395	0.7087	0.6959	0.692	0.7148	0.6948	0.6956	0.7777	0.7753	0.7851	0.7338	0.7373	0.7425	0.8269	0.8373	0.8381	0.7171	0.7121	0.7086	0.7024	0.7003	0.6897	0.6729	0.6705	0.6809	0.7377	0.7354	0.7326	0.7245	0.7206	0.7115	0.7199	0.7184	0.7151	0.67	0.6864	0.6609	0.68	0.6848	0.6736	0.6443	0.6485	0.6462	0.8554	0.8605	0.8892	0.8784
36.5	0.7353	0.7404	0.7374	0.7067	0.695	0.6904	0.7136	0.6948	0.6941	0.7741	0.7717	0.7811	0.7319	0.7358	0.7415	0.8212	0.8325	0.8331	0.7162	0.7117	0.7073	0.7024	0.6983	0.6891	0.6725	0.669	0.6804	0.7361	0.7348	0.7312	0.7245	0.7189	0.711	0.7196	0.7163	0.7144	0.6676	0.6855	0.6588	0.6782	0.6831	0.6712	0.6431	0.6469	0.6453	0.854	0.8596	0.8885	0.8778
37	0.734	0.7395	0.7364	0.7053	0.694	0.6895	0.7128	0.693	0.6931	0.7709	0.769	0.7782	0.7311	0.7349	0.7407	0.8159	0.828	0.8282	0.7136	0.7097	0.7064	0.7016	0.6976	0.6877	0.6709	0.6673	0.6802	0.7354	0.7339	0.7299	0.7234	0.7188	0.7092	0.7183	0.7163	0.714	0.6665	0.6833	0.6573	0.6774	0.6826	0.6695	0.6421	0.6456	0.6431	0.8532	0.8585	0.8861	0.8756
37.5	0.7331	0.7381	0.7366	0.7046	0.6931	0.6884	0.713	0.692	0.6922	0.7679	0.7663	0.7751	0.7295	0.7341	0.7397	0.811	0.823	0.8235	0.7136	0.7093	0.7054	0.7008	0.6966	0.6866	0.6705	0.6663	0.6788	0.7343	0.7317	0.7292	0.7223	0.7174	0.7086	0.7182	0.7152	0.7129	0.6648	0.682	0.6553	0.6747	0.6816	0.6688	0.6406	0.6438	0.6419	0.8511	0.8567	0.8848	0.8737
38	0.7325	0.7378	0.7349	0.7026	0.6907	0.6867	0.7113	0.6909	0.6911	0.7656	0.7635	0.7722	0.728	0.7321	0.7375	0.8062	0.8184	0.8179	0.7128	0.7091	0.7039	0.6992	0.6953	0.6864	0.6688	0.6652	0.6782	0.7327	0.7317	0.728	0.7222	0.7161	0.7079	0.718	0.7141	0.7121	0.6626	0.6814	0.6535	0.6726	0.6801	0.6673	0.6391	0.6418	0.6413	0.8499	0.8569	0.8848	0.8727
38.5	0.731	0.7371	0.7346	0.702	0.6893	0.6859	0.7102	0.69	0.6906	0.7623	0.7618	0.7694	0.7258	0.7303	0.7361	0.8015	0.8133	0.814	0.7106	0.7076	0.7034	0.6985	0.6939	0.6845	0.6672	0.6634	0.6774	0.7317	0.7296	0.7259	0.7196	0.7149	0.7067	0.7165	0.7141	0.7117	0.661	0.6778	0.6515	0.6708	0.6792	0.6647	0.6383	0.641	0.6399	0.8491	0.8544	0.8821	0.8693
39	0.7302	0.7353	0.7333	0.6997	0.6885	0.6845	0.7092	0.6888	0.6898	0.7616	0.7594	0.7672	0.7233	0.7293	0.7338	0.7973	0.8096	0.809	0.7104	0.7061	0.7022	0.6982	0.6924	0.6834	0.6668	0.663	0.6762	0.7306	0.7288	0.7255	0.7197	0.7137	0.7057	0.7159	0.7128	0.711	0.6605	0.6766	0.6495	0.669	0.6781	0.6631	0.6364	0.6396	0.6383	0.8472	0.8531	0.8811	0.8688
39.5	0.7292	0.7341	0.7322	0.699	0.686	0.6832	0.7086	0.6873	0.6886	0.7601	0.7576	0.7651	0.7219	0.7267	0.732	0.7931	0.805	0.8049	0.7082	0.7053	0.7006	0.6971	0.6916	0.6826	0.665	0.6616	0.6757	0.7298	0.7284	0.7244	0.7179	0.7133	0.7041	0.715	0.7122	0.7102	0.6591	0.6771	0.6486	0.6676	0.6775	0.662	0.6354	0.6392	0.6373	0.847	0.8521	0.8788	0.8664
40	0.7281	0.7327	0.7305	0.697	0.6863	0.6822	0.7075	0.687	0.6876	0.7583	0.7565	0.7633	0.7206	0.7252	0.7309	0.7901	0.8006	0.8011	0.7069	0.7037	0.6989	0.696	0.6913	0.6813	0.6637	0.6609	0.6745	0.7291	0.7262	0.7228	0.7175	0.7126	0.7032	0.7149	0.7124	0.709	0.6578	0.6761	0.6459	0.6654	0.6769	0.6598	0.6337	0.6377	0.6354	0.8463	0.851	0.8788	0.8652
40.5	0.7273	0.7322	0.7302	0.6969	0.6849	0.6822	0.7066	0.6862	0.6877	0.7563	0.754	0.7612	0.718	0.7227	0.7284	0.7859	0.7971	0.7971	0.706	0.7031	0.6984	0.6959	0.6897	0.6809	0.6633	0.6596	0.6742	0.7281	0.7264	0.7227	0.7166	0.7111	0.7026	0.7142	0.7108	0.7088	0.6563	0.6743	0.6456	0.665	0.6755	0.659	0.6338	0.6366	0.6357	0.8452	0.8501	0.8773	0.8629
41	0.7261	0.7319	0.7291	0.6945	0.6839	0.68	0.7059	0.6845	0.6864	0.755	0.7525	0.7594	0.7162	0.7211	0.7265	0.7825	0.793	0.7937	0.7048	0.7013	0.6974	0.6947	0.6892	0.6787	0.662	0.6585	0.6735	0.7275	0.7252	0.7206	0.7154	0.7101	0.7015	0.7136	0.7103	0.7079	0.6549	0.6733	0.6435	0.6626	0.6746	0.6565	0.6326	0.635	0.634	0.844	0.8478	0.8765	0.8617
41.5	0.7245	0.7296	0.7289	0.6938	0.6826	0.6789	0.7049	0.6836	0.6851	0.7534	0.7513	0.7587	0.7161	0.7195	0.7259	0.78	0.7897	0.7917	0.7028	0.6995	0.6968	0.6945	0.6879	0.6781	0.6615	0.6575	0.6715	0.7272	0.7237	0.7206	0.714	0.7097	0.7008	0.7131	0.7102	0.7075	0.6546	0.6738	0.6429	0.6618	0.6741	0.6566	0.632	0.634	0.633	0.8432	0.8471	0.8745	0.8598
42	0.7235	0.7287	0.7283	0.6922	0.6816	0.678	0.7041	0.6829	0.6844	0.7509	0.7494	0.7567	0.7142	0.7189	0.7247	0.7769	0.7861	0.7874	0.7015	0.6987	0.6952	0.6929	0.6865	0.6774	0.66	0.6565	0.6713	0.7258	0.7227	0.7196	0.7135	0.7078	0.6986	0.7125	0.7093	0.7071	0.6528	0.6733	0.6418	0.6598	0.6724	0.6554	0.6308	0.6331	0.6332	0.8414	0.8458	0.874	0.8588
42.5	0.7225	0.7277	0.7266	0.6898	0.6802	0.6777	0.7019	0.6821	0.6838	0.75	0.7479	0.7552	0.7116	0.7166	0.723	0.7735	0.7816	0.7841	0.6989	0.698	0.6933	0.6925	0.6848	0.6769	0.6588	0.6547	0.6707	0.7241	0.7214	0.7189	0.7127	0.7069	0.6984	0.7125	0.7081	0.7059	0.6518	0.6722	0.6406	0.6588	0.6719	0.6542	0.6311	0.6325	0.6312	0.8409	0.8443	0.8728	0.8569
43	0.7217	0.726	0.7263	0.6898	0.6791	0.6752	0.7018	0.6808	0.6825	0.7477	0.7463	0.7537	0.7097	0.7145	0.721	0.7698	0.778	0.7804	0.6991	0.6961	0.6927	0.6924	0.6846	0.6759	0.658	0.6549	0.6699	0.7237	0.7207	0.7178	0.7116	0.7059	0.6978	0.711	0.7077	0.7056	0.651	0.6702	0.6391	0.6575	0.6707	0.6528	0.6305	0.6316	0.6305	0.8401	0.8444	0.8716	0.8563
43.5	0.7226	0.7246	0.7245	0.6876	0.6839	0.6749	0.7003	0.6842	0.6821	0.7453	0.7442	0.7515	0.7079	0.7128	0.7192	0.7665	0.7756	0.7768	0.7005	0.6949	0.6913	0.6911	0.6882	0.6739	0.6568	0.6571	0.6691	0.7249	0.7204	0.7174	0.7114	0.7081	0.697	0.711	0.7094	0.7045	0.6523	0.6701	0.6387	0.6568	0.6704	0.6516	0.6317	0.6328	0.6295	0.8402	0.8422	0.8707	0.8546
44	0.7199	0.7238	0.724	0.6858	0.679	0.6731	0.6995	0.6798	0.6807	0.7434	0.7424	0.75	0.7064	0.7114	0.7187	0.7639	0.7729	0.7741	0.6969	0.6934	0.6901	0.6898	0.6844	0.6737	0.6558	0.6544	0.6684	0.723	0.7184	0.7151	0.7097	0.7068	0.6963	0.7099	0.7077	0.7042	0.6503	0.6683	0.6361	0.6538	0.6702	0.6503	0.63	0.6311	0.6286	0.8393	0.8414	0.8689	0.8532
44.5	0.7186	0.7226	0.7222	0.6839	0.6774	0.6729	0.6984	0.6795	0.68	0.741	0.741	0.7489	0.7043	0.7099	0.7163	0.7612	0.7706	0.7702	0.6947	0.6922	0.6881	0.6892	0.6833	0.6725	0.6546	0.6535	0.6678	0.7229	0.7187	0.715	0.7096	0.7056	0.6954	0.7098	0.7068	0.7035	0.6494	0.6685	0.6351	0.6538	0.6694	0.65	0.6302	0.6309	0.6288	0.8377	0.8403	0.8685	0.852
45	0.7175	0.7218	0.7218	0.6835	0.6749	0.6714	0.6974	0.6776	0.6797	0.7392	0.7389	0.747	0.703	0.7083	0.7152	0.7584	0.768	0.768	0.6928	0.6909	0.6874	0.6885	0.6811	0.671	0.6541	0.6515	0.6664	0.7212	0.7169	0.7139	0.7079	0.7041	0.694	0.7081	0.7051	0.7028	0.6476	0.6669	0.6344	0.6523	0.6681	0.6476	0.6286	0.6292	0.6275	0.8358	0.8396	0.8664	0.8503
45.5	0.7155	0.7202	0.7203	0.6823	0.6727	0.6704	0.696	0.6765	0.6791	0.7376	0.737	0.7448	0.701	0.707	0.7129	0.7551	0.7654	0.7652	0.6906	0.6883	0.6848	0.688	0.6799	0.6703	0.6523	0.6496	0.6649	0.7203	0.7166	0.7134	0.7073	0.7031	0.6931	0.7083	0.7044	0.7027	0.6469	0.6666	0.6325	0.6508	0.6674	0.6477	0.6277	0.6287	0.6275	0.8361	0.8385	0.8657	0.849
46	0.7144	0.7188	0.7198	0.6816	0.6721	0.6691	0.6959	0.6758	0.6779	0.7355	0.7349	0.7435	0.6988	0.7052	0.7118	0.7527	0.7625	0.7619	0.6893	0.6876	0.6841	0.6865	0.679	0.6689	0.6516	0.6488	0.6645	0.7198	0.7157	0.7119	0.7064	0.7017	0.6918	0.7069	0.7035	0.7014	0.6452	0.6647	0.6317	0.6495	0.6655	0.6461	0.6272	0.6273	0.626	0.8334	0.8372	0.8645	0.8482
46.5	0.7129	0.7177	0.7214	0.6873	0.6704	0.6681	0.6983	0.6747	0.677	0.7334	0.7326	0.7416	0.6985	0.7039	0.7103	0.7495	0.7593	0.7602	0.6866	0.6866	0.6859	0.6889	0.6768	0.6687	0.6568	0.6472	0.6635	0.7185	0.7143	0.7145	0.7087	0.7009	0.6913	0.7091	0.7026	0.7006	0.6441	0.6645	0.6331	0.6529	0.6642	0.6438	0.6281	0.6265	0.6253	0.8336	0.8367	0.8667	0.8496
47	0.7112	0.7167	0.718	0.6804	0.6692	0.6672	0.6939	0.6735	0.6764	0.7309	0.7306	0.7393	0.6964	0.702	0.7086	0.7469	0.7567	0.7573	0.6854	0.6849	0.6823	0.6871	0.6767	0.6675	0.6529	0.6464	0.6626	0.7177	0.7141	0.7113	0.7054	0.6998	0.6907	0.7068	0.7026	0.7009	0.6432	0.6648	0.6306	0.649	0.6635	0.6445	0.6271	0.6263	0.625	0.8322	0.8349	0.8626	0.8467
47.5	0.71	0.7153	0.7164	0.6778	0.6685	0.6663	0.6923	0.6728	0.6758	0.7291	0.7296	0.7374	0.6953	0.7006	0.7075	0.7448	0.7547	0.7557	0.6833	0.6838	0.6799	0.6856	0.6751	0.666	0.6498	0.6454	0.6621	0.716	0.712	0.7101	0.7042	0.6996	0.6888	0.7053	0.7016	0.6991	0.6422	0.662	0.6292	0.6469	0.6626	0.6425	0.6262	0.6256	0.6238	0.8306	0.8334	0.8622	0.846
48
[truncated: 140 more columns]

## Sheet: b
Klebsiella CFU (/g faeces)
	+ F18-mix (ΔgntR Kp-2H7)				+ F13-mix (ΔgntR Kp-2H7)				+ F18-mix (WT Kp)				+ F13-mix (WT Kp)
0	80000000	232000000	72000000	120000000	216000000		48000000	72000000	640000000	2008000000	1048000000	520000000	904000000		408000000	160000000
4	1600000	160000	480000	80000	72000000	112000000	28800000	4800000	60000000	6240000	9120000	1520000	248000000	504000000	235200000	27200000
7	96000	88000	40000	32000	240000000	96000000	168000000	112000000	1264000	2632000	2760000	1648000	248000000	296000000	312000000	280000000
11	47200	44000	39200	16000	184000000	144000000	120000000	88000000	912800	756000	680800	176000	312000000	456000000	336000000	112000000
14	8800	11200	30400	16000	80000000	32000000	88000000	64000000	255200	212800	593600	304000	72000000	48000000	88000000	40000000
18	21600	26400	39200	19200	160000000	168000000	24000000	96000000	370400	365600	672800	172800	96000000	16000000	24000000	128000000
21	14400	16000	21600	20800	8000000	32000000	152000000	48000000	153600	552000	258400	227200	24000000	48000000	80000000	88000000
25	400	2400	7600	1200	8000000	6400000	80000000	80000000	79600	61600	96400	110800	40000000	129600000	168000000	232000000
28	U.D.L.	U.D.L.	114	57	2160000	1600000	88000000	16000000	32750	24750	5486	27943	41840000	47200000	176000000	64000000
32	U.D.L.	U.D.L.	U.D.L.	U.D.L.	2400000	16000000	104000000	40000000	32750	12750	43950	83950	54400000	37600000	208000000	64000000
	U.D.L.: under detection limit

## Sheet: c
The expression levels of genes involved in carbohydrate metabolism (transcripts per million: TPM)
		WT_Kp2H7			WT_Kp2H7			ΔgntR_Kp2H7			ΔgntR_Kp2H7			ΔgntK_Kp2H7			ΔgntK_Kp2H7
GeneID	Gene	in M9 medium + Gluconate			in M9 medium + Glucose			in M9 medium + Gluconate			in M9 medium + Glucose			in M9 medium + Gluconate			in M9 medium + Glucose
NOCLEBFK_02256	gntU	1083	1123.2	1193.52	14.3989	12.6689	17.0655	1636.79	1446.26	1886.67	994.077	684.416	720.998	43.5069	45.2237	81.9224	36.0459	29.514	34.1204
NOCLEBFK_02257	gntK	2595.89	2510.64	2650.06	38.9572	39.9439	39.9307	5903.36	5826.83	6431.77	1774.12	1122.27	1214.95	739.561	685.548	696.3	242.924	275.079	241.1
NOCLEBFK_02258	gntR	119.077	122.16	113.716	82.584	87.3638	94.4755	183.002	265.587	180.224	72.4281	76.1098	93.3861	322.29	329.818	338.367	254.856	256.106	277.505
NOCLEBFK_01138	glk	74.3205	87.2241	87.2107	109.338	89.9994	116.494	223.642	199.213	230.05	132.422	85.2253	93.6541	175.596	159.158	181.91	94.3662	87.2457	81.3328
NOCLEBFK_04434	ptsG	217.318	197.686	228.313	1916.05	1524.25	1807.63	287.495	294.954	303.212	2155.26	1645.94	1712.7	887.203	843.963	728.065	1495.99	1467.59	1372.08
NOCLEBFK_00632	manX	408.435	456.556	449.869	389.009	429.639	367.577	555.723	525.509	528.904	437.931	354.956	314.439	555.966	585.717	448.705	279.53	340.225	277.53
NOCLEBFK_00633	manY	527.302	460.737	471.371	391.846	520.611	373.491	558.509	698.143	820.341	474.629	398.329	467.974	572.76	620.599	526.049	310.547	352.398	324.976
NOCLEBFK_00634	manZ	628.356	780.213	912.25	1152.94	1038.27	1147.55	1208.85	892.328	831.617	1063.15	793.496	809.133	1193.41	1135.35	976.297	816.728	841.948	687.023
NOCLEBFK_04850	manA	76.7984	101.821	95.4906	201.756	185.113	216.755	232.121	154.793	173.155	164.026	117.98	110.637	175.477	179.811	193.942	152.431	149.872	138.057
NOCLEBFK_04029	nagD	64.7087	65.7604	66.4437	71.2013	71.6632	70.6033	66.6499	72.6637	75.7301	77.9324	71.8574	75.5724	57.971	48.1373	69.1678	75.2214	68.2637	82.0581
NOCLEBFK_04030	nagC	131.07	149.989	136.181	102.641	203.114	105.326	139.262	147.937	136.968	84.0845	98.496	113.204	89.2005	119.064	115.636	117.424	119.159	176.992
NOCLEBFK_04031	nagA	139.659	164.222	159.819	109.15	175.009	116.044	252.182	234.205	219.768	87.8774	82.5991	97.7253	167.285	189.764	187.279	105.622	103.508	131.527
NOCLEBFK_04032	nagB	112.442	142.938	144.334	118.028	123.135	112.85	352.118	291.175	259.368	99.4711	73.9492	69.3295	187.494	216.161	180.085	85.5609	88.2134	81.9865
NOCLEBFK_04033	nagE	84.4559	90.1004	97.0905	39.157	26.2894	43.4022	139.151	124.778	147.738	41.4395	33.0041	36.589	88.3486	86.5186	105.647	35.3727	32.0338	27.9308
NOCLEBFK_04439	nagZ	69.617	71.1466	77.2707	65.162	54.2877	72.9573	94.6092	71.763	78.8694	60.1638	55.7547	47.6231	65.7002	61.2212	83.2306	61.8026	58.6129	57.9527
NOCLEBFK_04451	nagK	27.8705	32.5774	30.8245	29.345	38.7066	33.1851	40.817	30.753	37.988	34.0118	23.8632	27.6018	33.3149	30.5076	73.8692	35.845	34.0463	41.7357
NOCLEBFK_02384	xylB	17.0409	17.6466	17.5193	8.81293	7.10845	9.66397	36.2291	28.0349	27.0071	6.99399	4.7114	10.3806	16.9735	15.8845	72.5649	22.81	7.46017	9.63794
NOCLEBFK_02385	xylA	20.6261	20.7935	20.2921	5.80858	3.79554	8.16514	51.2996	37.3034	31.635	6.18193	4.22567	7.9568	18.2986	19.941	59.3509	18.1872	4.73336	7.52378
NOCLEBFK_02386	xylF	13.2415	14.5204	11.7074	1.79433	2.18222	3.18205	19.2212	16.1052	13.0149	2.49752	2.13829	3.52304	7.72146	7.12279	31.7734	7.99723	1.20508	3.39417
NOCLEBFK_02387	xylG	12.4095	10.1945	12.0464	3.3031	4.13136	4.19751	16.3381	14.6466	10.7437	3.07972	3.06443	7.02462	6.91915	7.11672	33.5929	11.2278	4.29801	8.36338
NOCLEBFK_02388	xylH	16.7164	12.9447	16.4419	6.87948	5.26283	9.13915	31.9432	20.5228	15.0979	5.48448	6.19372	10.0246	8.93486	13.5044	82.859	26.2064	6.04855	10.8047
NOCLEBFK_02389	xylR	85.6661	99.0659	93.0373	23.2299	25.0462	28.0173	101.994	96.8654	90.0288	20.5232	25.9105	28.2524	40.7456	43.9539	66.4559	33.4043	23.1935	32.3372
NOCLEBFK_00937	uxuA	80.9373	86.3647	105.23	10.4663	10.4461	13.5677	43.4784	40.6115	47.6845	12.0253	9.49977	14.2187	25.2378	19.3589	38.0268	14.9548	10.8226	14.4551
NOCLEBFK_00938	uxuB	15.4304	15.502	15.6199	5.08614	3.93387	6.11609	22.8375	20.393	15.5724	4.77867	4.30992	8.18106	10.4109	11.7876	48.1224	14.9314	5.19363	9.00433
NOCLEBFK_00707	AraH	26.3013	33.117	31.605	14.8474	13.9811	18.5652	44.4511	41.6811	39.9972	12.717	12.0761	14.826	32.131	28.6443	51.2454	20.1296	13.1926	15.3159
NOCLEBFK_00708	araG	7.59736	8.81973	7.39844	3.77484	1.97882	3.32946	13.1192	8.99652	8.28773	3.33362	2.89939	4.06163	8.61539	7.86548	30.0438	9.09124	2.75566	4.75209
NOCLEBFK_00709	araF	7.52863	6.03583	5.85107	3.14255	1.98638	5.14183	18.4309	10.2322	9.00677	2.99675	1.83177	4.45818	7.56349	5.70626	37.7416	8.23228	3.88331	4.21186
NOCLEBFK_03366	araD	5.37464	4.21606	4.93521	1.79742	3.12283	4.29708	14.9947	9.04916	6.84856	1.40795	1.24311	4.67626	6.14736	6.3706	45.7128	12.6364	2.69924	3.86775
NOCLEBFK_03367	araA	10.6255	9.34337	10.1639	3.00237	3.98924	5.46471	20.831	16.8927	10.7518	3.63608	3.85244	6.53019	8.61211	8.66579	55.5954	15.089	4.06233	7.45578
NOCLEBFK_03368	araB	10.9098	6.98661	6.84549	2.22088	2.36677	4.30721	21.186	13.8982	9.21229	2.86531	1.71251	6.4237	8.20303	9.07531	67.4382	17.2412	4.02834	6.99256
NOCLEBFK_03369	araC	42.0061	56.9211	54.1178	5.06994	4.51813	7.22867	92.2456	66.0717	73.1769	4.23231	4.09081	6.49204	21.83	24.0434	57.6161	14.1228	5.24321	7.39995
NOCLEBFK_01982	uxaA	97.3993	103.355	109.71	14.2023	20.9028	18.4493	41.3225	37.2343	30.9007	15.0202	19.2328	22.3513	25.1504	24.0991	54.2915	26.9136	19.1486	29.072
NOCLEBFK_01983	uxaC	222.686	216.941	251.761	23.0825	23.8157	24.957	76.6349	76.1578	68.2083	20.2986	27.6485	30.1599	40.7055	42.5586	60.3384	29.8689	25.8157	39.166
NOCLEBFK_01984	exuT	188.96	215.716	236.498	6.17679	6.21687	8.43397	53.1991	43.0448	48.1285	6.02111	4.65164	11.2489	34.1925	30.9899	87.0491	22.559	6.37286	9.90502
NOCLEBFK_01985	exuR	324.907	372.327	365.873	268.878	283.008	280.928	197.281	175.162	174.163	216.292	275.554	248.25	189.243	188.528	181.422	292.446	267.24	370.304
NOCLEBFK_04981	uxaB	48.3217	48.7908	55.6858	23.3548	23.6406	25.5471	45.5059	42.4273	46.5995	25.5678	29.7477	33.8678	39.0154	38.2854	52.4795	33.4856	29.7226	38.1571
NOCLEBFK_02627	rbsD	62.5742	63.5033	73.9279	22.6585	21.949	28.3772	343.762	230.911	305.179	16.781	14.737	18.8888	27.7243	19.1345	30.7324	22.9159	12.6736	15.6509
NOCLEBFK_02628	rbsA	38.6915	44.5362	40.1543	6.85312	5.82264	8.38821	95.9583	85.9614	83.7972	6.30667	6.23118	8.94847	10.1413	12.5128	46.4251	17.1158	6.13334	10.1845
NOCLEBFK_02629	rbsC	46.9654	60.6989	56.0506	10.7303	16.1378	13.5856	104.596	99.2755	78.3481	9.16886	8.4743	12.4767	17.2681	24.6138	53.2133	18.9534	11.2366	12.3781
NOCLEBFK_02630	rbsB	65.6669	90.2143	94.6531	25.4734	16.5709	37.4241	261.566	182.019	229.973	31.937	21.6619	17.1797	89.7179	63.8218	106.617	26.6327	17.3951	19.5329
NOCLEBFK_02631	rbsK	180.782	217.236	201.081	49.0365	58.7212	45.4038	291.4	261.424	264.043	37.1243	40.3035	40.9342	79.3519	93.6805	123.54	46.0655	41.8377	48.9824
NOCLEBFK_02632	rbsR	71.2552	73.9665	83.4107	26.108	30.6189	31.9817	92.8195	90.4588	86.4259	21.9091	17.9237	25.6339	36.7665	35.1471	50.9166	28.6689	22.9637	32.0016
NOCLEBFK_04095	galM	47.9584	48.0329	46.6247	43.4377	56.6416	43.3556	75.1964	73.2888	78.8976	40.6863	36.0821	41.7941	61.4736	66.148	92.2391	47.4727	38.1893	52.2296
NOCLEBFK_04096	galK	42.3653	55.3183	56.6426	62.4103	58.2493	66.705	93.2016	57.8981	58.6857	49.1707	42.1105	39.5239	77.3969	76.9378	92.0874	55.5067	48.8244	50.5623
NOCLEBFK_04097	galT	49.0119	57.0039	54.3044	64.2658	117.54	74.7383	95.2976	83.2769	80.0041	49.6772	48.6285	57.0715	63.7287	77.8162	95.2731	63.4501	61.8548	76.5952
NOCLEBFK_04098	galE	55.9278	64.8168	66.7942	105.217	126.608	108.063	120.201	100.248	99.1684	74.8979	64.3947	72.7062	92.3419	105.998	104.763	85.5547	84.7691	84.8872
NOCLEBFK_00021	fruA	13.69	13.6324	13.3506	6.21548	8.12442	6.976	25.5205	22.0022	20.5316	5.78796	4.99007	7.07458	16.0471	17.3732	50.8846	13.2414	7.21261	6.95595
NOCLEBFK_00930	fruA	20.4566	22.8456	23.4113	18.6096	14.061	20.7259	40.6684	24.4137	25.4465	22.3249	14.0569	15.5113	26.776	21.9081	70.5734	25.0627	14.07	15.4755
NOCLEBFK_00932	fruB	66.3191	71.117	60.5012	23.7023	38.1034	24.4702	66.7673	73.6549	84.2386	26.4262	20.3017	23.0216	39.458	40.4778	77.8858	29.0509	23.6703	26.1263
NOCLEBFK_00022	fruB	2.61312	3.35895	3.47662	0.57281	0	0.28614	5.11334	7.72768	4.47148	0.2416	0	0.81497	1.38869	2.66462	4.89914	1.06373	1.50535	0.20065
NOCLEBFK_00023	fruAb	11.3586	17.0069	16.0565	1.07778	2.13667	0.88102	23.6155	24.6024	19.1215	1.07449	3.3569	2.23045	6.2948	8.14347	11.1735	1.45564	0.68665	1.92204
NOCLEBFK_00931	fruK	32.8405	38.2813	37.4468	21.0309	14.2872	21.4872	50.6161	32.384	37.2671	27.3342	16.9398	17.1139	32.9914	29.9845	60.8929	25.3891	21.8411	20.8679
NOCLEBFK_04564	celA	25.3985	32.8109	33.0875	7.79443	4.66964	11.6811	89.2524	94.2709	83.6626	7.51449	7.04936	6.17856	22.271	20.374	32.627	7.23737	7.15313	7.41101
NOCLEBFK_04565	celB	13.41	15.6543	16.1961	2.10408	1.65448	2.92333	24.0165	18.574	17.2377	2.77335	1.86097	4.11624	6.735	7.01469	27.5355	7.00076	3.03358	3.9156
NOCLEBFK_04566	celC	8.95774	6.32409	10.0003	2.69613	0.6461	2.18061	13.7531	8.34219	6.18041	1.62456	1.91248	2.77653	2.80133	5.25574	38.7176	12.557	1.79949	1.79895
NOCLEBFK_04567	celD	28.5425	32.71	29.2542	14.8388	14.4445	11.3084	25.8642	29.7615	23.9563	13.0201	15.5697	13.2529	18.9064	22.304	20.5863	16.3596	13.5998	12.5207
NOCLEBFK_04568	celF	6.87154	8.3248	7.78433	2.52085	2.39254	3.77785	16.2359	9.6437	8.54461	3.0219	2.32224	4.37944	7.67956	7.65323	32.2358	8.86998	2.67319	4.92649
NOCLEBFK_04948	lacY	13.5617	14.1967	15.1368	11.6461	9.29447	13.8569	20.0575	15.4299	15.5654	11.9083	9.77812	11.4884	16.299	13.7466	38.3676	16.8651	13.5616	14.9833
NOCLEBFK_04949	lacZ	6.09509	6.32234	6.19483	2.04131	1.92916	3.28899	16.2761	10.0373	8.21066	1.9524	1.5418	4.20513	6.49978	7.52542	44.6086	9.66396	2.11562	4.18969
NOCLEBFK_04950	lacI	15.61	17.672	21.8005	5.43154	4.11478	10.3281	34.4098	25.6637	36.9292	3.54728	7.82992	8.376	14.0176	13.9104	45.2899	12.1474	7.98129	11.7842
NOCLEBFK_04951	lacI	12.7389	12.4176	13.4176	4.24681	3.12283	5.05669	23.1099	18.5159	18.014	3.7788	3.03307	5.89327	10.7895	12.557	53.6638	13.3964	3.80518	7.74393
NOCLEBFK_02890	malG	22.2298	21.1127	20.5437	7.52168	4.87876	10.1701	28.8723	29.4345	30.7282	10.0676	9.33702	14.7255	19.0255	21.0873	66.2701	23.9012	11.1282	10.188
NOCLEBFK_02891	malF	23.0635	26.5898	28.3463	6.68013	5.77268	9.04324	36.8723	34.4911	30.325	10.319	9.99391	13.627	25.6948	28.1964	42.5051	15.8603	10.4708	13.7768
NOCLEBFK_02892	malE	32.0125	40.8286	45.3099	4.08899	2.58007	5.69692	94.3241	95.7655	98.0046	11.1709	11.0086	14.5176	55.3413	60.7293	82.2804	14.2117	7.66787	11.3012
NOCLEBFK_02893	malK	9.93732	11.9905	10.8308	2.17356	1.48545	2.97589	17.4867	13.4759	13.5111	5.19509	4.61683	8.75061	10.4415	10.985	33.1514	10.0163	4.51333	7.16275
NOCLEBFK_03666	malZ	10.8948	9.88617	8.10447	7.8151	10.4712	10.6317	19.4521	12.5854	11.3189	10.8011	12.0076	13.8185	8.69881	10.9141	52.1905	20.3244	14.6969	20.2825
NOCLEBFK_04846	malY	34.548	39.2215	38.9156	10.0556	7.92287	9.51371	34.0017	33.1388	29.5354	8.16132	10.0995	12.1825	21.285	21.8767	55.1645	15.1843	10.3214	12.5954
NOCLEBFK_04847	malX	22.0976	27.532	27.3503	6.0301	5.73988	6.64111	30.5869	23.0117	25.6893	4.77925	3.4259	5.87394	15.8771	15.0303	40.9045	12.1879	5.70009	8.13493
NOCLEBFK_04848	malI	21.5323	23.3736	22.7518	11.9404	9.68713	14.7059	25.5816	22.092	24.4606	10.7319	10.3486	10.6255	15.0003	15.1353	53.0913	20.9108	11.5122	12.3504
NOCLEBFK_05029	malH	22.0486	22.395	21.4928	7.12709	3.8348	6.71758	22.708	15.8092	17.2332	5.87043	4.75745	6.73466	13.6111	13.3869	39.9992	11.196	4.79053	8.00798
NOCLEBFK_05030	malP	16.8934	14.5611	15.9203	3.35164	3.56894	3.96009	18.3853	12.8709	13.1578	2.70443	2.34438	5.70577	8.2316	8.96621	31.1313	8.73191	3.50625	4.4921
NOCLEBFK_03831	scrR	35.4558	31.7526	28.5118	23.9621	25.0572	26.4721	45.6384	48.1767	64.4916	22.5764	20.3967	26.6669	32.2259	31.6001	73.8495	31.3722	18.901	24.1693
NOCLEBFK_03832	scrB	9.96137	8.56496	8.22627	4.14578	3.20976	5.03416	19.738	15.4533	12.4474	4.30434	3.18282	6.49745	7.46088	8.9011	54.4707	14.8057	4.99132	6.92616
NOCLEBFK_03833	scrA	9.65463	7.72043	7.45027	4.66015	4.53732	5.53502	23.079	14.4636	11.6598	3.38137	3.00975	7.01055	8.96725	8.89374	50.7075	15.3314	4.64377	7.85399
NOCLEBFK_03834	scrY	9.00404	7.66318	7.77087	3.44362	5.67786	4.82259	19.2239	12.0905	9.45845	3.02909	2.76213	6.06366	6.20795	6.64506	44.1188	12.4256	4.67537	6.63977
NOCLEBFK_03835	scrK	7.73354	7.88262	7.2392	2.6111	2.10892	4.68606	22.3017	16.7744	14.721	2.28423	1.87274	6.87964	5.86136	9.59726	74.8704	17.8394	2.93684	6.63977
NOCLEBFK_03118	treC	16.073	14.3023	13.8099	3.75021	2.94179	5.1485	30.2663	22.9385	19.1658	2.9815	3.77784	5.74261	12.068	13.7556	58.1507	17.0686	3.05675	6.5023
NOCLEBFK_03119	treB	22.8132	24.9997	23.9199	7.74559	5.80991	8.77667	47.0795	42.131	45.4301	5.07312	4.0805	8.17109	15.4958	17.1077	56.9315	18.7889	5.88418	8.11773
NOCLEBFK_03120	treR	17.9591	15.2556	17.5922	14.7987	13.5191	14.126	35.9714	29.2737	35.6256	11.8874	10.952	18.1316	17.8245	20.521	69.9294	27.0736	13.1014	17.2358
NOCLEBFK_02008	gatY-kbaY	70.8998	63.5536	68.2963	6.89778	6.04842	6.16061	38.7178	33.0334	33.3138	2.6449	3.65854	5.70996	64.104	60.6749	76.8736	10.8041	3.84523	4.83256
NOCLEBFK_02010	fruA	43.5121	32.4113	32.9135	2.81416	3.50075	5.33891	20.5583	15.6355	15.5505	1.73379	2.02536	5.11062	26.8687	30.4382	40.6263	9.35604	3.02845	4.8736
NOCLEBFK_02011	ptsH	20.2177	19.5856	16.5608	6.07763	5.41902	8.4791	18.8993	12.7836	13.3213	5.635	3.8334	6.98	15.9291	15.4862	42.7368	13.9641	4.79645	5.52384
NOCLEBFK_02012	gatZ	32.7263	25.5407	29.349	7.44647	9.66308	9.33475	35.7451	33.6542	25.2259	5.48162	5.75548	9.47521	16.7331	20.8276	50.3814	16.6116	6.8924	9.35116
NOCLEBFK_02013	gatA	22.8519	29.4468	29.2616	11.0742	12.8116	12.9718	35.3672	24.7075	19.6248	6.68431	7.96376	12.1703	19.2102	20.0143	43.427	17.8471	11.1507	13.1093
NOCLEBFK_02014	gatB	12.4523	7.72204	11.7351	4.23273	4.47057	6.73491	19.8254	19.8546	15.2972	3.30613	3.9699	5.53152	12.9222	8.75119	34.5633	12.2273	4.76077	6.37019
NOCLEBFK_02015	gatC	30.3771	31.1442	32.549	13.0838	13.9274	13.5561	45.8537	41.6266	37.3658	10.0288	8.75841	11.9873	25.4152	25.0471	41.0163	16.7582	8.82962	11.8146
NOCLEBFK_02016	gatD	18.6964	16.2619	18.0957	10.1426	5.09702	9.83412	33.4914	27.7602	20.3786	9.24196	5.92869	11.6906	12.9691	15.3956	73.531	20.6633	8.39764	12.8325
NOCLEBFK_02017	gatR	28.7502	34.1884	34.3934	25.6297	20.141	30.6816	45.6897	34.9647	33.9463	24.5909	20.1211	23.6532	32.2575	31.6505	53.1015	27.5142	21.7102	24.0223
NOCLEBFK_01483	srlA	11.4794	10.2198	12.3408	1.74279	2.52484	4.11559	25.5757	21.6362	19.4795	3.20765	2.00607	3.15585	10.755	9.13909	24.4919	6.37486	3.14592	4.66197
NOCLEBFK_01484	srlE	11.7818	10.95	9.95143	3.55244	4.27837	4.59579	28.053	18.3076	13.5102	3.80356	3.46001	7.41301	9.7166	12.3165	56.5546	14.9985	6.91549	8.16846
NOCLEBFK_01485	srlB	5.41678	6.49582	4.85578	2.33856	0.82587	2.95129	12.2692	9.35298	8.32705	2.69955	1.65011	4.34293	8.8027	9.77176	54.8968	11.2762	3.59403	4.65646
NOCLEBFK_01486	srlD	9.59167	9.2707	9.27099	4.63972	5.28478	5.55118	26.5893	18.7357	16.768	5.50852	4.2663	6.45459	11.9428	12.3639	47.8302	14.8923	5.15163	7.38401
NOCLEBFK_01488	srlR	26.0239	35.407	37.9554	27.4769	27.9844	26.2409	75.4052	64.8435	56.3268	22.5457	21.3249	20.0395	40.6542	45.3991	43.593	21.654	20.0246	20.2208
NOCLEBFK_01597	fucO	15.6522	15.4143	14.2393	5.63832	9.32771	9.32393	24.7033	17.1296	16.3409	7.0525	5.03936	12.437	9.00293	13.1687	65.0869	23.7336	8.94735	13.022
NOCLEBFK_01598	fucA	7.03093	8.16722	10.2528	3.58534	1.96622	4.82204	21.6449	11.0103	10.2264	3.02449	2.67039	3.76699	8.35787	7.35568	42.8961	11.4384	2.33545	4.15425
NOCLEBFK_01599	fucP	6.18227	6.27516	6.06752	2.14704	1.31487	2.68988	13.6395	9.34554	5.94151	2.21367	0.81226	2.90929	6.03144	4.01625	38.087	10.4215	2.03009	3.62919
NOCLEBFK_01600	fucI	10.4504	9.20533	8.62696	2.21381	1.56141	3.54392	18.2278	11.9133	9.39363	1.93118	1.12423	5.6982	6.40394	8.08269	53.5522	13.2679	2.40946	4.51197
NOCLEBFK_01601	fucK	10.2406	7.20079	7.99452	2.55038	2.85214	3.36596	18.176	12.3445	9.25807	2.4436	2.25131	5.41156	6.03039	9.84277	52.4632	14.423	4.41314	7.89714
NOCLEBFK_01602	fucU	15.4192	13.3786	12.6079	7.18241	8.15035	8.54777	20.1149	14.8894	14.4292	6.23709	5.66419	12.5032	8.45034	11.5303	41.2213	14.1228	10.7332	17.0199
NOCLEBFK_03106	dgaE	4455.8	5478.36	4830.21	9.66244	14.6011	11.2493	27.623	20.1832	15.8959	14.9884	15.107	17.3605	3091.52	3379.09	2326.92	19.1795	11.4257	10.7976
NOCLEBFK_03107	dgaF	4014.2	4373.28	3955.66	11.1546	8.6984	11.8072	30.1418	20.1202	18.5919	14.8521	14.5503	17.8436	3133.33	3206	2377.11	21.424	10.916	14.3625
NOCLEBFK_03108	pgl	4010.4	4455.55	4172.4	10.8699	14.8598	14.3384	29.6396	23.4309	22.9497	13.9991	17.9783	18.3164	2638.46	2844.53	2119.95	23.8019	13.9161	15.3934
NOCLEBFK_03109	licR	2580.29	2477.37	2484.25	16.2022	18.1585	17.4722	32.0366	25.6452	25.9468	16.922	17.9707	19.2666	1599.01	1687.32	1291.42	20.8116	14.1455	17.9195
NOCLEBFK_03110	relB	2907.89	2285.53	2359.87	34.1986	26.8332	32.3306	37.2032	32.3982	43.5371	35.6735	36.9746	37.4606	1450.03	1508.09	1166.96	32.0959	26.6295	30.4001
NOCLEBFK_01575	gudD	12.8747	13.1683	11.021	5.3308	3.24159	7.52294	23.3475	14.7137	12.1373	6.23948	4.4171	7.77415	11.2276	14.0937	49.6888	17.5718	6.81017	9.24348
NOCLEBFK_01576	gudX	13.1966	14.6922	12.6724	5.96384	4.41527	7.82253	23.8432	15.9246	12.3107	6.26759	5.16156	7.84999	11.7122	13.8457	64.5068	19.428	8.25003	10.5039
NOCLEBFK_01577	gudP	15.5253	13.9422	13.2949	5.8449	6.53647	8.18204	19.8978	19.3837	17.7008	5.65487	6.83743	9.24624	13.1295	11.306	46.4029	14.9222	5.70837	10.2257
NOCLEBFK_02000	garK	8.78818	9.69347	9.89897	7.75836	4.97036	10.3221	21.1137	13.2673	12.6809	7.16962	3.42644	6.3457	14.6976	12.4293	49.6963	18.4863	5.00906	8.24881
NOCLEBFK_02001	garR	9.41943	10.1741	9.4856	6.8698	7.31814	9.01785	27.0071	18.5554	16.2449	6.04899	3.8842	7.81935	14.1628	14.1204	43.9683	17.9414	6.09122	7.237
NOCLEBFK_02002	garL	11.5697	11.6217	9.96542	7.1857	7.29064	8.7424	26.7273	17.9971	13.0433	6.45274	4.05714	8.11295	11.9417	12.2925	58.8152	20.0881	4.53491	8.44458
NOCLEBFK_02003	garP	7.09294	6.80565	6.07365	2.54924	2.02562	4.02147	12.5761	8.97655	5.62963	2.74468	2.59822	5.6123	6.79021	4.95156	30.6438	10.5479	3.83946	4.79397
NOCLEBFK_02005	garD	15.8336	16.5665	16.5316	6.02539	4.57696	7.66689	43.5544	30.5182	33.1322	4.60334	3.30231	5.85536	21.0504	19.4267	51.7866	13.4063	5.1787	6.69046
