# Supplementary material for: Commensal consortia decolonize Enterobacteriaceae via ecological control
Source: Nature. 2024 Sep 18;633(8031):878–86. doi: 10.1038/s41586-024-07960-6 (PMC11424487; doi:10.1038/s41586-024-07960-6)
Supplement: Supplementary file 17 — Source Data Extended Data Fig. 9 [file 41586_2024_7960_MOESM17_ESM.xlsx]

## Sheet: a
Carbohydrate concentration (µmol/g faeces)
Carbohydrate	GF on CL-2				GF on AIN93G
Gluconate	10.9683	9.1144	12.1973	11.0676	2.34995	2.09747	2.79599	2.43437
Glucosamine	0.469596	0.402953	0.552801	0.525982	0.119453	0.173199	0.248414	0.229404

## Sheet: b
Carbohydrate concentration (µmol/g faeces)
Carbohydrate	GF				Kp-2H7 only				F18-mix				F13-mix				K46-mix				I41-mix
Glucosamine	0.469596	0.402953	0.552801	0.525982	0.092348	0.0994614	0.180298	0.130779	0.050334	0.0442212	0.0328823	0.0293411	0.0565024	0.0415882	0.050792	0.0463339	0.0391929	0.0838023	0.102669	0.0930565	0.0480561	0.435541	0.129435	0.124876
N-acetylglucosamine	0.386733	0.427227	0.518774	0.380156	0.037901	0.0418745	0.263286	0.0442439	0.0396178	0.0582769	0.046832	0.0407605	0.472595	0.308643	0.426133	0.224257	0.67859	0.794675	1.47389	1.29784	0.302663	0.277848	0.898623	0.840499
Galactitol	0.00913973	0.00913973	0.00913973	0.00913973	0.00913973	0.00913973	0.00913973	0.00913973	0.00913973	0.00913973	0.00913973	0.00913973	0.00913973	0.00913973	0.00913973	0.00913973	0.00913973	0.00913973	0.00913973	0.00913973	0.16426	0.189456	0.460483	0.428039
Ribose	1.677	3.04803	2.92009	1.88031	0.302027	0.396705	0.323609	0.748183	0.981822	0.861811	0.74304	0.633206	0.949736	0.852194	0.986938	0.984668	6.52214	5.22718	7.91865	6.90907	0.938002	1.30158	3.23769	2.88248
Arabinose	1.61463	1.10187	1.74015	1.53695	0.162063	0.172198	0.216376	0.238401	0.224891	0.214506	0.186393	0.500635	1.17216	1.47568	1.82123	2.25141	3.61631	2.72873	2.22027	3.13111	0.455613	0.324758	1.27183	1.29893
Xylose	1.02699	1.92952	1.303	0.969625	0.101132	0.108054	0.099714	0.0973037	0.106636	0.102906	0.110741	0.145571	1.45874	2.60519	2.10671	2.68277	7.71083	5.08157	4.19823	7.91929	1.43908	1.13499	5.24389	4.28064
Rhamnose/Fucose	0.407773	0.433083	0.475122	0.424609	0.156816	0.161194	0.137692	0.150666	0.164178	0.143616	0.113337	0.0856463	0.218167	0.175566	0.241381	0.158099	0.427424	0.640479	0.766805	0.718915	0.178103	0.249739	0.704949	0.756743
Fructose	3.50277	6.12586	5.24576	4.20027	0.835848	0.701091	0.192696	0.965732	0.0286228	0.0401155	0.0465459	0.025615	0.15178	0.107889	0.128364	0.133887	0.276217	0.243742	0.353949	0.261609	0.246776	0.28655	0.740803	0.57966
Mannose/Galactose	0.81713	2.54249	3.34557	1.87507	0.0957452	0.101467	0.0881103	0.0789215	0.0780917	0.0582699	0.0268874	0.0818759	0.349152	0.342057	0.42219	0.265802	1.10141	1.10592	1.36494	1.35542	0.315433	0.32243	0.870068	0.887765
Glucose	2.5965	2.62986	3.91746	4.53933	2.88704	2.28261	4.21898	3.78773	1.18093	1.38274	2.13698	1.98375	2.51946	5.00781	3.82355	7.81932	27.6605	16.0773	10.8833	17.6421	3.62438	5.00253	16.7265	10.8811
Sorbitol	22.2416	18.2562	25.2641	23.6133	0.451489	0.501345	0.450504	0.488571	0.728365	1.04581	0.158572	1.25637	0.688231	3.6002	0.67281	3.28565	0.2554	0.317686	0.140133	0.12315	0.23286	0.199173	0.593207	0.541908
Cellobiose/Lactose/Maltose	0.588177	0.174717	0.556043	0.611514	0.42222	0.365067	0.562056	0.671715	0.116573	0.123532	0.141603	0.0957141	0.222135	0.276656	0.277233	0.181829	0.511614	0.400765	1.3679	0.514787	0.0822664	0.106066	0.239354	0.247067
Sucrose	0.269734	0.35112	0.344745	0.925905	0.165835	0.107477	0.177658	0.330667	0.0274	0.0253404	0.0247664	0.0214512	0.0104022	0.0805024	0.0108585	0.0137617	0.019704	0.0280594	0.0261315	0.0361418	0.043323	0.0501021	0.0953585	0.150566
Trehalose	0.00667429	0.239578	0.175566	0.162948	0.00667429	0.00667429	0.00667429	0.00667429	0.00667429	0.00667429	0.00667429	0.00667429	0.00667429	0.00667429	0.00667429	0.00667429	0.00667429	0.00667429	0.00667429	0.00667429	0.00667429	0.00667429	0.00667429	0.00667429
Galacturonate	0.187762	0.225468	0.216992	0.204767	0.0641179	0.0573707	0.0649828	0.06816	0.0047434	0.00211331	0.00406523	0.00514814	0.40978	0.479556	0.452826	0.436239	0.413086	0.325783	0.424554	0.451289	0.298548	0.348934	0.40281	0.334989
Glucuronate	3.69189	5.85463	4.86979	3.87267	0.0769379	0.0924275	0.0906139	0.105982	0.0393719	0.0320588	0.0340972	0.0246776	0.0707307	0.0749334	0.0774163	0.067177	0.0425195	0.0506862	0.0430627	0.0330367	0.084905	0.10413	0.0740394	0.0685274
Gluconate	10.9683	9.1144	12.1973	11.0676	0.588578	0.636085	0.576009	0.709483	0.0674423	0.0784369	0.0831086	0.0546218	4.96317	4.31127	4.54081	4.04776	0.191289	0.20966	0.250085	0.18664	2.147	2.16166	1.75334	1.43175

## Sheet: c
Klebsiella CFU (/g faeces)
Day	Diet	Kp only
-4	CL-2	880000000	2400000000	2320000000	720000000
0	CL-2	1520000000	2800000000	2400000000	1280000000
4	CL-2	2640000000	1360000000	1120000000	960000000
7	CL-2	4080000000	960000000	2080000000	1840000000
11	CL-2	1760000000	1440000000	2720000000	2560000000
14	CL-2	4480000000	3840000000	3600000000	3760000000
18	CL-2	1280000000	6160000000	3280000000	3360000000
21	AIN (gluconate-free)	1920000000	8640000000	1440000000	2320000000
22	AIN (gluconate-free)	1008000000	120000000	88000000	360000000
25	AIN (gluconate-free)	141600000	44000000	131200000	208000000
28	AIN (gluconate-free)	13600000	22400000	21600000	576000

## Sheet: de
Day	Klebisella CFU (/g faece)					Gluconate concentration (µmol/g faece)
-4	2000000000	960000000	480000000	960000000	160000000	0.847034	0.817914	0.950069	0.744426	0.805138
0	1760000000	3440000000	480000000	160000000	80000000	0.785041	0.82083	0.899291	0.727521	0.820886
5	640000000	1680000000	80000000	48000000	472000000	0.851715	0.704413	0.610537	0.627865	0.797098
10	184000000	400000000	1040000000	1120000000	560000000	0.523047	0.480953	0.649682	0.692809	0.644807
15	2320000000	1760000000	1440000000	2080000000	1600000000	0.655226	0.822346	0.681568	0.71053	0.653708
20	224000000	432000000	288000000	176000000	152000000	0.653778	0.948762	0.737467	0.677093	0.603855
25	392000000	400000000	368000000	288000000	200000000	0.781735	0.901256	0.722447	1.00703	0.713732
30	296000000	168000000	80000000	224000000	280000000	0.81571	0.754345	0.887126	0.687889	0.753091
35	45600000	26400000	45600000	45600000	70400000	0.707807	0.640344	0.681205	0.731926	0.707223
40	63200000	28800000	52800000	64800000	46400000	0.492263	0.491205	0.924747	0.495209	0.504781
45	40000000	11200000	19200000	17600000	8000000	0.538021	0.439294	0.483358	0.549267	0.50876
50	472000000	42400000	64000000	52800000	40000000	0.4877	0.441111	0.419851	0.498733	0.44862
55	43200000	24800000	74400000	32800000	48000000	0.421614	0.460823	0.510755	0.429022	0.437946
60	49600000	34400000	73600000	36000000	19200000	0.287632	0.281018	0.300319	0.335785	0.265634
65	1120000	80000	3120000	320000	3200000	0.299325	0.253232	0.282567	0.648102	0.343247
70	1880000	2264000	2696000	1976000	2232000	0.291791	0.286923	0.350544	0.284799	0.30313
75	1760000	2320000	7280000	800000	7360000	0.304617	0.434974	0.272481	0.263746	0.298415
80	1760000	1520000	1600000	960000	3280000	0.350143	0.283768	0.300309	0.372967	0.264184
85	2400000	2000000	2400000	1360000	1440000	0.373835	0.268274	0.540828	0.27282	0.2342
90	312000	624000	280000	848000	448000	0.307246	0.203587	0.211228	0.201897	0.310638
95	80000	80000	400000	320000	400000	0.240823	0.256893	0.208698	0.253332	0.199901

## Sheet: f
Gluconate (μmol/g faeces)
	Kp only				Kp+F18-mix				GF
Upper small intestine	0.715859	0.398321	0.388474	0.500438	4.52822	4.22312	0.21389	3.92277	0.49064	1.38858	2.35379	3.37273
Lower small intestine	3.04439	0.671701	0.45444	1.60389	1.02449	4.92583	6.53434	3.12432	4.51033	4.73147	2.74056	4.25669
Cecum	0.50524	0.55737	0.58797	0.655956	0.0383387	0.0298646	0.015301	0.0257274	12.5629	12.3551	10.8647	10.1091
Colon	0.589384	0.657109	0.440449	0.65821	0.053893	0.0436722	0.0571335	0.0311844	9.89765	9.71277	7.20567	7.29029
Faeces	0.875162	0.756425	0.866638	0.863723	0.059743	0.042569	0.043261	0.0851946	12.328	12.4108	11.4822	11.3927
Klebsiella CFU (/g faeces)
	Kp only				Kp+F18-mix
Upper small intestine	3200	592000	128000	95200	72000	71200	350	95200
Lower small intestine	312000000	1328000000	80000000	568000000	168000	208000	240000	8000
Cecum	3920000000	5600000000	6480000000	2000000000	1200000	760000	456000	384000
Colon	5600000000	2320000000	4720000000	6000000000	1360000	360000	784000	544000
Faeces	2640000000	1600000000	5200000000	2320000000	440000	336000	232000	352000
