# Supplementary material for: Commensal consortia decolonize Enterobacteriaceae via ecological control
Source: Nature. 2024 Sep 18;633(8031):878–86. doi: 10.1038/s41586-024-07960-6 (PMC11424487; doi:10.1038/s41586-024-07960-6)
Supplement: Supplementary file 18 — Source Data Extended Data Fig. 10 [file 41586_2024_7960_MOESM18_ESM.xlsx]

## Sheet: a
Klebsiella CFU (/g faeces)
	Control				Glucarate				Galactitol				Sorbitol				Cellobiose				Glucosamine				Xylose				Mannose				Galacturonate
-4	880000000	1680000000	3280000000	2320000000	400000000	2080000000	1600000000	1760000000	240000000	1680000000	1520000000	2880000000	2080000000	240000000	1440000000	2400000000	2160000000	2480000000	1520000000	720000000	3280000000	3200000000	1520000000	1360000000	1680000000	1760000000	2720000000	480000000	1760000000	2080000000	800000000	1440000000	800000000	2080000000	2480000000	1120000000
0	6080000000	5520000000	3680000000	5520000000	2160000000	1760000000	1840000000	2800000000	3920000000	6640000000	3440000000	2320000000	5680000000	1760000000	4000000000	2800000000	2240000000	1920000000	3040000000	2080000000	5360000000	3920000000	3440000000	4000000000	7680000000	4560000000	2320000000	1840000000	4800000000	4320000000	2000000000	1920000000	1200000000	2560000000	2320000000	1440000000
4	207200000	144800000	92800000	163200000	116000000	44000000	102400000	16000000	35200000	94400000	52800000	64000000	86400000	152000000	63200000	64000000	104800000	79200000	163200000	57600000	28000000	104000000	43200000	32800000	48000000	70400000	48800000	168000000	52000000	156000000	77600000	92000000	44800000	124000000	120000000	65600000
7	11680000	4880000	6960000	67200000	21600000	4480000	1840000	4320000	12320000	960000	4080000	1840000	3200000	7920000	17440000	1040000	4880000	10400000	2720000	3360000	2160000	2640000	2720000	1680000	3440000	2000000	3760000	8240000	12720000	3840000	3520000	1360000	4320000	4640000	5280000	2720000
10	2400000	1040000	3040000	7200000	4720000	1200000	1520000	1360000	400000	720000	1040000	480000	960000	1120000	2640000	1760000	8240000	1520000	2560000	1440000	1520000	2000000	3680000	1520000	1200000	800000	1920000	3360000	4480000	2560000	240000	80000	1120000	1280000	880000	320000
14	18000000	1448000	1504000	1800000	1728000	1744000	448000	1744000	840000	1088000	488000	168000	120000	1752000	448000	608000	1344000	1192000	664000	400000	568000	248000	752000	184000	184000	568000	864000	1216000	1024000	448000	896000	336000	488000	624000	400000	152000
17	800000	280000	384000	1000000	376000	128000	480000	424000	176000	944000	680000	168000	1600000	192000	184000	312000	152000	520000	664000	256000	656000	248000	360000	192000	696000	528000	728000	248000	360000	224000	408000	488000	352000	1104000	1136000	496000
21	832000	136000	96000	1512000	1952000	768000	120000	904000	400000	248000	600000	576000	440000	296000	608000	488000	1832000	1344000	280000	392000	200000	264000	208000	424000	552000	400000	528000	856000	1016000	288000	480000	584000	104000	1552000	1048000	1352000
22	3200000	880000	96000	80000	9280000	1040000	160000	240000	5680000	5920000	19200	9200000	2400000	1040000	53600000	11280000	5760000	4160000	4400000	20000	44800000	28800	29600000	9600000	840000	208000	4000000	1200000	152000	120000	2232000	136000	3920000	720000	5520000	1040000
24	456000	16000	312000	56000	32000	56000	400000	800000	47200000	480000	160000	1520000	1280000	24800000	496000000	45600	4000	200000	64000	8000	1360000	400000	1600000	2800000	40000	6400	32000	360000	272000	28800	1600	32000	72800	400000	720000	34400
28	64800	40000	1600	11200	41600	31200	50400	59200	120800000	23200000	36000000	84000000	3680000	240000	448000000	704000000	584000	11200	9600	800	920000	808000	1344000	4480000	1352000	116800	56000	288000	1600	2400	800	4000	99200	120000	7200	384000

## Sheet: b
	Galactitol concentration (µmol/g faeces)
CL2	0.00887561	0.00887561	0.00887561	0.00887561
AIN93G	0.00887561	0.00887561	0.00887561	0.00887561
AIN(Gluconate)	0.00887561	0.00887561	0.00887561	0.00887561
AIN(Glucarate)	0.00887561	0.00887561	0.00887561	0.00887561
AIN(Galactitol)	2.20743	0.113051	0.201701	0.0825311
AIN(Sorbitol)	0.00859474	0.0221493	0.0170971	0.0103404
AIN(Cellobiose)	0.00887561	0.00887561	0.00887561	0.00887561
AIN(Glucosamine)	0.00887561	0.00887561	0.00887561	0.00887561
AIN(Xylose)	0.00887561	0.00887561	0.00887561	0.00887561
AIN(Mannose)	0.00887561	0.00887561	0.00887561	0.00887561
AIN(Galacturonate)	0.00887561	0.00887561	0.00887561	0.00887561
