# Supplementary material for: Commensal consortia decolonize Enterobacteriaceae via ecological control
Source: Nature. 2024 Sep 18;633(8031):878–86. doi: 10.1038/s41586-024-07960-6 (PMC11424487; doi:10.1038/s41586-024-07960-6)
Supplement: Supplementary file 19 — Source Data Extended Data Fig. 11 [file 41586_2024_7960_MOESM19_ESM.xlsx]

## Sheet: a
Gluconate (µM)
	mGAM + GA	Kp2H7	f01	f02	f03	f04	f05	f07	f09	f10	f11	f12	f13	f14	f16	f17	f18	f19	f20	f21	f22	f23	f24	f26	f28	f29	f30	f31	f32	f33	f34	f35	f37	i01	i02	i03	i04	i05	i06	i07	i08	i09	i10	i11	i12	i13	i15	i16	i17
	312.748	3.81514	316.404	303.283	309.375	304.593	301.234	303.504	308.897	10.6218	316.218	281.423	277.864	335.443	318.895	18.0037	1.90079	303.909	12.7827	4.18134	8.8198	23.6106	263.734	280.059	247.685	5.04689	296.577	280.967	14.7268	286.829	332.01	293.11	8.31613	13.4603	15.1973	237.96	307.629	338.18	302.064	339.833	273.919	298.446	305.746	314.743	322.799	271.931	320.223	406.194	311.016
	315.2	4.00419	306.94	303.794	311.734	314.599	307.059	295.782	313.485	21.6914	320.845	312.262	283.511	316.926	317.023	17.7331	1.5544	291.315	12.4864	4.32035	9.70678	24.0642	307.027	303.804	284.363	5.00623	271.359	290.354	14.7536	272.841	326.84	286.228	10.0878	19.4801	20.0197	341.311	358.3	336.536	306.792	358.05	323.135	335.802	302.866	300.421	291.939	262.439	307.914	374.173	320.009
	309.605	4.48362	312.543	277.369	312.053	307.824	305.433	301.646	316.487	10.3817	349	288.196	283.309	314.248	322.355	19.4367	1.77419	295.4	12.5075	4.02314	8.53916	23.9324	288.614	281.142	295.077	14.6208	285.015	286.318	15.4018	268.385	311.982	286.575	9.25283	21.9075	21.7354	347.885	346.381	302.399	328.52	313.486	351.642	280.685	304.664	281.989	313.648	276.25	330.094	330.689	340.88
[truncated: 71 more columns]
