# Supplementary material for: Commensal consortia decolonize Enterobacteriaceae via ecological control
Source: Nature. 2024 Sep 18;633(8031):878–86. doi: 10.1038/s41586-024-07960-6 (PMC11424487; doi:10.1038/s41586-024-07960-6)
Supplement: Supplementary file 20 — Source Data Extended Data Fig. 12 [file 41586_2024_7960_MOESM20_ESM.xlsx]

## Sheet: cd
Taxa	GluconatePathway	Sequence	FDR_HMP2	r_HMP2	ciUp_HMP2	ciLow_HMP2	prev_total_per	Comp
Bifidobacterium adolescentis	Gluconokinase Transporter	i01_CAKGJPAO_00191_Gluconokinase	0.0928675	0.224	0.39	0.0374	26.4	nonIBD-CD
Bifidobacterium adolescentis	Gluconokinase Transporter	i01_CAKGJPAO_00190_High-affinity_gluconate_transporter	0.0928675	0.224	0.39	0.0374	26.4	nonIBD-CD
Bifidobacterium dentium	Gluconokinase Transporter	i02_JFDANPEK_00221_Gluconokinase	0.231326	0.03	0.1108	-0.065	3.6	nonIBD-CD
Bifidobacterium dentium	Gluconokinase Transporter	i02_JFDANPEK_00220_Gnt-II_system_L-idonate_transporter	0.231326	0.03	0.1108	-0.065	3.6	nonIBD-CD
Blautia producta	Gluconate dehydratase Transporter	f32_GFFMIMOM_00656_Dihydroxy-acid_dehydratase	0.629062	-0.0593	0.138	-0.209	8.2	nonIBD-CD
Blautia producta	Gluconate dehydratase Transporter	f32_GFFMIMOM_00658_High-affinity_gluconate_transporter	0.629062	-0.0593	0.138	-0.209	8.2	nonIBD-CD
Butyricicoccus pullicaecorum	Gluconate dehydratase Transporter	k40_AFILLPBB_01494_Dihydroxy-acid_dehydratase	0.489345	0.0971	0.0822	0.186	3.2	nonIBD-CD
Butyricicoccus pullicaecorum	Gluconate dehydratase Transporter	i30_JLBOFAMM_02808_High-affinity_gluconate_transporter	0.489345	0.0971	0.0822	0.186	3.2	nonIBD-CD
Citrobacter freundii	Gluconokinase Transporter	Kp2H7_NOCLEBFK_02257_Thermoresistant_gluconokinase	0.338289	-0.138	-0.0864	-0.237	5	nonIBD-CD
Citrobacter freundii	Gluconokinase Transporter	Kp2H7_NOCLEBFK_02256_Low-affinity_gluconate_transporter	0.338289	-0.138	-0.0864	-0.237	5	nonIBD-CD
Clostridium sp. AT4	Gluconate dehydratase Transporter	f13_FHKCONON_03198_Dihydroxy-acid_dehydratase	0.861165	-0.021	0.181	-0.197	28.2	nonIBD-CD
Clostridium sp. AT4	Gluconate dehydratase Transporter	k40_AFILLPBB_00534_Inner_membrane_permease_YgbN	0.861165	-0.021	0.181	-0.197	28.2	nonIBD-CD
Clostridium bolteae	Gluconate dehydratase Transporter	f18_PGAODDDK_05264_Dihydroxy-acid_dehydratase	0.0203069	-0.287	-0.12	-0.449	50	nonIBD-CD
Clostridium bolteae	Gluconate dehydratase Transporter	k36_FDCNGLDG_02453_High-affinity_gluconate_transporter	0.0203069	-0.287	-0.12	-0.449	50	nonIBD-CD
Clostridium citroniae	Gluconate dehydratase Transporter	f18_PGAODDDK_05264_Dihydroxy-acid_dehydratase	0.576888	0.0779	0.24	-0.117	9.5	nonIBD-CD
Clostridium citroniae	Gluconate dehydratase Transporter	k25_DPGHCJGG_02370_Gnt-II_system_L-idonate_transporter	0.576888	0.0779	0.24	-0.117	9.5	nonIBD-CD
Clostridium clostridioforme	Gluconate dehydratase Transporter	k19_HGDCKBFN_00437_Dihydroxy-acid_dehydratase	0.0165845	-0.305	-0.199	-0.406	15.9	nonIBD-CD
Clostridium clostridioforme	Gluconate dehydratase Transporter	k19_HGDCKBFN_00438_Low-affinity_gluconate_transporter	0.0165845	-0.305	-0.199	-0.406	15.9	nonIBD-CD
Enterobacter cloacae	Gluconokinase Transporter	Kp2H7_NOCLEBFK_02257_Thermoresistant_gluconokinase	0.489345	-0.1029	-0.015	-0.1181	2.3	nonIBD-CD
Enterobacter cloacae	Gluconokinase Transporter	Kp2H7_NOCLEBFK_02256_Low-affinity_gluconate_transporter	0.489345	-0.1029	-0.015	-0.1181	2.3	nonIBD-CD
Escherichia coli	Gluconokinase Transporter	f37_MKMCEHOJ_02531_Thermoresistant_gluconokinase	0.0165845	-0.299	-0.129	-0.471	50	nonIBD-CD
Escherichia coli	Gluconokinase Transporter	f37_MKMCEHOJ_02505_High-affinity_gluconate_transporter	0.0165845	-0.299	-0.129	-0.471	50	nonIBD-CD
Hungatella hathewayi	Gluconate dehydratase Transporter	k17_FCCFCLNI_05334_Dihydroxy-acid_dehydratase	0.243038	-0.163	0.0211	-0.315	22.7	nonIBD-CD
Hungatella hathewayi	Gluconate dehydratase Transporter	k17_FCCFCLNI_05332_Inner_membrane_permease_YgbN	0.243038	-0.163	0.0211	-0.315	22.7	nonIBD-CD
Klebsiella michiganensis	Gluconokinase Transporter	Kp2H7_NOCLEBFK_02257_Thermoresistant_gluconokinase	0.338289	0.138	0.228	0.0858	2.3	nonIBD-CD
Klebsiella michiganensis	Gluconokinase Transporter	Kp2H7_NOCLEBFK_02256_Low-affinity_gluconate_transporter	0.338289	0.138	0.228	0.0858	2.3	nonIBD-CD
Klebsiella pneumoniae	Gluconokinase Transporter	Kp2H7_NOCLEBFK_02257_Thermoresistant_gluconokinase	0.778991	-0.0654	0.096	-0.246	10	nonIBD-CD
Klebsiella pneumoniae	Gluconokinase Transporter	Kp2H7_NOCLEBFK_02256_Low-affinity_gluconate_transporter	0.778991	-0.0654	0.096	-0.246	10	nonIBD-CD
Megasphaera sp. MJR8396C	Gluconokinase Transporter	i37_IIDCKEOG_02051_Xylulose_kinase	0.489345	-0.1	0.0914	-0.243	3.2	nonIBD-CD
Megasphaera sp. MJR8396C	Gluconokinase Transporter	i33_ABMIDDIK_01306_High-affinity_gluconate_transporter	0.489345	-0.1	0.0914	-0.243	3.2	nonIBD-CD
Megasphaera micronuciformis	Gluconokinase Transporter	i33_ABMIDDIK_01308_Xylulose_kinase	0.133478	-0.197	-0.0981	-0.299	4.5	nonIBD-CD
Megasphaera micronuciformis	Gluconokinase Transporter	i33_ABMIDDIK_01306_High-affinity_gluconate_transporter	0.133478	-0.197	-0.0981	-0.299	4.5	nonIBD-CD
Parabacteroides distasonis	Gluconate dehydratase Transporter	i13_AFPGDEAI_01673_Dihydroxy-acid_dehydratase	0.596243	0.0689	-0.118	0.271	69.1	nonIBD-CD
Parabacteroides distasonis	Gluconate dehydratase Transporter	i13_AFPGDEAI_02973_Gnt-II_system_L-idonate_transporter	0.596243	0.0689	-0.118	0.271	69.1	nonIBD-CD
Proteus mirabilis	Gluconokinase Transporter	Kp2H7_NOCLEBFK_02257_Thermoresistant_gluconokinase	1	-0.09843	0.062	-0.262	4.1	nonIBD-CD
Proteus mirabilis	Gluconokinase Transporter	f37_MKMCEHOJ_02530_Low-affinity_gluconate_transporter	1	-0.09843	0.062	-0.262	4.1	nonIBD-CD
Roseburia intestinalis	Gluconate dehydratase Transporter	i20_GFDADFBJ_02480_Dihydroxy-acid_dehydratase	0.0165845	0.331	0.508	0.146	52.7	nonIBD-CD
Roseburia intestinalis	Gluconate dehydratase Transporter	f17_EAOGLLOI_00766_Low-affinity_gluconate_transporter	0.0165845	0.331	0.508	0.146	52.7	nonIBD-CD
Ruminococcus gnavus	Gluconate dehydratase Transporter	f10_FONBLEPD_00269_Dihydroxy-acid_dehydratase	0.106783	-0.215	-0.0181	-0.389	43.6	nonIBD-CD
Ruminococcus gnavus	Gluconate dehydratase Transporter	f10_FONBLEPD_00271_Low-affinity_gluconate_transporter	0.106783	-0.215	-0.0181	-0.389	43.6	nonIBD-CD
Ruthenibacterium lactatiformans	Gluconate dehydratase Transporter	f22_PKNBPMIK_04122_Dihydroxy-acid_dehydratase	0.338289	0.136	0.338	-0.0503	40	nonIBD-CD
Ruthenibacterium lactatiformans	Gluconate dehydratase Transporter	f22_PKNBPMIK_04125_High-affinity_gluconate_transporter	0.338289	0.136	0.338	-0.0503	40	nonIBD-CD
msp-0066--Firmicutes	Gluconate dehydratase Transporter	k25_DPGHCJGG_05294_Dihydroxy-acid_dehydratase	0.0722354	-0.27	-0.0962	-0.437	34.4	nonIBD-CD
msp-0066--Firmicutes	Gluconate dehydratase Transporter	k25_DPGHCJGG_02370_Gnt-II_system_L-idonate_transporter	0.0722354	-0.27	-0.0962	-0.437	34.4	nonIBD-CD
msp-0086--Firmicutes	Gluconate dehydratase Transporter	f29_ALOIBIFK_03476_Dihydroxy-acid_dehydratase	0.682256	-0.0494	0.139	-0.233	9.7	nonIBD-CD
msp-0086--Firmicutes	Gluconate dehydratase Transporter	f10_FONBLEPD_00271_Low-affinity_gluconate_transporter	0.682256	-0.0494	0.139	-0.233	9.7	nonIBD-CD
msp-0114--Firmicutes	Gluconate dehydratase Transporter	i22_MMKBGNBN_03241_Dihydroxy-acid_dehydratase	0.235828	0.156	0.346	-0.0301	37.9	nonIBD-CD
msp-0114--Firmicutes	Gluconate dehydratase Transporter	f17_EAOGLLOI_00766_Low-affinity_gluconate_transporter	0.235828	0.156	0.346	-0.0301	37.9	nonIBD-CD
msp-0118--Firmicutes	Gluconate dehydratase Transporter	i22_MMKBGNBN_03241_Dihydroxy-acid_dehydratase	0.256796	-0.139	0.057	-0.299	8.4	nonIBD-CD
msp-0118--Firmicutes	Gluconate dehydratase Transporter	i22_MMKBGNBN_03243_Low-affinity_gluconate_transporter	0.256796	-0.139	0.057	-0.299	8.4	nonIBD-CD
msp-0121--Firmicutes	Gluconate dehydratase Transporter	f32_GFFMIMOM_00656_Dihydroxy-acid_dehydratase	0.412413	0.0962	0.187	0.0809	3.1	nonIBD-CD
msp-0121--Firmicutes	Gluconate dehydratase Transporter	k42_MFPDOCHA_03253_Inner_membrane_permease_YgbN	0.412413	0.0962	0.187	0.0809	3.1	nonIBD-CD
msp-0170--Firmicutes	Gluconate dehydratase Transporter	i22_MMKBGNBN_03241_Dihydroxy-acid_dehydratase	0.148182	0.21	0.336	0.0538	4.8	nonIBD-CD
msp-0170--Firmicutes	Gluconate dehydratase Transporter	k42_MFPDOCHA_03253_Inner_membrane_permease_YgbN	0.148182	0.21	0.336	0.0538	4.8	nonIBD-CD
msp-0197--Firmicutes	Gluconate dehydratase Transporter	i20_GFDADFBJ_02480_Dihydroxy-acid_dehydratase	0.256228	-0.149	0.0414	-0.312	13.2	nonIBD-CD
msp-0197--Firmicutes	Gluconate dehydratase Transporter	f18_PGAODDDK_05263_Low-affinity_gluconate_transporter	0.256228	-0.149	0.0414	-0.312	13.2	nonIBD-CD
msp-0230--Firmicutes	Gluconate dehydratase Transporter	f21_EKJEFAGC_00541_Dihydroxy-acid_dehydratase	0.256796	0.137	0.226	0.0839	4	nonIBD-CD
msp-0230--Firmicutes	Gluconate dehydratase Transporter	k42_MFPDOCHA_03253_Inner_membrane_permease_YgbN	0.256796	0.137	0.226	0.0839	4	nonIBD-CD
msp-0325--Firmicutes	Gluconate dehydratase Transporter	f17_EAOGLLOI_00767_Dihydroxy-acid_dehydratase	0.205085	0.174	0.356	-0.0193	36.6	nonIBD-CD
msp-0325--Firmicutes	Gluconate dehydratase Transporter	f17_EAOGLLOI_00766_Low-affinity_gluconate_transporter	0.205085	0.174	0.356	-0.0193	36.6	nonIBD-CD
msp-0326--Firmicutes	Gluconate dehydratase Transporter	i20_GFDADFBJ_02480_Dihydroxy-acid_dehydratase	0.216779	-0.168	-0.0881	-0.258	2.2	nonIBD-CD
msp-0326--Firmicutes	Gluconate dehydratase Transporter	f18_PGAODDDK_05263_Low-affinity_gluconate_transporter	0.216779	-0.168	-0.0881	-0.258	2.2	nonIBD-CD
msp-0342--Firmicutes	Gluconate dehydratase Transporter	f13_FHKCONON_03198_Dihydroxy-acid_dehydratase	0.412413	-0.0962	-0.0813	-0.192	1.3	nonIBD-CD
msp-0342--Firmicutes	Gluconate dehydratase Transporter	f17_EAOGLLOI_00766_Low-affinity_gluconate_transporter	0.412413	-0.0962	-0.0813	-0.192	1.3	nonIBD-CD
Bifidobacterium adolescentis	Gluconokinase Transporter	i01_CAKGJPAO_00191_Gluconokinase	1	0.00141	0.202	-0.189	26.4	nonIBD-UC
Bifidobacterium adolescentis	Gluconokinase Transporter	i01_CAKGJPAO_00190_High-affinity_gluconate_transporter	1	0.00141	0.202	-0.189	26.4	nonIBD-UC
Bifidobacterium dentium	Gluconokinase Transporter	i02_JFDANPEK_00221_Gluconokinase	0.437569	0.1029	0.1186	0.006	3.6	nonIBD-UC
Bifidobacterium dentium	Gluconokinase Transporter	i02_JFDANPEK_00220_Gnt-II_system_L-idonate_transporter	0.437569	0.1029	0.1186	0.006	3.6	nonIBD-UC
Blautia producta	Gluconate dehydratase Transporter	f32_GFFMIMOM_00656_Dihydroxy-acid_dehydratase	0.197494	-0.195	-0.0232	-0.317	8.2	nonIBD-UC
Blautia producta	Gluconate dehydratase Transporter	f32_GFFMIMOM_00658_High-affinity_gluconate_transporter	0.197494	-0.195	-0.0232	-0.317	8.2	nonIBD-UC
Butyricicoccus pullicaecorum	Gluconate dehydratase Transporter	k40_AFILLPBB_01494_Dihydroxy-acid_dehydratase	0.405336	0.138	0.0853	0.233	3.2	nonIBD-UC
Butyricicoccus pullicaecorum	Gluconate dehydratase Transporter	i30_JLBOFAMM_02808_High-affinity_gluconate_transporter	0.405336	0.138	0.0853	0.233	3.2	nonIBD-UC
Citrobacter freundii	Gluconokinase Transporter	Kp2H7_NOCLEBFK_02257_Thermoresistant_gluconokinase	0.405336	-0.138	-0.0847	-0.231	5	nonIBD-UC
Citrobacter freundii	Gluconokinase Transporter	Kp2H7_NOCLEBFK_02256_Low-affinity_gluconate_transporter	0.405336	-0.138	-0.0847	-0.231	5	nonIBD-UC
Clostridium sp. AT4	Gluconate dehydratase Transporter	f13_FHKCONON_03198_Dihydroxy-acid_dehydratase	0.437569	-0.115	0.0829	-0.285	28.2	nonIBD-UC
Clostridium sp. AT4	Gluconate dehydratase Transporter	k40_AFILLPBB_00534_Inner_membrane_permease_YgbN	0.437569	-0.115	0.0829	-0.285	28.2	nonIBD-UC
Clostridium bolteae	Gluconate dehydratase Transporter	f18_PGAODDDK_05264_Dihydroxy-acid_dehydratase	0.108452	-0.238	-0.0516	-0.414	50	nonIBD-UC
Clostridium bolteae	Gluconate dehydratase Transporter	k36_FDCNGLDG_02453_High-affinity_gluconate_transporter	0.108452	-0.238	-0.0516	-0.414	50	nonIBD-UC
Clostridium citroniae	Gluconate dehydratase Transporter	f18_PGAODDDK_05264_Dihydroxy-acid_dehydratase	0.407927	0.133	0.267	-0.069	9.5	nonIBD-UC
Clostridium citroniae	Gluconate dehydratase Transporter	k25_DPGHCJGG_02370_Gnt-II_system_L-idonate_transporter	0.407927	0.133	0.267	-0.069	9.5	nonIBD-UC
Clostridium clostridioforme	Gluconate dehydratase Transporter	k19_HGDCKBFN_00437_Dihydroxy-acid_dehydratase	0.437569	-0.0971	-0.0817	-0.195	15.9	nonIBD-UC
Clostridium clostridioforme	Gluconate dehydratase Transporter	k19_HGDCKBFN_00438_Low-affinity_gluconate_transporter	0.437569	-0.0971	-0.0817	-0.195	15.9	nonIBD-UC
Enterobacter cloacae	Gluconokinase Transporter	Kp2H7_NOCLEBFK_02257_Thermoresistant_gluconokinase	1	0.00157	0.163	-0.156	2.3	nonIBD-UC
Enterobacter cloacae	Gluconokinase Transporter	Kp2H7_NOCLEBFK_02256_Low-affinity_gluconate_transporter	1	0.00157	0.163	-0.156	2.3	nonIBD-UC
Escherichia coli	Gluconokinase Transporter	f37_MKMCEHOJ_02531_Thermoresistant_gluconokinase	0.000120591	-0.45	-0.29	-0.598	50	nonIBD-UC
Escherichia coli	Gluconokinase Transporter	f37_MKMCEHOJ_02505_High-affinity_gluconate_transporter	0.000120591	-0.45	-0.29	-0.598	50	nonIBD-UC
Hungatella hathewayi	Gluconate dehydratase Transporter	k17_FCCFCLNI_05334_Dihydroxy-acid_dehydratase	0.0977887	-0.254	-0.0684	-0.402	22.7	nonIBD-UC
Hungatella hathewayi	Gluconate dehydratase Transporter	k17_FCCFCLNI_05332_Inner_membrane_permease_YgbN	0.0977887	-0.254	-0.0684	-0.402	22.7	nonIBD-UC
Klebsiella michiganensis	Gluconokinase Transporter	Kp2H7_NOCLEBFK_02257_Thermoresistant_gluconokinase	0.405336	-0.062	0.028	-0.1142	2.3	nonIBD-UC
Klebsiella michiganensis	Gluconokinase Transporter	Kp2H7_NOCLEBFK_02256_Low-affinity_gluconate_transporter	0.405336	-0.062	0.028	-0.1142	2.3	nonIBD-UC
Klebsiella pneumoniae	Gluconokinase Transporter	Kp2H7_NOCLEBFK_02257_Thermoresistant_gluconokinase	1	-0.10325	0.085	-0.291	10	nonIBD-UC
Klebsiella pneumoniae	Gluconokinase Transporter	Kp2H7_NOCLEBFK_02256_Low-affinity_gluconate_transporter	1	-0.10325	0.085	-0.291	10	nonIBD-UC
Megasphaera sp. MJR8396C	Gluconokinase Transporter	i37_IIDCKEOG_02051_Xylulose_kinase	0.437569	0.0971	0.193	0.0816	3.2	nonIBD-UC
Megasphaera sp. MJR8396C	Gluconokinase Transporter	i33_ABMIDDIK_01306_High-affinity_gluconate_transporter	0.437569	0.0971	0.193	0.0816	3.2	nonIBD-UC
Megasphaera massiliensis	Gluconokinase Transporter	i37_IIDCKEOG_02051_Xylulose_kinase	0.405336	-0.138	-0.0844	-0.237	1.8	nonIBD-UC
Megasphaera massiliensis	Gluconokinase Transporter	i37_IIDCKEOG_02049_High-affinity_gluconate_transporter	0.405336	-0.138	-0.0844	-0.237	1.8	nonIBD-UC
Megasphaera micronuciformis	Gluconokinase Transporter	i33_ABMIDDIK_01308_Xylulose_kinase	0.437569	-0.0971	-0.0817	-0.195	4.5	nonIBD-UC
Megasphaera micronuciformis	Gluconokinase Transporter	i33_ABMIDDIK_01306_High-affinity_gluconate_transporter	0.437569	-0.0971	-0.0817	-0.195	4.5	nonIBD-UC
Morganella morganii	Gluconokinase Transporter	f37_MKMCEHOJ_02531_Thermoresistant_gluconokinase	0.437569	-0.0971	-0.0816	-0.183	2.3	nonIBD-UC
Morganella morganii	Gluconokinase Transporter	Kp2H7_NOCLEBFK_02256_Low-affinity_gluconate_transporter	0.437569	-0.0971	-0.0816	-0.183	2.3	nonIBD-UC
Parabacteroides distasonis	Gluconate dehydratase Transporter	i13_AFPGDEAI_01673_Dihydroxy-acid_dehydratase	0.740439	0.0474	-0.132	0.229	69.1	nonIBD-UC
Parabacteroides distasonis	Gluconate dehydratase Transporter	i13_AFPGDEAI_02973_Gnt-II_system_L-idonate_transporter	0.740439	0.0474	-0.132	0.229	69.1	nonIBD-UC
Proteus mirabilis	Gluconokinase Transporter	Kp2H7_NOCLEBFK_02257_Thermoresistant_gluconokinase	1	-0.00157	0.159	-0.161	4.1	nonIBD-UC
Proteus mirabilis	Gluconokinase Transporter	f37_MKMCEHOJ_02530_Low-affinity_gluconate_transporter	1	-0.00157	0.159	-0.161	4.1	nonIBD-UC
Roseburia intestinalis	Gluconate dehydratase Transporter	i20_GFDADFBJ_02480_Dihydroxy-acid_dehydratase	0.197494	0.192	0.397	0.0116	52.7	nonIBD-UC
Roseburia intestinalis	Gluconate dehydratase Transporter	f17_EAOGLLOI_00766_Low-affinity_gluconate_transporter	0.197494	0.192	0.397	0.0116	52.7	nonIBD-UC
Ruminococcus gnavus	Gluconate dehydratase Transporter	f10_FONBLEPD_00269_Dihydroxy-acid_dehydratase	0.437498	-0.125	0.0568	-0.3	43.6	nonIBD-UC
Ruminococcus gnavus	Gluconate dehydratase Transporter	f10_FONBLEPD_00271_Low-affinity_gluconate_transporter	0.437498	-0.125	0.0568	-0.3	43.6	nonIBD-UC
Ruthenibacterium lactatiformans	Gluconate dehydratase Transporter	f22_PKNBPMIK_04122_Dihydroxy-acid_dehydratase	0.437569	0.1	0.292	-0.088	40	nonIBD-UC
Ruthenibacterium lactatiformans	Gluconate dehydratase Transporter	f22_PKNBPMIK_04125_High-affinity_gluconate_transporter	0.437569	0.1	0.292	-0.088	40	nonIBD-UC
msp-0063--Lachnoclostridium	Gluconate dehydratase Transporter	f18_PGAODDDK_05264_Dihydroxy-acid_dehydratase	0.426634	-0.0962	-0.0811	-0.194	1.8	nonIBD-UC
msp-0063--Lachnoclostridium	Gluconate dehydratase Transporter	f18_PGAODDDK_05263_Low-affinity_gluconate_transporter	0.426634	-0.0962	-0.0811	-0.194	1.8	nonIBD-UC
msp-0066--Firmicutes	Gluconate dehydratase Transporter	k25_DPGHCJGG_05294_Dihydroxy-acid_dehydratase	0.385585	-0.13	0.0638	-0.309	34.4	nonIBD-UC
msp-0066--Firmicutes	Gluconate dehydratase Transporter	k25_DPGHCJGG_02370_Gnt-II_system_L-idonate_transporter	0.385585	-0.13	0.0638	-0.309	34.4	nonIBD-UC
msp-0086--Firmicutes	Gluconate dehydratase Transporter	f29_ALOIBIFK_03476_Dihydroxy-acid_dehydratase	0.165215	0.207	0.345	0.0441	9.7	nonIBD-UC
msp-0086--Firmicutes	Gluconate dehydratase Transporter	f10_FONBLEPD_00271_Low-affinity_gluconate_transporter	0.165215	0.207	0.345	0.0441	9.7	nonIBD-UC
msp-0114--Firmicutes	Gluconate dehydratase Transporter	i22_MMKBGNBN_03241_Dihydroxy-acid_dehydratase	0.165215	0.199	0.381	0.0119	37.9	nonIBD-UC
msp-0114--Firmicutes	Gluconate dehydratase Transporter	f17_EAOGLLOI_00766_Low-affinity_gluconate_transporter	0.165215	0.199	0.381	0.0119	37.9	nonIBD-UC
msp-0118--Firmicutes	Gluconate dehydratase Transporter	i22_MMKBGNBN_03241_Dihydroxy-acid_dehydratase	0.756987	0.0404	0.216	-0.157	8.4	nonIBD-UC
msp-0118--Firmicutes	Gluconate dehydratase Transporter	i22_MMKBGNBN_03243_Low-affinity_gluconate_transporter	0.756987	0.0404	0.216	-0.157	8.4	nonIBD-UC
msp-0121--Firmicutes	Gluconate dehydratase Transporter	f32_GFFMIMOM_00656_Dihydroxy-acid_dehydratase	0.426634	-0.101	0.0779	-0.244	3.1	nonIBD-UC
msp-0121--Firmicutes	Gluconate dehydratase Transporter	k42_MFPDOCHA_03253_Inner_membrane_permease_YgbN	0.426634	-0.101	0.0779	-0.244	3.1	nonIBD-UC
msp-0170--Firmicutes	Gluconate dehydratase Transporter	i22_MMKBGNBN_03241_Dihydroxy-acid_dehydratase	0.0653557	0.263	0.363	0.151	4.8	nonIBD-UC
msp-0170--Firmicutes	Gluconate dehydratase Transporter	k42_MFPDOCHA_03253_Inner_membrane_permease_YgbN	0.0653557	0.263	0.363	0.151	4.8	nonIBD-UC
msp-0197--Firmicutes	Gluconate dehydratase Transporter	i20_GFDADFBJ_02480_Dihydroxy-acid_dehydratase	0.426634	-0.101	0.0945	-0.272	13.2	nonIBD-UC
msp-0197--Firmicutes	Gluconate dehydratase Transporter	f18_PGAODDDK_05263_Low-affinity_gluconate_transporter	0.426634	-0.101	0.0945	-0.272	13.2	nonIBD-UC
msp-0230--Firmicutes	Gluconate dehydratase Transporter	f21_EKJEFAGC_00541_Dihydroxy-acid_dehydratase	0.455098	-0.0854	0.122	-0.246	4	nonIBD-UC
msp-0230--Firmicutes	Gluconate dehydratase Transporter	k42_MFPDOCHA_03253_Inner_membrane_permease_YgbN	0.455098	-0.0854	0.122	-0.246	4	nonIBD-UC
msp-0325--Firmicutes	Gluconate dehydratase Transporter	f17_EAOGLLOI_00767_Dihydroxy-acid_dehydratase	0.165215	0.202	0.375	-0.00149	36.6	nonIBD-UC
msp-0325--Firmicutes	Gluconate dehydratase Transporter	f17_EAOGLLOI_00766_Low-affinity_gluconate_transporter	0.165215	0.202	0.375	-0.00149	36.6	nonIBD-UC
msp-0342--Firmicutes	Gluconate dehydratase Transporter	f13_FHKCONON_03198_Dihydroxy-acid_dehydratase	0.426634	-0.0962	-0.0802	-0.181	1.3	nonIBD-UC
msp-0342--Firmicutes	Gluconate dehydratase Transporter	f17_EAOGLLOI_00766_Low-affinity_gluconate_transporter	0.426634	-0.0962	-0.0802	-0.181	1.3	nonIBD-UC
msp-0938--Firmicutes	Gluconate dehydratase Transporter	k40_AFILLPBB_01494_Dihydroxy-acid_dehydratase	0.426634	-0.0962	-0.0809	-0.189	1.3	nonIBD-UC
msp-0938--Firmicutes	Gluconate dehydratase Transporter	f22_PKNBPMIK_04206_Inner_membrane_permease_YgbN	0.426634	-0.0962	-0.0809	-0.189	1.3	nonIBD-UC
msp-0543--Veillonella	Gluconokinase Transporter	i33_ABMIDDIK_01308_Xylulose_kinase	0.274088	-0.168	-0.0897	-0.262	2.2	nonIBD-UC
msp-0543--Veillonella	Gluconokinase Transporter	i33_ABMIDDIK_01306_High-affinity_gluconate_transporter	0.274088	-0.168	-0.0897	-0.262	2.2	nonIBD-UC

## Sheet: ef
MSP	GluconatePathway	Coefficient	tValue	pValue	Cohort
Klebsiella pneumoniae	Gluconokinase Transporter	7.70635e-10	4.43875	0.000277818	HMP2
Escherichia coli	Gluconokinase Transporter	3.17186e-09	3.73003	0.0023179	HMP2
Morganella morganii	Gluconokinase Transporter	6.6166e-10	3.51324	0.00343605	HMP2
Proteus mirabilis	Gluconokinase Transporter	6.50487e-09	3.39726	0.0038689	HMP2
Bifidobacterium dentium	Gluconokinase Transporter	4.28327e-10	3.18786	0.00523503	HMP2
Citrobacter freundii	Gluconokinase Transporter	7.72241e-11	3.24313	0.00523503	HMP2
Klebsiella michiganensis	Gluconokinase Transporter	5.31551e-11	0.727766	0.555315	HMP2
Bifidobacterium adolescentis	Gluconokinase Transporter	-8.96079e-11	-0.468373	0.639985	HMP2
Enterobacter cloacae	Gluconokinase Transporter	-2.75211e-12	0.460052	0.721969	HMP2
Megasphaera massiliensis	Gluconokinase Transporter	-2.78891e-12	0.200526	0.888099	HMP2
Megasphaera micronuciformis	Gluconokinase Transporter	2.86565e-12	0.0445861	0.964478	HMP2
Neglecta timonensis	Gluconate dehydratase	7.00706e-12	0.88295	0.709907	HMP2
Eisenbergiella massiliensis	Gluconate dehydratase	3.6291e-11	0.343895	0.731288	HMP2
Candidatus Stoquefichus sp. KLE1796	Gluconate dehydratase	-3.31904e-12	-0.36659	0.830635	HMP2
Coprobacillus cateniformis	Gluconate dehydratase	-1.43645e-12	-0.479429	0.830635	HMP2
Eisenbergiella tayi	Gluconate dehydratase	-1.53875e-12	-0.214159	0.830635	HMP2
Parabacteroides goldsteinii	Gluconate dehydratase	-2.08668e-10	-1.36285	0.830635	HMP2
Ruminococcus gnavus	Gluconate dehydratase Transporter	1.17214e-09	4.79346	3.36763e-05	HMP2
Roseburia intestinalis	Gluconate dehydratase Transporter	5.81991e-09	4.20366	0.000213209	HMP2
Parabacteroides distasonis	Gluconate dehydratase Transporter	2.32607e-09	0.91322	0.569319	HMP2
Butyricicoccus pullicaecorum	Gluconate dehydratase Transporter	9.0095e-12	0.399983	0.706159	HMP2
Clostridium bolteae	Gluconate dehydratase Transporter	-1.06306e-10	-0.282895	0.936571	HMP2
Clostridium citroniae	Gluconate dehydratase Transporter	-2.58403e-12	-0.756098	0.936571	HMP2
Clostridium clostridioforme	Gluconate dehydratase Transporter	-2.84002e-11	-0.479385	0.936571	HMP2
Clostridium sp. AT4	Gluconate dehydratase Transporter	-1.94015e-11	-0.25006	0.936571	HMP2
Hungatella hathewayi	Gluconate dehydratase Transporter	-2.66228e-11	-0.885402	0.936571	HMP2
Ruthenibacterium lactatiformans	Gluconate dehydratase Transporter	-2.02104e-11	-0.584165	0.936571	HMP2
Blautia producta	Gluconate dehydratase Transporter	-8.50862e-13	-0.0644351	0.948682	HMP2
Bilophila wadsworthia	Transporter	-1.53515e-10	-1.39484	0.328943	HMP2
Megamonas funiformis	Transporter	-4.5939e-12	-0.299625	0.872008	HMP2
Acidaminococcus intestini	Transporter	1.80752e-11	0.130083	0.896667	HMP2
